# Supplementary material for: Second harmonic generation from the ‘centrosymmetric’ crystals
Source: IUCrJ. 2015 Mar 20;2(Pt 3):317–21. doi: 10.1107/S2052252515002183 (PMC4420541; doi:10.1107/S2052252515002183)
Supplement: Supplementary file 1 [file m-02-00317-sup1.cif]

data_global
_publcif_datablock.id '{56ebb3fa-0375-4492-92ea-a5e8f2bac126}'

_audit_update_record
;
2015-03-20 # Formatted by IUCr publCIF system
;
#==============================================================================
#CCDC 1031432-1031436
# 1. SUBMISSION DETAILS

_publ_contact_author           # Name and address of author for correspondence
; 
     Dr. Jagadese J. Vittal
     Department of Chemistry
     National University of Singapore
     3 Science Drive 3
     SINGAPORE 117543 
;
_publ_contact_author_phone        '(65) 6516 2975'
_publ_contact_author_fax          '(65) 6779 1691'
_publ_contact_author_email        chmjjv@nus.edu.sg

_publ_requested_journal           'IUCrJ'

_publ_requested_coeditor_name     ' '

_publ_contact_letter
; 

;
#==============================================================================

# 2. PROCESSING SUMMARY (IUCr Office Use Only)

_journal_date_recd_electronic     ?
_journal_date_to_coeditor         ?
_journal_date_from_coeditor       ?
_journal_date_accepted            ?
_journal_date_printers_first      ?
_journal_date_printers_final      ?
_journal_date_proofs_out          ?
_journal_date_proofs_in           ?
_journal_coeditor_name            ?
_journal_coeditor_code            ?
_journal_coeditor_notes
; ?
;
_journal_techeditor_code          ?
_iucr_compatibility_tag       ACTA95
_journal_techeditor_notes
; ?
;
_journal_coden_ASTM               ?
_journal_name_full                ?
_journal_year                     2007
_journal_volume                   ?
_journal_issue                    ?
_journal_page_first               ?
_journal_page_last                ?
_journal_suppl_publ_number        ?
_journal_suppl_publ_pages         ?

#==============================================================================

# 3. TITLE AND AUTHOR LIST

_publ_section_title
;
Second harmonic generation from the centrosymmetric crystals
;

# The loop structure below should contain the names and addresses of all 
# authors, in the required order of publication. Repeat as necessary.

loop_
     _publ_author_name
     _publ_author_address

       'Venkatram Nalla'
;    Centre for Disruptive Photonic Technologies, 
     Nanyang Technological University, 
     Singapore, 637371, 
     Singapore
;
       'Raghavender Medishetty'
;    Department of Chemistry
     National University of Singapore
     SINGAPORE 117543   
;       
    'Wang Yue'
;    Division of Physics & Applied Physics, 
     School of Physical & Mathematical Sciences, 
     Nanyang Technological University,  
     Singapore 637371
;
	'Nikolay I. Zheludev'
;    Centre for Disruptive Photonic Technologies, 
     Nanyang Technological University, 
     Singapore, 637371, 
;
	'Sun Handong'
;    Centre for Disruptive Photonic Technologies, 
     Nanyang Technological University, 
     Singapore, 637371
;              
      'Ji Wei'
;    Department of Physics
     National University of Singapore
     SINGAPORE 117542
;
       'Jagadese J. Vittal'
;    Department of Chemistry
     National University of Singapore
     SINGAPORE 117543
;
#==============================================================================
#CCDC Number 1031432

# Crystal shoing High SGH at room temperature

data_e210
_publcif_datablock.id '{0deee0d4-62fe-44b8-b627-a8f82577c45e}'

_database_code_depnum_ccdc_archive 'CCDC 1031432'

_audit_creation_method            SHELXL-97 
_chemical_name_systematic 
; 
 ? 
; 
_chemical_name_common             ? 
_chemical_melting_point           ? 
_chemical_formula_moiety          ? 
_chemical_formula_sum 
 'C54 H42 N2 O8 Zn2' 
_chemical_formula_weight          977.64 

loop_ 
 _atom_type_symbol 
 _atom_type_description 
 _atom_type_scat_dispersion_real 
 _atom_type_scat_dispersion_imag 
 _atom_type_scat_source 
 'C'  'C'   0.0033   0.0016 
 'International Tables Vol C Tables 4.2.6.8 and 6.1.1.4' 
 'H'  'H'   0.0000   0.0000 
 'International Tables Vol C Tables 4.2.6.8 and 6.1.1.4' 
 'N'  'N'   0.0061   0.0033 
 'International Tables Vol C Tables 4.2.6.8 and 6.1.1.4' 
 'O'  'O'   0.0106   0.0060 
 'International Tables Vol C Tables 4.2.6.8 and 6.1.1.4' 
 'Zn'  'Zn'   0.2839   1.4301 
 'International Tables Vol C Tables 4.2.6.8 and 6.1.1.4' 

_symmetry_cell_setting            Monoclinic 
_symmetry_space_group_name_H-M    Cc 

loop_ 
 _symmetry_equiv_pos_as_xyz 
 'x, y, z' 
 'x, -y, z+1/2' 
 'x+1/2, y+1/2, z' 
 'x+1/2, -y+1/2, z+1/2' 

_cell_length_a                    24.843(2) 
_cell_length_b                    12.2450(11) 
_cell_length_c                    15.7202(14) 
_cell_angle_alpha                 90.00 
_cell_angle_beta                  109.4983(16) 
_cell_angle_gamma                 90.00 
_cell_volume                      4507.9(7) 
_cell_formula_units_Z             4 
_cell_measurement_temperature     295(2) 
_cell_measurement_reflns_used     4654 
_cell_measurement_theta_min       2.49 
_cell_measurement_theta_max       26.30 

_exptl_crystal_description        ? 
_exptl_crystal_colour             ? 
_exptl_crystal_size_max           0.38 
_exptl_crystal_size_mid           0.34 
_exptl_crystal_size_min           0.26 
_exptl_crystal_density_meas       ? 
_exptl_crystal_density_diffrn     1.440 
_exptl_crystal_density_method     'not measured' 
_exptl_crystal_F_000              2016 
_exptl_absorpt_coefficient_mu     1.124 
_exptl_absorpt_correction_type    multi-scan 
_exptl_absorpt_correction_T_min   0.6747 
_exptl_absorpt_correction_T_max   0.7587 
_exptl_absorpt_process_details    'SADABS (Sheldrick, 2010)'

_exptl_special_details 
; 
 ? 
; 

_diffrn_ambient_temperature       295(2) 
_diffrn_radiation_wavelength      0.71073 
_diffrn_radiation_type            MoK\a 
_diffrn_radiation_source          'fine-focus sealed tube' 
_diffrn_radiation_monochromator   graphite 
_diffrn_measurement_device_type   'Bruker APEX-II CCD' 
_diffrn_measurement_method        '\f and \w scans' 
_diffrn_detector_area_resol_mean  ? 
_diffrn_reflns_number             15882 
_diffrn_reflns_av_R_equivalents   0.0247 
_diffrn_reflns_av_sigmaI/netI     0.0400 
_diffrn_reflns_limit_h_min        -25 
_diffrn_reflns_limit_h_max        32 
_diffrn_reflns_limit_k_min        -12 
_diffrn_reflns_limit_k_max        15 
_diffrn_reflns_limit_l_min        -18 
_diffrn_reflns_limit_l_max        20 
_diffrn_reflns_theta_min          1.74 
_diffrn_reflns_theta_max          27.50 
_reflns_number_total              8139 
_reflns_number_gt                 6161 
_reflns_threshold_expression      >2sigma(I) 

_computing_data_collection        'Bruker APEX2' 
_computing_cell_refinement        'Bruker SAINT' 
_computing_data_reduction         'Bruker SAINT' 
_computing_structure_solution     'SHELXS-97 (Sheldrick, 2008)' 
_computing_structure_refinement   'SHELXL-97 (Sheldrick, 2008)' 
_computing_molecular_graphics     'Bruker SHELXTL' 
_computing_publication_material   'Bruker SHELXTL' 

_refine_special_details 
;
Refinement of <i>F</i>^2^ against ALL reflections. The weighted <i>R</i>-factor
<i>wR</i> and goodness of fit <i>S</i> are based on <i>F</i>^2^, conventional
<i>R</i>-factors <i>R</i> are based on <i>F</i>, with <i>F</i> set to zero for
negative <i>F</i>^2^. The threshold expression of <i>F</i>^2^ >
\s(<i>F</i>^2^) is used only for calculating <i>R</i>-factors(gt) <i>etc</i>.
and is not relevant to the choice of reflections for refinement.
<i>R</i>-factors based on <i>F</i>^2^ are statistically about twice as large
as those based on <i>F</i>, and <i>R</i>- factors based on ALL data will be
even larger.

The single crystals of this compounds show 2nd order NLO (SHG) properties.
Hence it is refined in <i>Cc</i> instead of <i>C</i>2/<i>c</i> for which
please refer Angewandte Chemie, 2014, 53(23) 5907, CCDC No. 979138. Further
due to non-centrosymmetric space group, anisotropic refinements of C atoms are
not great and severe correlation is expected.
; 

_refine_ls_structure_factor_coef  Fsqd 
_refine_ls_matrix_type            full 
_refine_ls_weighting_scheme       calc 
_refine_ls_weighting_details 
 'calc w=1/[\s^2^(Fo^2^)+(0.0520P)^2^+0.0000P] where P=(Fo^2^+2Fc^2^)/3' 
_atom_sites_solution_primary      direct 
_atom_sites_solution_secondary    difmap 
_atom_sites_solution_hydrogens    geom 
_refine_ls_hydrogen_treatment     constr
_refine_ls_extinction_method      none 
_refine_ls_extinction_coef        ? 
_refine_ls_abs_structure_details 
 'Flack H D (1983), Acta Cryst. A39, 876-881' 
_refine_ls_abs_structure_Flack    0.10(3) 
_refine_ls_number_reflns          8139 
_refine_ls_number_parameters      595 
_refine_ls_number_restraints      2 
_refine_ls_R_factor_all           0.0522 
_refine_ls_R_factor_gt            0.0371 
_refine_ls_wR_factor_ref          0.0981 
_refine_ls_wR_factor_gt           0.0898 
_refine_ls_goodness_of_fit_ref    1.010 
_refine_ls_restrained_S_all       1.010 
_refine_ls_shift/su_max           0.000 
_refine_ls_shift/su_mean          0.000 

loop_ 
 _atom_site_label 
 _atom_site_type_symbol 
 _atom_site_fract_x 
 _atom_site_fract_y 
 _atom_site_fract_z 
 _atom_site_U_iso_or_equiv 
 _atom_site_adp_type 
 _atom_site_occupancy 
 _atom_site_symmetry_multiplicity 
 _atom_site_calc_flag 
 _atom_site_refinement_flags 
 _atom_site_disorder_assembly 
 _atom_site_disorder_group 
Zn1 Zn 0.331660(15) 0.50331(4) 0.254618(19) 0.03525(17) Uani 1 1 d . . . 
Zn2 Zn 0.240791(14) 0.49640(4) 0.074723(19) 0.03560(18) Uani 1 1 d . . . 
O1 O 0.28724(18) 0.6475(3) 0.2484(3) 0.0553(12) Uani 1 1 d . . . 
O2 O 0.21692(18) 0.6435(3) 0.1141(2) 0.0489(11) Uani 1 1 d . . . 
O3 O 0.26817(18) 0.4215(3) 0.2807(3) 0.0537(12) Uani 1 1 d . . . 
O4 O 0.19916(19) 0.4190(3) 0.1473(3) 0.0574(13) Uani 1 1 d . . . 
O5 O 0.3553(2) 0.3566(3) 0.2156(3) 0.0551(12) Uani 1 1 d . . . 
O6 O 0.2865(2) 0.3545(3) 0.0834(3) 0.0591(13) Uani 1 1 d . . . 
O7 O 0.37495(19) 0.5820(3) 0.1819(3) 0.0543(12) Uani 1 1 d . . . 
O8 O 0.30493(18) 0.5791(3) 0.0483(3) 0.0480(11) Uani 1 1 d . . . 
N1 N 0.3900(2) 0.5261(4) 0.3783(3) 0.0342(11) Uani 1 1 d . . . 
C1 C 0.3777(2) 0.5761(4) 0.4440(4) 0.0425(15) Uani 1 1 d . . . 
H1 H 0.3406 0.6009 0.4328 0.051 Uiso 1 1 calc R . . 
C2 C 0.4174(3) 0.5933(5) 0.5283(4) 0.0457(16) Uani 1 1 d . . . 
H2 H 0.4068 0.6282 0.5728 0.055 Uiso 1 1 calc R . . 
C3 C 0.4729(2) 0.5585(4) 0.5466(3) 0.0384(14) Uani 1 1 d . . . 
C4 C 0.4856(3) 0.5113(5) 0.4805(5) 0.066(2) Uani 1 1 d . . . 
H4 H 0.5231 0.4932 0.4869 0.079 Uiso 1 1 calc R . . 
C5 C 0.4405(3) 0.4886(4) 0.3993(4) 0.0546(18) Uani 1 1 d . . . 
H5 H 0.4484 0.4426 0.3580 0.065 Uiso 1 1 calc R . . 
C6 C 0.5175(2) 0.5764(4) 0.6365(3) 0.0416(15) Uani 1 1 d . . . 
H6 H 0.5537 0.5495 0.6434 0.050 Uiso 1 1 calc R . . 
C7 C 0.5116(2) 0.6254(4) 0.7066(4) 0.0479(16) Uani 1 1 d . . . 
H7 H 0.4747 0.6486 0.6997 0.058 Uiso 1 1 calc R . . 
C8 C 0.5543(2) 0.6492(4) 0.7942(3) 0.0406(15) Uani 1 1 d . . . 
C9 C 0.5394(3) 0.7062(5) 0.8583(4) 0.0532(17) Uani 1 1 d . . . 
H9 H 0.5021 0.7297 0.8470 0.064 Uiso 1 1 calc R . . 
C10 C 0.5825(3) 0.7281(6) 0.9421(4) 0.065(2) Uani 1 1 d . . . 
H10 H 0.5728 0.7666 0.9859 0.078 Uiso 1 1 calc R . . 
C11 C 0.6356(3) 0.6957(6) 0.9600(4) 0.065(2) Uani 1 1 d . . . 
H11 H 0.6630 0.7143 1.0148 0.078 Uiso 1 1 calc R . . 
C12 C 0.6507(3) 0.6368(6) 0.9007(4) 0.076(2) Uani 1 1 d . . . 
H12 H 0.6878 0.6107 0.9156 0.091 Uiso 1 1 calc R . . 
C13 C 0.6103(3) 0.6137(6) 0.8148(4) 0.059(2) Uani 1 1 d . . . 
H13 H 0.6213 0.5750 0.7724 0.071 Uiso 1 1 calc R . . 
N2 N 0.1819(2) 0.4756(4) -0.0501(3) 0.0389(13) Uani 1 1 d . . . 
C14 C 0.1270(3) 0.5058(5) -0.0672(4) 0.0524(18) Uani 1 1 d . . . 
H14 H 0.1161 0.5326 -0.0201 0.063 Uiso 1 1 calc R . . 
C15 C 0.0877(3) 0.4984(4) -0.1497(4) 0.0491(16) Uani 1 1 d . . . 
H15 H 0.0522 0.5314 -0.1614 0.059 Uiso 1 1 calc R . . 
C16 C 0.1002(3) 0.4393(5) -0.2206(3) 0.0390(14) Uani 1 1 d . . . 
C17 C 0.1555(3) 0.4046(5) -0.1995(4) 0.0437(16) Uani 1 1 d . . . 
H17 H 0.1666 0.3671 -0.2424 0.052 Uiso 1 1 calc R . . 
C18 C 0.1946(3) 0.4243(5) -0.1165(4) 0.0466(16) Uani 1 1 d . . . 
H18 H 0.2320 0.4011 -0.1052 0.056 Uiso 1 1 calc R . . 
C19 C 0.0559(3) 0.4214(5) -0.3048(4) 0.0520(18) Uani 1 1 d . . . 
H19 H 0.0193 0.4445 -0.3103 0.062 Uiso 1 1 calc R . . 
C20 C 0.0637(3) 0.3734(5) -0.3762(3) 0.0470(16) Uani 1 1 d . . . 
H20 H 0.1006 0.3513 -0.3706 0.056 Uiso 1 1 calc R . . 
C21 C 0.0184(3) 0.3529(5) -0.4630(4) 0.0450(16) Uani 1 1 d . . . 
C22 C -0.0375(3) 0.3843(6) -0.4835(4) 0.0581(19) Uani 1 1 d . . . 
H22 H -0.0484 0.4229 -0.4409 0.070 Uiso 1 1 calc R . . 
C23 C -0.0766(3) 0.3610(6) -0.5625(4) 0.0640(19) Uani 1 1 d . . . 
H23 H -0.1142 0.3824 -0.5734 0.077 Uiso 1 1 calc R . . 
C24 C -0.0624(3) 0.3042(6) -0.6311(4) 0.059(2) Uani 1 1 d . . . 
H24 H -0.0896 0.2905 -0.6872 0.070 Uiso 1 1 calc R . . 
C25 C -0.0061(3) 0.2700(6) -0.6105(4) 0.066(2) Uani 1 1 d . . . 
H25 H 0.0054 0.2309 -0.6521 0.079 Uiso 1 1 calc R . . 
C26 C 0.0311(3) 0.2950(6) -0.5290(5) 0.065(2) Uani 1 1 d . . . 
H26 H 0.0686 0.2713 -0.5161 0.078 Uiso 1 1 calc R . . 
C100 C 0.2468(2) 0.6884(4) 0.1843(4) 0.0349(12) Uani 1 1 d . . . 
C101 C 0.2330(2) 0.8095(4) 0.1944(4) 0.0424(14) Uani 1 1 d . . . 
C102 C 0.1944(3) 0.8640(5) 0.1328(4) 0.0583(17) Uani 1 1 d . . . 
H102 H 0.1732 0.8282 0.0801 0.070 Uiso 1 1 calc R . . 
C103 C 0.1837(4) 0.9727(6) 0.1425(6) 0.082(2) Uani 1 1 d . . . 
H103 H 0.1526 1.0059 0.0998 0.098 Uiso 1 1 calc R . . 
C104 C 0.2170(4) 1.0318(6) 0.2119(6) 0.078(2) Uani 1 1 d . . . 
H104 H 0.2118 1.1066 0.2159 0.094 Uiso 1 1 calc R . . 
C105 C 0.2574(4) 0.9788(6) 0.2741(6) 0.099(3) Uani 1 1 d . . . 
H105 H 0.2797 1.0190 0.3236 0.119 Uiso 1 1 calc R . . 
C106 C 0.2703(3) 0.8660(5) 0.2728(4) 0.0618(19) Uani 1 1 d . . . 
H106 H 0.2998 0.8319 0.3178 0.074 Uiso 1 1 calc R . . 
C200 C 0.2210(2) 0.3930(4) 0.2288(4) 0.0392(13) Uani 1 1 d . . . 
C201 C 0.1860(2) 0.3191(4) 0.2667(4) 0.0386(14) Uani 1 1 d . . . 
C202 C 0.2056(3) 0.2890(5) 0.3549(4) 0.0578(18) Uani 1 1 d . . . 
H202 H 0.2395 0.3185 0.3933 0.069 Uiso 1 1 calc R . . 
C203 C 0.1745(4) 0.2120(6) 0.3897(5) 0.079(2) Uani 1 1 d . . . 
H203 H 0.1884 0.1899 0.4498 0.094 Uiso 1 1 calc R . . 
C204 C 0.1240(3) 0.1719(5) 0.3327(6) 0.074(2) Uani 1 1 d . . . 
H204 H 0.1030 0.1234 0.3546 0.089 Uiso 1 1 calc R . . 
C205 C 0.1040(3) 0.2019(6) 0.2441(6) 0.074(2) Uani 1 1 d . . . 
H205 H 0.0702 0.1726 0.2052 0.088 Uiso 1 1 calc R . . 
C206 C 0.1353(3) 0.2776(5) 0.2126(4) 0.0498(16) Uani 1 1 d . . . 
H206 H 0.1209 0.3003 0.1528 0.060 Uiso 1 1 calc R . . 
C300 C 0.3255(3) 0.3081(5) 0.1433(4) 0.0472(15) Uani 1 1 d . . . 
C301 C 0.3368(2) 0.1935(4) 0.1321(4) 0.0375(13) Uani 1 1 d . . . 
C302 C 0.3841(3) 0.1401(5) 0.1983(4) 0.0515(16) Uani 1 1 d . . . 
H302 H 0.4095 0.1796 0.2451 0.062 Uiso 1 1 calc R . . 
C303 C 0.3909(4) 0.0284(6) 0.1907(6) 0.073(2) Uani 1 1 d . . . 
H303 H 0.4198 -0.0097 0.2337 0.088 Uiso 1 1 calc R . . 
C304 C 0.3529(5) -0.0245(7) 0.1165(8) 0.109(4) Uani 1 1 d . . . 
H304 H 0.3569 -0.0994 0.1112 0.130 Uiso 1 1 calc R . . 
C305 C 0.3098(4) 0.0277(7) 0.0506(7) 0.087(3) Uani 1 1 d . . . 
H305 H 0.2854 -0.0081 0.0003 0.104 Uiso 1 1 calc R . . 
C306 C 0.3061(3) 0.1365(6) 0.0653(5) 0.071(2) Uani 1 1 d . . . 
H306 H 0.2776 0.1742 0.0213 0.085 Uiso 1 1 calc R . . 
C400 C 0.3536(2) 0.6083(4) 0.0998(4) 0.0397(14) Uani 1 1 d . . . 
C401 C 0.3879(2) 0.6821(4) 0.0633(4) 0.0373(13) Uani 1 1 d . . . 
C402 C 0.4403(3) 0.7241(5) 0.1185(5) 0.0558(19) Uani 1 1 d . . . 
H402 H 0.4552 0.7045 0.1790 0.067 Uiso 1 1 calc R . . 
C403 C 0.4693(3) 0.7949(6) 0.0816(6) 0.070(2) Uani 1 1 d . . . 
H403 H 0.5047 0.8220 0.1169 0.084 Uiso 1 1 calc R . . 
C404 C 0.4462(4) 0.8259(6) -0.0081(5) 0.084(2) Uani 1 1 d . . . 
H404 H 0.4648 0.8767 -0.0325 0.100 Uiso 1 1 calc R . . 
C405 C 0.3960(4) 0.7808(6) -0.0596(5) 0.074(2) Uani 1 1 d . . . 
H405 H 0.3816 0.7989 -0.1205 0.089 Uiso 1 1 calc R . . 
C406 C 0.3674(3) 0.7135(6) -0.0272(4) 0.0578(19) Uani 1 1 d . . . 
H406 H 0.3328 0.6858 -0.0649 0.069 Uiso 1 1 calc R . . 

loop_ 
 _atom_site_aniso_label 
 _atom_site_aniso_U_11 
 _atom_site_aniso_U_22 
 _atom_site_aniso_U_33 
 _atom_site_aniso_U_23 
 _atom_site_aniso_U_13 
 _atom_site_aniso_U_12 
Zn1 0.0349(4) 0.0372(3) 0.0264(3) -0.0018(2) 0.0006(3) -0.0032(2) 
Zn2 0.0365(4) 0.0389(4) 0.0258(3) -0.0009(2) 0.0028(3) -0.0021(2) 
O1 0.053(2) 0.037(2) 0.070(3) 0.0020(19) 0.012(2) 0.0066(18) 
O2 0.055(2) 0.045(2) 0.046(2) -0.0144(17) 0.0153(18) 0.0050(18) 
O3 0.046(2) 0.055(3) 0.057(2) -0.0036(18) 0.013(2) -0.0154(18) 
O4 0.061(3) 0.067(3) 0.042(2) 0.0060(19) 0.014(2) -0.014(2) 
O5 0.063(3) 0.045(2) 0.053(2) -0.0081(19) 0.012(2) -0.003(2) 
O6 0.057(3) 0.056(3) 0.051(3) 0.000(2) 0.001(2) 0.020(2) 
O7 0.061(3) 0.062(3) 0.039(2) 0.0132(19) 0.016(2) -0.007(2) 
O8 0.044(2) 0.061(3) 0.041(2) 0.0039(18) 0.0159(19) -0.0065(19) 
N1 0.041(2) 0.036(2) 0.024(2) 0.0021(17) 0.0091(19) 0.0046(18) 
C1 0.023(2) 0.056(3) 0.040(3) 0.009(2) 0.000(2) 0.005(2) 
C2 0.048(3) 0.059(4) 0.033(3) -0.010(2) 0.017(2) 0.004(3) 
C3 0.036(3) 0.037(3) 0.034(3) -0.007(2) 0.000(2) -0.004(2) 
C4 0.023(3) 0.111(5) 0.051(4) -0.020(3) -0.005(3) 0.016(3) 
C5 0.049(3) 0.055(3) 0.042(3) -0.018(2) -0.009(3) -0.003(2) 
C6 0.038(3) 0.053(3) 0.026(2) -0.007(2) 0.000(2) -0.008(2) 
C7 0.034(3) 0.049(3) 0.054(3) 0.007(3) 0.006(3) 0.001(2) 
C8 0.041(3) 0.041(3) 0.029(3) 0.002(2) -0.002(2) -0.002(2) 
C9 0.047(3) 0.078(4) 0.032(3) -0.017(3) 0.010(2) -0.003(3) 
C10 0.075(5) 0.089(5) 0.025(3) -0.021(3) 0.010(3) -0.018(4) 
C11 0.070(5) 0.069(4) 0.038(3) -0.010(3) -0.007(3) -0.025(4) 
C12 0.055(4) 0.091(5) 0.049(3) -0.018(3) -0.027(3) 0.006(3) 
C13 0.062(4) 0.069(4) 0.034(3) -0.012(3) 0.000(3) 0.008(3) 
N2 0.035(3) 0.041(2) 0.032(3) -0.0051(19) -0.001(2) -0.007(2) 
C14 0.033(3) 0.088(4) 0.035(3) -0.016(2) 0.009(2) 0.020(2) 
C15 0.051(4) 0.058(3) 0.035(3) -0.015(2) 0.009(3) 0.008(2) 
C16 0.046(3) 0.043(3) 0.026(2) -0.002(2) 0.010(2) -0.004(3) 
C17 0.038(3) 0.058(4) 0.028(3) -0.004(2) 0.002(2) 0.000(3) 
C18 0.045(3) 0.061(4) 0.034(3) -0.016(2) 0.013(3) -0.003(3) 
C19 0.036(3) 0.059(4) 0.053(4) -0.002(3) 0.004(3) 0.007(3) 
C20 0.050(4) 0.062(3) 0.019(2) -0.011(2) -0.001(2) -0.003(3) 
C21 0.058(4) 0.046(3) 0.029(3) -0.004(2) 0.010(3) -0.010(3) 
C22 0.043(4) 0.072(4) 0.049(4) -0.016(3) 0.003(3) -0.004(3) 
C23 0.046(4) 0.088(5) 0.052(3) -0.006(3) 0.010(3) 0.003(3) 
C24 0.065(4) 0.069(4) 0.029(3) 0.001(3) -0.002(3) -0.005(4) 
C25 0.068(5) 0.077(4) 0.047(4) -0.011(3) 0.012(3) 0.011(4) 
C26 0.055(4) 0.077(5) 0.053(4) 0.003(3) 0.003(3) 0.009(4) 
C100 0.038(3) 0.025(2) 0.046(3) -0.0024(19) 0.019(2) 0.006(2) 
C101 0.047(3) 0.039(3) 0.047(3) -0.003(2) 0.022(2) -0.002(2) 
C102 0.075(4) 0.059(4) 0.043(3) -0.003(2) 0.023(3) 0.006(3) 
C103 0.085(5) 0.064(4) 0.112(6) 0.025(4) 0.052(5) 0.042(4) 
C104 0.090(5) 0.034(3) 0.123(6) 0.000(3) 0.054(5) 0.021(3) 
C105 0.120(7) 0.061(4) 0.114(6) -0.055(4) 0.036(5) -0.011(4) 
C106 0.061(4) 0.047(3) 0.061(3) -0.031(3) 0.000(3) -0.010(3) 
C200 0.046(3) 0.037(3) 0.043(3) 0.009(2) 0.025(2) 0.004(2) 
C201 0.040(3) 0.038(3) 0.038(3) 0.004(2) 0.014(2) 0.007(2) 
C202 0.064(4) 0.058(4) 0.051(3) -0.011(3) 0.019(3) -0.013(3) 
C203 0.103(5) 0.077(4) 0.066(4) 0.031(3) 0.042(4) -0.010(4) 
C204 0.052(3) 0.065(4) 0.121(5) 0.023(4) 0.050(3) -0.006(3) 
C205 0.059(4) 0.062(4) 0.110(6) -0.004(4) 0.041(4) -0.016(3) 
C206 0.052(3) 0.054(3) 0.046(3) 0.003(3) 0.019(3) 0.005(3) 
C300 0.042(3) 0.057(4) 0.045(3) 0.003(3) 0.019(3) -0.009(3) 
C301 0.037(3) 0.034(3) 0.044(3) -0.001(2) 0.016(2) 0.003(2) 
C302 0.047(3) 0.048(3) 0.063(4) 0.016(3) 0.023(3) 0.014(2) 
C303 0.082(5) 0.055(4) 0.087(5) 0.025(4) 0.035(4) 0.017(4) 
C304 0.124(8) 0.054(4) 0.172(10) -0.023(5) 0.081(8) -0.012(5) 
C305 0.057(4) 0.066(4) 0.127(7) -0.021(4) 0.018(4) -0.001(3) 
C306 0.056(4) 0.056(4) 0.098(5) -0.005(3) 0.021(4) 0.011(3) 
C400 0.040(3) 0.037(3) 0.040(3) -0.013(2) 0.011(2) 0.001(2) 
C401 0.041(3) 0.033(3) 0.041(3) -0.007(2) 0.018(2) -0.006(2) 
C402 0.044(4) 0.056(4) 0.062(4) -0.009(3) 0.010(3) -0.012(3) 
C403 0.048(4) 0.057(4) 0.100(6) -0.010(4) 0.019(4) -0.011(3) 
C404 0.140(7) 0.049(4) 0.094(5) 0.006(4) 0.081(5) -0.001(4) 
C405 0.095(6) 0.077(5) 0.057(4) 0.006(3) 0.035(4) 0.007(4) 
C406 0.062(4) 0.074(4) 0.042(3) 0.016(3) 0.023(3) 0.004(3) 

_geom_special_details 
;
All e.s.d.'s (except the e.s.d. in the dihedral angle between two l.s. planes)
are estimated using the full covariance matrix. The cell e.s.d.'s are taken
into account individually in the estimation of e.s.d.'s in distances, angles
and torsion angles; correlations between e.s.d.'s in cell parameters are only
used when they are defined by crystal symmetry. An approximate (isotropic)
treatment of cell e.s.d.'s is used for estimating e.s.d.'s involving l.s.
planes.
; 

loop_ 
 _geom_bond_atom_site_label_1 
 _geom_bond_atom_site_label_2 
 _geom_bond_distance 
 _geom_bond_site_symmetry_2 
 _geom_bond_publ_flag 
Zn1 N1 2.019(4) . ? 
Zn1 O3 2.023(4) . ? 
Zn1 O5 2.046(4) . ? 
Zn1 O7 2.053(4) . ? 
Zn1 O1 2.067(4) . ? 
Zn1 Zn2 2.9731(4) . ? 
Zn2 O4 2.015(5) . ? 
Zn2 N2 2.035(4) . ? 
Zn2 O8 2.045(4) . ? 
Zn2 O2 2.055(4) . ? 
Zn2 O6 2.055(4) . ? 
O1 C100 1.265(6) . ? 
O2 C100 1.234(6) . ? 
O3 C200 1.234(7) . ? 
O4 C200 1.254(6) . ? 
O5 C300 1.278(7) . ? 
O6 C300 1.239(7) . ? 
O7 C400 1.263(7) . ? 
O8 C400 1.261(7) . ? 
N1 C5 1.272(8) . ? 
N1 C1 1.320(7) . ? 
C1 C2 1.379(7) . ? 
C2 C3 1.378(8) . ? 
C3 C4 1.317(9) . ? 
C3 C6 1.492(7) . ? 
C4 C5 1.416(8) . ? 
C6 C7 1.304(8) . ? 
C7 C8 1.461(7) . ? 
C8 C9 1.374(8) . ? 
C8 C13 1.390(9) . ? 
C9 C10 1.419(8) . ? 
C10 C11 1.316(11) . ? 
C11 C12 1.327(10) . ? 
C12 C13 1.415(8) . ? 
N2 C18 1.342(7) . ? 
N2 C14 1.350(8) . ? 
C14 C15 1.341(9) . ? 
C15 C16 1.447(8) . ? 
C16 C17 1.369(8) . ? 
C16 C19 1.428(8) . ? 
C17 C18 1.363(7) . ? 
C19 C20 1.337(8) . ? 
C20 C21 1.472(7) . ? 
C21 C22 1.373(9) . ? 
C21 C26 1.378(10) . ? 
C22 C23 1.327(8) . ? 
C23 C24 1.421(9) . ? 
C24 C25 1.390(10) . ? 
C25 C26 1.341(9) . ? 
C100 C101 1.542(7) . ? 
C101 C102 1.298(8) . ? 
C101 C106 1.447(7) . ? 
C102 C103 1.376(10) . ? 
C103 C104 1.340(12) . ? 
C104 C105 1.316(12) . ? 
C105 C106 1.419(10) . ? 
C200 C201 1.508(8) . ? 
C201 C202 1.360(8) . ? 
C201 C206 1.361(8) . ? 
C202 C203 1.438(10) . ? 
C203 C204 1.366(10) . ? 
C204 C205 1.363(11) . ? 
C205 C206 1.401(10) . ? 
C300 C301 1.454(8) . ? 
C301 C306 1.280(8) . ? 
C301 C302 1.440(8) . ? 
C302 C303 1.389(10) . ? 
C303 C304 1.391(14) . ? 
C304 C305 1.374(14) . ? 
C305 C306 1.360(11) . ? 
C400 C401 1.482(9) . ? 
C401 C406 1.397(8) . ? 
C401 C402 1.399(8) . ? 
C402 C403 1.374(11) . ? 
C403 C404 1.386(11) . ? 
C404 C405 1.357(11) . ? 
C405 C406 1.299(11) . ? 

loop_ 
 _geom_angle_atom_site_label_1 
 _geom_angle_atom_site_label_2 
 _geom_angle_atom_site_label_3 
 _geom_angle 
 _geom_angle_site_symmetry_1 
 _geom_angle_site_symmetry_3 
 _geom_angle_publ_flag 
N1 Zn1 O3 103.34(18) . . ? 
N1 Zn1 O5 102.97(17) . . ? 
O3 Zn1 O5 86.96(19) . . ? 
N1 Zn1 O7 97.51(18) . . ? 
O3 Zn1 O7 159.13(17) . . ? 
O5 Zn1 O7 89.38(18) . . ? 
N1 Zn1 O1 97.35(16) . . ? 
O3 Zn1 O1 89.57(17) . . ? 
O5 Zn1 O1 159.65(16) . . ? 
O7 Zn1 O1 86.74(18) . . ? 
N1 Zn1 Zn2 173.15(12) . . ? 
O3 Zn1 Zn2 77.46(11) . . ? 
O5 Zn1 Zn2 83.84(11) . . ? 
O7 Zn1 Zn2 81.73(11) . . ? 
O1 Zn1 Zn2 75.83(11) . . ? 
O4 Zn2 N2 98.50(19) . . ? 
O4 Zn2 O8 158.52(16) . . ? 
N2 Zn2 O8 102.95(19) . . ? 
O4 Zn2 O2 89.28(18) . . ? 
N2 Zn2 O2 102.31(17) . . ? 
O8 Zn2 O2 87.12(18) . . ? 
O4 Zn2 O6 86.67(19) . . ? 
N2 Zn2 O6 99.31(17) . . ? 
O8 Zn2 O6 88.92(19) . . ? 
O2 Zn2 O6 158.36(15) . . ? 
O4 Zn2 Zn1 81.07(11) . . ? 
N2 Zn2 Zn1 173.85(14) . . ? 
O8 Zn2 Zn1 77.49(11) . . ? 
O2 Zn2 Zn1 83.83(10) . . ? 
O6 Zn2 Zn1 74.55(11) . . ? 
C100 O1 Zn1 130.2(3) . . ? 
C100 O2 Zn2 120.8(3) . . ? 
C200 O3 Zn1 129.7(4) . . ? 
C200 O4 Zn2 124.7(4) . . ? 
C300 O5 Zn1 122.4(4) . . ? 
C300 O6 Zn2 135.4(4) . . ? 
C400 O7 Zn1 124.7(4) . . ? 
C400 O8 Zn2 130.9(4) . . ? 
C5 N1 C1 115.4(5) . . ? 
C5 N1 Zn1 121.9(4) . . ? 
C1 N1 Zn1 122.6(4) . . ? 
N1 C1 C2 123.0(5) . . ? 
C3 C2 C1 119.9(5) . . ? 
C4 C3 C2 117.2(5) . . ? 
C4 C3 C6 121.0(5) . . ? 
C2 C3 C6 121.8(5) . . ? 
C3 C4 C5 118.1(6) . . ? 
N1 C5 C4 125.4(6) . . ? 
C7 C6 C3 127.6(6) . . ? 
C6 C7 C8 129.6(6) . . ? 
C9 C8 C13 118.9(5) . . ? 
C9 C8 C7 120.2(6) . . ? 
C13 C8 C7 120.9(6) . . ? 
C8 C9 C10 118.1(6) . . ? 
C11 C10 C9 122.3(6) . . ? 
C10 C11 C12 120.7(6) . . ? 
C11 C12 C13 120.2(7) . . ? 
C8 C13 C12 119.6(6) . . ? 
C18 N2 C14 117.2(5) . . ? 
C18 N2 Zn2 121.9(4) . . ? 
C14 N2 Zn2 120.7(4) . . ? 
C15 C14 N2 122.4(6) . . ? 
C14 C15 C16 120.2(6) . . ? 
C17 C16 C19 125.2(6) . . ? 
C17 C16 C15 115.2(5) . . ? 
C19 C16 C15 119.6(6) . . ? 
C18 C17 C16 120.9(6) . . ? 
N2 C18 C17 123.3(6) . . ? 
C20 C19 C16 124.3(6) . . ? 
C19 C20 C21 125.0(6) . . ? 
C22 C21 C26 115.8(6) . . ? 
C22 C21 C20 124.8(6) . . ? 
C26 C21 C20 119.3(6) . . ? 
C23 C22 C21 121.7(7) . . ? 
C22 C23 C24 121.8(7) . . ? 
C25 C24 C23 117.0(6) . . ? 
C26 C25 C24 118.3(7) . . ? 
C25 C26 C21 125.3(7) . . ? 
O2 C100 O1 128.0(4) . . ? 
O2 C100 C101 115.7(4) . . ? 
O1 C100 C101 116.3(4) . . ? 
C102 C101 C106 119.6(5) . . ? 
C102 C101 C100 123.4(5) . . ? 
C106 C101 C100 116.6(5) . . ? 
C101 C102 C103 122.4(6) . . ? 
C104 C103 C102 121.5(7) . . ? 
C105 C104 C103 116.7(7) . . ? 
C104 C105 C106 126.1(7) . . ? 
C105 C106 C101 113.2(6) . . ? 
O3 C200 O4 126.5(5) . . ? 
O3 C200 C201 117.1(5) . . ? 
O4 C200 C201 116.5(5) . . ? 
C202 C201 C206 118.5(6) . . ? 
C202 C201 C200 120.5(5) . . ? 
C206 C201 C200 120.9(5) . . ? 
C201 C202 C203 120.8(6) . . ? 
C204 C203 C202 118.5(6) . . ? 
C205 C204 C203 121.1(6) . . ? 
C204 C205 C206 118.9(6) . . ? 
C201 C206 C205 122.2(6) . . ? 
O6 C300 O5 122.4(6) . . ? 
O6 C300 C301 119.0(5) . . ? 
O5 C300 C301 118.5(5) . . ? 
C306 C301 C302 117.7(6) . . ? 
C306 C301 C300 122.6(6) . . ? 
C302 C301 C300 119.7(5) . . ? 
C303 C302 C301 118.6(6) . . ? 
C302 C303 C304 117.5(8) . . ? 
C305 C304 C303 123.8(8) . . ? 
C306 C305 C304 114.0(8) . . ? 
C301 C306 C305 128.2(7) . . ? 
O8 C400 O7 124.7(6) . . ? 
O8 C400 C401 118.4(5) . . ? 
O7 C400 C401 116.8(5) . . ? 
C406 C401 C402 118.6(6) . . ? 
C406 C401 C400 120.0(5) . . ? 
C402 C401 C400 121.4(6) . . ? 
C403 C402 C401 118.7(6) . . ? 
C402 C403 C404 120.4(7) . . ? 
C405 C404 C403 118.7(7) . . ? 
C406 C405 C404 122.7(7) . . ? 
C405 C406 C401 120.8(7) . . ? 

_diffrn_measured_fraction_theta_max    1.000 
_diffrn_reflns_theta_full              27.50 
_diffrn_measured_fraction_theta_full   1.000 
_refine_diff_density_max    0.355 
_refine_diff_density_min   -0.219 
_refine_diff_density_rms    0.053 

#===#END
#CCDC Number 1031433

# Crystal showing High SHG measured at 170 K

data_e219
_publcif_datablock.id '{45384792-03ce-47b2-9dfa-fe771d6c8c3d}'

_database_code_depnum_ccdc_archive 'CCDC 1031433'
_audit_creation_method            SHELXL-97 
_chemical_name_systematic 
; 
 ? 
; 
_chemical_name_common             ? 
_chemical_melting_point           ? 
_chemical_formula_moiety          ? 
_chemical_formula_sum 
 'C54 H42 N2 O8 Zn2' 
_chemical_formula_weight          977.64 

loop_ 
 _atom_type_symbol 
 _atom_type_description 
 _atom_type_scat_dispersion_real 
 _atom_type_scat_dispersion_imag 
 _atom_type_scat_source 
 'C'  'C'   0.0033   0.0016 
 'International Tables Vol C Tables 4.2.6.8 and 6.1.1.4' 
 'H'  'H'   0.0000   0.0000 
 'International Tables Vol C Tables 4.2.6.8 and 6.1.1.4' 
 'N'  'N'   0.0061   0.0033 
 'International Tables Vol C Tables 4.2.6.8 and 6.1.1.4' 
 'O'  'O'   0.0106   0.0060 
 'International Tables Vol C Tables 4.2.6.8 and 6.1.1.4' 
 'Zn'  'Zn'   0.2839   1.4301 
 'International Tables Vol C Tables 4.2.6.8 and 6.1.1.4' 

_symmetry_cell_setting            Monoclinic 
_symmetry_space_group_name_H-M    Cc 

loop_ 
 _symmetry_equiv_pos_as_xyz 
 'x, y, z' 
 'x, -y, z+1/2' 
 'x+1/2, y+1/2, z' 
 'x+1/2, -y+1/2, z+1/2' 

_cell_length_a                    24.746(2) 
_cell_length_b                    12.2117(10) 
_cell_length_c                    15.6525(13) 
_cell_angle_alpha                 90.00 
_cell_angle_beta                  109.1920(10) 
_cell_angle_gamma                 90.00 
_cell_volume                      4467.2(6) 
_cell_formula_units_Z             4 
_cell_measurement_temperature     170(2) 
_cell_measurement_reflns_used     9598 
_cell_measurement_theta_min       2.50 
_cell_measurement_theta_max       28.13 

_exptl_crystal_description        Block 
_exptl_crystal_colour             Colourless 
_exptl_crystal_size_max           0.38 
_exptl_crystal_size_mid           0.34 
_exptl_crystal_size_min           0.26 
_exptl_crystal_density_meas       ? 
_exptl_crystal_density_diffrn     1.454 
_exptl_crystal_density_method     'not measured' 
_exptl_crystal_F_000              2016 
_exptl_absorpt_coefficient_mu     1.134 
_exptl_absorpt_correction_type    Multi-scan 
_exptl_absorpt_correction_T_min   0.6725 
_exptl_absorpt_correction_T_max   0.7569 
_exptl_absorpt_process_details    'SADABS (Sheldrick, 2010)' 

_exptl_special_details 
; 
 ? 
; 

_diffrn_ambient_temperature       170(2) 
_diffrn_radiation_wavelength      0.71073 
_diffrn_radiation_type            MoK\a 
_diffrn_radiation_source          'fine-focus sealed tube' 
_diffrn_radiation_monochromator   graphite 
_diffrn_measurement_device_type   'Bruker APEX-II CCD' 
_diffrn_measurement_method        '\f and \w scans' 
_diffrn_detector_area_resol_mean  ? 
_diffrn_standards_number          0 
_diffrn_standards_interval_count  ? 
_diffrn_standards_interval_time   ? 
_diffrn_standards_decay_%         ? 
_diffrn_reflns_number             29076 
_diffrn_reflns_av_R_equivalents   0.0314 
_diffrn_reflns_av_sigmaI/netI     0.0379 
_diffrn_reflns_limit_h_min        -32 
_diffrn_reflns_limit_h_max        32 
_diffrn_reflns_limit_k_min        -15 
_diffrn_reflns_limit_k_max        15 
_diffrn_reflns_limit_l_min        -20 
_diffrn_reflns_limit_l_max        20 
_diffrn_reflns_theta_min          1.74 
_diffrn_reflns_theta_max          27.50 
_reflns_number_total              10256 
_reflns_number_gt                 8188 
_reflns_threshold_expression      >2sigma(I) 

_computing_data_collection        'Bruker APEX2' 
_computing_cell_refinement        'Bruker SAINT' 
_computing_data_reduction         'Bruker SAINT' 
_computing_structure_solution     'SHELXS-97 (Sheldrick, 1990)' 
_computing_structure_refinement   'SHELXL-97 (Sheldrick, 1997)' 
_computing_molecular_graphics     'Bruker SHELXTL' 
_computing_publication_material   'Bruker SHELXTL' 

_refine_special_details 
;
Refinement of <i>F</i>^2^ against ALL reflections. The weighted <i>R</i>-factor
<i>wR</i> and goodness of fit <i>S</i> are based on <i>F</i>^2^, conventional
<i>R</i>-factors <i>R</i> are based on <i>F</i>, with <i>F</i> set to zero for
negative <i>F</i>^2^. The threshold expression of <i>F</i>^2^ >
\s(<i>F</i>^2^) is used only for calculating <i>R</i>-factors(gt) <i>etc</i>.
and is not relevant to the choice of reflections for refinement.
<i>R</i>-factors based on <i>F</i>^2^ are statistically about twice as large
as those based on <i>F</i>, and <i>R</i>- factors based on ALL data will be
even larger. The single crystals of this compounds show 2nd order NLO (SHG)
properties. Hence it is refined in <i>Cc</i> instead of <i>C</i>2/<i>c</i> for
which please refer Angewandte Chemie, 2014, 53(23) 5907, CCDC No. 979138.
; 

_refine_ls_structure_factor_coef  Fsqd 
_refine_ls_matrix_type            full 
_refine_ls_weighting_scheme       calc 
_refine_ls_weighting_details 
 'calc w=1/[\s^2^(Fo^2^)+(0.0492P)^2^+0.0000P] where P=(Fo^2^+2Fc^2^)/3' 
_atom_sites_solution_primary      direct 
_atom_sites_solution_secondary    difmap 
_atom_sites_solution_hydrogens    geom 
_refine_ls_hydrogen_treatment     constr 
_refine_ls_extinction_method      none 
_refine_ls_extinction_coef        ? 
_refine_ls_abs_structure_details 
 'Flack H D (1983), Acta Cryst. A39, 876-881' 
_refine_ls_abs_structure_Flack    0.34(3) 
_refine_ls_number_reflns          10256 
_refine_ls_number_parameters      595 
_refine_ls_number_restraints      2 
_refine_ls_R_factor_all           0.0433 
_refine_ls_R_factor_gt            0.0323 
_refine_ls_wR_factor_ref          0.0912 
_refine_ls_wR_factor_gt           0.0845 
_refine_ls_goodness_of_fit_ref    1.046 
_refine_ls_restrained_S_all       1.046 
_refine_ls_shift/su_max           0.000 
_refine_ls_shift/su_mean          0.000 

loop_ 
 _atom_site_label 
 _atom_site_type_symbol 
 _atom_site_fract_x 
 _atom_site_fract_y 
 _atom_site_fract_z 
 _atom_site_U_iso_or_equiv 
 _atom_site_adp_type 
 _atom_site_occupancy 
 _atom_site_symmetry_multiplicity 
 _atom_site_calc_flag 
 _atom_site_refinement_flags 
 _atom_site_disorder_assembly 
 _atom_site_disorder_group 
Zn1 Zn 0.331818(10) 0.50317(3) 0.254604(14) 0.02851(12) Uani 1 1 d . . . 
Zn2 Zn 0.240713(10) 0.49674(3) 0.074835(13) 0.02835(13) Uani 1 1 d . . . 
O1 O 0.28707(13) 0.6473(2) 0.2481(2) 0.0477(9) Uani 1 1 d . . . 
O2 O 0.21673(13) 0.6440(2) 0.11376(19) 0.0411(8) Uani 1 1 d . . . 
O3 O 0.26811(12) 0.4212(3) 0.2811(2) 0.0437(8) Uani 1 1 d . . . 
O4 O 0.19842(13) 0.4191(3) 0.1481(2) 0.0488(9) Uani 1 1 d . . . 
O5 O 0.35560(14) 0.3555(3) 0.2151(2) 0.0446(8) Uani 1 1 d . . . 
O6 O 0.28604(13) 0.3539(3) 0.0833(2) 0.0463(9) Uani 1 1 d . . . 
O7 O 0.37501(14) 0.5810(3) 0.1818(2) 0.0450(9) Uani 1 1 d . . . 
O8 O 0.30492(13) 0.5795(3) 0.0477(2) 0.0407(8) Uani 1 1 d . . . 
N1 N 0.39028(14) 0.5255(3) 0.3790(2) 0.0283(8) Uani 1 1 d . . . 
C1 C 0.37907(17) 0.5773(3) 0.4463(3) 0.0363(10) Uani 1 1 d . . . 
H1 H 0.3412 0.6033 0.4347 0.044 Uiso 1 1 calc R . . 
C2 C 0.41739(17) 0.5961(4) 0.5301(2) 0.0358(11) Uani 1 1 d . . . 
H2 H 0.4067 0.6342 0.5749 0.043 Uiso 1 1 calc R . . 
C3 C 0.47254(17) 0.5575(3) 0.5474(2) 0.0320(10) Uani 1 1 d . . . 
C4 C 0.48505(19) 0.5076(4) 0.4809(4) 0.0548(15) Uani 1 1 d . . . 
H4 H 0.5232 0.4850 0.4896 0.066 Uiso 1 1 calc R . . 
C5 C 0.4416(2) 0.4879(3) 0.3971(3) 0.0429(12) Uani 1 1 d . . . 
H5 H 0.4506 0.4456 0.3526 0.052 Uiso 1 1 calc R . . 
C6 C 0.51794(18) 0.5756(3) 0.6355(3) 0.0355(11) Uani 1 1 d . . . 
H6 H 0.5551 0.5480 0.6428 0.043 Uiso 1 1 calc R . . 
C7 C 0.51028(17) 0.6275(4) 0.7047(3) 0.0374(11) Uani 1 1 d . . . 
H7 H 0.4727 0.6529 0.6973 0.045 Uiso 1 1 calc R . . 
C8 C 0.55473(17) 0.6497(3) 0.7927(2) 0.0316(10) Uani 1 1 d . . . 
C9 C 0.53973(19) 0.7084(4) 0.8566(3) 0.0440(12) Uani 1 1 d . . . 
H9 H 0.5015 0.7332 0.8442 0.053 Uiso 1 1 calc R . . 
C10 C 0.5826(2) 0.7319(4) 0.9425(3) 0.0513(13) Uani 1 1 d . . . 
H10 H 0.5728 0.7722 0.9871 0.062 Uiso 1 1 calc R . . 
C11 C 0.6362(2) 0.6969(4) 0.9591(3) 0.0516(14) Uani 1 1 d . . . 
H11 H 0.6645 0.7149 1.0150 0.062 Uiso 1 1 calc R . . 
C12 C 0.6511(2) 0.6350(4) 0.8965(3) 0.0494(13) Uani 1 1 d . . . 
H12 H 0.6889 0.6075 0.9100 0.059 Uiso 1 1 calc R . . 
C13 C 0.6097(2) 0.6136(4) 0.8134(3) 0.0508(14) Uani 1 1 d . . . 
H13 H 0.6201 0.5726 0.7696 0.061 Uiso 1 1 calc R . . 
N2 N 0.18166(16) 0.4761(3) -0.0499(2) 0.0313(9) Uani 1 1 d . . . 
C14 C 0.1275(2) 0.5111(4) -0.0694(3) 0.0445(13) Uani 1 1 d . . . 
H14 H 0.1173 0.5457 -0.0225 0.053 Uiso 1 1 calc R . . 
C15 C 0.0867(2) 0.5006(3) -0.1501(3) 0.0370(11) Uani 1 1 d . . . 
H15 H 0.0501 0.5327 -0.1608 0.044 Uiso 1 1 calc R . . 
C16 C 0.09900(17) 0.4403(4) -0.2204(3) 0.0323(10) Uani 1 1 d . . . 
C17 C 0.15484(18) 0.4049(4) -0.1982(3) 0.0362(11) Uani 1 1 d . . . 
H17 H 0.1658 0.3662 -0.2426 0.043 Uiso 1 1 calc R . . 
C18 C 0.19579(18) 0.4228(4) -0.1145(3) 0.0355(11) Uani 1 1 d . . . 
H18 H 0.2338 0.3975 -0.1029 0.043 Uiso 1 1 calc R . . 
C19 C 0.05553(19) 0.4225(4) -0.3066(3) 0.0411(12) Uani 1 1 d . . . 
H19 H 0.0183 0.4485 -0.3126 0.049 Uiso 1 1 calc R . . 
C20 C 0.06161(19) 0.3739(4) -0.3785(3) 0.0387(11) Uani 1 1 d . . . 
H20 H 0.0992 0.3501 -0.3725 0.046 Uiso 1 1 calc R . . 
C21 C 0.01822(18) 0.3521(4) -0.4654(3) 0.0383(11) Uani 1 1 d . . . 
C22 C -0.03896(19) 0.3860(4) -0.4856(3) 0.0442(12) Uani 1 1 d . . . 
H22 H -0.0506 0.4255 -0.4423 0.053 Uiso 1 1 calc R . . 
C23 C -0.0776(2) 0.3615(5) -0.5684(4) 0.0673(18) Uani 1 1 d . . . 
H23 H -0.1160 0.3857 -0.5819 0.081 Uiso 1 1 calc R . . 
C24 C -0.0632(2) 0.3033(4) -0.6327(3) 0.0487(13) Uani 1 1 d . . . 
H24 H -0.0906 0.2879 -0.6901 0.058 Uiso 1 1 calc R . . 
C25 C -0.0073(2) 0.2679(4) -0.6105(3) 0.0531(14) Uani 1 1 d . . . 
H25 H 0.0040 0.2258 -0.6528 0.064 Uiso 1 1 calc R . . 
C26 C 0.0307(2) 0.2921(4) -0.5314(3) 0.0508(14) Uani 1 1 d . . . 
H26 H 0.0688 0.2666 -0.5190 0.061 Uiso 1 1 calc R . . 
C100 C 0.24700(15) 0.6897(3) 0.1853(3) 0.0300(9) Uani 1 1 d . . . 
C101 C 0.23368(17) 0.8091(3) 0.1943(3) 0.0335(10) Uani 1 1 d . . . 
C102 C 0.1925(2) 0.8638(4) 0.1335(3) 0.0469(12) Uani 1 1 d . . . 
H102 H 0.1689 0.8259 0.0817 0.056 Uiso 1 1 calc R . . 
C103 C 0.1825(2) 0.9751(5) 0.1426(4) 0.0622(16) Uani 1 1 d . . . 
H103 H 0.1510 1.0113 0.1001 0.075 Uiso 1 1 calc R . . 
C104 C 0.2195(3) 1.0309(4) 0.2152(4) 0.0732(17) Uani 1 1 d . . . 
H104 H 0.2146 1.1074 0.2207 0.088 Uiso 1 1 calc R . . 
C105 C 0.2629(3) 0.9784(5) 0.2789(5) 0.079(2) Uani 1 1 d . . . 
H105 H 0.2879 1.0184 0.3282 0.095 Uiso 1 1 calc R . . 
C106 C 0.2705(2) 0.8666(4) 0.2719(3) 0.0517(14) Uani 1 1 d . . . 
H106 H 0.2995 0.8287 0.3175 0.062 Uiso 1 1 calc R . . 
C200 C 0.21904(17) 0.3918(3) 0.2308(3) 0.0363(10) Uani 1 1 d . . . 
C201 C 0.18557(16) 0.3190(3) 0.2679(3) 0.0309(9) Uani 1 1 d . . . 
C202 C 0.20466(19) 0.2890(4) 0.3551(3) 0.0451(12) Uani 1 1 d . . . 
H202 H 0.2396 0.3197 0.3929 0.054 Uiso 1 1 calc R . . 
C203 C 0.1757(2) 0.2139(4) 0.3942(3) 0.0548(13) Uani 1 1 d . . . 
H203 H 0.1901 0.1938 0.4562 0.066 Uiso 1 1 calc R . . 
C204 C 0.1236(2) 0.1706(4) 0.3341(4) 0.0602(14) Uani 1 1 d . . . 
H204 H 0.1027 0.1185 0.3559 0.072 Uiso 1 1 calc R . . 
C205 C 0.1033(2) 0.2027(4) 0.2467(4) 0.0573(15) Uani 1 1 d . . . 
H205 H 0.0680 0.1743 0.2080 0.069 Uiso 1 1 calc R . . 
C206 C 0.1337(2) 0.2766(4) 0.2134(3) 0.0452(12) Uani 1 1 d . . . 
H206 H 0.1187 0.2988 0.1519 0.054 Uiso 1 1 calc R . . 
C300 C 0.32572(17) 0.3082(4) 0.1440(3) 0.0376(11) Uani 1 1 d . . . 
C301 C 0.33696(17) 0.1911(3) 0.1300(3) 0.0322(10) Uani 1 1 d . . . 
C302 C 0.38305(19) 0.1376(4) 0.1966(3) 0.0420(11) Uani 1 1 d . . . 
H302 H 0.4086 0.1775 0.2453 0.050 Uiso 1 1 calc R . . 
C303 C 0.3894(3) 0.0272(5) 0.1883(5) 0.0640(17) Uani 1 1 d . . . 
H303 H 0.4190 -0.0099 0.2336 0.077 Uiso 1 1 calc R . . 
C304 C 0.3555(3) -0.0302(5) 0.1188(5) 0.080(2) Uani 1 1 d . . . 
H304 H 0.3605 -0.1069 0.1148 0.095 Uiso 1 1 calc R . . 
C305 C 0.3131(3) 0.0236(5) 0.0531(5) 0.076(2) Uani 1 1 d . . . 
H305 H 0.2897 -0.0152 0.0017 0.092 Uiso 1 1 calc R . . 
C306 C 0.3046(2) 0.1343(5) 0.0618(4) 0.0564(14) Uani 1 1 d . . . 
H306 H 0.2744 0.1700 0.0167 0.068 Uiso 1 1 calc R . . 
C400 C 0.35261(17) 0.6072(3) 0.1010(3) 0.0302(9) Uani 1 1 d . . . 
C401 C 0.38825(17) 0.6821(4) 0.0623(3) 0.0315(9) Uani 1 1 d . . . 
C402 C 0.43969(18) 0.7233(4) 0.1175(3) 0.0414(12) Uani 1 1 d . . . 
H402 H 0.4545 0.7026 0.1794 0.050 Uiso 1 1 calc R . . 
C403 C 0.4695(2) 0.7958(4) 0.0811(4) 0.0587(16) Uani 1 1 d . . . 
H403 H 0.5051 0.8249 0.1182 0.070 Uiso 1 1 calc R . . 
C404 C 0.4475(3) 0.8258(5) -0.0096(4) 0.0662(16) Uani 1 1 d . . . 
H404 H 0.4676 0.8748 -0.0354 0.079 Uiso 1 1 calc R . . 
C405 C 0.3982(3) 0.7847(5) -0.0583(4) 0.0706(18) Uani 1 1 d . . . 
H405 H 0.3834 0.8077 -0.1196 0.085 Uiso 1 1 calc R . . 
C406 C 0.3667(2) 0.7138(4) -0.0303(3) 0.0465(13) Uani 1 1 d . . . 
H406 H 0.3317 0.6857 -0.0702 0.056 Uiso 1 1 calc R . . 

loop_ 
 _atom_site_aniso_label 
 _atom_site_aniso_U_11 
 _atom_site_aniso_U_22 
 _atom_site_aniso_U_33 
 _atom_site_aniso_U_23 
 _atom_site_aniso_U_13 
 _atom_site_aniso_U_12 
Zn1 0.0295(3) 0.0295(3) 0.0211(2) -0.00122(16) 0.00095(19) -0.00175(17) 
Zn2 0.0288(3) 0.0304(3) 0.0207(2) -0.00080(17) 0.00117(19) -0.00266(17) 
O1 0.0510(17) 0.0313(16) 0.0508(18) -0.0003(14) 0.0031(15) 0.0071(14) 
O2 0.0507(16) 0.0342(16) 0.0372(15) -0.0102(13) 0.0127(13) 0.0021(13) 
O3 0.0371(15) 0.051(2) 0.0428(16) -0.0002(14) 0.0127(13) -0.0106(14) 
O4 0.0502(18) 0.058(2) 0.0371(15) 0.0046(15) 0.0125(14) -0.0087(16) 
O5 0.0471(17) 0.0382(18) 0.0446(17) -0.0097(14) 0.0098(14) 0.0014(14) 
O6 0.0399(16) 0.0425(19) 0.0487(19) 0.0015(15) 0.0040(14) 0.0130(15) 
O7 0.0508(18) 0.051(2) 0.0327(15) 0.0126(14) 0.0139(14) -0.0088(16) 
O8 0.0364(16) 0.0468(19) 0.0382(16) 0.0012(14) 0.0115(13) -0.0096(14) 
N1 0.0264(16) 0.0302(16) 0.0230(16) 0.0028(13) 0.0012(13) 0.0017(13) 
C1 0.0277(18) 0.046(2) 0.036(2) 0.0028(18) 0.0118(16) 0.0015(17) 
C2 0.033(2) 0.049(3) 0.0214(17) -0.0094(17) 0.0027(16) -0.0002(18) 
C3 0.036(2) 0.027(2) 0.0258(19) -0.0049(15) -0.0002(16) -0.0018(16) 
C4 0.0209(19) 0.084(3) 0.048(3) -0.011(2) -0.0047(18) 0.0121(19) 
C5 0.042(2) 0.049(3) 0.024(2) -0.0125(16) -0.0083(17) -0.0008(18) 
C6 0.033(2) 0.042(2) 0.0219(17) -0.0065(17) -0.0039(15) -0.0017(18) 
C7 0.0282(19) 0.046(2) 0.029(2) -0.0065(18) -0.0025(16) -0.0061(18) 
C8 0.040(2) 0.034(2) 0.0182(16) 0.0016(15) 0.0050(15) -0.0036(17) 
C9 0.042(2) 0.056(3) 0.0259(19) -0.0090(19) 0.0002(17) -0.004(2) 
C10 0.063(3) 0.067(3) 0.0197(19) -0.0140(19) 0.0075(19) -0.020(2) 
C11 0.049(3) 0.062(3) 0.030(2) -0.004(2) -0.0054(19) -0.021(2) 
C12 0.037(2) 0.057(3) 0.040(2) -0.009(2) -0.006(2) -0.003(2) 
C13 0.055(3) 0.057(3) 0.029(2) -0.013(2) -0.0019(19) -0.005(2) 
N2 0.0360(19) 0.0294(17) 0.0255(18) -0.0077(14) 0.0060(15) -0.0074(15) 
C14 0.031(2) 0.061(3) 0.042(3) -0.017(2) 0.0118(18) 0.0136(18) 
C15 0.041(2) 0.044(2) 0.0237(19) -0.0139(15) 0.0080(16) 0.0074(16) 
C16 0.030(2) 0.041(2) 0.0252(19) -0.0005(17) 0.0072(16) -0.0035(18) 
C17 0.038(2) 0.044(3) 0.028(2) -0.0053(18) 0.0125(17) 0.0015(19) 
C18 0.029(2) 0.048(3) 0.0203(17) -0.0077(17) -0.0040(15) 0.0041(18) 
C19 0.031(2) 0.049(3) 0.041(2) -0.003(2) 0.0081(18) 0.001(2) 
C20 0.044(2) 0.042(2) 0.026(2) 0.0020(19) 0.0057(18) 0.005(2) 
C21 0.038(2) 0.036(2) 0.033(2) -0.0034(18) 0.0010(18) -0.0091(19) 
C22 0.034(2) 0.054(3) 0.038(2) -0.009(2) 0.0033(18) 0.006(2) 
C23 0.047(3) 0.092(4) 0.047(3) -0.014(3) -0.006(2) 0.008(3) 
C24 0.057(3) 0.054(3) 0.023(2) -0.0019(19) -0.004(2) -0.002(2) 
C25 0.055(3) 0.061(3) 0.037(2) -0.008(2) 0.006(2) 0.009(2) 
C26 0.043(3) 0.067(3) 0.041(2) -0.002(2) 0.013(2) 0.010(2) 
C100 0.0366(19) 0.0185(16) 0.038(2) -0.0032(15) 0.0166(17) 0.0076(14) 
C101 0.0372(19) 0.028(2) 0.038(2) -0.0047(16) 0.0161(16) -0.0026(17) 
C102 0.061(3) 0.044(3) 0.038(2) 0.0039(19) 0.021(2) 0.010(2) 
C103 0.061(3) 0.052(3) 0.082(4) 0.016(3) 0.035(3) 0.029(2) 
C104 0.093(4) 0.033(2) 0.108(4) -0.027(3) 0.054(3) 0.006(3) 
C105 0.069(4) 0.045(3) 0.113(5) -0.031(3) 0.017(4) 0.002(3) 
C106 0.047(2) 0.040(2) 0.058(3) -0.027(2) 0.003(2) -0.004(2) 
C200 0.037(2) 0.038(2) 0.0301(19) 0.0022(16) 0.0063(16) 0.0174(16) 
C201 0.0336(18) 0.0205(18) 0.038(2) -0.0025(16) 0.0110(16) 0.0033(16) 
C202 0.045(2) 0.045(2) 0.047(2) -0.0074(19) 0.0169(19) -0.0088(19) 
C203 0.075(3) 0.054(3) 0.041(2) 0.0130(19) 0.027(2) -0.010(2) 
C204 0.057(3) 0.038(3) 0.100(4) 0.009(2) 0.045(3) -0.003(2) 
C205 0.046(2) 0.060(3) 0.074(3) -0.010(3) 0.029(2) -0.016(2) 
C206 0.046(2) 0.048(3) 0.039(2) -0.001(2) 0.011(2) 0.000(2) 
C300 0.032(2) 0.047(2) 0.037(2) 0.0021(19) 0.0146(18) -0.0110(18) 
C301 0.032(2) 0.031(2) 0.037(2) 0.0021(17) 0.0155(17) 0.0046(17) 
C302 0.041(2) 0.041(3) 0.046(2) 0.007(2) 0.0171(19) 0.0050(19) 
C303 0.077(4) 0.043(3) 0.080(4) 0.027(3) 0.038(3) 0.015(3) 
C304 0.075(4) 0.039(3) 0.137(6) 0.020(3) 0.052(4) 0.009(3) 
C305 0.080(4) 0.056(3) 0.099(5) -0.040(3) 0.037(4) -0.023(3) 
C306 0.044(3) 0.050(3) 0.070(3) -0.002(3) 0.011(2) 0.003(2) 
C400 0.038(2) 0.0233(18) 0.037(2) -0.0046(15) 0.0228(16) -0.0111(15) 
C401 0.036(2) 0.036(2) 0.0279(19) -0.0012(17) 0.0177(16) -0.0023(18) 
C402 0.032(2) 0.043(3) 0.049(3) -0.002(2) 0.014(2) -0.0036(19) 
C403 0.042(3) 0.041(3) 0.089(4) -0.002(3) 0.016(3) -0.007(2) 
C404 0.090(4) 0.053(3) 0.077(3) 0.012(3) 0.057(3) -0.005(3) 
C405 0.089(4) 0.075(4) 0.059(3) 0.022(3) 0.040(3) 0.021(3) 
C406 0.054(3) 0.062(3) 0.0245(19) 0.0122(19) 0.0143(18) 0.004(2) 

_geom_special_details 
;
All e.s.d.'s (except the e.s.d. in the dihedral angle between two l.s. planes)
are estimated using the full covariance matrix. The cell e.s.d.'s are taken
into account individually in the estimation of e.s.d.'s in distances, angles
and torsion angles; correlations between e.s.d.'s in cell parameters are only
used when they are defined by crystal symmetry. An approximate (isotropic)
treatment of cell e.s.d.'s is used for estimating e.s.d.'s involving l.s.
planes.
; 

loop_ 
 _geom_bond_atom_site_label_1 
 _geom_bond_atom_site_label_2 
 _geom_bond_distance 
 _geom_bond_site_symmetry_2 
 _geom_bond_publ_flag 
Zn1 O3 2.022(3) . ? 
Zn1 N1 2.026(3) . ? 
Zn1 O7 2.036(3) . ? 
Zn1 O5 2.055(3) . ? 
Zn1 O1 2.064(3) . ? 
Zn1 Zn2 2.9725(3) . ? 
Zn2 O4 2.025(3) . ? 
Zn2 N2 2.034(3) . ? 
Zn2 O8 2.042(3) . ? 
Zn2 O2 2.048(3) . ? 
Zn2 O6 2.054(3) . ? 
O1 C100 1.255(4) . ? 
O2 C100 1.255(4) . ? 
O3 C200 1.262(5) . ? 
O4 C200 1.270(5) . ? 
O5 C300 1.256(5) . ? 
O6 C300 1.251(5) . ? 
O7 C400 1.244(5) . ? 
O8 C400 1.247(5) . ? 
N1 C5 1.292(6) . ? 
N1 C1 1.334(5) . ? 
C1 C2 1.362(5) . ? 
C2 C3 1.384(6) . ? 
C3 C4 1.327(7) . ? 
C3 C6 1.482(5) . ? 
C4 C5 1.417(6) . ? 
C6 C7 1.322(6) . ? 
C7 C8 1.477(5) . ? 
C8 C13 1.365(6) . ? 
C8 C9 1.376(6) . ? 
C9 C10 1.442(6) . ? 
C10 C11 1.335(7) . ? 
C11 C12 1.380(7) . ? 
C12 C13 1.391(6) . ? 
N2 C18 1.342(5) . ? 
N2 C14 1.343(6) . ? 
C14 C15 1.338(7) . ? 
C15 C16 1.437(6) . ? 
C16 C17 1.379(6) . ? 
C16 C19 1.439(6) . ? 
C17 C18 1.385(5) . ? 
C19 C20 1.323(6) . ? 
C20 C21 1.454(6) . ? 
C21 C26 1.381(7) . ? 
C21 C22 1.407(6) . ? 
C22 C23 1.366(6) . ? 
C23 C24 1.370(7) . ? 
C24 C25 1.382(7) . ? 
C25 C26 1.319(6) . ? 
C100 C101 1.512(5) . ? 
C101 C102 1.323(6) . ? 
C101 C106 1.440(5) . ? 
C102 C103 1.397(7) . ? 
C103 C104 1.382(8) . ? 
C104 C105 1.362(9) . ? 
C105 C106 1.388(7) . ? 
C200 C201 1.459(6) . ? 
C201 C202 1.340(6) . ? 
C201 C206 1.388(6) . ? 
C202 C203 1.421(7) . ? 
C203 C204 1.425(7) . ? 
C204 C205 1.351(8) . ? 
C205 C206 1.382(7) . ? 
C300 C301 1.487(6) . ? 
C301 C306 1.303(6) . ? 
C301 C302 1.426(6) . ? 
C302 C303 1.369(8) . ? 
C303 C304 1.334(9) . ? 
C304 C305 1.370(10) . ? 
C305 C306 1.381(8) . ? 
C400 C401 1.527(5) . ? 
C401 C402 1.377(6) . ? 
C401 C406 1.424(6) . ? 
C402 C403 1.390(8) . ? 
C403 C404 1.393(8) . ? 
C404 C405 1.307(8) . ? 
C405 C406 1.332(8) . ? 

loop_ 
 _geom_angle_atom_site_label_1 
 _geom_angle_atom_site_label_2 
 _geom_angle_atom_site_label_3 
 _geom_angle 
 _geom_angle_site_symmetry_1 
 _geom_angle_site_symmetry_3 
 _geom_angle_publ_flag 
O3 Zn1 N1 103.19(13) . . ? 
O3 Zn1 O7 159.05(12) . . ? 
N1 Zn1 O7 97.75(13) . . ? 
O3 Zn1 O5 86.95(14) . . ? 
N1 Zn1 O5 102.85(13) . . ? 
O7 Zn1 O5 89.21(14) . . ? 
O3 Zn1 O1 89.47(13) . . ? 
N1 Zn1 O1 97.76(13) . . ? 
O7 Zn1 O1 86.90(14) . . ? 
O5 Zn1 O1 159.35(12) . . ? 
O3 Zn1 Zn2 77.35(8) . . ? 
N1 Zn1 Zn2 173.16(10) . . ? 
O7 Zn1 Zn2 81.76(9) . . ? 
O5 Zn1 Zn2 83.97(8) . . ? 
O1 Zn1 Zn2 75.40(8) . . ? 
O4 Zn2 N2 98.28(14) . . ? 
O4 Zn2 O8 158.73(12) . . ? 
N2 Zn2 O8 102.97(14) . . ? 
O4 Zn2 O2 89.33(13) . . ? 
N2 Zn2 O2 101.96(13) . . ? 
O8 Zn2 O2 87.05(13) . . ? 
O4 Zn2 O6 86.50(14) . . ? 
N2 Zn2 O6 99.29(13) . . ? 
O8 Zn2 O6 89.32(13) . . ? 
O2 Zn2 O6 158.71(11) . . ? 
O4 Zn2 Zn1 81.28(8) . . ? 
N2 Zn2 Zn1 173.82(11) . . ? 
O8 Zn2 Zn1 77.51(8) . . ? 
O2 Zn2 Zn1 84.20(8) . . ? 
O6 Zn2 Zn1 74.53(8) . . ? 
C100 O1 Zn1 131.5(3) . . ? 
C100 O2 Zn2 120.6(2) . . ? 
C200 O3 Zn1 131.9(3) . . ? 
C200 O4 Zn2 126.2(3) . . ? 
C300 O5 Zn1 121.8(3) . . ? 
C300 O6 Zn2 134.7(3) . . ? 
C400 O7 Zn1 123.3(3) . . ? 
C400 O8 Zn2 128.7(3) . . ? 
C5 N1 C1 116.1(3) . . ? 
C5 N1 Zn1 120.2(3) . . ? 
C1 N1 Zn1 123.7(3) . . ? 
N1 C1 C2 125.5(4) . . ? 
C1 C2 C3 117.4(4) . . ? 
C4 C3 C2 118.2(4) . . ? 
C4 C3 C6 119.8(4) . . ? 
C2 C3 C6 121.9(4) . . ? 
C3 C4 C5 120.2(4) . . ? 
N1 C5 C4 122.3(4) . . ? 
C7 C6 C3 124.5(4) . . ? 
C6 C7 C8 126.0(4) . . ? 
C13 C8 C9 118.8(4) . . ? 
C13 C8 C7 122.7(4) . . ? 
C9 C8 C7 118.4(4) . . ? 
C8 C9 C10 119.3(4) . . ? 
C11 C10 C9 119.8(4) . . ? 
C10 C11 C12 121.2(4) . . ? 
C11 C12 C13 118.7(5) . . ? 
C8 C13 C12 122.1(5) . . ? 
C18 N2 C14 118.1(4) . . ? 
C18 N2 Zn2 120.0(3) . . ? 
C14 N2 Zn2 121.8(3) . . ? 
C15 C14 N2 124.8(4) . . ? 
C14 C15 C16 119.3(4) . . ? 
C17 C16 C15 114.4(4) . . ? 
C17 C16 C19 124.6(4) . . ? 
C15 C16 C19 121.0(4) . . ? 
C16 C17 C18 123.4(4) . . ? 
N2 C18 C17 119.9(4) . . ? 
C20 C19 C16 127.3(4) . . ? 
C19 C20 C21 128.5(4) . . ? 
C26 C21 C22 116.3(4) . . ? 
C26 C21 C20 121.3(4) . . ? 
C22 C21 C20 122.4(4) . . ? 
C23 C22 C21 119.2(5) . . ? 
C22 C23 C24 122.7(5) . . ? 
C23 C24 C25 117.3(4) . . ? 
C26 C25 C24 120.7(5) . . ? 
C25 C26 C21 123.8(5) . . ? 
O2 C100 O1 127.0(3) . . ? 
O2 C100 C101 115.3(3) . . ? 
O1 C100 C101 117.7(3) . . ? 
C102 C101 C106 119.0(4) . . ? 
C102 C101 C100 124.0(4) . . ? 
C106 C101 C100 116.9(4) . . ? 
C101 C102 C103 122.6(5) . . ? 
C104 C103 C102 118.1(5) . . ? 
C105 C104 C103 121.4(5) . . ? 
C104 C105 C106 120.0(6) . . ? 
C105 C106 C101 118.8(5) . . ? 
O3 C200 O4 122.9(4) . . ? 
O3 C200 C201 118.7(4) . . ? 
O4 C200 C201 118.3(4) . . ? 
C202 C201 C206 117.9(4) . . ? 
C202 C201 C200 121.0(4) . . ? 
C206 C201 C200 121.0(4) . . ? 
C201 C202 C203 123.8(4) . . ? 
C202 C203 C204 115.5(4) . . ? 
C205 C204 C203 121.0(5) . . ? 
C204 C205 C206 120.3(5) . . ? 
C205 C206 C201 121.4(4) . . ? 
O6 C300 O5 123.7(4) . . ? 
O6 C300 C301 117.1(4) . . ? 
O5 C300 C301 119.2(4) . . ? 
C306 C301 C302 118.9(4) . . ? 
C306 C301 C300 122.6(4) . . ? 
C302 C301 C300 118.4(4) . . ? 
C303 C302 C301 118.1(5) . . ? 
C304 C303 C302 122.2(6) . . ? 
C303 C304 C305 118.7(6) . . ? 
C304 C305 C306 120.0(6) . . ? 
C301 C306 C305 121.9(5) . . ? 
O7 C400 O8 128.1(4) . . ? 
O7 C400 C401 115.8(3) . . ? 
O8 C400 C401 116.1(4) . . ? 
C402 C401 C406 119.9(4) . . ? 
C402 C401 C400 120.3(4) . . ? 
C406 C401 C400 119.7(4) . . ? 
C401 C402 C403 118.8(5) . . ? 
C402 C403 C404 120.2(5) . . ? 
C405 C404 C403 118.1(5) . . ? 
C404 C405 C406 126.3(6) . . ? 
C405 C406 C401 116.6(5) . . ? 

_diffrn_measured_fraction_theta_max    1.000 
_diffrn_reflns_theta_full              27.50 
_diffrn_measured_fraction_theta_full   1.000 
_refine_diff_density_max    0.340 
_refine_diff_density_min   -0.215 
_refine_diff_density_rms    0.052 

#===#END
#CCDC Number 1031434
# Crystal showing low SHG measured at room temperature
data_e257 
_publcif_datablock.id '{811fcb64-4c1d-4e7c-a93a-5fca62ea64ad}'

_database_code_depnum_ccdc_archive 'CCDC 1031436'

_audit_creation_method            SHELXL-97 
_chemical_name_systematic 
; 
 ? 
; 
_chemical_name_common             ? 
_chemical_melting_point           ? 
_chemical_formula_moiety          ? 
_chemical_formula_sum 
 'C54 H42 N2 O8 Zn2' 
_chemical_formula_weight          977.64 

loop_ 
 _atom_type_symbol 
 _atom_type_description 
 _atom_type_scat_dispersion_real 
 _atom_type_scat_dispersion_imag 
 _atom_type_scat_source 
 'C'  'C'   0.0033   0.0016 
 'International Tables Vol C Tables 4.2.6.8 and 6.1.1.4' 
 'H'  'H'   0.0000   0.0000 
 'International Tables Vol C Tables 4.2.6.8 and 6.1.1.4' 
 'N'  'N'   0.0061   0.0033 
 'International Tables Vol C Tables 4.2.6.8 and 6.1.1.4' 
 'O'  'O'   0.0106   0.0060 
 'International Tables Vol C Tables 4.2.6.8 and 6.1.1.4' 
 'Zn'  'Zn'   0.2839   1.4301 
 'International Tables Vol C Tables 4.2.6.8 and 6.1.1.4' 

_symmetry_cell_setting            Monoclinic 
_symmetry_space_group_name_H-M    Cc 

loop_ 
 _symmetry_equiv_pos_as_xyz 
 'x, y, z' 
 'x, -y, z+1/2' 
 'x+1/2, y+1/2, z' 
 'x+1/2, -y+1/2, z+1/2' 

_cell_length_a                    24.817(13) 
_cell_length_b                    12.241(7) 
_cell_length_c                    15.714(8) 
_cell_angle_alpha                 90.00 
_cell_angle_beta                  109.390(11) 
_cell_angle_gamma                 90.00 
_cell_volume                      4503(4) 
_cell_formula_units_Z             4 
_cell_measurement_temperature     295(2) 
_cell_measurement_reflns_used     956 
_cell_measurement_theta_min       2.49 
_cell_measurement_theta_max       27.23 

_exptl_crystal_description        Block 
_exptl_crystal_colour             Colourless 
_exptl_crystal_size_max           0.56 
_exptl_crystal_size_mid           0.36 
_exptl_crystal_size_min           0.26 
_exptl_crystal_density_meas       ? 
_exptl_crystal_density_diffrn     1.442 
_exptl_crystal_density_method     'not measured' 
_exptl_crystal_F_000              2016 
_exptl_absorpt_coefficient_mu     1.125 
_exptl_absorpt_correction_type    Multi-scan 
_exptl_absorpt_correction_T_min   0.5714 
_exptl_absorpt_correction_T_max   0.7585 
_exptl_absorpt_process_details    'SADABS (Sheldrick, 2010)' 

_exptl_special_details 
; 
 ? 
; 

_diffrn_ambient_temperature       295(2) 
_diffrn_radiation_wavelength      0.71073 
_diffrn_radiation_type            MoK\a 
_diffrn_radiation_source          'fine-focus sealed tube' 
_diffrn_radiation_monochromator   graphite 
_diffrn_measurement_device_type   'Bruker APEX-II CCD' 
_diffrn_measurement_method        '\f and \w scans' 
_diffrn_detector_area_resol_mean  ? 
_diffrn_reflns_number             28951 
_diffrn_reflns_av_R_equivalents   0.0264 
_diffrn_reflns_av_sigmaI/netI     0.0301 
_diffrn_reflns_limit_h_min        -32 
_diffrn_reflns_limit_h_max        32 
_diffrn_reflns_limit_k_min        -15 
_diffrn_reflns_limit_k_max        15 
_diffrn_reflns_limit_l_min        -20 
_diffrn_reflns_limit_l_max        20 
_diffrn_reflns_theta_min          1.74 
_diffrn_reflns_theta_max          27.50 
_reflns_number_total              10299 
_reflns_number_gt                 8235 
_reflns_threshold_expression      >2sigma(I) 

_computing_data_collection        'Bruker APEX2' 
_computing_cell_refinement        'Bruker SAINT' 
_computing_data_reduction         'Bruker SAINT' 
_computing_structure_solution     'SHELXS-97 (Sheldrick, 2008)' 
_computing_structure_refinement   'SHELXL-97 (Sheldrick, 2008)' 
_computing_molecular_graphics     'Bruker SHELXTL' 
_computing_publication_material   'Bruker SHELXTL' 

_refine_special_details 
;
Refinement of <i>F</i>^2^ against ALL reflections. The weighted <i>R</i>-factor
<i>wR</i> and goodness of fit <i>S</i> are based on <i>F</i>^2^, conventional
<i>R</i>-factors <i>R</i> are based on <i>F</i>, with <i>F</i> set to zero for
negative <i>F</i>^2^. The threshold expression of <i>F</i>^2^ >
\s(<i>F</i>^2^) is used only for calculating <i>R</i>-factors(gt) <i>etc</i>.
and is not relevant to the choice of reflections for refinement.
<i>R</i>-factors based on <i>F</i>^2^ are statistically about twice as large
as those based on <i>F</i>, and <i>R</i>- factors based on ALL data will be
even larger.

The single crystals of this compounds show 2nd order NLO (SHG) properties.
Hence it is refined in <i>Cc</i> instead of <i>C</i>2/<i>c</i> for which
please refer Angewandte Chemie, 2014, 53(230 5907, CCDC No. 979138. Further
due to non-centrosymmetric space group, anisotropic refinements of C atoms
gave NPD's and hence isotropic thermal parameters were for all the C atoms.
; 

_refine_ls_structure_factor_coef  Fsqd 
_refine_ls_matrix_type            full 
_refine_ls_weighting_scheme       calc 
_refine_ls_weighting_details 
 'calc w=1/[\s^2^(Fo^2^)+(0.0831P)^2^+12.7240P] where P=(Fo^2^+2Fc^2^)/3' 
_atom_sites_solution_primary      direct 
_atom_sites_solution_secondary    difmap 
_atom_sites_solution_hydrogens    geom 
_refine_ls_hydrogen_treatment     constr 
_refine_ls_extinction_method      none 
_refine_ls_extinction_coef        ? 
_refine_ls_abs_structure_details 
 'Flack H D (1983), Acta Cryst. A39, 876-881' 
_refine_ls_abs_structure_Flack    0.41(3) 
_refine_ls_number_reflns          10299 
_refine_ls_number_parameters      325 
_refine_ls_number_restraints      66 
_refine_ls_R_factor_all           0.0708 
_refine_ls_R_factor_gt            0.0573 
_refine_ls_wR_factor_ref          0.1662 
_refine_ls_wR_factor_gt           0.1533 
_refine_ls_goodness_of_fit_ref    1.052 
_refine_ls_restrained_S_all       1.054 
_refine_ls_shift/su_max           0.000 
_refine_ls_shift/su_mean          0.000 

loop_ 
 _atom_site_label 
 _atom_site_type_symbol 
 _atom_site_fract_x 
 _atom_site_fract_y 
 _atom_site_fract_z 
 _atom_site_U_iso_or_equiv 
 _atom_site_adp_type 
 _atom_site_occupancy 
 _atom_site_symmetry_multiplicity 
 _atom_site_calc_flag 
 _atom_site_refinement_flags 
 _atom_site_disorder_assembly 
 _atom_site_disorder_group 
Zn1 Zn 0.33178(2) 0.50332(5) 0.25491(3) 0.0344(2) Uani 1 1 d . . . 
Zn2 Zn 0.24100(2) 0.49643(5) 0.07502(3) 0.0344(2) Uani 1 1 d . . . 
O1 O 0.2862(3) 0.6453(5) 0.2446(4) 0.0575(15) Uani 1 1 d . . . 
O2 O 0.2173(3) 0.6428(4) 0.1140(4) 0.0540(14) Uani 1 1 d . . . 
O3 O 0.2686(2) 0.4209(5) 0.2812(4) 0.0494(13) Uani 1 1 d . . . 
O4 O 0.1994(3) 0.4172(5) 0.1462(3) 0.0556(15) Uani 1 1 d . . . 
O5 O 0.3556(3) 0.3557(4) 0.2153(4) 0.0487(13) Uani 1 1 d . . . 
O6 O 0.2855(2) 0.3524(4) 0.0802(4) 0.0542(14) Uani 1 1 d . . . 
O7 O 0.3750(3) 0.5800(5) 0.1803(4) 0.0540(13) Uani 1 1 d . . . 
O8 O 0.3057(3) 0.5794(5) 0.0488(3) 0.0523(14) Uani 1 1 d . . . 
N1 N 0.3906(3) 0.5263(5) 0.3779(4) 0.0394(14) Uani 1 1 d D . . 
C1 C 0.3781(3) 0.5766(6) 0.4446(5) 0.0433(17) Uiso 1 1 d D . . 
H1 H 0.3414 0.6044 0.4327 0.052 Uiso 1 1 calc R . . 
C2 C 0.4167(3) 0.5892(5) 0.5294(4) 0.0408(15) Uiso 1 1 d D . . 
H2 H 0.4049 0.6188 0.5749 0.049 Uiso 1 1 calc R . . 
C3 C 0.4724(3) 0.5586(6) 0.5482(5) 0.0396(16) Uiso 1 1 d D . . 
C4 C 0.4838(3) 0.4966(4) 0.4836(4) 0.0398(14) Uiso 1 1 d D . . 
H4 H 0.5194 0.4640 0.4952 0.048 Uiso 1 1 calc R . . 
C5 C 0.4418(3) 0.4832(6) 0.4012(5) 0.0479(18) Uiso 1 1 d D . . 
H5 H 0.4504 0.4402 0.3586 0.058 Uiso 1 1 calc R . . 
C6 C 0.5166(4) 0.5766(7) 0.6362(5) 0.0481(18) Uiso 1 1 d . . . 
H6 H 0.5533 0.5517 0.6431 0.058 Uiso 1 1 calc R . . 
C7 C 0.5089(3) 0.6257(6) 0.7077(5) 0.0463(17) Uiso 1 1 d . . . 
H7 H 0.4720 0.6463 0.7031 0.056 Uiso 1 1 calc R . . 
C8 C 0.5547(3) 0.6488(6) 0.7924(5) 0.0444(17) Uiso 1 1 d D . . 
C9 C 0.5405(4) 0.7087(6) 0.8566(5) 0.056(2) Uiso 1 1 d D . . 
H9 H 0.5032 0.7333 0.8429 0.067 Uiso 1 1 calc R . . 
C10 C 0.5791(3) 0.7332(7) 0.9393(5) 0.057(2) Uiso 1 1 d D . . 
H10 H 0.5680 0.7740 0.9806 0.068 Uiso 1 1 calc R . . 
C11 C 0.6338(4) 0.6973(7) 0.9606(6) 0.065(2) Uiso 1 1 d D . . 
H11 H 0.6610 0.7164 1.0154 0.078 Uiso 1 1 calc R . . 
C12 C 0.6488(4) 0.6319(7) 0.8998(6) 0.067(2) Uiso 1 1 d D . . 
H12 H 0.6849 0.6006 0.9162 0.081 Uiso 1 1 calc R . . 
C13 C 0.6098(3) 0.6132(7) 0.8146(5) 0.0537(19) Uiso 1 1 d D . . 
H13 H 0.6213 0.5759 0.7720 0.064 Uiso 1 1 calc R . . 
N2 N 0.1829(2) 0.4753(5) -0.0501(4) 0.0318(12) Uani 1 1 d D . . 
C14 C 0.1279(3) 0.5032(5) -0.0644(5) 0.0457(17) Uiso 1 1 d D . . 
H14 H 0.1185 0.5358 -0.0178 0.055 Uiso 1 1 calc R . . 
C15 C 0.0851(3) 0.4850(5) -0.1455(5) 0.0532(18) Uiso 1 1 d D . . 
H15 H 0.0474 0.5014 -0.1523 0.064 Uiso 1 1 calc R . . 
C16 C 0.0997(3) 0.4408(6) -0.2189(4) 0.0380(15) Uiso 1 1 d D . . 
C17 C 0.1553(3) 0.3995(6) -0.1985(4) 0.0441(16) Uiso 1 1 d D . . 
H17 H 0.1651 0.3565 -0.2399 0.053 Uiso 1 1 calc R . . 
C18 C 0.1951(3) 0.4240(6) -0.1158(4) 0.0417(16) Uiso 1 1 d D . . 
H18 H 0.2328 0.4033 -0.1055 0.050 Uiso 1 1 calc R . . 
C19 C 0.0548(3) 0.4223(6) -0.3058(5) 0.0426(16) Uiso 1 1 d . . . 
H19 H 0.0185 0.4478 -0.3116 0.051 Uiso 1 1 calc R . . 
C20 C 0.0610(3) 0.3735(6) -0.3758(5) 0.0442(16) Uiso 1 1 d . . . 
H20 H 0.0976 0.3481 -0.3679 0.053 Uiso 1 1 calc R . . 
C21 C 0.0189(3) 0.3525(5) -0.4649(5) 0.0409(16) Uiso 1 1 d D . . 
C22 C -0.0383(4) 0.3843(7) -0.4826(6) 0.059(2) Uiso 1 1 d D . . 
H22 H -0.0488 0.4228 -0.4395 0.071 Uiso 1 1 calc R . . 
C23 C -0.0789(4) 0.3576(6) -0.5646(5) 0.060(2) Uiso 1 1 d D . . 
H23 H -0.1169 0.3757 -0.5751 0.072 Uiso 1 1 calc R . . 
C24 C -0.0640(3) 0.3050(6) -0.6304(5) 0.0501(18) Uiso 1 1 d D . . 
H24 H -0.0913 0.2911 -0.6864 0.060 Uiso 1 1 calc R . . 
C25 C -0.0095(4) 0.2736(7) -0.6132(6) 0.065(2) Uiso 1 1 d D . . 
H25 H 0.0005 0.2359 -0.6571 0.078 Uiso 1 1 calc R . . 
C26 C 0.0326(4) 0.2968(7) -0.5300(5) 0.057(2) Uiso 1 1 d D . . 
H26 H 0.0700 0.2739 -0.5194 0.068 Uiso 1 1 calc R . . 
C100 C 0.2466(3) 0.6891(6) 0.1849(5) 0.0442(17) Uiso 1 1 d . . . 
C101 C 0.2343(3) 0.8081(6) 0.1955(4) 0.0403(16) Uiso 1 1 d D . . 
C102 C 0.1908(3) 0.8597(6) 0.1324(5) 0.053(2) Uiso 1 1 d D . . 
H102 H 0.1672 0.8168 0.0860 0.064 Uiso 1 1 calc R . . 
C103 C 0.1783(4) 0.9675(7) 0.1303(6) 0.068(2) Uiso 1 1 d D . . 
H103 H 0.1481 0.9985 0.0845 0.082 Uiso 1 1 calc R . . 
C104 C 0.2134(4) 1.0283(8) 0.2011(5) 0.074(2) Uiso 1 1 d D . . 
H104 H 0.2061 1.1025 0.2039 0.088 Uiso 1 1 calc R . . 
C105 C 0.2593(4) 0.9821(7) 0.2685(6) 0.073(2) Uiso 1 1 d D . . 
H105 H 0.2823 1.0239 0.3163 0.087 Uiso 1 1 calc R . . 
C106 C 0.2698(3) 0.8707(6) 0.2619(5) 0.0564(18) Uiso 1 1 d D . . 
H106 H 0.3017 0.8389 0.3038 0.068 Uiso 1 1 calc R . . 
C200 C 0.2188(3) 0.3912(6) 0.2286(5) 0.0418(15) Uiso 1 1 d . . . 
C201 C 0.1859(3) 0.3192(6) 0.2662(4) 0.0397(15) Uiso 1 1 d D . . 
C202 C 0.2049(4) 0.2857(6) 0.3565(5) 0.054(2) Uiso 1 1 d D . . 
H202 H 0.2397 0.3111 0.3954 0.065 Uiso 1 1 calc R . . 
C203 C 0.1729(4) 0.2160(7) 0.3881(6) 0.069(2) Uiso 1 1 d D . . 
H203 H 0.1849 0.1966 0.4488 0.083 Uiso 1 1 calc R . . 
C204 C 0.1202(3) 0.1727(7) 0.3261(5) 0.0650(19) Uiso 1 1 d D . . 
H204 H 0.0990 0.1229 0.3467 0.078 Uiso 1 1 calc R . . 
C205 C 0.1010(3) 0.2048(6) 0.2363(5) 0.0613(19) Uiso 1 1 d D . . 
H205 H 0.0671 0.1780 0.1957 0.074 Uiso 1 1 calc R . . 
C206 C 0.1335(4) 0.2761(7) 0.2110(5) 0.055(2) Uiso 1 1 d D . . 
H206 H 0.1202 0.2994 0.1512 0.066 Uiso 1 1 calc R . . 
C300 C 0.3253(3) 0.3096(5) 0.1439(5) 0.0360(14) Uiso 1 1 d . . . 
C301 C 0.3374(3) 0.1923(6) 0.1324(4) 0.0409(16) Uiso 1 1 d D . . 
C302 C 0.3810(3) 0.1356(6) 0.1973(5) 0.055(2) Uiso 1 1 d D . . 
H302 H 0.4053 0.1701 0.2483 0.066 Uiso 1 1 calc R . . 
C303 C 0.3864(4) 0.0219(6) 0.1810(5) 0.0626(19) Uiso 1 1 d D . . 
H303 H 0.4153 -0.0188 0.2217 0.075 Uiso 1 1 calc R . . 
C304 C 0.3496(3) -0.0277(8) 0.1062(5) 0.072(2) Uiso 1 1 d D . . 
H304 H 0.3518 -0.1030 0.1001 0.086 Uiso 1 1 calc R . . 
C305 C 0.3100(4) 0.0293(8) 0.0405(7) 0.081(3) Uiso 1 1 d D . . 
H305 H 0.2869 -0.0057 -0.0114 0.097 Uiso 1 1 calc R . . 
C306 C 0.3046(3) 0.1394(6) 0.0520(5) 0.0575(18) Uiso 1 1 d D . . 
H306 H 0.2789 0.1798 0.0061 0.069 Uiso 1 1 calc R . . 
C400 C 0.3519(3) 0.6064(6) 0.0997(5) 0.0367(14) Uiso 1 1 d . . . 
C401 C 0.3877(3) 0.6826(6) 0.0627(4) 0.0375(15) Uiso 1 1 d D . . 
C402 C 0.4391(3) 0.7229(6) 0.1171(5) 0.0489(18) Uiso 1 1 d D . . 
H402 H 0.4552 0.7034 0.1774 0.059 Uiso 1 1 calc R . . 
C403 C 0.4663(3) 0.7981(6) 0.0732(5) 0.064(2) Uiso 1 1 d D . . 
H403 H 0.5013 0.8283 0.1069 0.076 Uiso 1 1 calc R . . 
C404 C 0.4430(3) 0.8268(7) -0.0153(5) 0.0644(19) Uiso 1 1 d D . . 
H404 H 0.4621 0.8748 -0.0413 0.077 Uiso 1 1 calc R . . 
C405 C 0.3940(4) 0.7868(8) -0.0630(7) 0.074(3) Uiso 1 1 d D . . 
H405 H 0.3768 0.8100 -0.1222 0.089 Uiso 1 1 calc R . . 
C406 C 0.3668(4) 0.7100(7) -0.0269(5) 0.055(2) Uiso 1 1 d D . . 
H406 H 0.3338 0.6764 -0.0641 0.066 Uiso 1 1 calc R . . 

loop_ 
 _atom_site_aniso_label 
 _atom_site_aniso_U_11 
 _atom_site_aniso_U_22 
 _atom_site_aniso_U_33 
 _atom_site_aniso_U_23 
 _atom_site_aniso_U_13 
 _atom_site_aniso_U_12 
Zn1 0.0352(5) 0.0353(4) 0.0262(4) -0.0013(3) 0.0014(4) -0.0025(3) 
Zn2 0.0350(5) 0.0373(5) 0.0245(4) -0.0012(3) 0.0011(3) -0.0024(3) 
O1 0.059(4) 0.047(3) 0.053(3) 0.003(3) 0.002(3) 0.012(3) 
O2 0.061(4) 0.045(3) 0.049(3) -0.016(2) 0.009(3) -0.002(3) 
O3 0.041(3) 0.049(3) 0.055(3) -0.002(2) 0.010(2) -0.013(2) 
O4 0.058(4) 0.073(4) 0.032(2) 0.009(2) 0.009(2) -0.017(3) 
O5 0.055(3) 0.043(3) 0.051(3) -0.006(2) 0.020(2) 0.006(2) 
O6 0.053(3) 0.040(3) 0.064(4) -0.002(2) 0.012(3) 0.011(2) 
O7 0.056(3) 0.058(3) 0.051(3) 0.009(3) 0.020(3) -0.004(3) 
O8 0.050(3) 0.065(4) 0.044(3) 0.004(2) 0.019(3) -0.007(3) 
N1 0.039(4) 0.037(3) 0.036(3) -0.001(3) 0.005(3) -0.003(3) 
N2 0.031(3) 0.038(3) 0.019(3) -0.004(2) 0.000(2) -0.003(3) 

_geom_special_details 
;
All e.s.d.'s (except the e.s.d. in the dihedral angle between two l.s. planes)
are estimated using the full covariance matrix. The cell e.s.d.'s are taken
into account individually in the estimation of e.s.d.'s in distances, angles
and torsion angles; correlations between e.s.d.'s in cell parameters are only
used when they are defined by crystal symmetry. An approximate (isotropic)
treatment of cell e.s.d.'s is used for estimating e.s.d.'s involving l.s.
planes.
; 

loop_ 
 _geom_bond_atom_site_label_1 
 _geom_bond_atom_site_label_2 
 _geom_bond_distance 
 _geom_bond_site_symmetry_2 
 _geom_bond_publ_flag 
Zn1 O3 2.019(5) . ? 
Zn1 N1 2.019(7) . ? 
Zn1 O5 2.061(5) . ? 
Zn1 O7 2.060(6) . ? 
Zn1 O1 2.051(6) . ? 
Zn1 Zn2 2.9739(13) . ? 
Zn2 O4 2.006(6) . ? 
Zn2 N2 2.032(6) . ? 
Zn2 O8 2.053(6) . ? 
Zn2 O6 2.068(5) . ? 
Zn2 O2 2.042(5) . ? 
O1 C100 1.233(9) . ? 
O2 C100 1.247(9) . ? 
O3 C200 1.290(9) . ? 
O4 C200 1.263(9) . ? 
O5 C300 1.258(8) . ? 
O6 C300 1.263(8) . ? 
O7 C400 1.248(9) . ? 
O8 C400 1.206(9) . ? 
N1 C5 1.310(9) . ? 
N1 C1 1.338(8) . ? 
C1 C2 1.368(9) . ? 
C2 C3 1.368(8) . ? 
C3 C4 1.369(8) . ? 
C3 C6 1.470(11) . ? 
C4 C5 1.376(9) . ? 
C6 C7 1.342(11) . ? 
C7 C8 1.462(11) . ? 
C8 C9 1.383(9) . ? 
C8 C13 1.365(10) . ? 
C9 C10 1.368(10) . ? 
C10 C11 1.359(10) . ? 
C11 C12 1.388(10) . ? 
C12 C13 1.385(11) . ? 
N2 C18 1.327(8) . ? 
N2 C14 1.351(8) . ? 
C14 C15 1.379(10) . ? 
C15 C16 1.425(8) . ? 
C16 C17 1.403(8) . ? 
C16 C19 1.465(10) . ? 
C17 C18 1.379(9) . ? 
C19 C20 1.304(10) . ? 
C20 C21 1.464(10) . ? 
C21 C26 1.364(9) . ? 
C21 C22 1.409(10) . ? 
C22 C23 1.386(11) . ? 
C23 C24 1.369(9) . ? 
C24 C25 1.346(10) . ? 
C25 C26 1.404(11) . ? 
C100 C101 1.508(10) . ? 
C101 C102 1.356(9) . ? 
C101 C106 1.357(8) . ? 
C102 C103 1.354(11) . ? 
C103 C104 1.381(11) . ? 
C104 C105 1.393(11) . ? 
C105 C106 1.399(11) . ? 
C200 C201 1.453(10) . ? 
C201 C202 1.401(9) . ? 
C201 C206 1.405(9) . ? 
C202 C203 1.366(11) . ? 
C203 C204 1.448(10) . ? 
C204 C205 1.388(9) . ? 
C205 C206 1.336(10) . ? 
C300 C301 1.491(10) . ? 
C301 C306 1.412(8) . ? 
C301 C302 1.400(9) . ? 
C302 C303 1.429(11) . ? 
C303 C304 1.368(10) . ? 
C304 C305 1.359(11) . ? 
C305 C306 1.372(11) . ? 
C400 C401 1.529(10) . ? 
C401 C402 1.371(9) . ? 
C401 C406 1.370(9) . ? 
C402 C403 1.445(10) . ? 
C403 C404 1.364(10) . ? 
C404 C405 1.294(11) . ? 
C405 C406 1.383(11) . ? 

loop_ 
 _geom_angle_atom_site_label_1 
 _geom_angle_atom_site_label_2 
 _geom_angle_atom_site_label_3 
 _geom_angle 
 _geom_angle_site_symmetry_1 
 _geom_angle_site_symmetry_3 
 _geom_angle_publ_flag 
O3 Zn1 N1 103.7(2) . . ? 
O3 Zn1 O5 86.8(2) . . ? 
N1 Zn1 O5 102.8(2) . . ? 
O3 Zn1 O7 158.6(2) . . ? 
N1 Zn1 O7 97.7(3) . . ? 
O5 Zn1 O7 88.4(2) . . ? 
O3 Zn1 O1 89.7(3) . . ? 
N1 Zn1 O1 99.4(2) . . ? 
O5 Zn1 O1 157.7(2) . . ? 
O7 Zn1 O1 86.9(3) . . ? 
O3 Zn1 Zn2 77.62(16) . . ? 
N1 Zn1 Zn2 173.31(18) . . ? 
O5 Zn1 Zn2 83.74(16) . . ? 
O7 Zn1 Zn2 81.10(17) . . ? 
O1 Zn1 Zn2 74.04(16) . . ? 
O4 Zn2 N2 98.4(2) . . ? 
O4 Zn2 O8 158.8(2) . . ? 
N2 Zn2 O8 102.7(2) . . ? 
O4 Zn2 O6 86.2(3) . . ? 
N2 Zn2 O6 97.4(2) . . ? 
O8 Zn2 O6 89.2(3) . . ? 
O4 Zn2 O2 90.2(3) . . ? 
N2 Zn2 O2 102.6(2) . . ? 
O8 Zn2 O2 87.1(3) . . ? 
O6 Zn2 O2 160.0(2) . . ? 
O4 Zn2 Zn1 81.45(16) . . ? 
N2 Zn2 Zn1 173.49(16) . . ? 
O8 Zn2 Zn1 77.32(16) . . ? 
O6 Zn2 Zn1 76.14(15) . . ? 
O2 Zn2 Zn1 83.86(16) . . ? 
C100 O1 Zn1 135.0(5) . . ? 
C100 O2 Zn2 121.7(5) . . ? 
C200 O3 Zn1 130.8(5) . . ? 
C200 O4 Zn2 127.0(5) . . ? 
C300 O5 Zn1 121.1(5) . . ? 
C300 O6 Zn2 130.7(5) . . ? 
C400 O7 Zn1 123.0(5) . . ? 
C400 O8 Zn2 129.6(5) . . ? 
C5 N1 C1 115.1(7) . . ? 
C5 N1 Zn1 122.5(5) . . ? 
C1 N1 Zn1 122.1(5) . . ? 
N1 C1 C2 123.0(7) . . ? 
C3 C2 C1 120.7(6) . . ? 
C2 C3 C4 115.7(7) . . ? 
C2 C3 C6 123.2(6) . . ? 
C4 C3 C6 120.6(6) . . ? 
C3 C4 C5 119.1(6) . . ? 
N1 C5 C4 125.1(7) . . ? 
C7 C6 C3 125.9(7) . . ? 
C6 C7 C8 124.4(7) . . ? 
C9 C8 C13 117.2(8) . . ? 
C9 C8 C7 117.2(7) . . ? 
C13 C8 C7 125.5(7) . . ? 
C8 C9 C10 122.8(8) . . ? 
C9 C10 C11 119.4(8) . . ? 
C12 C11 C10 119.3(9) . . ? 
C11 C12 C13 120.0(9) . . ? 
C12 C13 C8 120.9(8) . . ? 
C18 N2 C14 118.0(6) . . ? 
C18 N2 Zn2 122.7(5) . . ? 
C14 N2 Zn2 118.9(4) . . ? 
C15 C14 N2 122.5(7) . . ? 
C14 C15 C16 119.0(7) . . ? 
C17 C16 C19 122.9(6) . . ? 
C17 C16 C15 116.5(6) . . ? 
C19 C16 C15 119.6(6) . . ? 
C18 C17 C16 118.7(6) . . ? 
N2 C18 C17 124.0(7) . . ? 
C20 C19 C16 126.2(7) . . ? 
C19 C20 C21 129.9(7) . . ? 
C26 C21 C22 118.4(8) . . ? 
C26 C21 C20 122.0(7) . . ? 
C22 C21 C20 119.5(6) . . ? 
C21 C22 C23 119.5(8) . . ? 
C22 C23 C24 121.3(8) . . ? 
C25 C24 C23 119.2(8) . . ? 
C24 C25 C26 121.2(8) . . ? 
C21 C26 C25 120.4(8) . . ? 
O2 C100 O1 124.3(7) . . ? 
O2 C100 C101 117.3(7) . . ? 
O1 C100 C101 118.4(6) . . ? 
C102 C101 C106 117.1(7) . . ? 
C102 C101 C100 120.7(6) . . ? 
C106 C101 C100 121.8(6) . . ? 
C101 C102 C103 126.3(8) . . ? 
C104 C103 C102 115.3(8) . . ? 
C103 C104 C105 122.2(9) . . ? 
C106 C105 C104 117.7(8) . . ? 
C105 C106 C101 121.2(7) . . ? 
O3 C200 O4 122.9(7) . . ? 
O3 C200 C201 117.3(7) . . ? 
O4 C200 C201 119.7(7) . . ? 
C202 C201 C206 116.6(7) . . ? 
C202 C201 C200 122.9(7) . . ? 
C206 C201 C200 120.4(6) . . ? 
C203 C202 C201 120.7(8) . . ? 
C202 C203 C204 119.3(8) . . ? 
C205 C204 C203 120.6(8) . . ? 
C206 C205 C204 116.8(7) . . ? 
C205 C206 C201 126.0(8) . . ? 
O6 C300 O5 126.8(6) . . ? 
O6 C300 C301 116.0(6) . . ? 
O5 C300 C301 117.1(6) . . ? 
C306 C301 C302 120.1(7) . . ? 
C306 C301 C300 118.1(6) . . ? 
C302 C301 C300 121.8(6) . . ? 
C303 C302 C301 116.6(7) . . ? 
C302 C303 C304 120.7(8) . . ? 
C305 C304 C303 122.2(9) . . ? 
C304 C305 C306 118.8(9) . . ? 
C301 C306 C305 121.0(7) . . ? 
O7 C400 O8 128.1(7) . . ? 
O7 C400 C401 114.5(6) . . ? 
O8 C400 C401 117.4(6) . . ? 
C402 C401 C406 120.5(7) . . ? 
C402 C401 C400 121.4(6) . . ? 
C406 C401 C400 118.1(6) . . ? 
C401 C402 C403 114.7(7) . . ? 
C404 C403 C402 122.9(7) . . ? 
C405 C404 C403 119.5(9) . . ? 
C404 C405 C406 120.8(9) . . ? 
C401 C406 C405 121.2(8) . . ? 

_diffrn_measured_fraction_theta_max    1.000 
_diffrn_reflns_theta_full              27.50 
_diffrn_measured_fraction_theta_full   1.000 
_refine_diff_density_max    0.674 
_refine_diff_density_min   -0.750 
_refine_diff_density_rms    0.092 

#===#END
#CCDC Number 1031435
#Crystal showing low SHG, data measured at E254

data_e254 
_publcif_datablock.id '{de7238f1-df90-4c08-a363-6f7b83b6693f}'

_database_code_depnum_ccdc_archive 'CCDC 1031435'

_audit_creation_method            SHELXL-97 
_chemical_name_systematic 
; 
 ? 
; 
_chemical_name_common             ? 
_chemical_melting_point           ? 
_chemical_formula_moiety          ? 
_chemical_formula_sum 
 'C54 H42 N2 O8 Zn2' 
_chemical_formula_weight          977.64 

loop_ 
 _atom_type_symbol 
 _atom_type_description 
 _atom_type_scat_dispersion_real 
 _atom_type_scat_dispersion_imag 
 _atom_type_scat_source 
 'C'  'C'   0.0033   0.0016 
 'International Tables Vol C Tables 4.2.6.8 and 6.1.1.4' 
 'H'  'H'   0.0000   0.0000 
 'International Tables Vol C Tables 4.2.6.8 and 6.1.1.4' 
 'N'  'N'   0.0061   0.0033 
 'International Tables Vol C Tables 4.2.6.8 and 6.1.1.4' 
 'O'  'O'   0.0106   0.0060 
 'International Tables Vol C Tables 4.2.6.8 and 6.1.1.4' 
 'Zn'  'Zn'   0.2839   1.4301 
 'International Tables Vol C Tables 4.2.6.8 and 6.1.1.4' 

_symmetry_cell_setting            Monoclinic 
_symmetry_space_group_name_H-M    Cc 

loop_ 
 _symmetry_equiv_pos_as_xyz 
 'x, y, z' 
 'x, -y, z+1/2' 
 'x+1/2, y+1/2, z' 
 'x+1/2, -y+1/2, z+1/2' 

_cell_length_a                    24.638(2) 
_cell_length_b                    12.1718(10) 
_cell_length_c                    15.5632(13) 
_cell_angle_alpha                 90.00 
_cell_angle_beta                  108.7820(10) 
_cell_angle_gamma                 90.00 
_cell_volume                      4418.7(6) 
_cell_formula_units_Z             4 
_cell_measurement_temperature     170(2) 
_cell_measurement_reflns_used     7693 
_cell_measurement_theta_min       2.17 
_cell_measurement_theta_max       28.30 

_exptl_crystal_description        Block 
_exptl_crystal_colour             colourless 
_exptl_crystal_size_max           0.56 
_exptl_crystal_size_mid           0.36 
_exptl_crystal_size_min           0.26 
_exptl_crystal_density_meas       ? 
_exptl_crystal_density_diffrn     1.470 
_exptl_crystal_density_method     'not measured' 
_exptl_crystal_F_000              2016 
_exptl_absorpt_coefficient_mu     1.147 
_exptl_absorpt_correction_type    Multi-scan 
_exptl_absorpt_correction_T_min   0.5661 
_exptl_absorpt_correction_T_max   0.7548 
_exptl_absorpt_process_details    'SADABS (Sheldrick, 2010)' 

_exptl_special_details 
; 
 ? 
; 

_diffrn_ambient_temperature       170(2) 
_diffrn_radiation_wavelength      0.71073 
_diffrn_radiation_type            MoK\a 
_diffrn_radiation_source          'fine-focus sealed tube' 
_diffrn_radiation_monochromator   graphite 
_diffrn_measurement_device_type   'Bruker APEX-II CCD' 
_diffrn_measurement_method        '\f and \w scans' 
_diffrn_detector_area_resol_mean  ? 
_diffrn_reflns_number             15527 
_diffrn_reflns_av_R_equivalents   0.0207 
_diffrn_reflns_av_sigmaI/netI     0.0341 
_diffrn_reflns_limit_h_min        -25 
_diffrn_reflns_limit_h_max        32 
_diffrn_reflns_limit_k_min        -13 
_diffrn_reflns_limit_k_max        15 
_diffrn_reflns_limit_l_min        -20 
_diffrn_reflns_limit_l_max        19 
_diffrn_reflns_theta_min          1.75 
_diffrn_reflns_theta_max          27.50 
_reflns_number_total              8918 
_reflns_number_gt                 7688 
_reflns_threshold_expression      >2sigma(I) 

_computing_data_collection        'Bruker APEX2' 
_computing_cell_refinement        'Bruker SAINT' 
_computing_data_reduction         'Bruker SAINT' 
_computing_structure_solution     'SHELXS-97 (Sheldrick, 2008)' 
_computing_structure_refinement   'SHELXL-97 (Sheldrick, 2008)' 
_computing_molecular_graphics     'Bruker SHELXTL' 
_computing_publication_material   'Bruker SHELXTL' 

_refine_special_details 
;
Refinement of <i>F</i>^2^ against ALL reflections. The weighted <i>R</i>-factor
<i>wR</i> and goodness of fit <i>S</i> are based on <i>F</i>^2^, conventional
<i>R</i>-factors <i>R</i> are based on <i>F</i>, with <i>F</i> set to zero for
negative <i>F</i>^2^. The threshold expression of <i>F</i>^2^ >
\s(<i>F</i>^2^) is used only for calculating <i>R</i>-factors(gt) <i>etc</i>.
and is not relevant to the choice of reflections for refinement.
<i>R</i>-factors based on <i>F</i>^2^ are statistically about twice as large
as those based on <i>F</i>, and <i>R</i>- factors based on ALL data will be
even larger. The single crystals of this compounds show 2nd order NLO (SHG)
properties. Hence it is refined in <i>Cc</i> instead of <i>C</i>2/<i>c</i> for
which please refer Angewandte Chemie, 2014, 53(230 5907, CCDC No. 979138.
Further due to non-centrosymmetric space group, anisotropic refinements of C
atoms gave NPD's and hence isotropic thermal parameters were for all the C
atoms.
; 

_refine_ls_structure_factor_coef  Fsqd 
_refine_ls_matrix_type            full 
_refine_ls_weighting_scheme       calc 
_refine_ls_weighting_details 
 'calc w=1/[\s^2^(Fo^2^)+(0.0605P)^2^+11.1670P] where P=(Fo^2^+2Fc^2^)/3' 
_atom_sites_solution_primary      direct 
_atom_sites_solution_secondary    difmap 
_atom_sites_solution_hydrogens    geom 
_refine_ls_hydrogen_treatment     constr
_refine_ls_extinction_method      none 
_refine_ls_extinction_coef        ? 
_refine_ls_abs_structure_details 
 'Flack H D (1983), Acta Cryst. A39, 876-881' 
_refine_ls_abs_structure_Flack    0.38(3) 
_refine_ls_number_reflns          8918 
_refine_ls_number_parameters      325 
_refine_ls_number_restraints      2 
_refine_ls_R_factor_all           0.0522 
_refine_ls_R_factor_gt            0.0448 
_refine_ls_wR_factor_ref          0.1224 
_refine_ls_wR_factor_gt           0.1154 
_refine_ls_goodness_of_fit_ref    1.057 
_refine_ls_restrained_S_all       1.057 
_refine_ls_shift/su_max           0.001 
_refine_ls_shift/su_mean          0.000 

loop_ 
 _atom_site_label 
 _atom_site_type_symbol 
 _atom_site_fract_x 
 _atom_site_fract_y 
 _atom_site_fract_z 
 _atom_site_U_iso_or_equiv 
 _atom_site_adp_type 
 _atom_site_occupancy 
 _atom_site_symmetry_multiplicity 
 _atom_site_calc_flag 
 _atom_site_refinement_flags 
 _atom_site_disorder_assembly 
 _atom_site_disorder_group 
Zn1 Zn 0.332064(18) 0.50281(4) 0.25437(2) 0.01732(16) Uani 1 1 d . . . 
Zn2 Zn 0.240355(18) 0.49734(5) 0.07489(2) 0.01755(16) Uani 1 1 d . . . 
O1 O 0.2873(2) 0.6472(3) 0.2474(3) 0.0296(11) Uani 1 1 d . . . 
O2 O 0.2165(2) 0.6468(4) 0.1146(3) 0.0312(11) Uani 1 1 d . . . 
O3 O 0.2675(2) 0.4213(4) 0.2809(3) 0.0294(11) Uani 1 1 d . . . 
O4 O 0.1977(2) 0.4197(4) 0.1483(3) 0.0314(11) Uani 1 1 d . . . 
O5 O 0.3563(2) 0.3553(4) 0.2157(3) 0.0266(10) Uani 1 1 d . . . 
O6 O 0.2857(2) 0.3525(4) 0.0832(3) 0.0335(12) Uani 1 1 d . . . 
O7 O 0.3759(2) 0.5798(4) 0.1801(3) 0.0314(11) Uani 1 1 d . . . 
O8 O 0.3047(2) 0.5797(4) 0.0466(3) 0.0273(10) Uani 1 1 d . . . 
N1 N 0.3913(2) 0.5235(5) 0.3788(3) 0.0188(10) Uani 1 1 d . . . 
C1 C 0.3787(3) 0.5805(5) 0.4451(4) 0.0219(12) Uiso 1 1 d . . . 
H1 H 0.3415 0.6114 0.4325 0.026 Uiso 1 1 calc R . . 
C2 C 0.4177(3) 0.5944(5) 0.5290(4) 0.0240(13) Uiso 1 1 d . . . 
H2 H 0.4066 0.6301 0.5751 0.029 Uiso 1 1 calc R . . 
C3 C 0.4738(3) 0.5568(5) 0.5480(4) 0.0200(11) Uiso 1 1 d . . . 
C4 C 0.4852(3) 0.4951(4) 0.4823(5) 0.0246(15) Uiso 1 1 d . . . 
H4 H 0.5218 0.4621 0.4935 0.030 Uiso 1 1 calc R . . 
C5 C 0.4427(3) 0.4813(5) 0.3989(4) 0.0259(13) Uiso 1 1 d . . . 
H5 H 0.4514 0.4386 0.3539 0.031 Uiso 1 1 calc R . . 
C6 C 0.5184(3) 0.5736(5) 0.6366(4) 0.0250(13) Uiso 1 1 d . . . 
H6 H 0.5549 0.5414 0.6451 0.030 Uiso 1 1 calc R . . 
C7 C 0.5117(3) 0.6304(5) 0.7059(4) 0.0276(13) Uiso 1 1 d . . . 
H7 H 0.4748 0.6611 0.6966 0.033 Uiso 1 1 calc R . . 
C8 C 0.5549(3) 0.6511(5) 0.7952(4) 0.0231(13) Uiso 1 1 d . . . 
C9 C 0.5422(3) 0.7127(5) 0.8577(4) 0.0273(14) Uiso 1 1 d . . . 
H9 H 0.5044 0.7410 0.8445 0.033 Uiso 1 1 calc R . . 
C10 C 0.5832(3) 0.7362(5) 0.9420(5) 0.0307(14) Uiso 1 1 d . . . 
H10 H 0.5735 0.7788 0.9861 0.037 Uiso 1 1 calc R . . 
C11 C 0.6408(2) 0.6941(4) 0.9602(4) 0.0278(12) Uiso 1 1 d . . . 
H11 H 0.6706 0.7133 1.0143 0.033 Uiso 1 1 calc R . . 
C12 C 0.6509(3) 0.6290(5) 0.9004(4) 0.0341(15) Uiso 1 1 d . . . 
H12 H 0.6863 0.5907 0.9166 0.041 Uiso 1 1 calc R . . 
C13 C 0.6123(3) 0.6136(6) 0.8149(4) 0.0312(14) Uiso 1 1 d . . . 
H13 H 0.6239 0.5780 0.7694 0.037 Uiso 1 1 calc R . . 
N2 N 0.1824(2) 0.4758(4) -0.0497(3) 0.0208(11) Uani 1 1 d . . . 
C14 C 0.1277(3) 0.5128(5) -0.0674(4) 0.0247(14) Uiso 1 1 d . . . 
H14 H 0.1182 0.5502 -0.0206 0.030 Uiso 1 1 calc R . . 
C15 C 0.0859(4) 0.4985(4) -0.1493(5) 0.0292(17) Uiso 1 1 d . . . 
H15 H 0.0483 0.5254 -0.1588 0.035 Uiso 1 1 calc R . . 
C16 C 0.0995(3) 0.4427(5) -0.2206(4) 0.0211(12) Uiso 1 1 d . . . 
C17 C 0.1542(3) 0.3995(5) -0.1996(4) 0.0214(12) Uiso 1 1 d . . . 
H17 H 0.1643 0.3554 -0.2425 0.026 Uiso 1 1 calc R . . 
C18 C 0.1943(3) 0.4213(5) -0.1150(4) 0.0243(13) Uiso 1 1 d . . . 
H18 H 0.2324 0.3955 -0.1036 0.029 Uiso 1 1 calc R . . 
C19 C 0.0545(3) 0.4245(5) -0.3069(4) 0.0231(12) Uiso 1 1 d . . . 
H19 H 0.0171 0.4503 -0.3127 0.028 Uiso 1 1 calc R . . 
C20 C 0.0621(3) 0.3741(5) -0.3784(4) 0.0223(12) Uiso 1 1 d . . . 
H20 H 0.0998 0.3512 -0.3735 0.027 Uiso 1 1 calc R . . 
C21 C 0.0166(3) 0.3516(5) -0.4636(4) 0.0220(12) Uiso 1 1 d . . . 
C22 C -0.0379(3) 0.3918(5) -0.4867(4) 0.0269(13) Uiso 1 1 d . . . 
H22 H -0.0476 0.4410 -0.4466 0.032 Uiso 1 1 calc R . . 
C23 C -0.0796(3) 0.3623(5) -0.5678(4) 0.0359(16) Uiso 1 1 d . . . 
H23 H -0.1187 0.3818 -0.5797 0.043 Uiso 1 1 calc R . . 
C24 C -0.0609(2) 0.2995(4) -0.6345(4) 0.0260(12) Uiso 1 1 d . . . 
H24 H -0.0871 0.2857 -0.6933 0.031 Uiso 1 1 calc R . . 
C25 C -0.0083(3) 0.2629(6) -0.6123(5) 0.0313(14) Uiso 1 1 d . . . 
H25 H 0.0025 0.2184 -0.6542 0.038 Uiso 1 1 calc R . . 
C26 C 0.0314(3) 0.2872(6) -0.5305(5) 0.0319(15) Uiso 1 1 d . . . 
H26 H 0.0696 0.2611 -0.5175 0.038 Uiso 1 1 calc R . . 
C100 C 0.2474(3) 0.6922(5) 0.1865(4) 0.0201(12) Uiso 1 1 d . . . 
C101 C 0.2346(3) 0.8112(5) 0.1969(4) 0.0220(12) Uiso 1 1 d . . . 
C102 C 0.1915(3) 0.8653(6) 0.1359(4) 0.0292(14) Uiso 1 1 d . . . 
H102 H 0.1656 0.8280 0.0857 0.035 Uiso 1 1 calc R . . 
C103 C 0.1860(3) 0.9819(5) 0.1488(4) 0.0310(13) Uiso 1 1 d . . . 
H103 H 0.1571 1.0234 0.1056 0.037 Uiso 1 1 calc R . . 
C104 C 0.2236(3) 1.0331(5) 0.2258(4) 0.0381(13) Uiso 1 1 d . . . 
H104 H 0.2209 1.1100 0.2342 0.046 Uiso 1 1 calc R . . 
C105 C 0.2633(3) 0.9739(6) 0.2875(5) 0.0456(17) Uiso 1 1 d . . . 
H105 H 0.2872 1.0084 0.3412 0.055 Uiso 1 1 calc R . . 
C106 C 0.2698(3) 0.8673(6) 0.2746(4) 0.0338(15) Uiso 1 1 d . . . 
H106 H 0.2988 0.8277 0.3189 0.041 Uiso 1 1 calc R . . 
C200 C 0.2199(3) 0.3932(5) 0.2308(4) 0.0187(11) Uiso 1 1 d . . . 
C201 C 0.1841(3) 0.3177(5) 0.2693(4) 0.0208(12) Uiso 1 1 d . . . 
C202 C 0.2044(3) 0.2880(6) 0.3594(5) 0.0316(15) Uiso 1 1 d . . . 
H202 H 0.2394 0.3192 0.3968 0.038 Uiso 1 1 calc R . . 
C203 C 0.1765(3) 0.2162(6) 0.3967(5) 0.0355(16) Uiso 1 1 d . . . 
H203 H 0.1910 0.1951 0.4587 0.043 Uiso 1 1 calc R . . 
C204 C 0.1199(2) 0.1713(5) 0.3325(4) 0.0332(13) Uiso 1 1 d . . . 
H204 H 0.0981 0.1201 0.3539 0.040 Uiso 1 1 calc R . . 
C205 C 0.1015(3) 0.2046(6) 0.2468(5) 0.0351(16) Uiso 1 1 d . . . 
H205 H 0.0661 0.1780 0.2071 0.042 Uiso 1 1 calc R . . 
C206 C 0.1327(3) 0.2758(6) 0.2151(4) 0.0284(14) Uiso 1 1 d . . . 
H206 H 0.1185 0.2977 0.1533 0.034 Uiso 1 1 calc R . . 
C300 C 0.3263(3) 0.3091(5) 0.1450(4) 0.0233(13) Uiso 1 1 d . . . 
C301 C 0.3377(3) 0.1900(5) 0.1304(4) 0.0238(13) Uiso 1 1 d . . . 
C302 C 0.3831(3) 0.1339(5) 0.1953(4) 0.0280(14) Uiso 1 1 d . . . 
H302 H 0.4073 0.1752 0.2446 0.034 Uiso 1 1 calc R . . 
C303 C 0.3940(3) 0.0280(5) 0.1919(4) 0.0383(15) Uiso 1 1 d . . . 
H303 H 0.4263 -0.0043 0.2355 0.046 Uiso 1 1 calc R . . 
C304 C 0.3574(3) -0.0349(5) 0.1234(4) 0.0371(13) Uiso 1 1 d . . . 
H304 H 0.3637 -0.1117 0.1211 0.045 Uiso 1 1 calc R . . 
C305 C 0.3102(3) 0.0152(5) 0.0563(4) 0.0384(15) Uiso 1 1 d . . . 
H305 H 0.2849 -0.0275 0.0091 0.046 Uiso 1 1 calc R . . 
C306 C 0.3017(3) 0.1303(6) 0.0615(4) 0.0336(15) Uiso 1 1 d . . . 
H306 H 0.2709 0.1655 0.0169 0.040 Uiso 1 1 calc R . . 
C400 C 0.3545(3) 0.6074(5) 0.0987(4) 0.0240(13) Uiso 1 1 d . . . 
C401 C 0.3879(3) 0.6806(5) 0.0597(4) 0.0207(12) Uiso 1 1 d . . . 
C402 C 0.4410(3) 0.7227(5) 0.1149(4) 0.0262(13) Uiso 1 1 d . . . 
H402 H 0.4569 0.7005 0.1764 0.031 Uiso 1 1 calc R . . 
C403 C 0.4701(3) 0.7991(6) 0.0762(5) 0.0367(16) Uiso 1 1 d . . . 
H403 H 0.5054 0.8305 0.1122 0.044 Uiso 1 1 calc R . . 
C404 C 0.4455(2) 0.8285(5) -0.0182(4) 0.0332(12) Uiso 1 1 d . . . 
H404 H 0.4649 0.8781 -0.0452 0.040 Uiso 1 1 calc R . . 
C405 C 0.3994(3) 0.7893(6) -0.0633(5) 0.0401(17) Uiso 1 1 d . . . 
H405 H 0.3842 0.8118 -0.1249 0.048 Uiso 1 1 calc R . . 
C406 C 0.3670(3) 0.7137(5) -0.0315(4) 0.0273(14) Uiso 1 1 d . . . 
H406 H 0.3318 0.6856 -0.0709 0.033 Uiso 1 1 calc R . . 

loop_ 
 _atom_site_aniso_label 
 _atom_site_aniso_U_11 
 _atom_site_aniso_U_22 
 _atom_site_aniso_U_33 
 _atom_site_aniso_U_23 
 _atom_site_aniso_U_13 
 _atom_site_aniso_U_12 
Zn1 0.0181(4) 0.0181(3) 0.0129(3) -0.0005(2) 0.0012(3) -0.0012(2) 
Zn2 0.0166(4) 0.0204(4) 0.0131(3) -0.0008(2) 0.0011(3) -0.0013(2) 
O1 0.028(3) 0.019(2) 0.037(2) 0.0038(18) 0.003(2) 0.0080(17) 
O2 0.033(3) 0.024(2) 0.034(2) -0.0089(19) 0.008(2) 0.0018(19) 
O3 0.024(3) 0.035(3) 0.030(2) 0.0025(18) 0.009(2) -0.0015(18) 
O4 0.029(3) 0.043(3) 0.023(2) 0.0099(19) 0.0093(19) -0.009(2) 
O5 0.030(3) 0.026(2) 0.024(2) -0.0053(17) 0.0088(18) 0.0006(18) 
O6 0.034(3) 0.030(3) 0.034(2) -0.0025(19) 0.007(2) 0.006(2) 
O7 0.037(3) 0.034(3) 0.024(2) 0.0034(19) 0.011(2) -0.003(2) 
O8 0.026(3) 0.029(2) 0.028(2) -0.0004(17) 0.010(2) -0.0104(18) 
N1 0.019(3) 0.028(2) 0.006(2) 0.001(2) 0.0001(19) 0.000(2) 
N2 0.020(3) 0.013(2) 0.027(3) -0.002(2) 0.005(2) -0.004(2) 

_geom_special_details 
;
All e.s.d.'s (except the e.s.d. in the dihedral angle between two l.s. planes)
are estimated using the full covariance matrix. The cell e.s.d.'s are taken
into account individually in the estimation of e.s.d.'s in distances, angles
and torsion angles; correlations between e.s.d.'s in cell parameters are only
used when they are defined by crystal symmetry. An approximate (isotropic)
treatment of cell e.s.d.'s is used for estimating e.s.d.'s involving l.s.
planes.
; 

loop_ 
 _geom_bond_atom_site_label_1 
 _geom_bond_atom_site_label_2 
 _geom_bond_distance 
 _geom_bond_site_symmetry_2 
 _geom_bond_publ_flag 
Zn1 O3 2.027(5) . ? 
Zn1 N1 2.031(5) . ? 
Zn1 O5 2.043(4) . ? 
Zn1 O7 2.045(5) . ? 
Zn1 O1 2.060(4) . ? 
Zn1 Zn2 2.9746(4) . ? 
Zn2 O4 2.020(5) . ? 
Zn2 N2 2.021(5) . ? 
Zn2 O8 2.040(5) . ? 
Zn2 O2 2.066(5) . ? 
Zn2 O6 2.069(5) . ? 
O1 C100 1.251(7) . ? 
O2 C100 1.261(7) . ? 
O3 C200 1.231(8) . ? 
O4 C200 1.264(7) . ? 
O5 C300 1.245(7) . ? 
O6 C300 1.259(7) . ? 
O7 C400 1.251(7) . ? 
O8 C400 1.280(8) . ? 
N1 C5 1.306(9) . ? 
N1 C1 1.360(8) . ? 
C1 C2 1.360(8) . ? 
C2 C3 1.395(9) . ? 
C3 C4 1.369(9) . ? 
C3 C6 1.475(8) . ? 
C4 C5 1.392(10) . ? 
C6 C7 1.336(9) . ? 
C7 C8 1.475(8) . ? 
C8 C9 1.342(9) . ? 
C8 C13 1.421(10) . ? 
C9 C10 1.405(9) . ? 
C10 C11 1.449(9) . ? 
C11 C12 1.304(9) . ? 
C12 C13 1.377(9) . ? 
N2 C18 1.321(8) . ? 
N2 C14 1.363(9) . ? 
C14 C15 1.368(10) . ? 
C15 C16 1.429(9) . ? 
C16 C17 1.382(9) . ? 
C16 C19 1.458(8) . ? 
C17 C18 1.394(8) . ? 
C19 C20 1.335(8) . ? 
C20 C21 1.460(8) . ? 
C21 C22 1.363(9) . ? 
C21 C26 1.442(9) . ? 
C22 C23 1.395(9) . ? 
C23 C24 1.476(9) . ? 
C24 C25 1.307(9) . ? 
C25 C26 1.365(9) . ? 
C100 C101 1.502(8) . ? 
C101 C102 1.347(9) . ? 
C101 C106 1.416(8) . ? 
C102 C103 1.446(9) . ? 
C103 C104 1.404(8) . ? 
C104 C105 1.339(9) . ? 
C105 C106 1.330(10) . ? 
C200 C201 1.523(9) . ? 
C201 C206 1.374(9) . ? 
C201 C202 1.376(9) . ? 
C202 C203 1.354(11) . ? 
C203 C204 1.531(8) . ? 
C204 C205 1.327(9) . ? 
C205 C206 1.350(10) . ? 
C300 C301 1.508(9) . ? 
C301 C306 1.361(9) . ? 
C301 C302 1.418(9) . ? 
C302 C303 1.321(9) . ? 
C303 C304 1.384(8) . ? 
C304 C305 1.425(9) . ? 
C305 C306 1.423(9) . ? 
C400 C401 1.471(9) . ? 
C401 C406 1.404(9) . ? 
C401 C402 1.410(8) . ? 
C402 C403 1.420(10) . ? 
C403 C404 1.442(9) . ? 
C404 C405 1.223(9) . ? 
C405 C406 1.408(11) . ? 

loop_ 
 _geom_angle_atom_site_label_1 
 _geom_angle_atom_site_label_2 
 _geom_angle_atom_site_label_3 
 _geom_angle 
 _geom_angle_site_symmetry_1 
 _geom_angle_site_symmetry_3 
 _geom_angle_publ_flag 
O3 Zn1 N1 103.7(2) . . ? 
O3 Zn1 O5 87.3(2) . . ? 
N1 Zn1 O5 101.6(2) . . ? 
O3 Zn1 O7 158.63(19) . . ? 
N1 Zn1 O7 97.6(2) . . ? 
O5 Zn1 O7 88.8(2) . . ? 
O3 Zn1 O1 89.2(2) . . ? 
N1 Zn1 O1 98.8(2) . . ? 
O5 Zn1 O1 159.57(18) . . ? 
O7 Zn1 O1 87.2(2) . . ? 
O3 Zn1 Zn2 76.81(13) . . ? 
N1 Zn1 Zn2 173.57(16) . . ? 
O5 Zn1 Zn2 84.82(12) . . ? 
O7 Zn1 Zn2 81.92(13) . . ? 
O1 Zn1 Zn2 74.79(12) . . ? 
O4 Zn2 N2 98.4(2) . . ? 
O4 Zn2 O8 159.13(19) . . ? 
N2 Zn2 O8 102.4(2) . . ? 
O4 Zn2 O2 89.6(2) . . ? 
N2 Zn2 O2 102.7(2) . . ? 
O8 Zn2 O2 87.0(2) . . ? 
O4 Zn2 O6 86.3(2) . . ? 
N2 Zn2 O6 98.6(2) . . ? 
O8 Zn2 O6 89.5(2) . . ? 
O2 Zn2 O6 158.6(2) . . ? 
O4 Zn2 Zn1 81.69(13) . . ? 
N2 Zn2 Zn1 172.84(16) . . ? 
O8 Zn2 Zn1 77.49(12) . . ? 
O2 Zn2 Zn1 84.44(13) . . ? 
O6 Zn2 Zn1 74.24(13) . . ? 
C100 O1 Zn1 133.6(4) . . ? 
C100 O2 Zn2 120.1(4) . . ? 
C200 O3 Zn1 131.1(4) . . ? 
C200 O4 Zn2 124.1(4) . . ? 
C300 O5 Zn1 120.7(4) . . ? 
C300 O6 Zn2 133.3(4) . . ? 
C400 O7 Zn1 124.7(5) . . ? 
C400 O8 Zn2 130.3(4) . . ? 
C5 N1 C1 117.4(5) . . ? 
C5 N1 Zn1 121.5(4) . . ? 
C1 N1 Zn1 121.1(4) . . ? 
C2 C1 N1 121.9(6) . . ? 
C1 C2 C3 120.6(6) . . ? 
C4 C3 C2 116.7(6) . . ? 
C4 C3 C6 120.3(6) . . ? 
C2 C3 C6 122.8(6) . . ? 
C3 C4 C5 119.3(7) . . ? 
N1 C5 C4 123.8(6) . . ? 
C7 C6 C3 125.3(6) . . ? 
C6 C7 C8 127.6(7) . . ? 
C9 C8 C13 118.1(6) . . ? 
C9 C8 C7 120.7(6) . . ? 
C13 C8 C7 120.9(6) . . ? 
C8 C9 C10 121.6(6) . . ? 
C9 C10 C11 118.5(6) . . ? 
C12 C11 C10 118.3(6) . . ? 
C11 C12 C13 122.8(7) . . ? 
C12 C13 C8 119.6(7) . . ? 
C18 N2 C14 117.4(6) . . ? 
C18 N2 Zn2 122.7(5) . . ? 
C14 N2 Zn2 119.8(4) . . ? 
N2 C14 C15 123.0(6) . . ? 
C14 C15 C16 119.3(7) . . ? 
C17 C16 C15 116.8(6) . . ? 
C17 C16 C19 123.6(6) . . ? 
C15 C16 C19 119.2(6) . . ? 
C16 C17 C18 119.4(6) . . ? 
N2 C18 C17 123.8(6) . . ? 
C20 C19 C16 124.7(6) . . ? 
C19 C20 C21 124.8(6) . . ? 
C22 C21 C26 117.5(6) . . ? 
C22 C21 C20 125.1(6) . . ? 
C26 C21 C20 117.3(6) . . ? 
C21 C22 C23 121.5(6) . . ? 
C22 C23 C24 117.6(6) . . ? 
C25 C24 C23 119.8(6) . . ? 
C24 C25 C26 121.7(7) . . ? 
C25 C26 C21 121.2(7) . . ? 
O1 C100 O2 125.7(5) . . ? 
O1 C100 C101 118.7(5) . . ? 
O2 C100 C101 115.5(5) . . ? 
C102 C101 C106 119.5(6) . . ? 
C102 C101 C100 122.7(6) . . ? 
C106 C101 C100 117.8(5) . . ? 
C101 C102 C103 118.1(6) . . ? 
C104 C103 C102 119.2(6) . . ? 
C105 C104 C103 120.2(6) . . ? 
C106 C105 C104 120.8(7) . . ? 
C105 C106 C101 122.0(6) . . ? 
O3 C200 O4 125.8(6) . . ? 
O3 C200 C201 118.2(5) . . ? 
O4 C200 C201 115.9(5) . . ? 
C206 C201 C202 119.2(6) . . ? 
C206 C201 C200 121.3(6) . . ? 
C202 C201 C200 119.5(6) . . ? 
C203 C202 C201 122.6(7) . . ? 
C202 C203 C204 115.6(6) . . ? 
C205 C204 C203 119.4(6) . . ? 
C204 C205 C206 120.8(7) . . ? 
C205 C206 C201 122.3(6) . . ? 
O5 C300 O6 125.9(6) . . ? 
O5 C300 C301 118.7(5) . . ? 
O6 C300 C301 115.4(5) . . ? 
C306 C301 C302 117.9(6) . . ? 
C306 C301 C300 121.8(6) . . ? 
C302 C301 C300 119.9(5) . . ? 
C303 C302 C301 124.4(6) . . ? 
C302 C303 C304 118.7(6) . . ? 
C303 C304 C305 120.2(6) . . ? 
C306 C305 C304 118.7(6) . . ? 
C301 C306 C305 120.0(6) . . ? 
O7 C400 O8 125.2(6) . . ? 
O7 C400 C401 118.2(6) . . ? 
O8 C400 C401 116.6(6) . . ? 
C406 C401 C402 118.6(6) . . ? 
C406 C401 C400 121.3(6) . . ? 
C402 C401 C400 120.1(5) . . ? 
C401 C402 C403 118.4(6) . . ? 
C402 C403 C404 119.3(6) . . ? 
C405 C404 C403 119.8(7) . . ? 
C404 C405 C406 125.4(7) . . ? 
C401 C406 C405 118.5(6) . . ? 

_diffrn_measured_fraction_theta_max    0.999 
_diffrn_reflns_theta_full              27.50 
_diffrn_measured_fraction_theta_full   0.999 
_refine_diff_density_max    0.657 
_refine_diff_density_min   -0.602 
_refine_diff_density_rms    0.095 

#===#END

#CCDC Number 1031436
# Crytal showing medium SHG, data measured at E251

data_e251 
_publcif_datablock.id '{8ca0b96d-9976-4629-9ca5-5ad0475cfbfa}'

_database_code_depnum_ccdc_archive 'CCDC 1031434'

_audit_creation_method            SHELXL-97 
_chemical_name_systematic 
; 
 ? 
; 
_chemical_name_common             ? 
_chemical_melting_point           ? 
_chemical_formula_moiety          ? 
_chemical_formula_sum 
 'C54 H42 N2 O8 Zn2' 
_chemical_formula_weight          977.64 

loop_ 
 _atom_type_symbol 
 _atom_type_description 
 _atom_type_scat_dispersion_real 
 _atom_type_scat_dispersion_imag 
 _atom_type_scat_source 
 'C'  'C'   0.0033   0.0016 
 'International Tables Vol C Tables 4.2.6.8 and 6.1.1.4' 
 'H'  'H'   0.0000   0.0000 
 'International Tables Vol C Tables 4.2.6.8 and 6.1.1.4' 
 'N'  'N'   0.0061   0.0033 
 'International Tables Vol C Tables 4.2.6.8 and 6.1.1.4' 
 'O'  'O'   0.0106   0.0060 
 'International Tables Vol C Tables 4.2.6.8 and 6.1.1.4' 
 'Zn'  'Zn'   0.2839   1.4301 
 'International Tables Vol C Tables 4.2.6.8 and 6.1.1.4' 

_symmetry_cell_setting            Monoclinic 
_symmetry_space_group_name_H-M    Cc 

loop_ 
 _symmetry_equiv_pos_as_xyz 
 'x, y, z' 
 'x, -y, z+1/2' 
 'x+1/2, y+1/2, z' 
 'x+1/2, -y+1/2, z+1/2' 

_cell_length_a                    24.525(2) 
_cell_length_b                    12.1433(11) 
_cell_length_c                    15.4964(14) 
_cell_angle_alpha                 90.00 
_cell_angle_beta                  108.4920(10) 
_cell_angle_gamma                 90.00 
_cell_volume                      4376.8(7) 
_cell_formula_units_Z             4 
_cell_measurement_temperature     95(2) 
_cell_measurement_reflns_used     8646 
_cell_measurement_theta_min       2.17 
_cell_measurement_theta_max       28.32 

_exptl_crystal_description        Block 
_exptl_crystal_colour             Colourless 
_exptl_crystal_size_max           0.56 
_exptl_crystal_size_mid           0.36 
_exptl_crystal_size_min           0.26 
_exptl_crystal_density_meas       ? 
_exptl_crystal_density_diffrn     1.484 
_exptl_crystal_density_method     'not measured' 
_exptl_crystal_F_000              2016 
_exptl_absorpt_coefficient_mu     1.158 
_exptl_absorpt_correction_type    Multi-scan 
_exptl_absorpt_correction_T_min   0.5633 
_exptl_absorpt_correction_T_max   0.7529 
_exptl_absorpt_process_details    'SADABS (Sheldrick, 2010)' 

_exptl_special_details 
; 
 ? 
; 

_diffrn_ambient_temperature       95(2) 
_diffrn_radiation_wavelength      0.71073 
_diffrn_radiation_type            MoK\a 
_diffrn_radiation_source          'fine-focus sealed tube' 
_diffrn_radiation_monochromator   graphite 
_diffrn_measurement_device_type   'Bruker APEX-II CCD' 
_diffrn_measurement_method        '\f and \w scans' 
_diffrn_detector_area_resol_mean  ? 
_diffrn_reflns_number             15383 
_diffrn_reflns_av_R_equivalents   0.0245 
_diffrn_reflns_av_sigmaI/netI     0.0390 
_diffrn_reflns_limit_h_min        -25 
_diffrn_reflns_limit_h_max        31 
_diffrn_reflns_limit_k_min        -13 
_diffrn_reflns_limit_k_max        15 
_diffrn_reflns_limit_l_min        -20 
_diffrn_reflns_limit_l_max        19 
_diffrn_reflns_theta_min          1.75 
_diffrn_reflns_theta_max          27.49 
_reflns_number_total              8859 
_reflns_number_gt                 7911 
_reflns_threshold_expression      >2sigma(I) 

_computing_data_collection        'Bruker APEX2' 
_computing_cell_refinement        'Bruker SAINT' 
_computing_data_reduction         'Bruker SAINT' 
_computing_structure_solution     'SHELXS-97 (Sheldrick, 2008)' 
_computing_structure_refinement   'SHELXL-97 (Sheldrick, 2008)' 
_computing_molecular_graphics     'Bruker SHELXTL' 
_computing_publication_material   'Bruker SHELXTL' 

_refine_special_details 
;
Refinement of <i>F</i>^2^ against ALL reflections. The weighted <i>R</i>-factor
<i>wR</i> and goodness of fit <i>S</i> are based on <i>F</i>^2^, conventional
<i>R</i>-factors <i>R</i> are based on <i>F</i>, with <i>F</i> set to zero for
negative <i>F</i>^2^. The threshold expression of <i>F</i>^2^ >
\s(<i>F</i>^2^) is used only for calculating <i>R</i>-factors(gt) <i>etc</i>.
and is not relevant to the choice of reflections for refinement.
<i>R</i>-factors based on <i>F</i>^2^ are statistically about twice as large
as those based on <i>F</i>, and <i>R</i>- factors based on ALL data will be
even larger.

The single crystals of this compounds show 2nd order NLO (SHG) properties.
Hence it is refined in <i>Cc</i> instead of <i>C</i>2/<i>c</i> for which
please refer Angewandte Chemie, 2014, 53(230 5907, CCDC No. 979138. Further
due to non-centrosymmetric space group, anisotropic refinements of C atoms
gave NPD's and hence isotropic thermal parameters were for all the C atoms.
; 

_refine_ls_structure_factor_coef  Fsqd 
_refine_ls_matrix_type            full 
_refine_ls_weighting_scheme       calc 
_refine_ls_weighting_details 
 'calc w=1/[\s^2^(Fo^2^)+(0.0481P)^2^+9.1876P] where P=(Fo^2^+2Fc^2^)/3' 
_atom_sites_solution_primary      direct 
_atom_sites_solution_secondary    difmap 
_atom_sites_solution_hydrogens    geom 
_refine_ls_hydrogen_treatment     constr 
_refine_ls_extinction_method      none 
_refine_ls_extinction_coef        ? 
_refine_ls_abs_structure_details 
 'Flack H D (1983), Acta Cryst. A39, 876-881' 
_refine_ls_abs_structure_Flack    0.37(3) 
_refine_ls_number_reflns          8859 
_refine_ls_number_parameters      325 
_refine_ls_number_restraints      2 
_refine_ls_R_factor_all           0.0419 
_refine_ls_R_factor_gt            0.0372 
_refine_ls_wR_factor_ref          0.1012 
_refine_ls_wR_factor_gt           0.0966 
_refine_ls_goodness_of_fit_ref    1.032 
_refine_ls_restrained_S_all       1.031 
_refine_ls_shift/su_max           0.000 
_refine_ls_shift/su_mean          0.000 

loop_ 
 _atom_site_label 
 _atom_site_type_symbol 
 _atom_site_fract_x 
 _atom_site_fract_y 
 _atom_site_fract_z 
 _atom_site_U_iso_or_equiv 
 _atom_site_adp_type 
 _atom_site_occupancy 
 _atom_site_symmetry_multiplicity 
 _atom_site_calc_flag 
 _atom_site_refinement_flags 
 _atom_site_disorder_assembly 
 _atom_site_disorder_group 
Zn1 Zn 0.332478(15) 0.50228(4) 0.254339(19) 0.01069(13) Uani 1 1 d . . . 
Zn2 Zn 0.240107(15) 0.49766(4) 0.075194(19) 0.01019(13) Uani 1 1 d . . . 
O1 O 0.28701(18) 0.6471(3) 0.2460(3) 0.0202(9) Uani 1 1 d . . . 
O2 O 0.21530(17) 0.6473(3) 0.1136(2) 0.0155(8) Uani 1 1 d . . . 
O3 O 0.26775(18) 0.4205(3) 0.2829(3) 0.0189(8) Uani 1 1 d . . . 
O4 O 0.19638(19) 0.4209(3) 0.1488(2) 0.0198(9) Uani 1 1 d . . . 
O5 O 0.35668(19) 0.3537(3) 0.2154(3) 0.0208(9) Uani 1 1 d . . . 
O6 O 0.28539(18) 0.3519(3) 0.0827(3) 0.0203(9) Uani 1 1 d . . . 
O7 O 0.37588(18) 0.5794(3) 0.1793(3) 0.0208(9) Uani 1 1 d . . . 
O8 O 0.30478(18) 0.5791(3) 0.0477(2) 0.0169(8) Uani 1 1 d . . . 
N1 N 0.3914(2) 0.5245(4) 0.3796(3) 0.0147(9) Uani 1 1 d . . . 
C1 C 0.3794(3) 0.5808(4) 0.4446(3) 0.0139(10) Uiso 1 1 d . . . 
H1 H 0.3421 0.6115 0.4320 0.017 Uiso 1 1 calc R . . 
C2 C 0.4186(2) 0.5968(4) 0.5292(3) 0.0142(10) Uiso 1 1 d . . . 
H2 H 0.4075 0.6358 0.5741 0.017 Uiso 1 1 calc R . . 
C3 C 0.4740(2) 0.5569(4) 0.5498(3) 0.0123(9) Uiso 1 1 d . . . 
C4 C 0.4858(3) 0.4941(4) 0.4829(4) 0.0144(11) Uiso 1 1 d . . . 
H4 H 0.5227 0.4620 0.4941 0.017 Uiso 1 1 calc R . . 
C5 C 0.4434(2) 0.4783(4) 0.3997(3) 0.0176(10) Uiso 1 1 d . . . 
H5 H 0.4517 0.4330 0.3555 0.021 Uiso 1 1 calc R . . 
C6 C 0.5187(2) 0.5725(4) 0.6376(3) 0.0153(10) Uiso 1 1 d . . . 
H6 H 0.5554 0.5403 0.6457 0.018 Uiso 1 1 calc R . . 
C7 C 0.5113(2) 0.6295(4) 0.7076(3) 0.0144(10) Uiso 1 1 d . . . 
H7 H 0.4741 0.6586 0.6998 0.017 Uiso 1 1 calc R . . 
C8 C 0.5559(2) 0.6504(4) 0.7948(3) 0.0138(10) Uiso 1 1 d . . . 
C9 C 0.5422(3) 0.7160(5) 0.8592(4) 0.0191(11) Uiso 1 1 d . . . 
H9 H 0.5046 0.7458 0.8458 0.023 Uiso 1 1 calc R . . 
C10 C 0.5832(3) 0.7377(5) 0.9422(4) 0.0204(11) Uiso 1 1 d . . . 
H10 H 0.5728 0.7815 0.9853 0.025 Uiso 1 1 calc R . . 
C11 C 0.6370(2) 0.6990(4) 0.9639(3) 0.0169(11) Uiso 1 1 d . . . 
H11 H 0.6643 0.7153 1.0214 0.020 Uiso 1 1 calc R . . 
C12 C 0.6529(3) 0.6324(5) 0.8989(4) 0.0213(11) Uiso 1 1 d . . . 
H12 H 0.6909 0.6044 0.9131 0.026 Uiso 1 1 calc R . . 
C13 C 0.6130(3) 0.6096(5) 0.8167(4) 0.0194(11) Uiso 1 1 d . . . 
H13 H 0.6235 0.5660 0.7737 0.023 Uiso 1 1 calc R . . 
N2 N 0.1821(2) 0.4776(4) -0.0492(3) 0.0101(9) Uani 1 1 d . . . 
C14 C 0.1280(2) 0.5150(4) -0.0674(3) 0.0125(10) Uiso 1 1 d . . . 
H14 H 0.1185 0.5523 -0.0203 0.015 Uiso 1 1 calc R . . 
C15 C 0.0857(3) 0.5029(4) -0.1496(4) 0.0183(13) Uiso 1 1 d . . . 
H15 H 0.0485 0.5331 -0.1592 0.022 Uiso 1 1 calc R . . 
C16 C 0.0985(2) 0.4446(4) -0.2197(3) 0.0145(10) Uiso 1 1 d . . . 
C17 C 0.1539(2) 0.3988(4) -0.1995(3) 0.0149(10) Uiso 1 1 d . . . 
H17 H 0.1636 0.3547 -0.2432 0.018 Uiso 1 1 calc R . . 
C18 C 0.1941(3) 0.4188(4) -0.1155(3) 0.0142(10) Uiso 1 1 d . . . 
H18 H 0.2319 0.3901 -0.1036 0.017 Uiso 1 1 calc R . . 
C19 C 0.0538(2) 0.4253(4) -0.3072(3) 0.0153(10) Uiso 1 1 d . . . 
H19 H 0.0165 0.4538 -0.3140 0.018 Uiso 1 1 calc R . . 
C20 C 0.0606(2) 0.3716(5) -0.3776(3) 0.0166(10) Uiso 1 1 d . . . 
H20 H 0.0981 0.3443 -0.3705 0.020 Uiso 1 1 calc R . . 
C21 C 0.0165(2) 0.3498(4) -0.4656(3) 0.0146(10) Uiso 1 1 d . . . 
C22 C -0.0383(2) 0.3924(4) -0.4872(3) 0.0164(11) Uiso 1 1 d . . . 
H22 H -0.0486 0.4370 -0.4444 0.020 Uiso 1 1 calc R . . 
C23 C -0.0787(3) 0.3701(5) -0.5717(4) 0.0227(12) Uiso 1 1 d . . . 
H23 H -0.1158 0.4024 -0.5863 0.027 Uiso 1 1 calc R . . 
C24 C -0.0667(3) 0.3040(4) -0.6331(3) 0.0191(11) Uiso 1 1 d . . . 
H24 H -0.0955 0.2873 -0.6890 0.023 Uiso 1 1 calc R . . 
C25 C -0.0102(2) 0.2592(4) -0.6132(4) 0.0171(10) Uiso 1 1 d . . . 
H25 H -0.0005 0.2133 -0.6558 0.020 Uiso 1 1 calc R . . 
C26 C 0.0303(3) 0.2847(5) -0.5296(4) 0.0167(11) Uiso 1 1 d . . . 
H26 H 0.0683 0.2569 -0.5160 0.020 Uiso 1 1 calc R . . 
C100 C 0.2464(3) 0.6919(5) 0.1857(4) 0.0172(11) Uiso 1 1 d . . . 
C101 C 0.2342(2) 0.8114(4) 0.1985(3) 0.0150(10) Uiso 1 1 d . . . 
C102 C 0.1902(3) 0.8677(5) 0.1360(4) 0.0180(11) Uiso 1 1 d . . . 
H102 H 0.1642 0.8308 0.0856 0.022 Uiso 1 1 calc R . . 
C103 C 0.1852(3) 0.9829(4) 0.1494(4) 0.0240(12) Uiso 1 1 d . . . 
H103 H 0.1538 1.0201 0.1074 0.029 Uiso 1 1 calc R . . 
C104 C 0.2174(2) 1.0375(4) 0.2098(3) 0.0233(10) Uiso 1 1 d . . . 
H104 H 0.2114 1.1145 0.2131 0.028 Uiso 1 1 calc R . . 
C105 C 0.2639(2) 0.9857(4) 0.2750(3) 0.0243(11) Uiso 1 1 d . . . 
H105 H 0.2894 1.0271 0.3229 0.029 Uiso 1 1 calc R . . 
C106 C 0.2718(2) 0.8718(4) 0.2679(3) 0.0223(11) Uiso 1 1 d . . . 
H106 H 0.3032 0.8360 0.3111 0.027 Uiso 1 1 calc R . . 
C200 C 0.2188(2) 0.3940(5) 0.2312(3) 0.0148(10) Uiso 1 1 d . . . 
C201 C 0.1847(2) 0.3186(4) 0.2719(3) 0.0126(10) Uiso 1 1 d . . . 
C202 C 0.2046(3) 0.2859(5) 0.3620(4) 0.0198(11) Uiso 1 1 d . . . 
H202 H 0.2400 0.3141 0.4011 0.024 Uiso 1 1 calc R . . 
C203 C 0.1732(3) 0.2120(5) 0.3956(4) 0.0221(12) Uiso 1 1 d . . . 
H203 H 0.1869 0.1896 0.4575 0.027 Uiso 1 1 calc R . . 
C204 C 0.1207(2) 0.1704(4) 0.3368(3) 0.0221(11) Uiso 1 1 d . . . 
H204 H 0.0991 0.1193 0.3593 0.027 Uiso 1 1 calc R . . 
C205 C 0.1018(3) 0.2016(5) 0.2524(4) 0.0206(12) Uiso 1 1 d . . . 
H205 H 0.0667 0.1715 0.2140 0.025 Uiso 1 1 calc R . . 
C206 C 0.1309(3) 0.2769(5) 0.2161(3) 0.0160(10) Uiso 1 1 d . . . 
H206 H 0.1151 0.3005 0.1547 0.019 Uiso 1 1 calc R . . 
C300 C 0.3258(2) 0.3072(4) 0.1439(3) 0.0106(9) Uiso 1 1 d . . . 
C301 C 0.3372(2) 0.1882(4) 0.1302(3) 0.0134(10) Uiso 1 1 d . . . 
C302 C 0.3828(3) 0.1331(5) 0.1927(3) 0.0165(10) Uiso 1 1 d . . . 
H302 H 0.4081 0.1741 0.2413 0.020 Uiso 1 1 calc R . . 
C303 C 0.3926(2) 0.0235(4) 0.1874(3) 0.0192(10) Uiso 1 1 d . . . 
H303 H 0.4229 -0.0141 0.2312 0.023 Uiso 1 1 calc R . . 
C304 C 0.3501(2) -0.0352(4) 0.1039(3) 0.0238(10) Uiso 1 1 d . . . 
H304 H 0.3531 -0.1124 0.0966 0.029 Uiso 1 1 calc R . . 
C305 C 0.3086(2) 0.0235(4) 0.0410(3) 0.0266(11) Uiso 1 1 d . . . 
H305 H 0.2841 -0.0126 -0.0115 0.032 Uiso 1 1 calc R . . 
C306 C 0.3019(2) 0.1334(4) 0.0528(3) 0.0184(10) Uiso 1 1 d . . . 
H306 H 0.2730 0.1733 0.0082 0.022 Uiso 1 1 calc R . . 
C400 C 0.3541(2) 0.6073(4) 0.0978(3) 0.0122(10) Uiso 1 1 d . . . 
C401 C 0.3895(2) 0.6809(4) 0.0596(3) 0.0132(10) Uiso 1 1 d . . . 
C402 C 0.4406(3) 0.7237(5) 0.1130(4) 0.0177(10) Uiso 1 1 d . . . 
H402 H 0.4548 0.7028 0.1753 0.021 Uiso 1 1 calc R . . 
C403 C 0.4723(3) 0.7968(5) 0.0793(4) 0.0233(12) Uiso 1 1 d . . . 
H403 H 0.5081 0.8247 0.1167 0.028 Uiso 1 1 calc R . . 
C404 C 0.4478(2) 0.8296(4) -0.0179(3) 0.0194(10) Uiso 1 1 d . . . 
H404 H 0.4675 0.8805 -0.0439 0.023 Uiso 1 1 calc R . . 
C405 C 0.3968(3) 0.7857(5) -0.0688(4) 0.0229(12) Uiso 1 1 d . . . 
H405 H 0.3808 0.8067 -0.1308 0.027 Uiso 1 1 calc R . . 
C406 C 0.3677(2) 0.7112(4) -0.0323(3) 0.0151(10) Uiso 1 1 d . . . 
H406 H 0.3327 0.6801 -0.0697 0.018 Uiso 1 1 calc R . . 

loop_ 
 _atom_site_aniso_label 
 _atom_site_aniso_U_11 
 _atom_site_aniso_U_22 
 _atom_site_aniso_U_33 
 _atom_site_aniso_U_23 
 _atom_site_aniso_U_13 
 _atom_site_aniso_U_12 
Zn1 0.0102(3) 0.0118(3) 0.0086(3) -0.00050(17) 0.0009(2) -0.00037(19) 
Zn2 0.0101(3) 0.0114(3) 0.0077(3) -0.00004(17) 0.0009(2) -0.00108(19) 
O1 0.016(2) 0.021(2) 0.0200(17) -0.0005(15) -0.0004(15) 0.0034(15) 
O2 0.0145(19) 0.0146(19) 0.0153(16) -0.0054(13) 0.0018(14) -0.0022(14) 
O3 0.012(2) 0.020(2) 0.0245(18) 0.0024(15) 0.0050(15) -0.0045(15) 
O4 0.024(2) 0.026(2) 0.0087(15) 0.0062(15) 0.0045(15) -0.0055(17) 
O5 0.027(2) 0.018(2) 0.0198(18) -0.0042(15) 0.0104(16) 0.0034(16) 
O6 0.023(2) 0.0108(19) 0.0259(19) 0.0019(15) 0.0055(16) 0.0057(15) 
O7 0.016(2) 0.025(2) 0.0244(18) 0.0028(16) 0.0093(16) -0.0014(16) 
O8 0.019(2) 0.020(2) 0.0124(15) 0.0000(14) 0.0057(14) -0.0023(15) 
N1 0.012(2) 0.020(2) 0.012(2) 0.0025(18) 0.0036(17) -0.001(2) 
N2 0.014(2) 0.0060(17) 0.0096(19) -0.0037(15) 0.0025(16) -0.0010(17) 

_geom_special_details 
;
All e.s.d.'s (except the e.s.d. in the dihedral angle between two l.s. planes)
are estimated using the full covariance matrix. The cell e.s.d.'s are taken
into account individually in the estimation of e.s.d.'s in distances, angles
and torsion angles; correlations between e.s.d.'s in cell parameters are only
used when they are defined by crystal symmetry. An approximate (isotropic)
treatment of cell e.s.d.'s is used for estimating e.s.d.'s involving l.s.
planes.
; 

loop_ 
 _geom_bond_atom_site_label_1 
 _geom_bond_atom_site_label_2 
 _geom_bond_distance 
 _geom_bond_site_symmetry_2 
 _geom_bond_publ_flag 
Zn1 O7 2.036(4) . ? 
Zn1 O3 2.037(4) . ? 
Zn1 N1 2.038(5) . ? 
Zn1 O5 2.049(4) . ? 
Zn1 O1 2.064(4) . ? 
Zn1 Zn2 2.9753(4) . ? 
Zn2 N2 2.015(4) . ? 
Zn2 O4 2.024(4) . ? 
Zn2 O8 2.026(4) . ? 
Zn2 O2 2.063(4) . ? 
Zn2 O6 2.073(4) . ? 
O1 C100 1.253(7) . ? 
O2 C100 1.258(6) . ? 
O3 C200 1.256(7) . ? 
O4 C200 1.264(6) . ? 
O5 C300 1.260(6) . ? 
O6 C300 1.258(6) . ? 
O7 C400 1.252(6) . ? 
O8 C400 1.260(7) . ? 
N1 C1 1.324(7) . ? 
N1 C5 1.338(8) . ? 
C1 C2 1.371(7) . ? 
C2 C3 1.382(8) . ? 
C3 C4 1.388(7) . ? 
C3 C6 1.464(7) . ? 
C4 C5 1.388(8) . ? 
C6 C7 1.347(7) . ? 
C7 C8 1.466(7) . ? 
C8 C9 1.398(8) . ? 
C8 C13 1.420(8) . ? 
C9 C10 1.384(7) . ? 
C10 C11 1.340(8) . ? 
C11 C12 1.438(8) . ? 
C12 C13 1.367(8) . ? 
N2 C14 1.344(7) . ? 
N2 C18 1.358(7) . ? 
C14 C15 1.372(8) . ? 
C15 C16 1.413(8) . ? 
C16 C17 1.409(8) . ? 
C16 C19 1.468(7) . ? 
C17 C18 1.383(7) . ? 
C19 C20 1.327(7) . ? 
C20 C21 1.470(7) . ? 
C21 C22 1.378(8) . ? 
C21 C26 1.392(7) . ? 
C22 C23 1.396(8) . ? 
C23 C24 1.347(8) . ? 
C24 C25 1.427(8) . ? 
C25 C26 1.395(7) . ? 
C100 C101 1.508(8) . ? 
C101 C102 1.380(7) . ? 
C101 C106 1.384(7) . ? 
C102 C103 1.426(8) . ? 
C103 C104 1.213(7) . ? 
C104 C105 1.408(7) . ? 
C105 C106 1.406(7) . ? 
C200 C201 1.506(8) . ? 
C201 C202 1.383(7) . ? 
C201 C206 1.422(7) . ? 
C202 C203 1.386(9) . ? 
C203 C204 1.414(7) . ? 
C204 C205 1.298(7) . ? 
C205 C206 1.384(9) . ? 
C300 C301 1.499(7) . ? 
C301 C302 1.396(7) . ? 
C301 C306 1.405(6) . ? 
C302 C303 1.359(8) . ? 
C303 C304 1.553(6) . ? 
C304 C305 1.366(7) . ? 
C305 C306 1.365(7) . ? 
C400 C401 1.493(8) . ? 
C401 C402 1.366(7) . ? 
C401 C406 1.402(6) . ? 
C402 C403 1.387(9) . ? 
C403 C404 1.487(7) . ? 
C404 C405 1.359(7) . ? 
C405 C406 1.379(8) . ? 

loop_ 
 _geom_angle_atom_site_label_1 
 _geom_angle_atom_site_label_2 
 _geom_angle_atom_site_label_3 
 _geom_angle 
 _geom_angle_site_symmetry_1 
 _geom_angle_site_symmetry_3 
 _geom_angle_publ_flag 
O7 Zn1 O3 158.91(17) . . ? 
O7 Zn1 N1 98.16(18) . . ? 
O3 Zn1 N1 102.91(18) . . ? 
O7 Zn1 O5 89.08(17) . . ? 
O3 Zn1 O5 87.32(18) . . ? 
N1 Zn1 O5 102.32(19) . . ? 
O7 Zn1 O1 86.69(17) . . ? 
O3 Zn1 O1 89.21(18) . . ? 
N1 Zn1 O1 98.78(18) . . ? 
O5 Zn1 O1 158.86(17) . . ? 
O7 Zn1 Zn2 81.80(12) . . ? 
O3 Zn1 Zn2 77.20(11) . . ? 
N1 Zn1 Zn2 172.59(15) . . ? 
O5 Zn1 Zn2 85.09(11) . . ? 
O1 Zn1 Zn2 73.81(10) . . ? 
N2 Zn2 O4 98.27(18) . . ? 
N2 Zn2 O8 102.69(17) . . ? 
O4 Zn2 O8 159.03(16) . . ? 
N2 Zn2 O2 101.48(16) . . ? 
O4 Zn2 O2 89.18(17) . . ? 
O8 Zn2 O2 87.30(16) . . ? 
N2 Zn2 O6 98.83(17) . . ? 
O4 Zn2 O6 86.87(18) . . ? 
O8 Zn2 O6 89.28(18) . . ? 
O2 Zn2 O6 159.66(16) . . ? 
N2 Zn2 Zn1 173.02(13) . . ? 
O4 Zn2 Zn1 82.29(11) . . ? 
O8 Zn2 Zn1 76.83(10) . . ? 
O2 Zn2 Zn1 85.47(10) . . ? 
O6 Zn2 Zn1 74.23(11) . . ? 
C100 O1 Zn1 134.6(4) . . ? 
C100 O2 Zn2 119.0(4) . . ? 
C200 O3 Zn1 129.8(4) . . ? 
C200 O4 Zn2 123.4(4) . . ? 
C300 O5 Zn1 120.3(3) . . ? 
C300 O6 Zn2 133.7(3) . . ? 
C400 O7 Zn1 124.6(4) . . ? 
C400 O8 Zn2 131.7(3) . . ? 
C1 N1 C5 117.7(5) . . ? 
C1 N1 Zn1 122.1(4) . . ? 
C5 N1 Zn1 120.1(4) . . ? 
N1 C1 C2 122.9(5) . . ? 
C1 C2 C3 120.7(5) . . ? 
C4 C3 C2 116.2(5) . . ? 
C4 C3 C6 119.5(5) . . ? 
C2 C3 C6 124.2(5) . . ? 
C3 C4 C5 119.9(5) . . ? 
N1 C5 C4 122.4(5) . . ? 
C7 C6 C3 124.2(5) . . ? 
C6 C7 C8 125.4(5) . . ? 
C9 C8 C13 117.9(5) . . ? 
C9 C8 C7 118.6(5) . . ? 
C13 C8 C7 123.4(5) . . ? 
C10 C9 C8 120.3(6) . . ? 
C11 C10 C9 122.3(6) . . ? 
C10 C11 C12 119.0(5) . . ? 
C13 C12 C11 119.6(6) . . ? 
C12 C13 C8 120.9(5) . . ? 
C14 N2 C18 117.1(4) . . ? 
C14 N2 Zn2 120.7(3) . . ? 
C18 N2 Zn2 122.0(4) . . ? 
N2 C14 C15 124.4(5) . . ? 
C14 C15 C16 118.7(6) . . ? 
C17 C16 C15 117.5(5) . . ? 
C17 C16 C19 121.9(5) . . ? 
C15 C16 C19 120.4(5) . . ? 
C18 C17 C16 119.3(5) . . ? 
N2 C18 C17 122.9(5) . . ? 
C20 C19 C16 125.8(5) . . ? 
C19 C20 C21 127.1(5) . . ? 
C22 C21 C26 118.6(5) . . ? 
C22 C21 C20 122.1(5) . . ? 
C26 C21 C20 119.3(5) . . ? 
C21 C22 C23 120.2(5) . . ? 
C24 C23 C22 121.9(6) . . ? 
C23 C24 C25 119.3(5) . . ? 
C26 C25 C24 118.2(5) . . ? 
C25 C26 C21 121.7(5) . . ? 
O1 C100 O2 126.1(5) . . ? 
O1 C100 C101 117.6(5) . . ? 
O2 C100 C101 116.2(5) . . ? 
C102 C101 C106 117.6(5) . . ? 
C102 C101 C100 121.8(5) . . ? 
C106 C101 C100 120.1(5) . . ? 
C101 C102 C103 117.9(5) . . ? 
C104 C103 C102 125.7(5) . . ? 
C103 C104 C105 119.3(5) . . ? 
C106 C105 C104 119.0(5) . . ? 
C101 C106 C105 120.5(5) . . ? 
O3 C200 O4 126.8(5) . . ? 
O3 C200 C201 115.7(4) . . ? 
O4 C200 C201 117.4(5) . . ? 
C202 C201 C206 118.3(5) . . ? 
C202 C201 C200 122.2(5) . . ? 
C206 C201 C200 119.5(4) . . ? 
C201 C202 C203 120.3(5) . . ? 
C202 C203 C204 119.4(5) . . ? 
C205 C204 C203 120.4(6) . . ? 
C204 C205 C206 122.5(5) . . ? 
C205 C206 C201 119.1(5) . . ? 
O6 C300 O5 125.4(5) . . ? 
O6 C300 C301 116.5(4) . . ? 
O5 C300 C301 118.0(4) . . ? 
C302 C301 C306 120.5(5) . . ? 
C302 C301 C300 120.5(4) . . ? 
C306 C301 C300 119.0(4) . . ? 
C303 C302 C301 123.0(5) . . ? 
C302 C303 C304 114.5(4) . . ? 
C305 C304 C303 120.5(5) . . ? 
C304 C305 C306 120.5(5) . . ? 
C305 C306 C301 120.7(5) . . ? 
O7 C400 O8 124.6(5) . . ? 
O7 C400 C401 116.5(5) . . ? 
O8 C400 C401 118.9(4) . . ? 
C402 C401 C406 119.7(5) . . ? 
C402 C401 C400 121.6(4) . . ? 
C406 C401 C400 118.6(5) . . ? 
C401 C402 C403 122.1(5) . . ? 
C402 C403 C404 117.3(5) . . ? 
C405 C404 C403 118.9(5) . . ? 
C404 C405 C406 121.3(5) . . ? 
C405 C406 C401 120.6(5) . . ? 

_diffrn_measured_fraction_theta_max    1.000 
_diffrn_reflns_theta_full              27.49 
_diffrn_measured_fraction_theta_full   1.000 
_refine_diff_density_max    0.718 
_refine_diff_density_min   -0.554 
_refine_diff_density_rms    0.079 

#===#END

_publcif_info_exptl_table_max_cols 4
_publcif_info_exptl_table_use_headnotes n

loop_
_publcif_info_datablock.id
_publcif_info_datablock.publ_exptl
_publcif_info_datablock.publ_geom
_publcif_info_datablock.structure
'{56ebb3fa-0375-4492-92ea-a5e8f2bac126}' ? ? ?
'{0deee0d4-62fe-44b8-b627-a8f82577c45e}' y y y
'{45384792-03ce-47b2-9dfa-fe771d6c8c3d}' y y y
'{811fcb64-4c1d-4e7c-a93a-5fca62ea64ad}' y y y
'{de7238f1-df90-4c08-a363-6f7b83b6693f}' y y y
'{8ca0b96d-9976-4629-9ca5-5ad0475cfbfa}' y y y

loop_
_publcif_info_exptl_table_extra_item
sin_theta_over_lambda_max

loop_
_publcif_info_exptl_table_header_item
?
