# Supplementary material for: Second harmonic generation from the ‘centrosymmetric’ crystals
Source: IUCrJ. 2015 Mar 20;2(Pt 3):317–21. doi: 10.1107/S2052252515002183 (PMC4420541; doi:10.1107/S2052252515002183)
Supplement: Supplementary file 2 [file m-02-00317-e210sup2.fcf]

# CCDC Number 1031432
# h,k,l, Fc-squared, Fo-squared, sigma(Fo-squared), status flag
#
data_E210-RT
_shelx_title ' E210 in Cc [Zn(benzoate)2(4spy)2]'
_shelx_refln_list_code          4
_shelx_F_calc_maximum      479.05
_exptl_crystal_F_000      2016.00
_reflns_d_resolution_high  0.7696

loop_
 _space_group_symop_operation_xyz
 'x, y, z'
 'x, -y, z+1/2'
 'x+1/2, y+1/2, z'
 'x+1/2, -y+1/2, z+1/2'

_cell_length_a    24.8431
_cell_length_b    12.2450
_cell_length_c    15.7202
_cell_angle_alpha  90.000
_cell_angle_beta  109.498
_cell_angle_gamma  90.000

_shelx_F_squared_multiplier     1.000

loop_
 _refln_index_h
 _refln_index_k
 _refln_index_l
 _refln_F_squared_calc
 _refln_F_squared_meas
 _refln_F_squared_sigma
 _refln_observed_status
  23   1 -18        980.64        857.07        91.75 o
  22   2 -18        498.36        529.48       101.64 o
  21   3 -18        586.76        668.94       118.19 o
  20   4 -18          3.31         30.73        59.09 o
  19   5 -18        277.90        288.38        82.73 o
  18   6 -18        276.32        420.75        89.82 o
  23   1 -17         18.96         -7.04        35.91 o
  25   1 -17         16.81         51.11        43.70 o
  22   2 -17         76.68        139.46        66.19 o
  24   2 -17         42.87         41.32        41.69 o
  21   3 -17         16.32        -11.82        47.28 o
  23   3 -17         56.59         94.55        48.39 o
  20   4 -17        550.10        576.76        99.28 o
  22   4 -17         23.43         26.00        56.73 o
  24   4 -17         24.30         36.24        44.30 o
  19   5 -17        190.01        184.37        70.91 o
  21   5 -17         42.43         35.46        61.46 o
  16   6 -17        229.47        354.56        82.73 o
  18   6 -17         23.96         54.37        59.09 o
  20   6 -17        113.73        193.83        78.00 o
  15   7 -17          6.31         66.19        56.73 o
  17   7 -17          6.63          4.73        52.00 o
  19   7 -17         70.30         30.73        59.09 o
  22   0 -16        805.23        666.58       108.73 o
  24   0 -16        191.10        255.29        73.28 o
  26   0 -16         51.59         33.09        54.37 o
  21   1 -16       1767.34       1794.09       167.83 o
  23   1 -16        343.93        308.33        56.75 o
  25   1 -16         75.67          6.32        40.72 o
  27   1 -16          7.45          1.73        37.36 o
  22   2 -16       1191.35       1339.42       141.83 o
  24   2 -16        169.49        197.13        57.91 o
  26   2 -16         33.07         16.30        40.01 o
  19   3 -16       1487.70       1701.91       156.01 o
  21   3 -16       1094.71       1411.16       151.28 o
  23   3 -16        732.73        719.15       150.10 o
  25   3 -16         26.03          7.20        35.91 o
  18   4 -16        916.06       1014.05       125.28 o
  20   4 -16        857.65        973.87       125.28 o
  22   4 -16        237.06        314.38        85.10 o
  24   4 -16         53.28         64.18        83.91 o
  17   5 -16        262.85        267.10        73.28 o
  19   5 -16        564.49        770.59       113.46 o
  21   5 -16        454.36        427.84        94.55 o
  23   5 -16         54.19         -2.26        38.33 o
  -2   6 -16       3363.78       3493.64       200.92 o
   0   6 -16       2100.98       2212.48       151.28 o
  16   6 -16        194.67        189.10        68.55 o
  18   6 -16        884.53       1051.87       127.64 o
  20   6 -16        819.98        850.95       120.55 o
  22   6 -16        375.20        359.29        82.73 o
  -3   7 -16        764.53        914.78       115.82 o
  -1   7 -16       1480.36       1701.91       153.64 o
   1   7 -16       2208.12       2129.75       153.64 o
  15   7 -16        185.01        219.83        66.19 o
  17   7 -16        945.15        959.69       120.55 o
  19   7 -16        680.73        985.69       122.92 o
  21   7 -16        580.75        486.93        94.55 o
  -2   8 -16        423.23        590.94        99.28 o
   0   8 -16       1061.47       1063.69       125.28 o
   2   8 -16       1025.50       1191.34       130.01 o
   4   8 -16         33.85         28.37        47.28 o
  16   8 -16         66.87         14.18        49.64 o
  18   8 -16        199.62        179.65        66.19 o
   1   9 -16        606.69        553.12        96.91 o
   3   9 -16        284.19        224.56        73.28 o
   5   9 -16         69.23         63.82        52.00 o
  21   1 -15         50.78          0.00        34.23 o
  23   1 -15          1.00        -14.46        28.93 o
  25   1 -15         52.05         54.90        40.18 o
  27   1 -15          8.69         32.46        37.58 o
  20   2 -15         65.59         52.00        54.37 o
  22   2 -15        102.37        133.66        44.08 o
  24   2 -15        267.63        190.18        47.09 o
  26   2 -15         55.33         85.93        41.43 o
  28   2 -15         53.16         23.41        62.64 o
  19   3 -15        130.62        127.64        59.09 o
  21   3 -15        166.45        153.64        66.19 o
  23   3 -15         10.63         27.52        34.63 o
  25   3 -15          7.18         33.51        37.58 o
  27   3 -15          1.54        -17.84        35.67 o
   0   4 -15         70.61         63.82        40.18 o
   2   4 -15         15.53          0.00        30.73 o
  18   4 -15         46.53         28.37        49.64 o
  20   4 -15         12.46        -21.27        42.55 o
  22   4 -15        267.81        316.99       108.73 o
  24   4 -15         66.34         25.73        36.66 o
  26   4 -15         31.35         16.55        36.66 o
  -3   5 -15         22.24         54.37        42.55 o
  -1   5 -15         61.53         63.82        42.55 o
   1   5 -15         89.34        115.82        47.28 o
   3   5 -15         78.49         94.55        37.82 o
  17   5 -15        108.87         94.55        54.37 o
  19   5 -15          8.43         63.82        49.64 o
  21   5 -15          8.09         14.18        47.28 o
  23   5 -15         10.40        -15.94        32.56 o
  25   5 -15         52.59         46.37        39.04 o
  -4   6 -15         60.76        101.64        52.00 o
  -2   6 -15         83.57        125.28        52.00 o
   0   6 -15        108.06        101.64        47.28 o
   2   6 -15        148.54        139.46        49.64 o
   4   6 -15        152.93        130.01        47.28 o
   6   6 -15        100.39        134.73        52.00 o
  16   6 -15        777.30        735.13       101.64 o
  18   6 -15         14.48         11.82        52.00 o
  20   6 -15        234.51        238.74        68.55 o
  22   6 -15        103.67         44.16        41.69 o
  24   6 -15         24.15         62.88        37.36 o
  -5   7 -15        533.14        628.76        99.28 o
  -3   7 -15        159.24        165.46        59.09 o
  -1   7 -15         39.61         96.91        52.00 o
   1   7 -15         93.59         70.91        44.91 o
   3   7 -15        104.12        139.46        52.00 o
   5   7 -15         47.20         -4.73        35.46 o
   7   7 -15         17.87        -14.18        33.09 o
  13   7 -15          6.83         42.55        49.64 o
  15   7 -15         54.03        193.83        63.82 o
  17   7 -15         35.40         26.00        49.64 o
  19   7 -15        336.60        453.84        87.46 o
  21   7 -15         94.20         96.91        54.37 o
  23   7 -15          5.27         -5.71        33.99 o
  -4   8 -15         30.50        -22.46        44.91 o
  -2   8 -15         39.12         23.64        44.91 o
   0   8 -15         59.43         85.10        49.64 o
   2   8 -15         86.13         94.55        52.00 o
   4   8 -15        511.62        569.67        87.46 o
   6   8 -15        157.19        179.65        54.37 o
   8   8 -15        201.34        338.02        68.55 o
  14   8 -15         91.94        165.46        59.09 o
  16   8 -15          0.11         30.73        44.91 o
  18   8 -15        109.46        184.37        61.46 o
  20   8 -15         51.06         61.46        61.46 o
  -3   9 -15         21.32        -23.64        47.28 o
  -1   9 -15          1.22         30.73        52.00 o
   1   9 -15          9.24         14.18        40.18 o
   3   9 -15         63.10         42.55        42.55 o
   5   9 -15        177.01        177.28        63.82 o
   7   9 -15        197.62        172.55        56.73 o
   9   9 -15         29.66        -11.82        37.82 o
   2  10 -15         21.18         -2.36        49.64 o
   4  10 -15         18.85        -16.55        44.91 o
   6  10 -15         23.89         56.73        49.64 o
   8  10 -15         73.76         23.64        47.28 o
  10  10 -15         38.38         82.73        52.00 o
  20   0 -14       1185.58       1004.60       113.46 o
  22   0 -14         47.37         47.28        47.28 o
  24   0 -14        349.95        349.84        80.37 o
  26   0 -14        922.12        704.40       106.37 o
  28   0 -14       1190.17       1276.43       141.83 o
  21   1 -14         85.40         43.64        32.30 o
  23   1 -14        114.00        137.42        57.91 o
  25   1 -14        672.81        714.33        75.16 o
  27   1 -14        539.35        539.55        94.55 o
  29   1 -14        633.09        590.81        73.49 o
  20   2 -14        126.37         89.82        52.00 o
  22   2 -14         64.92         60.78        34.98 o
  24   2 -14        407.37        385.31        57.21 o
  26   2 -14        181.96        171.37        46.80 o
  28   2 -14        579.62        702.23       104.01 o
   1   3 -14       1321.69       1236.25        92.19 o
   3   3 -14        513.58        449.11        59.09 o
  19   3 -14       1692.21       2075.38       144.19 o
  21   3 -14        286.41        214.21        50.82 o
  23   3 -14         11.18        -13.37        26.74 o
  25   3 -14        121.84         94.45        38.33 o
  27   3 -14       1328.12       1256.16       179.65 o
  -2   4 -14       3008.65       3108.34       167.83 o
   0   4 -14         25.29         -7.09        28.37 o
   2   4 -14       2755.84       2429.95       139.46 o
   4   4 -14       2505.60       2333.03       130.01 o
   6   4 -14       3815.16       3035.07       158.37 o
  18   4 -14       1870.49       2030.47       144.19 o
  20   4 -14        226.69        224.56        68.55 o
  22   4 -14          7.47         -2.82        29.95 o
  24   4 -14          7.36         -2.23        29.95 o
  26   4 -14        437.36        634.63        74.36 o
  28   4 -14        438.61        645.73       164.28 o
  -3   5 -14       1062.22       1300.07       125.28 o
  -1   5 -14       1115.75       1172.43       113.46 o
   1   5 -14         79.42         75.64        40.18 o
   3   5 -14       3128.43       3046.89       158.37 o
   5   5 -14       3906.72       3770.20       179.65 o
   7   5 -14       3735.67       3978.21       182.01 o
  17   5 -14       1908.66       1761.00       137.10 o
  19   5 -14        646.13        569.67        89.82 o
  21   5 -14         89.66        174.92        61.46 o
  23   5 -14         54.51         66.19        36.77 o
  25   5 -14         79.32         57.47        40.01 o
  27   5 -14       1094.08       1165.57       100.29 o
  -6   6 -14       1951.55       1801.19       141.83 o
  -4   6 -14        731.03        524.75        85.10 o
  -2   6 -14        610.86        498.75        78.00 o
   0   6 -14        127.37        132.37        52.00 o
   2   6 -14         68.81         56.73        40.18 o
   4   6 -14       2596.06       2822.33       153.64 o
   6   6 -14       4146.80       4098.76       191.46 o
   8   6 -14       2743.08       2770.33       148.92 o
  10   6 -14        500.69        496.39        68.55 o
  14   6 -14        818.93        775.31        99.28 o
  16   6 -14       2989.88       3477.09       191.46 o
  18   6 -14       1077.51       1340.25       134.73 o
  20   6 -14        748.65        841.50       106.37 o
  22   6 -14          5.23         -7.21        50.82 o
  24   6 -14         18.54         -1.00        31.63 o
  26   6 -14        857.22        850.86       199.74 o
  -7   7 -14        912.28        884.05       118.19 o
  -5   7 -14       1478.64       1214.97       132.37 o
  -3   7 -14        603.06        746.95       104.01 o
  -1   7 -14          9.44        -16.55        33.09 o
   1   7 -14        208.89        307.29        66.19 o
   3   7 -14        536.92        756.40        92.19 o
   5   7 -14       2895.60       3266.72       172.55 o
   7   7 -14       4240.61       4538.42       215.10 o
   9   7 -14       2876.47       2725.42       156.01 o
  11   7 -14        301.02        241.10        54.37 o
  13   7 -14        757.72        954.96       108.73 o
  15   7 -14       2659.99       2912.15       172.55 o
  17   7 -14       2463.23       2574.14       163.10 o
  19   7 -14       1190.15       1515.17       144.19 o
  21   7 -14         28.11         47.92        57.91 o
  23   7 -14        118.21        105.34        39.18 o
  25   7 -14        355.81        425.70       109.91 o
  -8   8 -14       1094.27        886.41       122.92 o
  -6   8 -14       1519.69       1538.81       156.01 o
  -4   8 -14       1515.56       1569.54       156.01 o
  -2   8 -14        934.11       1160.61       127.64 o
   0   8 -14          7.79         44.91        42.55 o
   2   8 -14       1106.33       1177.15       120.55 o
   4   8 -14       1773.26       1798.82       132.37 o
   6   8 -14       2906.20       3287.99       179.65 o
   8   8 -14       1203.21       1344.98       122.92 o
  10   8 -14        106.38         87.46        44.91 o
  12   8 -14        311.55        317.12        45.04 o
  14   8 -14       1332.10       1406.44       130.01 o
  16   8 -14       1454.20       1609.72       125.28 o
  18   8 -14       1266.24       1141.70       120.55 o
  20   8 -14        162.34        200.92        66.19 o
  22   8 -14          1.18          2.11        30.62 o
  -5   9 -14       1738.65       2356.67       172.55 o
  -3   9 -14       1312.94       1548.26       156.01 o
  -1   9 -14        428.91        449.11        89.82 o
   1   9 -14        304.91        248.19        70.91 o
   3   9 -14       2281.13       2200.66       158.37 o
   5   9 -14       1344.88       1396.98       132.37 o
   7   9 -14       1704.47       1919.37       141.83 o
   9   9 -14        627.61        626.40        89.82 o
  11   9 -14         76.95        101.64        47.28 o
  13   9 -14        536.68        482.21        80.37 o
  19   9 -14        571.77        586.21        89.82 o
  21   9 -14         23.17         82.73        52.00 o
  -2  10 -14        676.71        777.68       115.82 o
   0  10 -14         19.67          4.73        47.28 o
   2  10 -14        322.83        222.19        70.91 o
   4  10 -14        870.21       1082.60       127.64 o
   6  10 -14        902.05       1181.88       134.73 o
   8  10 -14        541.99        477.48        87.46 o
  10  10 -14          6.37         42.55        44.91 o
  12  10 -14        257.21        184.37        61.46 o
  14  10 -14        401.44        498.75        87.46 o
   1  11 -14        147.76        205.65        73.28 o
   3  11 -14        243.72        205.65        70.91 o
   5  11 -14       1484.55       1526.99       153.64 o
   7  11 -14        754.29        642.94       101.64 o
   9  11 -14         11.86         42.55        49.64 o
  11  11 -14        212.02        217.47        68.55 o
  13  11 -14        167.87        226.92        66.19 o
  19   1 -13         65.56         54.37        44.91 o
  21   1 -13        118.54         77.53        73.28 o
  23   1 -13         16.71         10.47        29.21 o
  25   1 -13         66.17         66.84        35.91 o
  27   1 -13        158.87         86.87        43.36 o
  29   1 -13          3.63         23.64        38.33 o
   2   2 -13         81.66         94.55        30.73 o
   4   2 -13       2466.73       2292.85       115.82 o
   6   2 -13        662.38        619.31        59.09 o
  18   2 -13        118.62        130.01        54.37 o
  20   2 -13         31.23         27.18        28.85 o
  22   2 -13         91.11         43.73        31.76 o
  24   2 -13         63.74         37.01        33.51 o
  26   2 -13        897.60        919.14        83.37 o
  28   2 -13          0.52          8.04        37.58 o
  30   2 -13          0.42        -17.49        34.98 o
  -1   3 -13        174.64        167.83        42.55 o
   1   3 -13         17.65         54.37        28.37 o
   3   3 -13        182.56        170.19        37.82 o
   5   3 -13          6.26          2.36        23.64 o
   7   3 -13        405.05        420.75        52.00 o
  17   3 -13        100.88        120.55        47.28 o
  19   3 -13          6.95         -4.73        40.18 o
  21   3 -13          6.16        -13.62        27.24 o
  23   3 -13         59.70         36.64        30.09 o
  25   3 -13        311.18        268.87        65.00 o
  27   3 -13         16.72          4.73        49.64 o
  29   3 -13          1.85         47.70        37.58 o
  -4   4 -13         16.59          7.09        33.09 o
  -2   4 -13        854.60        924.23        99.28 o
   0   4 -13        282.37        385.29        61.46 o
   2   4 -13        120.29        127.64        40.18 o
   4   4 -13        183.88        153.64        37.82 o
   6   4 -13       1779.52       1699.54       101.64 o
   8   4 -13        253.52        304.93        47.28 o
  10   4 -13       1030.18        931.32        68.55 o
  16   4 -13        557.72        583.85        85.10 o
  18   4 -13         33.28        -18.91        37.82 o
  20   4 -13        152.51         89.82        49.64 o
  22   4 -13          9.29        -16.47        41.37 o
  24   4 -13         59.68         51.40        42.55 o
  26   4 -13         43.06         41.65        34.98 o
  28   4 -13         40.42         -3.81        60.28 o
  -5   5 -13         77.63         49.64        35.46 o
  -3   5 -13        139.56        130.01        47.28 o
  -1   5 -13          2.72          7.09        28.37 o
   1   5 -13        323.01        411.29        63.82 o
   3   5 -13          3.92        -11.82        23.64 o
   5   5 -13        532.31        600.40        70.91 o
   7   5 -13         35.72         52.00        30.73 o
   9   5 -13          2.59         -9.46        18.91 o
  11   5 -13        858.97        652.40        73.28 o
  15   5 -13         52.23         96.91        47.28 o
  17   5 -13         16.33         -9.46        33.09 o
  19   5 -13         72.38         89.82        49.64 o
  21   5 -13        144.58        183.19        59.09 o
  23   5 -13         12.94         35.46        31.76 o
  25   5 -13          6.35         31.44        35.91 o
  27   5 -13          1.31         35.24        36.32 o
  -8   6 -13         83.58        118.19        56.73 o
  -6   6 -13        425.58        390.02        78.00 o
  -4   6 -13         48.00         16.55        37.82 o
  -2   6 -13        231.19        229.28        56.73 o
   0   6 -13         45.92         -7.09        30.73 o
   2   6 -13        253.81        356.93        66.19 o
   4   6 -13        189.50        165.46        44.91 o
   6   6 -13        917.64        980.96        94.55 o
   8   6 -13          5.99         35.46        30.73 o
  10   6 -13        519.10        458.57        63.82 o
  12   6 -13        922.71        650.03        75.64 o
  14   6 -13          5.75         35.46        24.41 o
  16   6 -13        113.61        111.10        52.00 o
  18   6 -13         40.25         26.00        44.91 o
  20   6 -13        140.81        198.56        61.46 o
  22   6 -13         27.59         18.78        30.73 o
  24   6 -13        144.51        216.20        47.61 o
  26   6 -13          3.66         32.41        37.58 o
  -9   7 -13         62.13         35.46        47.28 o
  -7   7 -13        197.80        198.56        66.19 o
  -5   7 -13        181.45        229.28        61.46 o
  -3   7 -13        444.49        371.11        73.28 o
  -1   7 -13          1.96        -14.18        35.46 o
   1   7 -13         83.27         26.00        37.82 o
   3   7 -13        156.54        151.28        47.28 o
   5   7 -13        124.65        106.37        42.55 o
   7   7 -13        347.12        312.02        59.09 o
   9   7 -13        566.65        541.30        75.64 o
  11   7 -13        898.42        919.50        96.91 o
  13   7 -13        993.45       1078.14        94.55 o
  15   7 -13        745.96        597.57        58.43 o
  17   7 -13         13.04        -15.36        30.73 o
  19   7 -13         10.37        -14.18        42.55 o
  21   7 -13         42.19         75.64        35.10 o
  23   7 -13        255.41        223.43        48.47 o
  25   7 -13          5.66         37.27        35.91 o
 -10   8 -13         56.63        144.19        61.46 o
  -8   8 -13         21.99         78.00        54.37 o
  -6   8 -13         21.89         63.82        49.64 o
  -4   8 -13        292.28        309.65        70.91 o
  -2   8 -13        370.79        408.93        80.37 o
   0   8 -13         10.32        -16.55        33.09 o
   2   8 -13         76.02         66.19        44.91 o
   4   8 -13          9.42         68.55        37.82 o
   6   8 -13         19.72          0.00        30.73 o
   8   8 -13         37.96         14.18        33.09 o
  10   8 -13        119.71        153.30        33.99 o
  12   8 -13        190.39        264.10        41.79 o
  14   8 -13         43.04         10.05        26.12 o
  16   8 -13          5.82        -10.64        25.07 o
  18   8 -13         10.25        -18.91        37.82 o
  20   8 -13          7.03        -14.21        28.41 o
  22   8 -13         98.04        159.99        34.06 o
  24   8 -13         66.37         46.11        32.16 o
  -9   9 -13        137.38        111.10        66.19 o
  -7   9 -13        118.08         80.37        59.09 o
  -5   9 -13        178.86        217.47        73.28 o
  -3   9 -13        271.68        366.38        82.73 o
  -1   9 -13        101.15        167.83        61.46 o
   1   9 -13         24.70         52.00        44.91 o
   3   9 -13         98.22        122.92        54.37 o
   5   9 -13         72.37         30.73        42.55 o
   7   9 -13        100.14         47.28        40.18 o
   9   9 -13         49.08         35.46        40.18 o
  11   9 -13        349.32        394.75        75.64 o
  13   9 -13         71.17        106.37        47.28 o
  15   9 -13          0.45        -17.73        35.46 o
  17   9 -13         11.39         52.53        33.30 o
  19   9 -13          2.63        -16.55        44.91 o
  21   9 -13         34.65         66.19        54.37 o
  -6  10 -13         30.25         54.37        56.73 o
  -4  10 -13        109.01         54.37        56.73 o
  -2  10 -13         43.89         49.64        47.28 o
   0  10 -13         44.75         56.73        54.37 o
   2  10 -13         10.34        -21.27        42.55 o
   4  10 -13        172.68        120.55        56.73 o
   6  10 -13        187.18        224.56        63.82 o
   8  10 -13        132.58        148.92        52.00 o
  10  10 -13          1.71         11.82        42.55 o
  12  10 -13         30.92        -20.09        40.18 o
  14  10 -13         26.60        -18.91        40.18 o
  16  10 -13         39.22         -4.73        40.18 o
  18  10 -13          5.04        -20.09        40.18 o
  -3  11 -13        361.93        437.30        92.19 o
  -1  11 -13         14.06        -23.64        47.28 o
   1  11 -13         66.19         80.37        56.73 o
   3  11 -13         24.55         66.19        52.00 o
   5  11 -13        106.78         82.73        54.37 o
   7  11 -13         62.79        115.82        59.09 o
   9  11 -13        409.11        335.65        75.64 o
  11  11 -13        441.52        392.38        82.73 o
  13  11 -13          5.33         11.82        44.91 o
  15  11 -13         40.04        111.10        59.09 o
  17  11 -13         40.81          7.09        52.00 o
   2  12 -13         18.71         14.18        54.37 o
   4  12 -13          9.53        -23.64        47.28 o
   6  12 -13         11.97         -7.09        44.91 o
   8  12 -13        124.17        127.64        63.82 o
  10  12 -13        234.42        203.28        70.91 o
  20   0 -12        474.57        309.65        61.46 o
  22   0 -12        821.40        898.23       106.37 o
  24   0 -12       7080.29       6928.18       309.65 o
  26   0 -12        558.83        517.66        87.46 o
  28   0 -12         90.52         66.19        49.64 o
  30   0 -12         53.30        179.65        70.91 o
   5   1 -12       5819.98       5691.94       205.65 o
   7   1 -12          3.78         11.82        14.18 o
  19   1 -12        529.59        477.01        53.41 o
  21   1 -12        963.68        842.41        71.81 o
  23   1 -12       1494.07       1574.32       101.96 o
  25   1 -12       3990.42       3739.42       147.86 o
  27   1 -12        285.33        403.50        92.19 o
  29   1 -12         25.97         16.55        35.10 o
   0   2 -12       6935.12       7670.40       269.47 o
   2   2 -12       8456.59       8216.43       295.47 o
   4   2 -12      15514.08      15215.53       503.48 o
   6   2 -12       1650.67       1562.45        82.73 o
   8   2 -12       2730.20       2621.41       113.46 o
  10   2 -12      13055.59      12284.46       418.39 o
  20   2 -12        684.07        737.77        68.53 o
  22   2 -12        597.13        563.84        61.78 o
  24   2 -12       3605.97       3459.65       176.10 o
  26   2 -12       1363.40       1472.80       154.83 o
  28   2 -12         15.37         17.61        33.30 o
  30   2 -12         16.64         60.03        40.01 o
  -3   3 -12        119.14        113.46        40.18 o
  -1   3 -12       3129.15       3035.07       153.64 o
   1   3 -12       4232.22       3975.84       174.92 o
   3   3 -12      11917.29      11390.96       397.11 o
   5   3 -12       3820.26       3893.11       163.10 o
   7   3 -12        237.97        208.01        35.46 o
   9   3 -12       6726.25       6516.89       241.10 o
  11   3 -12       5679.54       5228.64       200.92 o
  17   3 -12       1369.85       1536.44       113.46 o
  19   3 -12         43.49          7.09        37.82 o
  21   3 -12        301.04        318.45        47.61 o
  23   3 -12       1765.85       1958.68       101.11 o
  25   3 -12       1239.77       1484.39       146.55 o
  27   3 -12        238.86        257.27        49.81 o
  29   3 -12         12.80        -16.75        33.51 o
  -4   4 -12         42.47         -9.46        30.73 o
  -2   4 -12       3814.89       3808.02       182.01 o
   0   4 -12       7207.84       6994.37       276.56 o
   2   4 -12       1083.52        910.05        89.82 o
   4   4 -12       9730.59       9384.13       345.11 o
   6   4 -12          1.14         16.55        23.64 o
   8   4 -12        178.84        172.55        37.82 o
  10   4 -12       2172.61       1985.56       106.37 o
  12   4 -12       5652.89       5103.36       208.01 o
  14   4 -12       2957.93       3037.43       141.83 o
  16   4 -12       2661.29       2749.05       156.01 o
  18   4 -12         20.07         14.18        35.46 o
  20   4 -12        251.96        229.31        41.79 o
  22   4 -12       2986.11       2988.74       154.83 o
  24   4 -12        854.92        989.10       138.28 o
  26   4 -12        189.39        202.38        47.61 o
  28   4 -12         75.98        123.94        42.01 o
  -7   5 -12       4229.62       3687.47       200.92 o
  -5   5 -12        276.03        271.83        61.46 o
  -3   5 -12       2911.69       3150.89       167.83 o
  -1   5 -12       7621.64       7554.58       300.20 o
   1   5 -12       6740.11       7133.83       278.92 o
   3   5 -12        385.53        349.84        54.37 o
   5   5 -12       4551.17       4566.79       191.46 o
   7   5 -12        533.34        458.57        61.46 o
   9   5 -12          4.02          0.00        23.64 o
  11   5 -12       8269.92       7642.04       293.11 o
  13   5 -12       4626.80       4443.87       196.19 o
  15   5 -12       2695.90       2598.55       267.10 o
  17   5 -12         84.62         99.02        29.53 o
  19   5 -12        288.64        238.74        61.46 o
  21   5 -12       1019.76        935.95       127.64 o
  23   5 -12       1686.69       1905.07       179.65 o
  25   5 -12        934.10       1191.01       127.64 o
  27   5 -12         85.55         94.36        40.92 o
  29   5 -12          3.08         13.00        38.44 o
  -8   6 -12       2676.52       2990.16       179.65 o
  -6   6 -12        645.33        685.49        92.19 o
  -4   6 -12        427.76        576.76        82.73 o
  -2   6 -12       4737.65       4758.25       222.19 o
   0   6 -12       5433.89       5396.46       238.74 o
   2   6 -12       1597.53       1683.00       111.10 o
   4   6 -12       1506.02       1399.35       101.64 o
   6   6 -12       4022.58       4233.49       189.10 o
   8   6 -12         10.74          9.46        26.00 o
  10   6 -12        512.00        527.12        68.55 o
  12   6 -12       3654.06       3826.28       184.37 o
  14   6 -12       2489.92       2533.68       102.54 o
  16   6 -12       1009.54       1057.67       148.92 o
  18   6 -12         84.10         84.33        30.89 o
  20   6 -12        355.19        339.12        95.73 o
  22   6 -12       1076.99        980.62        80.18 o
  24   6 -12       1277.60       1515.64       118.19 o
  26   6 -12        298.88        275.77        50.79 o
  28   6 -12         28.71         23.84        38.33 o
  -9   7 -12       2478.18       2619.05       177.28 o
  -7   7 -12       2086.27       2271.57       158.37 o
  -5   7 -12        168.27        210.37        61.46 o
  -3   7 -12        490.11        380.57        70.91 o
  -1   7 -12       6026.63       5623.39       262.38 o
   1   7 -12       2964.99       3051.61       170.19 o
   3   7 -12       2952.94       2642.68       156.01 o
   5   7 -12       4577.92       4429.69       208.01 o
   7   7 -12       1022.34        907.68        94.55 o
   9   7 -12          1.54        -11.82        26.00 o
  11   7 -12        390.22        448.44        47.61 o
  13   7 -12       1792.68       1881.74        88.54 o
  15   7 -12       2250.11       2224.85       101.64 o
  17   7 -12        117.43         87.14        30.89 o
  19   7 -12        101.57         83.14        34.23 o
  21   7 -12        857.95        938.52       144.19 o
  23   7 -12       1067.00        981.15        80.18 o
  25   7 -12        145.95        198.67       112.28 o
 -10   8 -12       2142.41       2177.02       170.19 o
  -8   8 -12       2045.92       2158.11       163.10 o
  -6   8 -12        557.80        472.75        85.10 o
  -4   8 -12        130.02        101.64        52.00 o
  -2   8 -12        530.13        505.84        82.73 o
   0   8 -12       3878.88       3860.02       205.65 o
   2   8 -12       5988.67       5954.31       271.83 o
   4   8 -12       3873.41       4202.77       208.01 o
   6   8 -12       1848.42       1545.90       115.82 o
   8   8 -12         41.95         26.00        33.09 o
  10   8 -12       1552.37       1673.34       209.19 o
  12   8 -12       3214.60       2880.87       112.59 o
  14   8 -12       2576.54       2607.58       114.64 o
  16   8 -12       1016.64       1196.94       209.19 o
  18   8 -12         29.78         63.55        21.51 o
  20   8 -12        257.75        245.71        27.42 o
  22   8 -12        775.98        736.66        70.95 o
  24   8 -12        944.26       1034.59        82.07 o
 -11   9 -12        728.26        536.57       106.37 o
  -9   9 -12       2852.44       3035.07       203.28 o
  -7   9 -12       1454.82       1633.36       163.10 o
  -5   9 -12        637.02        666.58        99.28 o
  -3   9 -12         74.80         96.91        49.64 o
  -1   9 -12        646.12        619.31        94.55 o
   1   9 -12       2453.40       2649.78       163.10 o
   3   9 -12       2191.45       1954.83       141.83 o
   5   9 -12       2338.57       2314.12       151.28 o
   7   9 -12         24.90         18.91        37.82 o
   9   9 -12        675.88        586.21        85.10 o
  11   9 -12       1201.05       1255.16       122.92 o
  13   9 -12       3336.50       3183.99       184.37 o
  15   9 -12        940.72       1095.19        78.75 o
  17   9 -12         40.66         20.83        26.59 o
  19   9 -12         92.78        157.04        38.33 o
  21   9 -12        298.09        305.70        42.75 o
  23   9 -12        613.56        706.38        59.07 o
  -8  10 -12       1662.53       1815.37       179.65 o
  -6  10 -12        805.72        723.31       113.46 o
  -4  10 -12          8.04         37.82        47.28 o
  -2  10 -12        186.06         99.28        56.73 o
   0  10 -12       1798.65       1647.54       156.01 o
   2  10 -12       1590.82       1645.18       151.28 o
   4  10 -12       1500.29       1508.08       144.19 o
   6  10 -12         37.83         28.37        42.55 o
   8  10 -12        687.66        735.13        99.28 o
  10  10 -12       1141.40       1323.71       134.73 o
  12  10 -12       1452.06       1406.44       134.73 o
  14  10 -12       2164.49       1985.56       146.55 o
  16  10 -12        103.76         70.91        52.00 o
  18  10 -12        100.51        120.55        56.73 o
  20  10 -12         62.95         11.82        52.00 o
  -5  11 -12        306.67        260.01        78.00 o
  -3  11 -12         75.79          4.73        54.37 o
  -1  11 -12        516.21        434.93        89.82 o
   1  11 -12       1278.88       1172.43       132.37 o
   3  11 -12       1924.23       1919.37       151.28 o
   5  11 -12        355.81        361.66        75.64 o
   7  11 -12        180.82        160.74        63.82 o
   9  11 -12       1405.21       1323.71       137.10 o
  11  11 -12       1920.29       2132.11       158.37 o
  13  11 -12       1528.81       1839.01       163.10 o
  15  11 -12        500.21        356.93        82.73 o
  17  11 -12         16.13         35.46        52.00 o
  19  11 -12        157.85        208.01        68.55 o
  -2  12 -12        251.50        307.29        85.10 o
   0  12 -12       1337.82       1266.98       146.55 o
   2  12 -12        816.81        990.42       127.64 o
   4  12 -12        894.91        697.31       108.73 o
   6  12 -12         34.15         23.64        44.91 o
   8  12 -12        212.94        281.29        78.00 o
  10  12 -12        559.79        628.76       101.64 o
  12  12 -12        649.40        725.67       106.37 o
  14  12 -12        505.98        482.21        92.19 o
   3   1 -11       2047.34       1957.19        94.55 o
   5   1 -11         39.19         33.09        16.55 o
   7   1 -11        217.02        257.65        30.73 o
   9   1 -11        338.49        335.65        33.09 o
  11   1 -11        137.91        172.55        23.64 o
  17   1 -11         61.63         42.55        35.46 o
  19   1 -11         65.85         90.63        29.21 o
  21   1 -11       1313.45       1240.68       172.55 o
  23   1 -11        625.85        429.36        55.97 o
  25   1 -11         23.10         32.26        30.89 o
  27   1 -11         12.03        -14.97        29.95 o
  29   1 -11         27.37        -16.15        32.30 o
  31   1 -11          5.63         21.17        39.04 o
   0   2 -11        248.41        269.47        42.55 o
   2   2 -11        752.13        706.76        63.82 o
   4   2 -11       5830.72       5819.58       219.83 o
   6   2 -11       3120.53       3023.25       127.64 o
   8   2 -11         63.63         85.10        21.27 o
  10   2 -11         95.50         78.00        21.27 o
  12   2 -11        107.63        106.37        23.64 o
  14   2 -11         97.87         66.19        21.27 o
  16   2 -11        282.57        198.56        49.64 o
  18   2 -11        227.26        226.92        52.00 o
  20   2 -11          9.86          5.82        23.22 o
  22   2 -11        444.27        463.99        54.15 o
  24   2 -11          4.35         29.58        30.62 o
  26   2 -11         48.10         14.25        30.89 o
  28   2 -11         79.55         50.08        35.91 o
  30   2 -11        151.73        133.55        45.13 o
  -3   3 -11        115.16        122.92        35.46 o
  -1   3 -11       3696.40       3548.00       160.74 o
   1   3 -11       2504.86       2498.49       125.28 o
   3   3 -11        303.27        321.47        44.91 o
   5   3 -11       1266.25       1269.34        75.64 o
   7   3 -11        657.78        619.31        59.09 o
   9   3 -11         13.20         11.82        18.91 o
  11   3 -11        233.22        210.37        35.46 o
  13   3 -11        819.55        751.68        56.73 o
  15   3 -11          1.84         14.40        41.37 o
  17   3 -11         63.95        146.55        47.28 o
  19   3 -11         10.92          7.94        23.22 o
  21   3 -11        289.66        233.75        41.39 o
  23   3 -11         38.97         57.26        37.82 o
  25   3 -11         20.14         23.82        32.56 o
  27   3 -11          3.71        -13.37        26.74 o
  29   3 -11         15.95         43.65        54.37 o
  -6   4 -11        240.13        231.65        52.00 o
  -4   4 -11        616.92        560.21        73.28 o
  -2   4 -11        349.52        342.75        56.73 o
   0   4 -11       4628.13       4592.79       198.56 o
   2   4 -11       2633.14       2616.68       130.01 o
   4   4 -11        594.35        635.85        66.19 o
   6   4 -11       1719.36       1742.09        96.91 o
   8   4 -11       1523.44       1420.62        85.10 o
  10   4 -11        303.35        338.02        47.28 o
  12   4 -11       4070.48       4112.94       174.92 o
  14   4 -11         19.07         -6.45        17.49 o
  16   4 -11        146.85        191.46        47.28 o
  18   4 -11        210.38        234.01        54.37 o
  20   4 -11       1683.55       1461.52       152.46 o
  22   4 -11        286.59        297.70        48.46 o
  24   4 -11        372.76        411.88        72.09 o
  26   4 -11        157.86        216.65        45.13 o
  28   4 -11        133.13         93.78        40.31 o
  30   4 -11         77.25        122.57        45.04 o
  -7   5 -11        103.15        165.46        49.64 o
  -5   5 -11          0.42        -15.36        30.73 o
  -3   5 -11        377.44        413.66        63.82 o
  -1   5 -11        661.55        699.67        78.00 o
   1   5 -11       1987.90       2054.11       118.19 o
   3   5 -11       1144.98       1032.96        80.37 o
   5   5 -11         95.34         63.82        28.37 o
   7   5 -11        543.07        510.57        61.46 o
   9   5 -11        185.20        134.73        35.46 o
  11   5 -11        478.08        465.66        61.46 o
  13   5 -11        140.57        135.87        34.27 o
  15   5 -11          3.71         -8.27        18.39 o
  17   5 -11         34.97        -15.36        30.73 o
  19   5 -11        335.67        306.88        45.13 o
  21   5 -11       1311.19       1367.47        89.41 o
  23   5 -11         89.49         53.00        35.46 o
  25   5 -11        211.92        199.91        45.94 o
  27   5 -11         64.87        121.90        40.31 o
  29   5 -11         23.03          4.73        35.10 o
 -10   6 -11        274.41        250.56        66.19 o
  -8   6 -11        112.11        111.10        44.91 o
  -6   6 -11         86.59         26.00        33.09 o
  -4   6 -11        194.52        245.83        54.37 o
  -2   6 -11         23.96         44.91        33.09 o
   0   6 -11         75.48         52.00        33.09 o
   2   6 -11        300.68        286.02        52.00 o
   4   6 -11         21.54          2.36        26.00 o
   6   6 -11        130.91        108.73        35.46 o
   8   6 -11       1231.89       1212.61        89.82 o
  10   6 -11        568.66        531.85        68.55 o
  12   6 -11        480.71        484.57        45.94 o
  14   6 -11        123.15        127.52        30.73 o
  16   6 -11         15.87          4.54        21.27 o
  18   6 -11        169.10        165.46        52.00 o
  20   6 -11        285.26        295.07        45.04 o
  22   6 -11         97.87        120.44        35.91 o
  24   6 -11          2.27         28.43        30.89 o
  26   6 -11         40.36         94.05        39.25 o
  28   6 -11          4.41         17.78        34.63 o
 -11   7 -11         12.02        -18.91        42.55 o
  -9   7 -11          9.37        -17.73        35.46 o
  -7   7 -11        757.34        850.95       104.01 o
  -5   7 -11        800.89        855.68       106.37 o
  -3   7 -11          9.20         18.91        33.09 o
  -1   7 -11        160.57        255.29        56.73 o
   1   7 -11        162.60        122.92        42.55 o
   3   7 -11        473.13        378.20        63.82 o
   5   7 -11        284.05        267.10        54.37 o
   7   7 -11         77.59         75.64        35.46 o
   9   7 -11        510.65        463.30        66.19 o
  11   7 -11        111.42        137.08        30.89 o
  13   7 -11        212.25        218.65        36.77 o
  15   7 -11         35.55         26.00        23.40 o
  17   7 -11        190.46        158.37        49.64 o
  19   7 -11        102.24        104.72        55.55 o
  21   7 -11         49.84         64.19        31.63 o
  23   7 -11         10.41         -1.18        26.74 o
  25   7 -11         12.41         14.18        30.59 o
  27   7 -11         38.64         -2.36        52.00 o
 -12   8 -11         34.07         85.10        54.37 o
 -10   8 -11         54.85         70.91        52.00 o
  -8   8 -11        789.11        933.69       118.19 o
  -6   8 -11        366.54        368.75        78.00 o
  -4   8 -11         12.55         -2.36        33.09 o
  -2   8 -11        219.79        198.56        56.73 o
   0   8 -11          2.57          7.09        33.09 o
   2   8 -11         46.03         52.00        37.82 o
   4   8 -11        639.98        520.03        75.64 o
   6   8 -11        610.57        718.58        87.46 o
   8   8 -11       1034.25       1022.95        95.73 o
  10   8 -11        811.27        736.81       164.28 o
  12   8 -11         69.63         91.20        39.00 o
  14   8 -11         10.37          4.11        22.52 o
  16   8 -11         12.33          3.53        17.06 o
  18   8 -11          4.58          1.29        19.53 o
  20   8 -11         11.74         41.33        19.95 o
  22   8 -11         91.56         74.84        29.09 o
  24   8 -11          6.61         42.21        27.93 o
  26   8 -11          5.04         78.50        30.34 o
 -13   9 -11        144.45        219.83        80.37 o
 -11   9 -11         27.85        -23.64        47.28 o
  -9   9 -11        523.10        323.84        80.37 o
  -7   9 -11        391.50        397.11        85.10 o
  -5   9 -11        285.11        271.83        68.55 o
  -3   9 -11          1.53        -16.55        33.09 o
  -1   9 -11         44.04         11.82        37.82 o
   1   9 -11         88.11         54.37        44.91 o
   3   9 -11        154.62         54.37        40.18 o
   5   9 -11        216.91        198.56        54.37 o
   7   9 -11          4.54         26.00        35.46 o
   9   9 -11         20.58         35.46        40.18 o
  11   9 -11        264.13        302.56        63.82 o
  13   9 -11         84.41         91.17        29.21 o
  15   9 -11         74.75        107.90        30.89 o
  17   9 -11         27.23         33.31        31.91 o
  19   9 -11          8.56          5.69        22.72 o
  21   9 -11        154.60        141.50        35.58 o
  23   9 -11        190.57        122.14        35.14 o
 -10  10 -11         91.30        101.64        66.19 o
  -8  10 -11        254.31        371.11        85.10 o
  -6  10 -11        624.32        614.58       101.64 o
  -4  10 -11         78.39        158.37        61.46 o
  -2  10 -11          1.57         23.64        40.18 o
   0  10 -11         14.81          7.09        37.82 o
   2  10 -11         61.56         68.55        44.91 o
   4  10 -11        762.59        702.04        96.91 o
   6  10 -11        571.52        479.84        80.37 o
   8  10 -11         98.40        146.55        52.00 o
  10  10 -11          8.51         30.73        40.18 o
  12  10 -11        364.40        328.56        70.91 o
  14  10 -11         55.42        113.46        52.00 o
  16  10 -11         11.97          9.46        37.82 o
  18  10 -11         63.61         73.28        49.64 o
  22  10 -11         13.20         13.77        42.25 o
  -7  11 -11        629.67        579.12       104.01 o
  -5  11 -11         51.40         63.82        52.00 o
  -3  11 -11         82.85         80.37        56.73 o
  -1  11 -11         11.00         66.19        49.64 o
   1  11 -11        119.91         47.28        49.64 o
   3  11 -11        160.01        137.10        56.73 o
   5  11 -11          6.28         26.00        42.55 o
   7  11 -11        218.18        191.46        61.46 o
   9  11 -11        163.34        101.64        54.37 o
  11  11 -11         62.39         68.55        47.28 o
  13  11 -11         44.68         63.82        49.64 o
  15  11 -11        170.84         87.46        54.37 o
  17  11 -11         22.53        -21.27        42.55 o
  19  11 -11        147.91        148.92        61.46 o
  -4  12 -11         27.75         11.82        54.37 o
  -2  12 -11         42.30         59.09        59.09 o
   0  12 -11         13.83         49.64        49.64 o
   2  12 -11         12.23        -21.27        42.55 o
   4  12 -11          4.91          7.09        44.91 o
   6  12 -11         12.73        -20.09        40.18 o
   8  12 -11         26.87         23.64        49.64 o
  10  12 -11        127.11         68.55        49.64 o
  12  12 -11         16.61          2.36        47.28 o
  14  12 -11          1.51         40.18        49.64 o
  16  12 -11         24.45        -22.46        44.91 o
   1  13 -11         18.66        -26.00        52.00 o
   3  13 -11          1.51         70.91        56.73 o
   5  13 -11         56.12         80.37        59.09 o
   7  13 -11         80.59        151.28        66.19 o
   9  13 -11        304.50        293.11        80.37 o
  11  13 -11         30.53         35.46        49.64 o
   6   0 -10      10952.44      11260.95       356.93 o
   8   0 -10      18621.01      17510.74       536.57 o
  10   0 -10      13864.37      12504.29       380.57 o
  12   0 -10       1121.37        943.14        42.55 o
  18   0 -10         50.73         52.00        30.73 o
  20   0 -10      14030.51      14118.74       501.12 o
  22   0 -10       2120.60       2273.94       144.19 o
  24   0 -10          9.26         68.55        44.91 o
  26   0 -10        355.11        430.20        85.10 o
  28   0 -10        835.51        711.49       104.01 o
  30   0 -10        983.92        746.95       113.46 o
   1   1 -10      11389.49      11003.30       356.93 o
   3   1 -10        221.74        174.92        28.37 o
   5   1 -10       4339.69       4380.05       156.01 o
   7   1 -10      16521.56      16714.15       522.39 o
   9   1 -10      12133.91      11249.13       345.11 o
  11   1 -10       2557.90       2333.03        92.19 o
  13   1 -10       7084.21       7091.28       243.47 o
  17   1 -10       1719.92       1506.58        74.36 o
  19   1 -10       5793.68       5881.08       178.84 o
  21   1 -10       7570.05       7319.57       213.94 o
  23   1 -10        560.11        482.82        55.16 o
  25   1 -10         44.62         62.42        31.91 o
  27   1 -10        423.06        479.46        60.99 o
  29   1 -10        535.67        537.06        67.55 o
  31   1 -10        495.24        550.58        71.81 o
  -2   2 -10      11127.92      11130.95       387.66 o
   0   2 -10       9421.30       9284.85       323.84 o
   2   2 -10       6132.78       6209.60       224.56 o
   4   2 -10        132.56        200.92        33.09 o
   6   2 -10       8554.97       7720.04       269.47 o
   8   2 -10      18226.42      17406.73       538.94 o
  10   2 -10       4960.19       4526.60       163.10 o
  12   2 -10       6139.80       5940.13       215.10 o
  16   2 -10         32.57         44.91        28.37 o
  18   2 -10       1026.75       1059.58        71.81 o
  20   2 -10       6541.28       6893.48       515.30 o
  22   2 -10       3053.31       3213.69       125.36 o
  24   2 -10          0.08        -11.82        25.07 o
  26   2 -10         59.46        118.45        53.18 o
  28   2 -10        832.53        764.55        78.00 o
  30   2 -10        447.89        389.61        98.10 o
  -5   3 -10       8955.04       8663.18       316.74 o
  -3   3 -10       7025.61       5677.75       255.29 o
  -1   3 -10      11322.32      11022.21       380.57 o
   1   3 -10       7645.25       7502.58       278.92 o
   3   3 -10          6.70         16.55        18.91 o
   5   3 -10       5745.57       5736.85       215.10 o
   7   3 -10       8806.96       8386.62       293.11 o
   9   3 -10      14938.37      14546.58       472.75 o
  11   3 -10       8215.27       7963.51       283.65 o
  13   3 -10          0.84         -8.27        16.55 o
  15   3 -10       2972.17       2881.42       151.28 o
  17   3 -10       1560.01       1342.62       101.64 o
  19   3 -10        757.76        767.46        62.53 o
  21   3 -10       2686.23       2828.60       127.64 o
  23   3 -10        102.28         91.00        33.43 o
  25   3 -10         38.36          8.37        29.21 o
  27   3 -10         88.93         68.77        35.91 o
  29   3 -10        653.65        702.24       135.92 o
  31   3 -10        322.49        405.92        64.93 o
  -8   4 -10        578.16        621.67        80.37 o
  -6   4 -10        228.50        243.47        54.37 o
  -4   4 -10      11631.21      11993.72       432.57 o
  -2   4 -10       3561.46       3257.26       156.01 o
   0   4 -10      18684.00      18976.27       624.03 o
   2   4 -10       1769.55       1628.63        96.91 o
   4   4 -10       4551.66       4836.25       193.83 o
   6   4 -10      13244.88      13359.97       451.48 o
   8   4 -10      16519.06      16444.68       543.66 o
  10   4 -10       4228.64       4174.40       170.19 o
  12   4 -10       2713.74       2541.04       127.64 o
  14   4 -10         85.05         75.64        33.09 o
  16   4 -10       2276.18       2318.85       134.73 o
  18   4 -10       3086.83       3428.73       122.01 o
  20   4 -10       1277.58       1260.18        81.70 o
  22   4 -10       2875.85       2727.88       242.29 o
  24   4 -10         86.92        185.45        75.64 o
  26   4 -10         10.03         33.22        30.89 o
  28   4 -10        333.16        414.60        59.18 o
  30   4 -10        122.78        186.57        48.39 o
  -9   5 -10        151.16        108.73        42.55 o
  -7   5 -10         48.44         63.82        35.46 o
  -5   5 -10       2722.26       2881.42       156.01 o
  -3   5 -10       9607.72       9717.42       361.66 o
  -1   5 -10       8210.11       8095.88       312.02 o
   1   5 -10       6638.60       6656.35       257.65 o
   3   5 -10       1359.78       1222.06        85.10 o
   5   5 -10       6610.83       7025.10       264.74 o
   7   5 -10      19092.14      19167.73       640.58 o
   9   5 -10       4160.17       4034.94       172.55 o
  11   5 -10       3161.11       3304.54       153.64 o
  13   5 -10       1010.37       1004.04        59.07 o
  15   5 -10        720.81        661.85        78.00 o
  17   5 -10       3483.55       3472.36       177.28 o
  19   5 -10       3846.05       3802.98       132.87 o
  21   5 -10       2732.49       2793.42       182.01 o
  23   5 -10       1381.29       1404.49        92.66 o
  25   5 -10         39.47         46.38        30.89 o
  27   5 -10         13.48         11.32        49.64 o
  29   5 -10        513.94        587.44        69.35 o
 -10   6 -10       1571.49       1597.90       127.64 o
  -8   6 -10         71.98         33.09        37.82 o
  -6   6 -10       3369.14       3224.17       174.92 o
  -4   6 -10       7307.96       7086.55       295.47 o
  -2   6 -10       3857.68       3850.57       184.37 o
   0   6 -10       7420.98       7039.28       288.38 o
   2   6 -10       2049.79       1943.01       115.82 o
   4   6 -10       3061.18       2909.79       144.19 o
   6   6 -10       5372.45       5361.01       222.19 o
   8   6 -10       3301.60       2999.61       148.92 o
  10   6 -10       4116.81       4138.34       128.67 o
  12   6 -10       1498.70       1530.44        85.10 o
  14   6 -10         12.32        -11.82        23.64 o
  16   6 -10        779.23        798.95        87.46 o
  18   6 -10       2557.67       2752.53       109.47 o
  20   6 -10       4359.61       4342.24       148.76 o
  22   6 -10       2014.06       2183.84       169.01 o
  24   6 -10         79.03         47.28        37.82 o
  26   6 -10         30.61        -13.37        26.74 o
  28   6 -10        190.25        191.66        47.44 o
 -11   7 -10       3637.28       3375.45       203.28 o
  -9   7 -10       1177.85       1352.07       134.73 o
  -7   7 -10        486.21        475.12        80.37 o
  -5   7 -10       3375.83       3160.35       179.65 o
  -3   7 -10       6411.99       6190.69       278.92 o
  -1   7 -10        172.55         99.28        40.18 o
   1   7 -10       6168.89       6242.69       260.01 o
   3   7 -10       2949.69       2734.87       146.55 o
   5   7 -10        807.94        952.60        92.19 o
   7   7 -10        449.21        397.11        59.09 o
   9   7 -10       2281.85       2048.13       100.31 o
  11   7 -10       2966.62       3025.96        72.31 o
  13   7 -10        570.82        527.78        49.29 o
  15   7 -10        246.75        330.93        59.09 o
  17   7 -10       2919.65       3198.17       170.19 o
  19   7 -10       3864.59       3743.50       174.92 o
  21   7 -10       1881.73       1948.69        95.27 o
  23   7 -10        650.95        728.17        66.86 o
  25   7 -10          0.36          2.70        28.37 o
  27   7 -10         53.34         11.78        42.35 o
 -12   8 -10       3717.74       3843.47       222.19 o
 -10   8 -10        830.19        758.77       106.37 o
  -8   8 -10         26.13         52.00        44.91 o
  -6   8 -10        203.75        146.55        52.00 o
  -4   8 -10       4201.01       4235.86       215.10 o
  -2   8 -10       2962.49       3250.17       177.28 o
   0   8 -10        213.04        338.02        66.19 o
   2   8 -10       4081.96       4254.77       200.92 o
   4   8 -10        408.04        494.03        73.28 o
   6   8 -10         54.09         59.62        22.52 o
   8   8 -10       3906.85       3774.71       124.82 o
  10   8 -10       2904.00       2748.06       103.27 o
  12   8 -10       2029.57       1890.94        56.42 o
  14   8 -10         71.03         77.47        18.42 o
  16   8 -10        728.82        737.84        69.56 o
  18   8 -10       1182.78       1218.06        56.11 o
  20   8 -10       1536.09       1725.21        76.10 o
  22   8 -10       1033.98        959.60        65.76 o
  24   8 -10        265.47        233.27        38.50 o
  26   8 -10          7.43         37.68        30.79 o
 -13   9 -10       2262.77       2309.39       182.01 o
 -11   9 -10        916.39        924.23       122.92 o
  -9   9 -10        233.18        321.47        78.00 o
  -7   9 -10          7.69        -18.91        37.82 o
  -5   9 -10       1400.41       1498.62       141.83 o
  -3   9 -10       2367.43       2609.59       163.10 o
  -1   9 -10        904.65        957.32       108.73 o
   1   9 -10       1164.52       1238.61       122.92 o
   3   9 -10        574.82        425.48        73.28 o
   5   9 -10       1009.40        954.96       104.01 o
   7   9 -10       2478.33       2730.14       158.37 o
   9   9 -10       5306.62       4796.07       231.65 o
  11   9 -10       2023.76       1704.27       127.64 o
  13   9 -10        334.39        366.82        44.30 o
  15   9 -10        360.28        337.50        39.38 o
  17   9 -10        818.52        860.27        55.31 o
  19   9 -10       1297.12       1456.20       110.34 o
  21   9 -10        895.64       1023.88        65.78 o
  23   9 -10        356.46        332.98        43.86 o
  25   9 -10         21.82         22.95        28.97 o
 -12  10 -10        860.05        995.14       137.10 o
 -10  10 -10        315.97        286.02        82.73 o
  -8  10 -10          4.70        -17.73        35.46 o
  -6  10 -10         52.91         -4.73        42.55 o
  -4  10 -10       2842.12       2973.61       189.10 o
  -2  10 -10       1852.91       2023.38       148.92 o
   0  10 -10       2952.53       3254.90       186.74 o
   2  10 -10        668.93        633.49        89.82 o
   4  10 -10        791.81        858.05       104.01 o
   6  10 -10       1796.99       1626.27       146.55 o
   8  10 -10       2943.63       2756.14       170.19 o
  10  10 -10       3519.17       3578.73       196.19 o
  12  10 -10        629.73        553.12        85.10 o
  14  10 -10         21.92        -11.82        35.46 o
  16  10 -10        371.69        430.20        75.64 o
  18  10 -10       1531.51       1524.63       141.83 o
  20  10 -10        912.55        882.71        60.49 o
  22  10 -10        265.54        295.80        42.75 o
  -9  11 -10         26.38        -24.82        49.64 o
  -7  11 -10          4.94        -21.27        47.28 o
  -5  11 -10       1120.53       1141.70       132.37 o
  -3  11 -10       2231.73       2432.31       170.19 o
  -1  11 -10       2415.31       2704.14       174.92 o
   1  11 -10        922.22        850.95       111.10 o
   3  11 -10         83.11         70.91        47.28 o
   5  11 -10        485.26        470.39        82.73 o
   7  11 -10       1758.31       1753.91       137.10 o
   9  11 -10       3925.49       3763.11       210.37 o
  11  11 -10       1196.91       1231.52       130.01 o
  13  11 -10        240.30        274.20        73.28 o
  15  11 -10         17.65          7.09        40.18 o
  17  11 -10        275.55        276.56        70.91 o
  21  11 -10        973.90        971.51       130.01 o
  -8  12 -10        210.18         80.37        70.91 o
  -6  12 -10        172.95        208.01        78.00 o
  -4  12 -10       1097.39       1125.15       137.10 o
  -2  12 -10       1835.08       1657.00       167.83 o
   0  12 -10       1163.23       1344.98       146.55 o
   2  12 -10        236.40        174.92        61.46 o
   4  12 -10        180.48        153.64        63.82 o
   6  12 -10        908.21        924.23       118.19 o
   8  12 -10        851.78        735.13       106.37 o
  10  12 -10       1218.67       1550.63       151.28 o
  12  12 -10        424.01        432.57        85.10 o
  14  12 -10         33.19         52.00        59.09 o
  16  12 -10         77.71         94.55        56.73 o
  18  12 -10        196.41        264.74        78.00 o
  -3  13 -10       1294.03       1250.43       148.92 o
  -1  13 -10        873.72       1049.51       132.37 o
   1  13 -10        259.04        151.28        68.55 o
   3  13 -10          8.72        -18.91        44.91 o
   5  13 -10        304.47        255.29        78.00 o
   7  13 -10        612.42        515.30        94.55 o
   9  13 -10        387.90        427.84        87.46 o
  11  13 -10        414.70        328.56        80.37 o
  13  13 -10          8.58        -23.64        49.64 o
   1   1  -9        165.66        174.92        28.37 o
   3   1  -9       1242.98       1257.52        63.82 o
   5   1  -9       2134.21       2259.76        92.19 o
   7   1  -9        489.81        489.30        33.09 o
   9   1  -9          4.54          4.73         9.46 o
  11   1  -9       2769.92       2907.43       111.10 o
  15   1  -9         31.25         61.46        30.73 o
  17   1  -9        341.13        254.22        50.82 o
  19   1  -9       1227.84       1172.83        73.28 o
  21   1  -9         43.18         23.95        24.90 o
  23   1  -9        211.69        209.38        38.33 o
  25   1  -9         15.60         14.81        24.90 o
  27   1  -9         51.16         35.94        32.56 o
  29   1  -9         21.92        -13.62        27.24 o
  31   1  -9         40.12         38.62        39.04 o
  -4   2  -9        327.87        276.56        44.91 o
  -2   2  -9        229.74        260.01        40.18 o
   0   2  -9          9.42         59.09        21.27 o
   2   2  -9        291.17        312.02        37.82 o
   4   2  -9       6835.97       7304.02       245.83 o
   6   2  -9       7717.79       7904.41       257.65 o
   8   2  -9         26.72         23.64        14.18 o
  10   2  -9       1356.15       1463.17        70.91 o
  16   2  -9       1448.06       1399.35        99.28 o
  18   2  -9       2856.49       2659.78       222.19 o
  20   2  -9        250.11        216.31        35.91 o
  22   2  -9        100.34         34.67        27.54 o
  24   2  -9         27.91          5.20        24.90 o
  26   2  -9         34.52         73.02        30.62 o
  28   2  -9          5.57         13.66        29.95 o
  30   2  -9         47.39         19.68        33.30 o
  -5   3  -9          0.25        -10.64        21.27 o
  -3   3  -9       1894.27       1931.19       106.37 o
  -1   3  -9       1204.79       1262.25        80.37 o
   1   3  -9          0.64         30.73        21.27 o
   3   3  -9       2881.39       2867.24       125.28 o
   5   3  -9        278.65        267.10        35.46 o
   7   3  -9         26.33         59.09        21.27 o
   9   3  -9        578.01        666.58        49.64 o
  11   3  -9        186.52        165.46        30.73 o
  13   3  -9          5.81         -9.46        18.91 o
  15   3  -9        459.66        378.20        56.73 o
  17   3  -9        202.90        202.95        34.27 o
  19   3  -9       1016.29        878.06        65.88 o
  21   3  -9         30.05          1.08        29.55 o
  23   3  -9         11.54         15.86        55.55 o
  25   3  -9          6.93         22.46        26.74 o
  27   3  -9        166.77        140.39        87.46 o
  29   3  -9         19.75          0.98        33.99 o
  31   3  -9          8.52         -7.52        36.32 o
  -8   4  -9        393.49        316.74        56.73 o
  -6   4  -9          7.34         11.82        28.37 o
  -4   4  -9        290.50        364.02        54.37 o
  -2   4  -9        246.85        278.92        47.28 o
   0   4  -9        168.06        153.64        35.46 o
   2   4  -9        139.87        191.46        37.82 o
   4   4  -9        651.07        600.40        59.09 o
   6   4  -9         17.15         -7.09        14.18 o
   8   4  -9        302.17        347.47        44.91 o
  10   4  -9        898.63        780.04        59.09 o
  12   4  -9         19.80         54.37        30.73 o
  14   4  -9        315.06        406.57        61.46 o
  16   4  -9        470.76        593.30        73.28 o
  18   4  -9       1089.89        958.66        67.55 o
  20   4  -9        643.48        668.51        60.10 o
  22   4  -9        333.73        296.69        45.13 o
  24   4  -9         50.58         62.81        35.46 o
  26   4  -9         20.25         11.60        27.54 o
  28   4  -9        313.71        381.90       108.73 o
  30   4  -9         46.08         27.58        70.91 o
  -9   5  -9       1999.88       1815.37       125.28 o
  -7   5  -9         51.06         70.91        35.46 o
  -5   5  -9        171.11        134.73        42.55 o
  -3   5  -9         37.54         37.82        26.00 o
  -1   5  -9         31.03         63.82        26.00 o
   1   5  -9          0.84         -7.09        18.91 o
   3   5  -9        472.79        424.39        18.08 o
   5   5  -9        236.71        354.56        49.64 o
   7   5  -9         58.49         99.28        30.73 o
   9   5  -9        142.61        127.64        33.09 o
  11   5  -9          2.69         -7.52        15.04 o
  13   5  -9        360.88        359.29        54.37 o
  15   5  -9        286.26        210.37        47.28 o
  17   5  -9         88.29         76.71        37.82 o
  19   5  -9        187.63        186.40        34.98 o
  21   5  -9         58.79         17.96        24.90 o
  23   5  -9        265.76        240.40        94.55 o
  25   5  -9        138.36        131.82        35.91 o
  27   5  -9          9.25         -5.17        30.89 o
  29   5  -9          9.57         10.79        32.56 o
 -12   6  -9       1487.16       1479.71       139.46 o
 -10   6  -9         38.14         18.91        37.82 o
  -8   6  -9        274.43        434.93        73.28 o
  -6   6  -9        273.86        328.56        59.09 o
  -4   6  -9       1659.85       1730.27       113.46 o
  -2   6  -9       1843.45       1779.91       111.10 o
   0   6  -9        489.57        508.21        63.82 o
   2   6  -9        212.08        163.10        37.82 o
   4   6  -9        136.54         82.73        30.73 o
   6   6  -9          5.71          6.16        11.36 o
   8   6  -9        754.86        834.41        80.37 o
  10   6  -9        492.93        524.56        59.09 o
  12   6  -9         69.06         66.19        30.73 o
  14   6  -9         68.79         40.18        30.73 o
  16   6  -9        340.30        368.75        59.09 o
  18   6  -9         24.54         28.70        28.37 o
  20   6  -9        349.87        395.81        47.61 o
  22   6  -9          8.92         11.82        26.74 o
  24   6  -9          3.61         -3.81        25.87 o
  26   6  -9        183.94        230.44        45.76 o
  28   6  -9        570.10        494.74        64.33 o
 -13   7  -9         17.19        -17.73        35.46 o
 -11   7  -9         12.43         54.37        47.28 o
  -9   7  -9          5.61         56.73        40.18 o
  -7   7  -9        635.96        761.13        94.55 o
  -5   7  -9         47.40         96.91        44.91 o
  -3   7  -9       2421.27       2337.76       139.46 o
  -1   7  -9        494.94        546.03        68.55 o
   1   7  -9         95.64         89.82        35.46 o
   3   7  -9        306.91        349.84        56.73 o
   5   7  -9        153.84        174.92        40.18 o
   7   7  -9        662.56        668.57        30.27 o
   9   7  -9         61.10         63.61        13.69 o
  11   7  -9          0.49         -5.27        10.54 o
  13   7  -9          2.35          5.52        13.65 o
  15   7  -9          5.29         30.73        30.73 o
  17   7  -9        157.16        157.20        32.56 o
  19   7  -9         66.10         21.76        24.19 o
  21   7  -9        129.81        155.32        35.67 o
  23   7  -9         64.93         26.47        29.21 o
  25   7  -9          3.48         -9.70        24.54 o
  27   7  -9         99.47         75.31        32.95 o
 -14   8  -9         16.46          7.09        49.64 o
 -12   8  -9         18.02         11.82        40.18 o
 -10   8  -9        123.01        101.64        49.64 o
  -8   8  -9        282.48        278.92        66.19 o
  -6   8  -9        195.11        264.74        66.19 o
  -4   8  -9          3.98        -16.55        33.09 o
  -2   8  -9       1259.99       1174.79       111.10 o
   0   8  -9       2921.68       2699.41       156.01 o
   2   8  -9       3430.35       3734.74       184.37 o
   4   8  -9       1294.98       1359.16       104.01 o
   6   8  -9        141.45        152.95        27.24 o
   8   8  -9         24.37         47.84        20.84 o
  10   8  -9        431.38        427.76        29.16 o
  12   8  -9        154.84        183.21        31.05 o
  14   8  -9        134.24        118.23        23.39 o
  16   8  -9         29.01         17.48        16.23 o
  18   8  -9         71.57         42.68        19.75 o
  20   8  -9        114.47        102.30        28.18 o
  22   8  -9        195.31        163.54        33.17 o
  24   8  -9         49.78         15.89        26.82 o
  26   8  -9          9.61        -14.51        29.03 o
 -15   9  -9          4.37        -16.55        52.00 o
 -13   9  -9         34.05        -11.82        47.28 o
 -11   9  -9         29.72        -20.09        40.18 o
  -9   9  -9        491.80        553.12        99.28 o
  -7   9  -9        107.10         92.19        47.28 o
  -5   9  -9        242.65        250.56        63.82 o
  -3   9  -9         40.05         16.55        37.82 o
  -1   9  -9       3020.13       3131.98       177.28 o
   1   9  -9       3665.18       3529.09       186.74 o
   3   9  -9        261.64        215.10        54.37 o
   5   9  -9        108.96        156.01        47.28 o
   7   9  -9        739.24        609.85        80.37 o
   9   9  -9        495.68        574.39        80.37 o
  11   9  -9         72.73         77.13        20.38 o
  13   9  -9        503.43        533.29        63.30 o
  15   9  -9        657.48        729.65        48.02 o
  17   9  -9         86.55         44.87        24.26 o
  19   9  -9         79.78         65.90        26.36 o
  21   9  -9        119.18        103.20        30.86 o
  23   9  -9        115.45         62.59        29.87 o
  25   9  -9         26.22         16.90        28.05 o
 -14  10  -9         20.39         30.73        66.19 o
 -12  10  -9        216.04        238.74        78.00 o
 -10  10  -9        226.91        236.38        70.91 o
  -8  10  -9          2.12         40.18        49.64 o
  -6  10  -9          2.71         -9.46        40.18 o
  -4  10  -9         62.04        106.37        49.64 o
  -2  10  -9         66.04         30.73        42.55 o
   0  10  -9       1022.13        884.05       106.37 o
   2  10  -9         63.38         68.55        40.18 o
   4  10  -9        269.43        288.38        66.19 o
   6  10  -9        184.64        174.92        52.00 o
   8  10  -9         98.32         70.91        44.91 o
  10  10  -9         28.25         61.46        42.55 o
  12  10  -9        172.88        238.74        61.46 o
  14  10  -9        258.79        176.01        37.58 o
  16  10  -9        237.18        255.29        63.82 o
  18  10  -9         56.11         11.03        29.95 o
  20  10  -9         50.12         67.20        50.82 o
  22  10  -9        123.04         58.21        28.72 o
  24  10  -9         68.03         36.37        29.92 o
 -11  11  -9        334.38        352.20        87.46 o
  -9  11  -9         56.43         94.55        63.82 o
  -7  11  -9          8.76         33.09        47.28 o
  -5  11  -9        158.11        132.37        61.46 o
  -3  11  -9          5.22        -17.73        35.46 o
  -1  11  -9         31.70         28.37        42.55 o
   1  11  -9        286.83        231.65        63.82 o
   3  11  -9        209.68        132.37        52.00 o
   5  11  -9        200.27        212.74        61.46 o
   7  11  -9        246.51        257.65        66.19 o
   9  11  -9         55.49          4.73        40.18 o
  11  11  -9         64.68        134.73        54.37 o
  13  11  -9         43.32         80.37        49.64 o
  15  11  -9        797.31        888.77       111.10 o
  17  11  -9        434.17        489.30        94.55 o
  19  11  -9         11.82        -20.09        40.18 o
  21  11  -9         10.17        -11.82        52.00 o
 -10  12  -9         83.19        104.01        70.91 o
  -8  12  -9         54.88         18.91        52.00 o
  -6  12  -9         30.59         21.27        49.64 o
  -4  12  -9         10.54        -18.91        37.82 o
  -2  12  -9         43.32         21.27        42.55 o
   0  12  -9          1.03         11.82        42.55 o
   2  12  -9        118.81         92.19        54.37 o
   4  12  -9         56.35         26.00        40.18 o
   6  12  -9        109.90        104.01        54.37 o
   8  12  -9        626.28        508.21        89.82 o
  10  12  -9         26.76          0.00        47.28 o
  12  12  -9         91.73         56.73        49.64 o
  14  12  -9        143.94        281.29        70.91 o
  16  12  -9        144.21        174.92        61.46 o
  18  12  -9         92.67         92.19        63.82 o
  -5  13  -9         60.67         28.37        59.09 o
  -3  13  -9         14.68         63.82        59.09 o
  -1  13  -9          0.47        -24.82        49.64 o
   1  13  -9         49.55         47.28        49.64 o
   3  13  -9          3.71        -18.91        37.82 o
   5  13  -9         10.49         -4.73        47.28 o
   7  13  -9         24.78        -22.46        44.91 o
   9  13  -9        102.53        160.74        66.19 o
  11  13  -9         48.44         42.55        56.73 o
  13  13  -9          8.97         -4.73        52.00 o
  15  13  -9        116.75        132.37        68.55 o
   0  14  -9         76.40        108.73        68.55 o
   2  14  -9        218.82         78.00        63.82 o
   4  14  -9        190.08         94.55        68.55 o
   6  14  -9        106.83         14.18        61.46 o
   8  14  -9         15.20         -7.09        54.37 o
  10  14  -9         67.33         21.27        49.64 o
   4   0  -8       2613.22       2351.94        87.46 o
   6   0  -8      14378.82      13723.99       427.84 o
   8   0  -8      13972.83      13993.46       444.39 o
  10   0  -8        261.16        252.92        21.27 o
  18   0  -8       5835.91       4975.72       212.74 o
  20   0  -8         64.79         70.91        35.46 o
  22   0  -8        616.55        723.31        89.82 o
  24   0  -8        332.83        347.47        63.82 o
  26   0  -8       5004.80       5027.72       243.47 o
  28   0  -8       3121.15       2900.33       182.01 o
  30   0  -8        866.30        846.23       113.46 o
  32   0  -8        161.62         68.55        61.46 o
  -1   1  -8        519.21        470.39        47.28 o
   1   1  -8       4891.43       5067.90       184.37 o
   3   1  -8      19158.61      19290.65       598.03 o
   5   1  -8      16086.53      15846.65       494.03 o
   7   1  -8        982.66        803.68        42.55 o
   9   1  -8      18336.11      20448.89       624.03 o
  15   1  -8      10182.93       9885.25       354.56 o
  17   1  -8       8165.25       8044.33       214.77 o
  19   1  -8       1851.01       1801.05        81.05 o
  21   1  -8          8.11          6.24        21.27 o
  23   1  -8        217.74        183.29        34.23 o
  25   1  -8       1018.34       1028.32        88.64 o
  27   1  -8       1727.40       1892.17        99.44 o
  29   1  -8       1316.27       1360.85       111.10 o
  31   1  -8        582.21        613.48        70.90 o
  -4   2  -8       8560.21       7961.15       293.11 o
  -2   2  -8       3369.33       3429.82       141.83 o
   0   2  -8       1827.06       2129.75        99.28 o
   2   2  -8      10660.04      11218.41       359.29 o
   4   2  -8      22427.59      22439.18       699.67 o
   6   2  -8       3286.15       2668.69       106.37 o
   8   2  -8        673.99        553.12        40.18 o
  16   2  -8      10596.24      10190.98       258.23 o
  18   2  -8        429.88        456.65        46.80 o
  20   2  -8         91.82        121.06        29.21 o
  22   2  -8        278.93        219.42        38.44 o
  24   2  -8        875.49        895.58        73.49 o
  26   2  -8        674.73        667.45        89.82 o
  28   2  -8        892.05       1041.99        86.91 o
  30   2  -8       1304.00       1329.39       167.83 o
  -7   3  -8       8742.69       8660.82       323.84 o
  -5   3  -8      14041.18      14132.92       477.48 o
  -3   3  -8      12308.83      12319.92       416.02 o
  -1   3  -8       8760.53       8927.92       316.74 o
   1   3  -8       6964.93       6571.25       243.47 o
   3   3  -8      13632.19      13986.37       458.57 o
   5   3  -8      21289.98      20985.46       657.13 o
   7   3  -8      15164.80      15293.53       494.03 o
   9   3  -8        703.81        605.12        47.28 o
  13   3  -8      18317.08      18179.68       600.40 o
  15   3  -8      13930.70      13844.54       470.39 o
  17   3  -8      21273.39      21044.57       481.36 o
  19   3  -8        276.09        304.84        39.25 o
  21   3  -8       1004.11        875.11        67.55 o
  23   3  -8        941.88       1001.23        75.93 o
  25   3  -8       1255.15       1158.25        83.37 o
  27   3  -8        732.60        773.07       250.56 o
  29   3  -8        418.58        470.96        62.53 o
  31   3  -8        157.82        162.86        48.78 o
  -8   4  -8       2665.77       2647.41       144.19 o
  -6   4  -8      11699.45      11752.62       416.02 o
  -4   4  -8      15420.51      16309.95       536.57 o
  -2   4  -8      17791.05      18874.63       593.30 o
   0   4  -8       2849.74       3058.71       134.73 o
   2   4  -8      12853.53      13586.89       446.75 o
   4   4  -8      24112.73      25046.40       789.50 o
   6   4  -8      18529.14      18302.60       569.67 o
   8   4  -8       5261.30       5129.36       196.19 o
  12   4  -8       4137.73       4252.40       177.28 o
  14   4  -8       4707.80       4363.50       189.10 o
  16   4  -8       3540.50       3254.34       339.20 o
  18   4  -8      12050.33      12187.73       304.19 o
  20   4  -8        139.21        204.52        37.58 o
  22   4  -8       1124.94       1068.73        83.91 o
  24   4  -8       1287.65       1217.54        83.52 o
  26   4  -8       1090.28       1143.13       108.73 o
  28   4  -8        366.13        392.68        54.48 o
  30   4  -8         55.83         61.06        39.70 o
 -11   5  -8         36.41         54.37        35.46 o
  -9   5  -8        645.70        529.48        78.00 o
  -7   5  -8      10001.43       9892.34       373.47 o
  -5   5  -8      11011.09      11218.41       406.57 o
  -3   5  -8       7150.59       7266.20       281.29 o
  -1   5  -8        642.17        671.31        70.91 o
   1   5  -8       7961.07       7426.94       276.56 o
   3   5  -8      19052.37      18279.93       324.51 o
   5   5  -8      13215.05      13187.42       439.66 o
   7   5  -8       9129.66       8984.65       302.56 o
   9   5  -8       4510.54       4138.01       121.98 o
  11   5  -8        420.25        432.57        54.37 o
  13   5  -8       1050.97        990.42        87.46 o
  15   5  -8       4837.83       4694.43       205.65 o
  17   5  -8       9835.46       9646.38       251.55 o
  19   5  -8       3320.01       3383.47       117.76 o
  21   5  -8         52.22         85.10        28.41 o
  23   5  -8        442.36        403.66        73.28 o
  25   5  -8        795.28        717.84        66.01 o
  27   5  -8        392.85        425.48        62.64 o
  29   5  -8        422.56        473.18       124.10 o
 -12   6  -8         11.86         26.00        37.82 o
 -10   6  -8         32.61        -14.18        30.73 o
  -8   6  -8       7483.02       6951.82       295.47 o
  -6   6  -8       6623.39       5992.13       260.01 o
  -4   6  -8      11203.66      11312.96       404.20 o
  -2   6  -8       1916.32       1704.27       108.73 o
   0   6  -8       3805.82       3427.45       165.46 o
   2   6  -8      10604.91      10400.55       368.75 o
   4   6  -8      15346.32      15136.56       347.82 o
   6   6  -8      13627.78      13735.93       251.41 o
   8   6  -8       5106.71       5040.41        95.63 o
  10   6  -8        373.65        429.30        40.31 o
  12   6  -8        828.81        886.41        80.37 o
  14   6  -8       2120.26       2039.93       113.46 o
  16   6  -8       2920.82       2998.62       147.74 o
  18   6  -8       6370.79       6680.07       199.74 o
  20   6  -8        470.08        469.33        70.91 o
  22   6  -8         43.81         65.85        29.21 o
  24   6  -8        885.20        968.95        76.40 o
  26   6  -8       1509.73       1633.64       104.94 o
  28   6  -8        812.08        948.05        83.80 o
 -13   7  -8         49.11         75.64        49.64 o
 -11   7  -8        513.33        491.66        80.37 o
  -9   7  -8        420.21        278.92        59.09 o
  -7   7  -8       7928.09       7755.50       323.84 o
  -5   7  -8       2197.09       2318.85       137.10 o
  -3   7  -8       8947.67       9055.57       342.75 o
  -1   7  -8       1005.81        969.14        96.91 o
   1   7  -8       9216.82       9755.24       347.47 o
   3   7  -8      16687.58      17539.10       576.76 o
   5   7  -8      16123.99      16084.01       486.93 o
   7   7  -8       4200.24       4195.47        99.50 o
   9   7  -8       1307.92       1330.83        41.45 o
  11   7  -8        228.62        217.42        24.01 o
  13   7  -8        697.95        675.30        41.38 o
  15   7  -8       1445.31       1689.52        65.88 o
  17   7  -8       2010.89       2130.55        63.09 o
  19   7  -8       6053.06       6021.29       128.36 o
  21   7  -8        330.33        293.06        31.04 o
  23   7  -8        539.17        608.07        44.68 o
  25   7  -8       1498.53       1384.02        82.66 o
  27   7  -8        419.09        427.66        52.62 o
 -14   8  -8        783.24        664.22       106.37 o
 -12   8  -8        607.48        543.66        89.82 o
 -10   8  -8         84.21        108.73        49.64 o
  -8   8  -8       3995.43       3900.20       208.01 o
  -6   8  -8       3442.72       3382.54       184.37 o
  -4   8  -8       1245.24       1134.60       111.10 o
  -2   8  -8        412.28        361.66        61.46 o
   0   8  -8       1346.59       1302.43        99.28 o
   2   8  -8       6964.07       7273.29       281.29 o
   4   8  -8       5504.02       5219.40       146.96 o
   6   8  -8       1579.47       1559.54        52.07 o
   8   8  -8        115.88        131.43        20.50 o
  10   8  -8         15.57          7.53        14.06 o
  12   8  -8         21.40         27.29        18.64 o
  14   8  -8       2188.98       2385.94        88.80 o
  16   8  -8       2123.51       2144.26        70.97 o
  18   8  -8       2381.18       2383.01        82.48 o
  20   8  -8        329.75        330.51        44.47 o
  22   8  -8        121.61        191.40        33.08 o
  24   8  -8        155.30        164.78        35.14 o
  26   8  -8        661.19        622.31        58.40 o
 -15   9  -8       1231.01       1292.98       148.92 o
 -13   9  -8         20.51         28.37        52.00 o
 -11   9  -8          0.81        -21.27        44.91 o
  -9   9  -8       2239.02       2160.48       156.01 o
  -7   9  -8       4968.09       5417.74       260.01 o
  -5   9  -8       2684.33       2805.78       167.83 o
  -3   9  -8       5750.08       5824.31       269.47 o
  -1   9  -8          6.46         40.18        37.82 o
   1   9  -8       3850.41       3923.84       196.19 o
   3   9  -8       5028.29       4848.07       229.28 o
   5   9  -8       3051.24       2876.70       158.37 o
   7   9  -8       1441.91       1623.90       113.46 o
   9   9  -8        501.50        451.17        34.20 o
  11   9  -8          3.25         10.85        14.89 o
  13   9  -8        953.54       1141.42        65.86 o
  15   9  -8       2299.37       2259.37        75.87 o
  17   9  -8       3021.50       2939.23        92.18 o
  19   9  -8       1006.63        980.93        69.09 o
  21   9  -8         35.84         21.84        25.38 o
  23   9  -8         97.52        122.93        31.79 o
  25   9  -8        280.26        280.55        69.47 o
 -16  10  -8       1378.93       1574.26       177.28 o
 -14  10  -8        655.48        806.04       120.55 o
 -12  10  -8        187.61        146.55        68.55 o
 -10  10  -8        563.26        449.11        87.46 o
  -8  10  -8       4084.94       3748.92       217.47 o
  -6  10  -8       3610.40       3358.90       200.92 o
  -4  10  -8       1290.86       1196.06       122.92 o
  -2  10  -8       3770.20       3779.65       203.28 o
   0  10  -8        616.27        647.67        92.19 o
   2  10  -8       1275.37       1058.96       111.10 o
   4  10  -8       5167.76       4793.71       236.38 o
   6  10  -8       3416.45       3564.55       186.74 o
   8  10  -8       1757.97       1730.27       127.64 o
  10  10  -8         28.79         23.64        33.09 o
  12  10  -8        905.09        807.26        96.91 o
  14  10  -8       2936.45       3328.17       172.55 o
  16  10  -8       1647.98       1729.06        85.77 o
  18  10  -8       1797.39       1764.45        90.99 o
  20  10  -8        266.15        186.55        40.89 o
  22  10  -8          9.71         68.39        39.00 o
  24  10  -8         98.64        154.40        76.82 o
 -13  11  -8        146.46        243.47        80.37 o
 -11  11  -8         10.64         -7.09        52.00 o
  -9  11  -8       1429.67       1219.70       141.83 o
  -7  11  -8       4207.77       4484.05       245.83 o
  -5  11  -8       2634.31       3264.35       193.83 o
  -3  11  -8         96.93        151.28        56.73 o
  -1  11  -8        995.08        806.04       101.64 o
   1  11  -8         47.49         56.73        42.55 o
   3  11  -8        480.42        453.84        80.37 o
   5  11  -8       3845.09       3935.66       210.37 o
   7  11  -8       1959.46       1938.28       141.83 o
   9  11  -8        224.83        191.46        61.46 o
  11  11  -8         68.57        127.64        54.37 o
  13  11  -8       3847.81       3628.37       200.92 o
  15  11  -8       1061.19       1025.87       108.73 o
  17  11  -8        423.27        290.74        68.55 o
  19  11  -8        102.60        104.01        56.73 o
  21  11  -8        108.98         66.19        56.73 o
 -10  12  -8        454.64        501.12       101.64 o
  -8  12  -8       1111.27       1047.15       130.01 o
  -6  12  -8       1142.92       1373.34       151.28 o
  -4  12  -8        525.11        536.57        96.91 o
  -2  12  -8        350.18        366.38        80.37 o
   0  12  -8         60.02        108.73        52.00 o
   2  12  -8        886.98        817.86       106.37 o
   4  12  -8        966.82        940.78       115.82 o
   6  12  -8       2840.68       2935.79       184.37 o
   8  12  -8        422.33        378.20        82.73 o
  10  12  -8        171.82        113.46        54.37 o
  12  12  -8        948.95        765.86       108.73 o
  14  12  -8       1021.02       1101.51       127.64 o
  16  12  -8       1010.21        947.87       122.92 o
  18  12  -8         98.47         99.28        59.09 o
  20  12  -8          4.96         16.55        52.00 o
  -7  13  -8       1161.51       1127.51       141.83 o
  -5  13  -8        661.71        813.13       120.55 o
  -3  13  -8        456.39        635.85       101.64 o
  -1  13  -8         62.77        177.28        63.82 o
   1  13  -8        533.99        645.31        99.28 o
   3  13  -8        549.29        607.49        99.28 o
   5  13  -8       1313.31       1217.34       132.37 o
   7  13  -8        958.79       1219.70       139.46 o
   9  13  -8        267.31        212.74        70.91 o
  11  13  -8        391.05        399.48        85.10 o
  13  13  -8        690.07        626.40       101.64 o
  15  13  -8        685.04        836.77       122.92 o
  17  13  -8        542.68        664.22       111.10 o
  -2  14  -8          5.19         85.10        63.82 o
   0  14  -8         24.55         26.00        52.00 o
   2  14  -8        161.57        198.56        73.28 o
   4  14  -8        317.56        276.56        78.00 o
   6  14  -8        597.82        439.66        94.55 o
   8  14  -8        236.35        274.20        78.00 o
  10  14  -8         84.18         92.19        63.82 o
  12  14  -8        303.75        215.10        80.37 o
  -1   1  -7       9832.75      10684.20       349.84 o
   1   1  -7       1840.18       1824.82        80.37 o
   3   1  -7       2445.03       2406.31        99.28 o
   5   1  -7       1473.99       1503.35        66.19 o
   7   1  -7       2517.38       2772.69       101.64 o
  13   1  -7       7370.08       7483.67       276.56 o
  15   1  -7       3111.11       2934.45       317.93 o
  17   1  -7         63.88         56.73        20.06 o
  19   1  -7         96.78         73.28        25.07 o
  21   1  -7        208.81        248.98        38.33 o
  23   1  -7         88.37        139.54        32.56 o
  25   1  -7        303.05        273.19        44.27 o
  27   1  -7         31.47        -12.93        25.87 o
  29   1  -7         68.97         17.39        32.56 o
  31   1  -7         10.27         -3.06        34.23 o
  -6   2  -7        541.25        522.39        59.09 o
  -4   2  -7        184.61        189.10        33.09 o
  -2   2  -7       2349.88       2396.85       108.73 o
   0   2  -7       1185.49       1222.06        66.19 o
   2   2  -7         27.75         23.64        14.18 o
   4   2  -7         74.02         82.73        18.91 o
   6   2  -7       1550.95       1813.00        78.00 o
  12   2  -7         79.30         59.09        23.64 o
  14   2  -7       6385.15       6392.03       215.10 o
  16   2  -7       4240.93       3936.61       301.38 o
  18   2  -7        380.05        328.41        37.58 o
  20   2  -7         18.18         -7.52        15.04 o
  22   2  -7         67.23         87.32        27.54 o
  24   2  -7        282.86        247.56        40.72 o
  26   2  -7        196.82        188.86        40.01 o
  28   2  -7        369.46        325.02        50.96 o
  30   2  -7        190.83        140.67        72.09 o
  32   2  -7         15.58         22.46        40.11 o
  -7   3  -7        119.74        118.19        35.46 o
  -5   3  -7        111.29        111.10        33.09 o
  -3   3  -7       1322.69       1349.71        80.37 o
  -1   3  -7        810.43        895.87        59.09 o
   1   3  -7       2955.50       3325.81       134.73 o
   3   3  -7        737.18        862.77        54.37 o
   5   3  -7        287.94        215.10        30.73 o
   7   3  -7        614.79        602.76        44.91 o
  11   3  -7         17.53         -2.36        16.55 o
  13   3  -7        386.03        371.11        52.00 o
  15   3  -7       3395.61       3410.77       109.47 o
  17   3  -7        735.06        691.47       104.01 o
  19   3  -7        331.25        273.60        37.58 o
  21   3  -7        380.01        365.62        46.09 o
  23   3  -7         47.35         36.71        26.59 o
  25   3  -7          4.31        -11.23        22.46 o
  27   3  -7        420.11        537.02        62.53 o
  29   3  -7        109.03        120.19        43.07 o
  31   3  -7          9.71        -16.15        32.30 o
 -10   4  -7        408.41        297.83        52.00 o
  -8   4  -7        145.40        120.55        35.46 o
  -6   4  -7        477.43        411.29        56.73 o
  -4   4  -7       3482.84       3978.21       170.19 o
  -2   4  -7        165.24        222.19        40.18 o
   0   4  -7       3276.73       3193.44       139.46 o
   2   4  -7       1472.33       1508.08        80.37 o
   4   4  -7        359.10        392.38        44.91 o
   6   4  -7        924.27        969.14        61.46 o
   8   4  -7        618.47        645.31        59.09 o
  10   4  -7         15.28         16.55        18.91 o
  12   4  -7        193.57        226.92        40.18 o
  14   4  -7         94.20         78.00        30.73 o
  16   4  -7        142.04        121.29        25.07 o
  18   4  -7        224.79        272.07        35.91 o
  20   4  -7          8.74          8.27        20.06 o
  22   4  -7         67.50         70.91        25.07 o
  24   4  -7        135.09        109.15        33.30 o
  26   4  -7        268.63        273.51        47.44 o
  28   4  -7         71.11         41.27        32.56 o
  30   4  -7         88.48         56.08        38.62 o
 -11   5  -7        228.14        309.65        61.46 o
  -9   5  -7       1012.04        862.77        92.19 o
  -7   5  -7         76.80         87.46        35.46 o
  -5   5  -7        287.09        267.10        47.28 o
  -3   5  -7        101.68         44.91        26.00 o
  -1   5  -7         31.03         26.00        18.91 o
   1   5  -7       2117.65       2054.11       108.73 o
   3   5  -7       1565.55       1677.08        41.88 o
   5   5  -7         35.64         28.33         9.36 o
   7   5  -7        191.01        167.83        35.46 o
   9   5  -7       2217.88       2259.76       108.73 o
  11   5  -7        121.98         80.37        28.37 o
  13   5  -7        916.02        888.77        78.00 o
  15   5  -7        265.20        250.83        31.63 o
  17   5  -7         28.15         38.86        20.84 o
  19   5  -7         25.17         21.09        20.97 o
  21   5  -7          6.86         24.69        22.52 o
  23   5  -7        135.67         84.57        29.53 o
  25   5  -7        156.27        178.47        40.11 o
  27   5  -7        170.41        208.59        43.70 o
  29   5  -7         10.23        -15.62        31.23 o
 -12   6  -7        134.00         94.55        44.91 o
 -10   6  -7        248.82        352.20        63.82 o
  -8   6  -7         57.43         14.18        28.37 o
  -6   6  -7        722.56        879.32        89.82 o
  -4   6  -7         32.66         26.00        23.64 o
  -2   6  -7        115.33         89.82        30.73 o
   0   6  -7        142.75        141.83        35.46 o
   2   6  -7         49.32         57.19        22.46 o
   4   6  -7        867.81        766.30        39.73 o
   6   6  -7        122.00        110.92        13.08 o
   8   6  -7         83.05         82.28        12.42 o
  10   6  -7        248.21        260.72        24.08 o
  12   6  -7         32.11         35.46        23.64 o
  14   6  -7       1081.68       1058.96        75.64 o
  16   6  -7       1304.46       1125.38       115.82 o
  18   6  -7        154.19        159.86        46.09 o
  20   6  -7        782.64        721.28        58.21 o
  22   6  -7        380.98        364.75        47.09 o
  24   6  -7         36.17         51.26        31.23 o
  26   6  -7         29.03          6.10        31.23 o
  28   6  -7        250.93        262.53        75.25 o
 -15   7  -7         22.65         21.27        40.18 o
 -13   7  -7         82.36         89.82        44.91 o
 -11   7  -7        899.46        919.50       101.64 o
  -9   7  -7         60.24          9.46        30.73 o
  -7   7  -7         19.99         40.18        33.09 o
  -5   7  -7        958.40        820.22        92.19 o
  -3   7  -7       1364.01       1451.35        99.28 o
  -1   7  -7          4.03         23.64        23.64 o
   1   7  -7         28.57         -9.46        21.27 o
   3   7  -7        464.52        432.61        31.85 o
   5   7  -7        232.09        245.13        22.68 o
   7   7  -7         62.36         50.40        14.51 o
   9   7  -7        175.67        165.26        17.75 o
  11   7  -7         44.78         35.78        19.98 o
  13   7  -7        394.65        429.19        70.44 o
  15   7  -7         11.04          8.67        12.37 o
  17   7  -7       1160.64       1061.07        64.82 o
  19   7  -7         14.37         12.43        16.99 o
  21   7  -7         46.15         28.18        18.35 o
  23   7  -7        170.04        173.72        39.28 o
  25   7  -7         63.16        120.08        35.27 o
  27   7  -7         26.83         43.52        31.76 o
 -16   8  -7         38.21         14.18        56.73 o
 -14   8  -7         13.75         37.82        44.91 o
 -12   8  -7        428.97        385.29        73.28 o
 -10   8  -7         19.72         16.55        37.82 o
  -8   8  -7         94.81         99.28        42.55 o
  -6   8  -7         15.85         -9.46        28.37 o
  -4   8  -7        917.02       1170.06       108.73 o
  -2   8  -7       1079.97       1099.15       104.01 o
   0   8  -7        671.08        635.85        75.64 o
   2   8  -7         13.72         12.61        22.46 o
   4   8  -7       1379.40       1320.34        62.64 o
   6   8  -7        138.52        141.04        18.91 o
   8   8  -7        107.75        113.77        19.01 o
  10   8  -7         20.22          6.26        16.47 o
  12   8  -7       3259.94       3146.71        85.73 o
  14   8  -7          5.69          7.44        12.92 o
  16   8  -7        638.92        572.98        36.24 o
  18   8  -7        728.13        596.87        71.04 o
  20   8  -7         10.97          1.79        20.51 o
  22   8  -7        123.08        143.49        37.16 o
  24   8  -7         15.98          1.11        26.38 o
  26   8  -7          0.89          1.43        27.10 o
 -17   9  -7         99.73        139.46        70.91 o
 -15   9  -7        351.66        359.29        82.73 o
 -13   9  -7        597.94        671.31       106.37 o
 -11   9  -7         12.20          4.73        37.82 o
  -9   9  -7         28.10         68.55        42.55 o
  -7   9  -7       1098.47        905.32       104.01 o
  -5   9  -7       1048.64       1198.43       115.82 o
  -3   9  -7       1185.68       1288.25       120.55 o
  -1   9  -7       6067.32       6516.89       274.20 o
   1   9  -7       5491.25       5129.36       234.01 o
   3   9  -7        399.71        328.56        61.46 o
   5   9  -7        388.79        564.94        80.37 o
   7   9  -7         98.27         98.82        25.55 o
   9   9  -7        482.01        445.82        33.64 o
  11   9  -7        565.04        592.30        46.71 o
  13   9  -7        656.42        610.71        50.47 o
  15   9  -7        538.44        470.44        66.19 o
  17   9  -7        474.10        476.65        42.71 o
  19   9  -7         97.49        106.70        27.34 o
  21   9  -7         85.82         46.56        25.00 o
  23   9  -7         30.12          1.33        25.18 o
  25   9  -7        172.92        222.29        39.98 o
 -16  10  -7        123.87        113.46        78.00 o
 -14  10  -7          7.07         21.27        49.64 o
 -12  10  -7          0.83        -22.46        44.91 o
 -10  10  -7        110.36        115.82        59.09 o
  -8  10  -7         13.08        -16.55        33.09 o
  -6  10  -7        281.83        340.38        70.91 o
  -4  10  -7       1564.97       1583.72       125.28 o
  -2  10  -7        126.11        193.83        59.09 o
   0  10  -7        686.83        635.85        87.46 o
   2  10  -7         58.98         40.18        37.82 o
   4  10  -7        527.00        494.03        75.64 o
   6  10  -7         30.46         40.18        35.46 o
   8  10  -7          7.47         14.18        19.67 o
  10  10  -7        110.71        107.76        28.27 o
  12  10  -7         12.07         14.18        30.73 o
  14  10  -7        172.06        182.01        33.99 o
  16  10  -7        259.00        285.93        56.73 o
  18  10  -7        393.60        411.91        51.73 o
  20  10  -7         20.20        -14.13        28.27 o
  22  10  -7          1.58         83.91        36.77 o
  24  10  -7          4.24         12.03        36.32 o
 -15  11  -7        132.45         42.55        68.55 o
 -13  11  -7         13.45         87.46        66.19 o
 -11  11  -7         79.12        101.64        61.46 o
  -9  11  -7          6.81         61.46        54.37 o
  -7  11  -7          0.43         18.91        42.55 o
  -5  11  -7          8.47        -15.36        30.73 o
  -3  11  -7       3925.79       3860.02       210.37 o
  -1  11  -7        839.68        737.49        96.91 o
   1  11  -7         90.71        127.64        47.28 o
   3  11  -7        942.66        621.67        89.82 o
   5  11  -7        262.78        208.01        54.37 o
   7  11  -7        257.41        323.84        68.55 o
   9  11  -7        387.03        286.02        66.19 o
  11  11  -7         24.72         27.92        26.59 o
  13  11  -7          6.00         35.46        37.82 o
  15  11  -7          5.45        -16.55        33.09 o
  17  11  -7          8.02         -4.73        40.18 o
  19  11  -7         15.17         23.64        44.91 o
  21  11  -7         19.28        -18.91        49.64 o
  23  11  -7          0.32          0.00        54.37 o
 -12  12  -7        100.95        127.64        75.64 o
 -10  12  -7         13.37         75.64        56.73 o
  -8  12  -7         36.38        111.10        61.46 o
  -6  12  -7         68.02          0.00        47.28 o
  -4  12  -7       1432.23       1555.35       153.64 o
  -2  12  -7        213.62        248.19        66.19 o
   0  12  -7         32.78        -16.55        37.82 o
   2  12  -7        218.86        224.56        63.82 o
   4  12  -7        176.08        146.55        54.37 o
   6  12  -7        289.05        364.02        70.91 o
   8  12  -7         87.00         30.73        47.28 o
  10  12  -7        556.00        446.75        80.37 o
  12  12  -7        175.72        165.46        63.82 o
  14  12  -7          0.33        -14.77        29.53 o
  16  12  -7        107.80         92.19        52.00 o
  18  12  -7         61.15        130.01        59.09 o
  20  12  -7          2.71        -18.91        49.64 o
  -9  13  -7          2.38         -4.73        59.09 o
  -7  13  -7          1.03        -14.18        49.64 o
  -5  13  -7        136.29        132.37        61.46 o
  -3  13  -7        751.28        798.95       115.82 o
  -1  13  -7         15.66          4.73        47.28 o
   1  13  -7         85.35         92.19        56.73 o
   3  13  -7        111.78        134.73        56.73 o
   5  13  -7        162.92        234.01        68.55 o
   7  13  -7         30.37        -14.18        40.18 o
   9  13  -7        349.02        297.83        80.37 o
  11  13  -7        265.85        234.01        68.55 o
  13  13  -7         40.78        -23.64        47.28 o
  15  13  -7         11.63         63.82        56.73 o
  -6  14  -7          5.22        -26.00        59.09 o
  -4  14  -7          7.49        -11.82        52.00 o
  -2  14  -7        348.88        312.02        85.10 o
   0  14  -7         44.46         30.73        54.37 o
   2  14  -7         24.61         18.91        44.91 o
   4  14  -7         22.35        -22.46        44.91 o
   6  14  -7         17.50        -21.27        49.64 o
   8  14  -7         38.35        -11.82        52.00 o
  10  14  -7         66.16         28.37        54.37 o
  12  14  -7         62.32         14.18        59.09 o
   2   0  -6      26037.12      27852.19       824.95 o
   4   0  -6      28009.59      28956.06       879.32 o
   6   0  -6      10081.38      10755.11       335.65 o
  12   0  -6      57637.82      60223.89      1796.46 o
  14   0  -6      21005.27      22829.20       720.95 o
  16   0  -6        308.16        304.93        49.64 o
  18   0  -6        294.77        307.29        52.00 o
  20   0  -6       1593.66       1316.61        94.55 o
  22   0  -6       1570.00       1571.90       111.10 o
  24   0  -6         71.87         42.55        35.46 o
  26   0  -6       1929.27       1758.64       132.37 o
  28   0  -6        635.39        824.95       113.46 o
  30   0  -6         88.31         87.46        56.73 o
  32   0  -6        363.24        470.39        92.19 o
  -3   1  -6      20439.09      23164.85       711.49 o
  -1   1  -6      45074.85      48653.28      1439.53 o
   1   1  -6      36526.71      37605.06      1132.24 o
   3   1  -6       7988.51       7786.23       250.56 o
   5   1  -6       9153.65       9823.79       312.02 o
  13   1  -6       6823.76       6541.58       171.32 o
  15   1  -6       6120.40       6018.06       163.80 o
  17   1  -6         59.10         84.83        22.52 o
  19   1  -6       2749.66       2533.35        95.27 o
  21   1  -6       2648.04       2482.01        99.44 o
  23   1  -6       2319.34       2028.23       144.19 o
  25   1  -6       1141.76        997.46        76.04 o
  27   1  -6        775.86        730.35       143.01 o
  29   1  -6        127.26         75.43        41.37 o
  31   1  -6        110.06        183.85        47.09 o
  -6   2  -6       5936.11       5781.76       222.19 o
  -4   2  -6       6221.35       7010.91       250.56 o
  -2   2  -6      45886.53      51054.86      1519.90 o
   0   2  -6      24400.37      25445.88       768.22 o
   2   2  -6      12617.49      12747.76       397.11 o
   4   2  -6       5405.24       5214.46       182.01 o
   6   2  -6       6029.79       6687.08       217.47 o
  10   2  -6      60350.08      63755.35      1917.01 o
  12   2  -6      29031.02      29695.92       914.78 o
  14   2  -6      12939.98      12547.30       301.69 o
  16   2  -6       1040.03        998.24       177.28 o
  18   2  -6        550.42        464.81        42.60 o
  20   2  -6       2025.10       1951.87        84.39 o
  22   2  -6       2079.35       2216.92        95.23 o
  24   2  -6       3453.52       3486.55       129.46 o
  26   2  -6       1030.90        978.34        76.83 o
  28   2  -6         83.85        104.01        35.10 o
  30   2  -6        393.57        257.77        50.47 o
  -9   3  -6      15155.29      15132.79       503.48 o
  -7   3  -6       3024.62       2446.49       125.28 o
  -5   3  -6       5245.14       5639.93       210.37 o
  -3   3  -6       2811.21       2668.69       120.55 o
  -1   3  -6      14180.36      13435.61       444.39 o
   1   3  -6      15787.25      15146.98       482.21 o
   3   3  -6       8260.71       8653.73       278.92 o
   5   3  -6       4882.80       5342.10       189.10 o
   9   3  -6       9942.67      10027.07       328.56 o
  11   3  -6      17605.57      17335.82       557.85 o
  13   3  -6      33764.75      34965.77       753.81 o
  15   3  -6      12618.65      12004.25      1140.51 o
  17   3  -6        188.22        226.36        70.91 o
  19   3  -6        471.99        543.02        48.39 o
  21   3  -6       3114.87       2975.93       154.83 o
  23   3  -6       4182.58       4093.57       274.20 o
  25   3  -6       2015.34       2176.49       132.37 o
  27   3  -6        271.87        317.55        54.37 o
  29   3  -6        219.70        204.51        47.61 o
  31   3  -6        630.84        677.76        74.71 o
 -10   4  -6      15138.50      15352.62       538.94 o
  -8   4  -6      10717.74      10022.34       368.75 o
  -6   4  -6       5414.65       5309.01       217.47 o
  -4   4  -6        845.92        928.96        66.19 o
  -2   4  -6        114.49         66.19        23.64 o
   0   4  -6      14809.58      14199.11       458.57 o
   2   4  -6      16857.49      17338.92       303.20 o
   4   4  -6       3548.58       3377.81       139.46 o
   6   4  -6       4664.44       5519.38       196.19 o
   8   4  -6      11840.93      11724.25       385.29 o
  10   4  -6      20140.13      18997.54       614.58 o
  12   4  -6      21496.43      22101.16       713.86 o
  14   4  -6       9826.96       9824.68       242.34 o
  16   4  -6       2511.56       2554.20       135.92 o
  18   4  -6       2533.24       2563.90        96.91 o
  20   4  -6        917.20        851.85        62.66 o
  22   4  -6       3023.69       3226.62       120.20 o
  24   4  -6       2607.59       2301.50       101.11 o
  26   4  -6        978.90        900.22        75.38 o
  28   4  -6         47.19         61.13        36.64 o
  30   4  -6        427.90        367.69        59.32 o
 -13   5  -6        261.04        290.74        59.09 o
 -11   5  -6      15719.41      15312.44       546.03 o
  -9   5  -6      10117.85       9797.79       371.11 o
  -7   5  -6       7037.11       7055.83       278.92 o
  -5   5  -6        938.80        725.67        73.28 o
  -3   5  -6       2354.21       2401.58       120.55 o
  -1   5  -6      10822.20      11017.49       380.57 o
   1   5  -6      18148.61      17812.71       394.53 o
   3   5  -6       9341.75       9386.81       218.27 o
   5   5  -6        599.04        719.86        30.89 o
   7   5  -6       3986.67       4316.23       165.46 o
   9   5  -6       1631.17       1333.16        75.64 o
  11   5  -6       8886.94       8987.02       323.84 o
  13   5  -6       6941.05       6177.85       163.77 o
  15   5  -6       1100.66       1227.49        72.09 o
  17   5  -6        140.24        158.74        28.27 o
  19   5  -6       1455.45       1550.63        73.49 o
  21   5  -6       1578.11       1526.05        75.71 o
  23   5  -6       1393.55       1408.34       106.37 o
  25   5  -6       1034.76       1121.47        91.00 o
  27   5  -6        158.05        163.57        41.39 o
  29   5  -6         34.84         20.47        53.18 o
 -14   6  -6        109.87         66.19        42.55 o
 -12   6  -6       4873.76       4784.25       226.92 o
 -10   6  -6       8525.11       8095.88       328.56 o
  -8   6  -6       8220.06       7729.50       309.65 o
  -6   6  -6       4792.40       4625.88       203.28 o
  -4   6  -6        724.21        579.12        66.19 o
  -2   6  -6      14446.76      15399.90       512.94 o
   0   6  -6      19619.67      19853.39       439.56 o
   2   6  -6      13485.35      13311.20       360.47 o
   4   6  -6       2379.82       2241.06        66.25 o
   6   6  -6       1211.98       1143.83        37.53 o
   8   6  -6        566.01        636.79        32.70 o
  10   6  -6       4271.46       4211.06        98.18 o
  12   6  -6       2553.69       2465.03        70.40 o
  14   6  -6      10686.46      11025.09       263.21 o
  16   6  -6          7.68          8.44        17.02 o
  18   6  -6        812.82        738.18        63.82 o
  20   6  -6        694.08        785.27        60.99 o
  22   6  -6       1955.89       2164.62        95.84 o
  24   6  -6       2372.05       2423.61        91.31 o
  26   6  -6       1148.07       1159.77        63.17 o
  28   6  -6        155.27        110.61        35.46 o
 -15   7  -6         52.38         42.55        44.91 o
 -13   7  -6       2792.10       3016.16       174.92 o
 -11   7  -6       7700.39       7486.03       316.74 o
  -9   7  -6       7107.06       6937.64       286.02 o
  -7   7  -6       5419.24       5171.91       234.01 o
  -5   7  -6       1006.29        824.95        89.82 o
  -3   7  -6       3129.62       3384.90       160.74 o
  -1   7  -6      17689.31      18820.26       600.40 o
   1   7  -6      19104.10      19281.16       431.19 o
   3   7  -6       4600.92       4341.64       161.15 o
   5   7  -6       1864.70       1654.98       110.23 o
   7   7  -6        487.96        474.17        30.34 o
   9   7  -6       1662.66       1517.11        60.63 o
  11   7  -6        149.25        350.73        82.80 o
  13   7  -6        245.29        207.39        20.56 o
  15   7  -6       6300.29       6488.15       139.20 o
  17   7  -6        607.28        529.32        34.56 o
  19   7  -6       1125.01       1022.99        67.21 o
  21   7  -6       2520.18       2458.34        73.88 o
  23   7  -6       4326.69       4535.32       131.79 o
  25   7  -6       2346.85       2326.78        94.11 o
  27   7  -6        306.02        254.71        43.11 o
 -16   8  -6        219.51        255.29        73.28 o
 -14   8  -6         29.08        -18.91        37.82 o
 -12   8  -6       5208.70       5108.09       248.19 o
 -10   8  -6       7515.01       7665.67       326.20 o
  -8   8  -6       5159.27       5403.56       248.19 o
  -6   8  -6         95.37         54.37        35.46 o
  -4   8  -6       2473.57       2552.86       144.19 o
  -2   8  -6      10299.89       9530.68       364.02 o
   0   8  -6      15213.84      15137.52       520.03 o
   2   8  -6      10610.94      10161.71       197.52 o
   4   8  -6       2537.45       2561.17        66.68 o
   6   8  -6        156.45        170.16        18.98 o
   8   8  -6         98.96         82.31        16.30 o
  10   8  -6      12818.81      12456.70       478.66 o
  12   8  -6       2484.94       2356.99        70.79 o
  14   8  -6       2484.62       2523.87        65.63 o
  16   8  -6         16.07         24.43        17.71 o
  18   8  -6        518.07        491.73        41.75 o
  20   8  -6       1167.57       1108.02        64.98 o
  22   8  -6       1597.90       1648.03        80.19 o
  24   8  -6       1153.90       1250.70       103.13 o
  26   8  -6        288.49        251.49        43.11 o
 -17   9  -6        119.95        215.10        75.64 o
 -15   9  -6        232.77        165.46        63.82 o
 -13   9  -6        842.10       1106.24       130.01 o
 -11   9  -6       3946.76       3990.03       215.10 o
  -9   9  -6       2982.90       3013.79       174.92 o
  -7   9  -6       5634.58       5888.13       262.38 o
  -5   9  -6        155.27        151.28        47.28 o
  -3   9  -6        586.92        557.85        75.64 o
  -1   9  -6       2305.60       2087.20       130.01 o
   1   9  -6       5375.15       5436.65       231.65 o
   3   9  -6       7018.80       6882.81       219.83 o
   5   9  -6        269.79        231.34        32.93 o
   7   9  -6        282.49        219.43        36.12 o
   9   9  -6       8437.07       7639.93       167.06 o
  11   9  -6       7059.06       6778.82       182.56 o
  13   9  -6       2776.86       2755.78       153.64 o
  15   9  -6       1365.88       1436.57       124.10 o
  17   9  -6        127.79         71.19        28.27 o
  19   9  -6        242.62        282.48        36.65 o
  21   9  -6       1398.61       1483.27        89.42 o
  23   9  -6       1095.00       1244.38        76.12 o
  25   9  -6        264.79        283.47        44.21 o
 -18  10  -6        315.22        368.75        99.28 o
 -16  10  -6         41.31         21.27        56.73 o
 -14  10  -6        470.88        657.13       108.73 o
 -12  10  -6       1740.24       1966.65       156.01 o
 -10  10  -6       3004.13       3188.71       191.46 o
  -8  10  -6       1317.47       1309.52       130.01 o
  -6  10  -6       4027.01       3805.65       208.01 o
  -4  10  -6        304.86        250.56        59.09 o
  -2  10  -6        503.80        527.12        82.73 o
   0  10  -6       2399.27       1945.37       130.01 o
   2  10  -6       5593.50       5970.86       255.29 o
   4  10  -6       2520.26       2314.12       141.83 o
   6  10  -6       1321.60       1152.51       119.37 o
   8  10  -6       2465.19       2360.49        96.25 o
  10  10  -6       3825.69       3611.83       174.92 o
  12  10  -6       3077.60       2758.51       156.01 o
  14  10  -6       2860.88       2737.60       104.66 o
  16  10  -6       1412.99       1436.52        81.14 o
  18  10  -6        460.80        414.58        52.15 o
  20  10  -6        303.53        295.05        47.44 o
  22  10  -6        797.15        859.99        78.34 o
  24  10  -6         64.22         87.06        65.00 o
 -15  11  -6          6.46        -28.37        56.73 o
 -13  11  -6        253.18        378.20        92.19 o
 -11  11  -6       1384.85       1366.25       148.92 o
  -9  11  -6       1516.58       1699.54       156.01 o
  -7  11  -6       1237.94       1560.08       151.28 o
  -5  11  -6        447.44        397.11        78.00 o
  -3  11  -6        706.09        808.41        99.28 o
  -1  11  -6       3052.11       3280.90       182.01 o
   1  11  -6       3012.20       2992.52       172.55 o
   3  11  -6        945.90        886.41       101.64 o
   5  11  -6        487.41        326.20        63.82 o
   7  11  -6          8.73         18.91        33.09 o
   9  11  -6       2611.82       2341.85       102.29 o
  11  11  -6       3152.48       3067.89       121.71 o
  13  11  -6       3168.74       2912.15       165.46 o
  15  11  -6       1711.74       1725.55       130.01 o
  17  11  -6         13.61         18.91        42.55 o
  19  11  -6        558.68        527.12        89.82 o
  21  11  -6        121.51         70.91        56.73 o
  23  11  -6        188.24        229.37        87.46 o
 -14  12  -6        419.52        460.93       104.01 o
 -12  12  -6        915.29        848.59       125.28 o
 -10  12  -6       1854.87       2165.20       170.19 o
  -8  12  -6        515.72        572.03       101.64 o
  -6  12  -6        715.27        725.67       108.73 o
  -4  12  -6        339.43        394.75        80.37 o
  -2  12  -6       1485.57       1803.55       139.46 o
   0  12  -6       1883.30       1590.81       127.64 o
   2  12  -6       2484.70       2493.77       163.10 o
   4  12  -6        452.28        283.65        63.82 o
   6  12  -6         29.62         49.64        42.55 o
   8  12  -6        791.75        666.58        96.91 o
  10  12  -6       1218.46       1337.89       139.46 o
  12  12  -6       1243.18       1343.96        93.42 o
  14  12  -6        820.96        789.50       101.64 o
  16  12  -6        493.51        453.84        85.10 o
  18  12  -6         25.25          7.09        44.91 o
  20  12  -6        323.34        212.74        68.55 o
 -11  13  -6        822.45       1203.15       151.28 o
  -9  13  -6        796.29        893.50       125.28 o
  -7  13  -6         18.15        127.64        63.82 o
  -5  13  -6         20.52         16.55        49.64 o
  -3  13  -6       1295.50       1214.97       137.10 o
  -1  13  -6        632.45        761.13       108.73 o
   1  13  -6       2602.13       2588.32       177.28 o
   3  13  -6       1077.51       1266.98       137.10 o
   5  13  -6        963.64        758.77       106.37 o
   7  13  -6         78.42         89.82        54.37 o
   9  13  -6        910.52       1077.87       130.01 o
  11  13  -6       1200.21       1044.78       130.01 o
  13  13  -6        787.74        737.49       108.73 o
  15  13  -6        363.17        364.02        80.37 o
  17  13  -6        172.48        127.64        63.82 o
  -8  14  -6        197.98        323.84        92.19 o
  -6  14  -6        376.23        215.10        78.00 o
  -4  14  -6        209.66        281.29        82.73 o
  -2  14  -6        657.09        829.68       118.19 o
   0  14  -6       1333.56       1645.18       165.46 o
   2  14  -6       1267.49       1378.07       148.92 o
   4  14  -6        296.44        342.75        82.73 o
   6  14  -6         19.12          2.36        47.28 o
   8  14  -6        291.48        371.11        80.37 o
  10  14  -6        437.63        371.11        87.46 o
  12  14  -6        303.88        354.56        87.46 o
  14  14  -6        348.58        574.39       111.10 o
  -1  15  -6        410.75        401.84        94.55 o
   1  15  -6        433.75        404.20        92.19 o
   3  15  -6        727.22        933.69       134.73 o
   5  15  -6         53.20         87.46        63.82 o
   7  15  -6        134.24        144.19        66.19 o
  -3   1  -5       6174.61       6956.55       236.38 o
  -1   1  -5         24.74         18.91        14.18 o
   1   1  -5       1989.54       1935.92        78.00 o
   3   1  -5       6160.13       6285.24       205.65 o
   5   1  -5      16826.23      18633.52       550.76 o
   7   1  -5       1260.07       1245.70        44.91 o
  11   1  -5         14.83         21.27        11.70 o
  13   1  -5         23.51         18.17        15.36 o
  15   1  -5       2723.70       2737.33        92.75 o
  17   1  -5       1538.13       1724.64        71.81 o
  19   1  -5         55.93         93.01        24.19 o
  21   1  -5        285.49        245.39        36.66 o
  23   1  -5       1594.86       1507.32       115.82 o
  25   1  -5        505.69        417.51        50.96 o
  27   1  -5        598.57        564.74        64.33 o
  29   1  -5          5.55         15.01        30.89 o
  31   1  -5         11.68         18.97        35.91 o
  -6   2  -5       4238.86       4476.96       174.92 o
  -4   2  -5       2772.09       3321.08       137.10 o
  -2   2  -5        395.82        326.20        35.46 o
   0   2  -5       1260.76       1375.71        66.19 o
   2   2  -5       1174.95       1245.70        56.73 o
   4   2  -5       5837.63       6015.77       203.28 o
  10   2  -5      32545.28      36555.55      1115.69 o
  12   2  -5       3423.17       3374.53       101.11 o
  14   2  -5        515.30        523.64        41.79 o
  16   2  -5       1550.23       1553.66        68.55 o
  18   2  -5         11.66         28.15        28.37 o
  20   2  -5       1362.44       1293.99        93.37 o
  22   2  -5       1246.17       1222.41        96.91 o
  24   2  -5         10.17         34.27        26.59 o
  26   2  -5          0.74        -13.77        27.54 o
  28   2  -5         37.03         74.18        40.18 o
  30   2  -5         13.93         -4.41        30.89 o
  -9   3  -5        650.22        647.67        68.55 o
  -7   3  -5       1953.36       2574.14       120.55 o
  -5   3  -5        748.24        815.50        59.09 o
  -3   3  -5         67.23         78.00        23.64 o
  -1   3  -5        591.89        579.12        44.91 o
   1   3  -5        137.91        153.64        26.00 o
   3   3  -5       1858.40       1789.37        80.37 o
   5   3  -5         16.49         26.00        14.18 o
   7   3  -5       5472.04       5779.39       205.65 o
   9   3  -5       4598.98       5060.81       186.74 o
  11   3  -5        782.96        742.22        59.09 o
  13   3  -5        171.57        198.18        27.18 o
  15   3  -5         59.41         57.24        19.17 o
  17   3  -5       1404.07       1444.87        66.01 o
  19   3  -5        346.70        401.63        42.40 o
  21   3  -5        894.35       1001.84       137.10 o
  23   3  -5         90.62        156.57        36.77 o
  25   3  -5         27.72         -7.88        24.90 o
  27   3  -5         12.77         27.28        40.18 o
  29   3  -5        212.68        210.56        94.55 o
  31   3  -5          5.90        -16.65        33.30 o
 -10   4  -5        306.87        250.56        44.91 o
  -8   4  -5       2391.52       2652.14       132.37 o
  -6   4  -5       6936.51       7360.75       267.10 o
  -4   4  -5       1457.63       1552.99        87.46 o
  -2   4  -5       5616.58       5635.20       217.47 o
   0   4  -5       4250.55       4481.22       151.28 o
   2   4  -5        639.84        650.58        21.17 o
   4   4  -5        656.99        668.94        49.64 o
   6   4  -5       2132.39       2030.47        92.19 o
   8   4  -5         29.21         21.27        16.55 o
  10   4  -5        863.91        848.59        59.09 o
  12   4  -5         70.30         68.03        17.49 o
  14   4  -5        307.07        276.86        61.46 o
  16   4  -5        129.71        259.86        56.73 o
  18   4  -5       1628.55       1555.09        70.90 o
  20   4  -5         16.23         -7.09        18.39 o
  22   4  -5        225.55        218.73        37.58 o
  24   4  -5          2.71         -1.89        24.90 o
  26   4  -5         33.58         41.10        29.95 o
  28   4  -5        160.53        139.18        42.01 o
  30   4  -5         45.00         61.97        38.33 o
 -13   5  -5        234.77        250.56        54.37 o
 -11   5  -5         52.21         94.55        35.46 o
  -9   5  -5        720.44        661.85        75.64 o
  -7   5  -5      10908.34      10762.20       394.75 o
  -5   5  -5       1295.36       1335.52        85.10 o
  -3   5  -5       2094.06       2323.58       115.82 o
  -1   5  -5        903.27       1002.23        66.19 o
   1   5  -5         18.42         15.26         8.21 o
   3   5  -5        736.66        733.43        34.04 o
   5   5  -5        454.43        469.59        20.34 o
   7   5  -5       5322.05       5418.81       112.26 o
   9   5  -5       8350.12       8705.73       288.38 o
  11   5  -5         47.02         28.37        21.27 o
  13   5  -5        419.58        429.54        57.91 o
  15   5  -5        176.19        230.48        44.91 o
  17   5  -5         15.22          1.18        16.71 o
  19   5  -5         36.75         17.16        19.17 o
  21   5  -5         17.07         15.70        23.22 o
  23   5  -5          3.98          9.78        24.82 o
  25   5  -5         46.87         49.00        30.89 o
  27   5  -5         46.88         33.50        22.93 o
  29   5  -5          1.25        -12.20        24.40 o
 -14   6  -5        149.54        182.01        52.00 o
 -12   6  -5        135.12        122.92        44.91 o
 -10   6  -5        821.23        950.23        94.55 o
  -8   6  -5       1157.34       1406.44        92.19 o
  -6   6  -5       2500.45       2836.51       141.83 o
  -4   6  -5        518.36        534.21        63.82 o
  -2   6  -5        690.53        623.36        53.18 o
   0   6  -5       2759.78       2633.61        77.70 o
   2   6  -5       1310.01       1249.08        48.09 o
   4   6  -5         17.50         14.25         8.57 o
   6   6  -5       6645.47       6656.39       163.70 o
   8   6  -5       1389.22       1431.54        54.81 o
  10   6  -5       1070.73        962.75        38.07 o
  12   6  -5        901.09        877.97        51.57 o
  14   6  -5         32.76          2.24        10.79 o
  16   6  -5        250.07        206.97        25.25 o
  18   6  -5       1835.78       1772.39        59.02 o
  20   6  -5        787.29        710.74        41.50 o
  22   6  -5        399.04        441.35        36.45 o
  24   6  -5        135.66        105.18        23.46 o
  26   6  -5        122.19        127.00        41.08 o
  28   6  -5         81.14         63.00        38.81 o
 -15   7  -5        141.69         85.10        52.00 o
 -13   7  -5          5.70          2.36        37.82 o
 -11   7  -5        791.33        832.04        92.19 o
  -9   7  -5        897.97        865.14        87.46 o
  -7   7  -5         93.81         63.82        33.09 o
  -5   7  -5        725.51        749.31        75.64 o
  -3   7  -5        471.16        468.73        55.55 o
  -1   7  -5        377.73        421.20        31.91 o
   1   7  -5        632.09        576.33        24.79 o
   3   7  -5         40.70         44.42        11.23 o
   5   7  -5        832.37        833.48        39.22 o
   7   7  -5        249.35        228.47        25.55 o
   9   7  -5        518.14        467.72        37.36 o
  11   7  -5         78.25         74.19        16.07 o
  13   7  -5        132.76        123.55        16.24 o
  15   7  -5        811.54        822.67        38.65 o
  17   7  -5         32.86          6.87        14.39 o
  19   7  -5        170.49        187.14        24.32 o
  21   7  -5         31.62         -0.19        21.27 o
  23   7  -5        106.86        110.77        31.79 o
  25   7  -5        212.36        227.54        40.81 o
  27   7  -5         18.09          0.32        27.66 o
 -16   8  -5          5.56         47.28        49.64 o
 -14   8  -5         16.52        -11.82        42.55 o
 -12   8  -5          9.27        -18.91        37.82 o
 -10   8  -5          2.84         -4.73        35.46 o
  -8   8  -5         30.49         30.73        33.09 o
  -6   8  -5        791.27        751.68        87.46 o
  -4   8  -5         30.57         16.55        26.00 o
  -2   8  -5        168.07        182.00        35.46 o
   0   8  -5        363.38        363.71        31.05 o
   2   8  -5        252.08        257.07        19.03 o
   4   8  -5        245.61        255.29        21.06 o
   6   8  -5        958.82        890.20        37.87 o
   8   8  -5       1670.61       1431.08        58.90 o
  10   8  -5        113.10         66.09        27.18 o
  12   8  -5       1067.15       1127.82        44.53 o
  14   8  -5         24.07         15.52        17.02 o
  16   8  -5         38.19         60.41        20.38 o
  18   8  -5        125.23         75.12        24.68 o
  20   8  -5         87.59         63.48        25.45 o
  22   8  -5        164.93        133.23        31.82 o
  24   8  -5         17.45          8.66        26.67 o
  26   8  -5        113.25        133.57        43.18 o
 -17   9  -5         47.84          2.36        49.64 o
 -15   9  -5        315.02        569.67        99.28 o
 -13   9  -5         13.87         18.91        42.55 o
 -11   9  -5        427.60        496.39        82.73 o
  -9   9  -5        110.30        120.55        47.28 o
  -7   9  -5       1165.73       1014.05       106.37 o
  -5   9  -5       1347.47       1347.34       120.55 o
  -3   9  -5        397.34        368.75        59.09 o
  -1   9  -5        904.10        841.50        89.82 o
   1   9  -5       1840.15       1750.79        70.43 o
   3   9  -5          9.13         10.33        16.55 o
   5   9  -5        329.36        286.02        34.63 o
   7   9  -5       2146.54       1713.04        56.78 o
   9   9  -5         56.62         44.59        17.49 o
  11   9  -5        356.45        353.28        37.36 o
  13   9  -5       3366.86       3374.77       115.44 o
  15   9  -5        487.14        483.56        50.06 o
  17   9  -5         15.65         41.71        26.00 o
  19   9  -5        163.27        181.79        38.33 o
  21   9  -5         76.73         89.03        34.98 o
  23   9  -5         36.34        -15.44        30.89 o
  25   9  -5         45.63         -3.71        34.98 o
 -18  10  -5          5.29         52.00        63.82 o
 -16  10  -5         93.97        134.73        66.19 o
 -14  10  -5          8.73         23.64        52.00 o
 -12  10  -5         57.83        182.01        59.09 o
 -10  10  -5         59.72         42.55        47.28 o
  -8  10  -5        916.22        815.50       101.64 o
  -6  10  -5        902.93        917.14       108.73 o
  -4  10  -5         80.03         40.18        37.82 o
  -2  10  -5        534.47        522.39        75.64 o
   0  10  -5          5.76          2.36        26.00 o
   2  10  -5          4.21         21.27        28.37 o
   4  10  -5        180.53        164.84        30.08 o
   6  10  -5       1419.87       1297.73        67.98 o
   8  10  -5        194.41        250.08        36.66 o
  10  10  -5         41.90          7.09        30.73 o
  12  10  -5        296.23        330.45        38.62 o
  14  10  -5       2543.86       2331.83       157.19 o
  16  10  -5        253.87        275.76        41.43 o
  18  10  -5         97.76         24.69        29.53 o
  20  10  -5          4.68        -14.18        28.37 o
  22  10  -5        108.51         98.64        40.01 o
  24  10  -5         11.61        -13.93        31.23 o
 -17  11  -5         25.93        -26.00        52.00 o
 -15  11  -5        381.01        416.02        92.19 o
 -13  11  -5         26.10        -20.09        40.18 o
 -11  11  -5          6.80         -4.73        42.55 o
  -9  11  -5         21.63         28.37        49.64 o
  -7  11  -5        477.08        560.21        89.82 o
  -5  11  -5        410.28        411.29        78.00 o
  -3  11  -5        271.45        295.47        68.55 o
  -1  11  -5        335.90        340.38        68.55 o
   1  11  -5         10.70         -2.36        30.73 o
   3  11  -5        109.39        137.10        49.64 o
   5  11  -5        262.86        235.14        36.32 o
   7  11  -5        314.34        279.05        42.55 o
   9  11  -5         27.40          0.57        20.84 o
  11  11  -5        534.13        444.39        70.91 o
  13  11  -5       1022.95        898.23       101.64 o
  15  11  -5        750.42        730.40        94.55 o
  17  11  -5         39.63         82.73        52.00 o
  19  11  -5         69.01         70.91        54.37 o
  21  11  -5          4.21         67.50        44.91 o
  23  11  -5          8.64         16.21        34.04 o
 -14  12  -5          2.64        -24.82        49.64 o
 -12  12  -5         17.12         68.55        59.09 o
 -10  12  -5         41.83         78.00        54.37 o
  -8  12  -5       1108.27       1326.07       137.10 o
  -6  12  -5         87.17        255.29        73.28 o
  -4  12  -5        263.16        252.92        68.55 o
  -2  12  -5        158.38        148.92        56.73 o
   0  12  -5         31.57         44.91        44.91 o
   2  12  -5        205.66        252.92        61.46 o
   4  12  -5         35.33         30.73        37.82 o
   6  12  -5        249.33        191.46        59.09 o
   8  12  -5          4.28          8.88        24.19 o
  10  12  -5         29.29         23.98        47.28 o
  12  12  -5         29.97          2.36        37.82 o
  14  12  -5        289.52        238.74        63.82 o
  16  12  -5         40.74         63.82        47.28 o
  18  12  -5        362.62        392.38        82.73 o
  20  12  -5        118.58        283.65        75.64 o
 -13  13  -5         14.74         16.55        68.55 o
 -11  13  -5         13.56        -18.91        52.00 o
  -9  13  -5          0.89        -18.91        52.00 o
  -7  13  -5        653.80        602.76       101.64 o
  -5  13  -5         55.27         92.19        56.73 o
  -3  13  -5        196.35        290.74        75.64 o
  -1  13  -5         11.96        -20.09        40.18 o
   1  13  -5        184.40        255.29        70.91 o
   3  13  -5         40.69          7.09        44.91 o
   5  13  -5        304.01        349.84        78.00 o
   7  13  -5         35.98         -7.09        40.18 o
   9  13  -5         10.53         26.00        44.91 o
  11  13  -5         55.86         50.71        27.24 o
  13  13  -5         26.46         61.46        49.64 o
  15  13  -5        284.83        300.20        73.28 o
  17  13  -5         25.29         68.55        54.37 o
  -8  14  -5        129.99        139.46        68.55 o
  -6  14  -5        885.24        928.96       125.28 o
  -4  14  -5         81.66         59.09        56.73 o
  -2  14  -5         19.61         78.00        63.82 o
   0  14  -5        115.35         75.64        59.09 o
   2  14  -5         59.05         89.82        59.09 o
   4  14  -5         94.34         18.91        54.37 o
   6  14  -5         56.47         37.82        47.28 o
   8  14  -5         67.17         14.18        47.28 o
  10  14  -5         15.80          9.46        42.55 o
  12  14  -5          5.79         11.82        47.28 o
  14  14  -5         70.71         70.24        44.08 o
  -3  15  -5         62.57        125.28        75.64 o
  -1  15  -5          4.64          4.73        59.09 o
   1  15  -5          5.82         47.28        56.73 o
   3  15  -5          3.74        -23.64        47.28 o
   5  15  -5         19.38         -7.09        56.73 o
   7  15  -5        145.24        191.46        78.00 o
   9  15  -5        116.13        160.74        66.19 o
   0   0  -4        645.84        685.49        33.09 o
   2   0  -4        689.45        692.58        30.73 o
   4   0  -4      10355.13      10941.85       321.47 o
  10   0  -4       3516.17       3399.09       134.73 o
  12   0  -4       3536.54       3354.18       139.46 o
  14   0  -4        279.23        269.47        40.18 o
  16   0  -4      17746.09      19363.92       621.67 o
  18   0  -4       4899.86       4233.49       186.74 o
  20   0  -4       3036.08       2871.97       148.92 o
  22   0  -4       3928.50       3675.65       182.01 o
  24   0  -4        278.72        163.10        49.64 o
  26   0  -4       2971.60       2760.87       165.46 o
  28   0  -4        689.50        794.22       106.37 o
  30   0  -4        935.17       1068.42       127.64 o
  -3   1  -4      42161.79      44805.08      1311.89 o
  -1   1  -4      17943.07      18981.00       572.03 o
   1   1  -4       6737.63       6630.35       217.47 o
   3   1  -4        485.99        486.93        28.37 o
   9   1  -4       4802.16       4617.96       170.19 o
  11   1  -4       7711.35       7671.71       215.10 o
  13   1  -4        463.62        537.00        85.10 o
  15   1  -4       9182.13      10252.67       249.03 o
  17   1  -4       3727.19       3087.07       144.19 o
  19   1  -4       8984.50       8738.73       228.97 o
  21   1  -4       6488.94       6691.30       192.19 o
  23   1  -4        839.39        810.98        93.37 o
  25   1  -4        922.22        983.33        78.56 o
  27   1  -4       1695.25       1429.61        96.77 o
  29   1  -4        727.79        767.92        76.83 o
  31   1  -4        530.73        603.17        71.64 o
  -6   2  -4      47626.20      54406.67      1597.90 o
  -4   2  -4      25415.15      25672.80       791.86 o
  -2   2  -4      51266.62      53806.28      1607.36 o
   0   2  -4      23330.77      24140.70       513.87 o
   2   2  -4       1215.42       1337.89        59.09 o
   8   2  -4      47574.34      49416.77      1467.90 o
  10   2  -4      38107.15      40600.59       863.29 o
  12   2  -4      22914.57      24501.33       533.18 o
  14   2  -4       3192.46       3266.10       101.11 o
  16   2  -4       7778.30       7234.52       382.93 o
  18   2  -4      11385.34      11674.95       287.47 o
  20   2  -4       6539.41       6597.20       291.92 o
  22   2  -4        646.31        607.44       115.82 o
  24   2  -4         30.86          6.52        24.19 o
  26   2  -4        786.58        609.27        92.19 o
  28   2  -4       1178.48       1203.64        91.52 o
  30   2  -4       1272.85       1261.26       117.01 o
  -9   3  -4       1006.70        957.32        73.28 o
  -7   3  -4        102.67         54.37        21.27 o
  -5   3  -4      42584.67      46705.54      1404.07 o
  -3   3  -4      23388.52      23699.06       720.95 o
  -1   3  -4      12442.03      12390.83       404.20 o
   1   3  -4        533.68        482.26        14.44 o
   3   3  -4        321.07        243.47        30.73 o
   7   3  -4      45365.99      47766.87      1406.44 o
   9   3  -4      48852.12      50981.59      1519.90 o
  11   3  -4      11902.84      12541.68       285.80 o
  13   3  -4        776.58        706.76        75.64 o
  15   3  -4       2700.72       2776.43       130.01 o
  17   3  -4      10151.85      10221.27       254.86 o
  19   3  -4       4678.94       4463.14       137.82 o
  21   3  -4       1255.28       1165.54        74.36 o
  23   3  -4       1620.82       1499.71        80.02 o
  25   3  -4         74.54         41.66        26.12 o
  27   3  -4        215.23        162.56        41.79 o
  29   3  -4        685.55        678.93       153.64 o
  31   3  -4       1088.41       1152.63        98.10 o
 -12   4  -4       7715.05       7084.19       281.29 o
 -10   4  -4       1787.24       1427.71        96.91 o
  -8   4  -4        115.46        193.83        37.82 o
  -6   4  -4       2700.09       2292.85       113.46 o
  -4   4  -4      28009.26      27677.27       855.68 o
  -2   4  -4       5479.03       4765.34       182.01 o
   0   4  -4        279.37        249.63        14.80 o
   2   4  -4      16202.10      18042.97       393.49 o
   4   4  -4       8429.75       8749.72       159.01 o
   6   4  -4      45221.05      48159.25      1418.26 o
   8   4  -4      38509.04      40876.51      1214.97 o
  10   4  -4      24175.22      24603.93       531.51 o
  12   4  -4       7999.69       8284.51       203.83 o
  14   4  -4       2854.42       2820.56       179.65 o
  16   4  -4       2721.53       2533.29       156.01 o
  18   4  -4       1464.20       1259.11       147.74 o
  20   4  -4       3535.43       3670.36       124.31 o
  22   4  -4       2499.08       2563.71       141.83 o
  24   4  -4        314.54        280.40        44.08 o
  26   4  -4        803.78        895.28        74.25 o
  28   4  -4        598.81        627.00        67.31 o
  30   4  -4       1070.31       1142.09        67.98 o
 -13   5  -4      10738.54      11230.23       394.75 o
 -11   5  -4       3337.70       3363.63       163.10 o
  -9   5  -4        828.16        900.59        82.73 o
  -7   5  -4       2348.75       2129.75       113.46 o
  -5   5  -4       9643.92      10339.09       342.75 o
  -3   5  -4      14940.38      15160.94       337.57 o
  -1   5  -4      14410.80      14968.39       332.00 o
   1   5  -4       2181.82       2279.91       165.46 o
   3   5  -4       1092.76        900.96        30.17 o
   5   5  -4      33115.53      35532.52       609.33 o
   7   5  -4     105969.77     115567.59      1922.90 o
   9   5  -4       2836.70       2331.86        61.32 o
  11   5  -4       1589.80       1531.52        41.79 o
  13   5  -4       1982.23       2047.77        71.81 o
  15   5  -4       1204.09       1367.76       105.19 o
  17   5  -4       1546.66       1502.90        67.31 o
  19   5  -4       5059.25       5149.75       154.28 o
  21   5  -4       4769.77       4870.38       197.37 o
  23   5  -4        304.74        286.44        30.23 o
  25   5  -4         91.50         48.19        32.49 o
  27   5  -4        967.77        852.93        68.92 o
  29   5  -4        793.10        829.63        85.65 o
 -14   6  -4       6848.34       6748.54       288.38 o
 -12   6  -4       5449.60       5273.55       236.38 o
 -10   6  -4        170.52        113.46        40.18 o
  -8   6  -4        685.70        796.59        82.73 o
  -6   6  -4       3988.14       3573.70       176.10 o
  -4   6  -4      12568.59      12174.97       345.11 o
  -2   6  -4      11856.99      11580.75       270.74 o
   0   6  -4       7805.15       7841.84       188.78 o
   2   6  -4         27.74         25.16         8.18 o
   4   6  -4         72.64         57.87        20.35 o
   6   6  -4      41192.59      40518.92       872.18 o
   8   6  -4      13117.27      13236.02       243.55 o
  10   6  -4       3641.75       3248.95        68.95 o
  12   6  -4        366.03        383.04        28.32 o
  14   6  -4       1042.25        966.88        38.68 o
  16   6  -4        347.61        310.99        25.05 o
  18   6  -4       3131.57       3031.21        77.51 o
  20   6  -4       2377.66       2465.48        71.00 o
  22   6  -4       1177.29       1149.80        56.40 o
  24   6  -4        485.65        496.84        40.06 o
  26   6  -4         89.69         77.67        31.84 o
  28   6  -4        805.19        772.12        82.65 o
 -15   7  -4       4563.23       4569.15       231.65 o
 -13   7  -4       5670.71       6117.41       262.38 o
 -11   7  -4       1646.69       1444.26       111.10 o
  -9   7  -4        317.27        304.93        56.73 o
  -7   7  -4       1979.42       2025.77       170.19 o
  -5   7  -4       7229.74       6949.13       191.46 o
  -3   7  -4       6641.96       5509.26       414.84 o
  -1   7  -4       8265.16       8017.73       155.25 o
   1   7  -4        611.36        551.54        56.09 o
   3   7  -4        709.61        757.91        29.85 o
   5   7  -4      33042.14      33114.20       709.98 o
   7   7  -4      19057.76      19975.45       437.57 o
   9   7  -4      17334.67      17400.55       400.77 o
  11   7  -4       1362.66       1267.61        42.99 o
  13   7  -4        482.30        499.99        40.60 o
  15   7  -4       1406.71       1464.65        46.29 o
  17   7  -4        709.65        724.45        39.87 o
  19   7  -4       2086.44       1950.17       102.69 o
  21   7  -4       2865.91       3098.69       101.75 o
  23   7  -4       2252.49       2232.78       103.96 o
  25   7  -4        284.98        276.70        41.33 o
  27   7  -4        364.08        456.54        52.69 o
 -18   8  -4        322.71        574.39       101.64 o
 -16   8  -4       3403.89       3654.37       203.28 o
 -14   8  -4       5739.02       5810.12       269.47 o
 -12   8  -4       4679.37       4550.24       226.92 o
 -10   8  -4       2229.10       2463.04       144.19 o
  -8   8  -4        203.55        134.73        40.18 o
  -6   8  -4       5570.21       5725.03       241.10 o
  -4   8  -4      12017.44      11407.40       499.94 o
  -2   8  -4      18684.15      18421.34       426.34 o
   0   8  -4       4048.24       3760.90       138.28 o
   2   8  -4        227.97        224.57        16.62 o
   4   8  -4         19.71         31.16        13.27 o
   6   8  -4      15835.18      15853.84       354.68 o
   8   8  -4       7624.71       7885.93       197.64 o
  10   8  -4      10092.71       9613.50       191.27 o
  12   8  -4       1101.51        949.38        55.08 o
  14   8  -4        694.70        627.52        51.73 o
  16   8  -4       3249.66       3299.80       117.61 o
  18   8  -4       3671.03       3472.76       103.51 o
  20   8  -4       3513.54       3603.02       128.30 o
  22   8  -4       1025.36       1053.92        67.66 o
  24   8  -4         92.20        129.22        35.48 o
  26   8  -4         14.34          3.35        27.23 o
 -19   9  -4        142.50        198.56        75.64 o
 -17   9  -4       1273.29       1309.52       141.83 o
 -15   9  -4       2303.55       2162.84       160.74 o
 -13   9  -4       2743.05       2912.15       174.92 o
 -11   9  -4       1203.31        910.05       101.64 o
  -9   9  -4         15.81        -15.36        30.73 o
  -7   9  -4        817.58        756.40        89.82 o
  -5   9  -4       2993.73       3169.80       165.46 o
  -3   9  -4       6030.51       5820.04       496.39 o
  -1   9  -4       5523.81       5619.53       231.65 o
   1   9  -4        367.43        412.50        39.71 o
   3   9  -4         28.27         30.51        18.16 o
   5   9  -4       5601.94       5146.31       157.02 o
   7   9  -4       8698.65       8229.81       204.85 o
   9   9  -4       2688.57       2681.08        90.17 o
  11   9  -4       7642.83       7407.63       199.82 o
  13   9  -4         51.13         66.82        24.90 o
  15   9  -4        702.94        665.72        75.64 o
  17   9  -4       1890.94       1940.02        90.81 o
  19   9  -4       2567.16       2852.98       140.64 o
  21   9  -4       1779.84       1777.58        97.25 o
  23   9  -4        332.91        354.75        55.16 o
  25   9  -4         25.39         34.83        49.64 o
 -18  10  -4        333.91        475.12        94.55 o
 -16  10  -4        700.62        919.50       118.19 o
 -14  10  -4       2133.82       2533.95       170.19 o
 -12  10  -4       1479.99       1453.71       144.19 o
 -10  10  -4        104.70        224.56        61.46 o
  -8  10  -4         31.42         40.18        40.18 o
  -6  10  -4       1201.42       1063.69       108.73 o
  -4  10  -4        839.29        765.86        94.55 o
  -2  10  -4       2105.82       2035.20       132.37 o
   0  10  -4        698.39        713.14        51.55 o
   2  10  -4        741.08        689.24        52.78 o
   4  10  -4       1351.69       1348.62        92.19 o
   6  10  -4       3405.72       3028.99       109.24 o
   8  10  -4       2883.30       2808.15       148.92 o
  10  10  -4       2593.05       2718.32       144.19 o
  12  10  -4       2010.81       2240.12       122.92 o
  14  10  -4        157.66        153.02        33.43 o
  16  10  -4       1082.68       1221.24        81.70 o
  18  10  -4       1408.64       1607.68        96.91 o
  20  10  -4       1387.56       1619.88        97.68 o
  22  10  -4        451.10        383.55        56.21 o
  24  10  -4          5.87        -15.44        30.89 o
 -19  11  -4        291.03        278.92        89.82 o
 -17  11  -4        378.53        501.12       101.64 o
 -15  11  -4       1574.63       2025.74       182.01 o
 -13  11  -4       1243.98       1155.88       134.73 o
 -11  11  -4       1089.24       1243.34       132.37 o
  -9  11  -4         38.89         28.37        44.91 o
  -7  11  -4        639.27        787.13       104.01 o
  -5  11  -4       1277.59       1328.43       125.28 o
  -3  11  -4       5377.09       5457.92       250.56 o
  -1  11  -4       2915.46       2673.41       163.10 o
   1  11  -4        692.69        671.31        87.46 o
   3  11  -4          5.47         -5.65        18.74 o
   5  11  -4        479.86        542.34        65.00 o
   7  11  -4       2111.20       2337.01        97.25 o
   9  11  -4       2531.82       2434.67       141.83 o
  11  11  -4       2667.84       2583.59       153.64 o
  13  11  -4         16.90         23.64        44.91 o
  15  11  -4        683.50        664.22        94.55 o
  17  11  -4       1537.34       1770.46       156.01 o
  19  11  -4       2165.85       2450.25       113.75 o
  21  11  -4        354.70        332.88        54.48 o
  23  11  -4         10.91          3.55        38.01 o
 -16  12  -4        332.81        562.58       108.73 o
 -14  12  -4       1523.37       1794.09       172.55 o
 -12  12  -4       1057.08       1827.19       170.19 o
 -10  12  -4        867.06       1118.06       130.01 o
  -8  12  -4        729.70        699.67        99.28 o
  -6  12  -4       1040.36       1016.42       118.19 o
  -4  12  -4       1888.27       1489.17       139.46 o
  -2  12  -4       3913.02       4122.40       215.10 o
   0  12  -4       1871.36       2165.20       148.92 o
   2  12  -4         29.22         59.09        42.55 o
   4  12  -4        628.03        609.85        92.19 o
   6  12  -4       2290.26       2261.94        99.91 o
   8  12  -4       2516.06       2657.11       113.07 o
  10  12  -4        846.64        950.23       104.01 o
  12  12  -4        769.90        746.95        94.55 o
  14  12  -4        199.71        217.47        63.82 o
  16  12  -4        353.00        468.02        87.46 o
  18  12  -4       1308.17       1484.44       151.28 o
  20  12  -4        636.43        711.49       111.10 o
 -13  13  -4       1203.04       1219.70       148.92 o
 -11  13  -4        141.67        104.01        66.19 o
  -9  13  -4        345.59        418.39        92.19 o
  -7  13  -4        551.76        501.12        94.55 o
  -5  13  -4       3260.99       3370.72       203.28 o
  -3  13  -4       3941.01       3387.27       205.65 o
  -1  13  -4       1371.65       1569.54       148.92 o
   1  13  -4        281.63        380.57        78.00 o
   3  13  -4        100.31        101.64        54.37 o
   5  13  -4        372.64        295.47        75.64 o
   7  13  -4        488.03        588.58        96.91 o
   9  13  -4        503.87        582.83        61.84 o
  11  13  -4        607.89        791.86        96.91 o
  13  13  -4        489.64        401.84        78.00 o
  15  13  -4        449.53        404.20        82.73 o
  17  13  -4        284.89        340.38        78.00 o
 -10  14  -4        410.74        323.84        89.82 o
  -8  14  -4         93.69         63.82        61.46 o
  -6  14  -4       1014.22       1099.15       134.73 o
  -4  14  -4       5112.33       5200.27       269.47 o
  -2  14  -4       2587.95       2867.24       186.74 o
   0  14  -4        494.07        534.21        96.91 o
   2  14  -4         27.81          2.36        44.91 o
   4  14  -4        550.72        673.67       104.01 o
   6  14  -4        615.92        730.40       113.46 o
   8  14  -4        241.04        257.65        73.28 o
  10  14  -4        291.43        290.74        85.10 o
  12  14  -4        160.57        271.50        95.73 o
  14  14  -4         60.06        184.37        61.46 o
  -5  15  -4        545.16        555.48       106.37 o
  -3  15  -4       1170.28       1129.88       139.46 o
  -1  15  -4        931.67       1056.60       134.73 o
   1  15  -4         15.78         73.28        54.37 o
   3  15  -4        172.73        174.92        70.91 o
   5  15  -4        291.27        309.65        85.10 o
   7  15  -4        665.27        635.85       113.46 o
   9  15  -4        570.86        569.67       104.01 o
  -5   1  -3          6.79         -5.91        11.82 o
  -3   1  -3       1673.17       1720.82        73.28 o
  -1   1  -3       3640.34       3894.03        90.81 o
   1   1  -3          0.27         -2.36         4.73 o
   7   1  -3      13508.95      15019.33       463.30 o
   9   1  -3        315.81        431.72       124.10 o
  11   1  -3        427.07        469.28        33.43 o
  13   1  -3       1642.60       1861.47        66.86 o
  15   1  -3         12.48         22.85        17.73 o
  17   1  -3         72.21         78.91        21.54 o
  19   1  -3         10.52          3.44        18.16 o
  21   1  -3        211.82        174.31        32.56 o
  23   1  -3        524.79        462.01        50.96 o
  25   1  -3        295.86        339.41        60.28 o
  27   1  -3         85.45         48.37        32.56 o
  29   1  -3         19.10         15.85        34.23 o
  31   1  -3          4.71        -15.88        31.76 o
  -8   2  -3       1992.50       2146.29       106.37 o
  -6   2  -3       1104.01       1110.97        66.19 o
  -2   2  -3         10.65          7.09         7.09 o
   0   2  -3       1055.25       1039.23        18.54 o
   2   2  -3      20842.61      22862.29       690.22 o
   6   2  -3      52708.40      59202.75      1768.09 o
   8   2  -3       2927.15       2887.49       185.56 o
  10   2  -3       5558.08       6075.36       149.59 o
  12   2  -3        996.42       1113.86        56.73 o
  14   2  -3        888.69       1242.47        54.30 o
  16   2  -3        143.22        129.55        33.09 o
  18   2  -3        847.64        900.43        59.32 o
  20   2  -3        648.14        523.67       105.19 o
  22   2  -3       1174.14       1242.88       148.92 o
  24   2  -3        544.69        612.10        59.89 o
  26   2  -3          1.49         11.67        26.59 o
  28   2  -3        175.39         82.93        46.09 o
  30   2  -3         91.76         65.37        40.92 o
  -9   3  -3       4748.33       4956.81       198.56 o
  -7   3  -3       7581.32       8779.01       302.56 o
  -5   3  -3       9349.33      10294.18       342.75 o
  -3   3  -3        997.82       1066.06        59.09 o
  -1   3  -3          2.49         -2.11         4.23 o
   1   3  -3      11989.67      12979.21       286.47 o
   3   3  -3      53431.53      57336.19      1175.56 o
   5   3  -3      35353.93      37482.15      1106.24 o
   7   3  -3        865.70        739.86        47.28 o
   9   3  -3       3372.77       3534.64        95.23 o
  11   3  -3         16.07         13.09        10.77 o
  13   3  -3          9.39         -5.01        10.02 o
  15   3  -3         17.03          7.09        13.37 o
  17   3  -3        163.92        195.45        28.93 o
  19   3  -3        188.25        176.15        30.62 o
  21   3  -3       2081.41       2102.21        90.21 o
  23   3  -3        197.89        194.40        40.18 o
  25   3  -3         13.05         -0.23        39.00 o
  27   3  -3         77.79         14.88        27.83 o
  29   3  -3          6.55         28.01        32.31 o
  31   3  -3          5.68          7.99        25.10 o
 -12   4  -3         55.79         33.09        26.00 o
 -10   4  -3       2681.68       2543.41       132.37 o
  -8   4  -3       8842.91       9346.31       335.65 o
  -6   4  -3       3825.72       3791.47       160.74 o
  -4   4  -3         30.93         20.84         8.21 o
  -2   4  -3        116.71        118.20        12.16 o
   0   4  -3        113.02         70.79        10.57 o
   2   4  -3       2506.70       2343.35        52.21 o
   4   4  -3      14595.62      16115.02       281.76 o
   6   4  -3       3846.23       4047.98        84.46 o
   8   4  -3       3915.98       3930.93       146.55 o
  10   4  -3         99.19         73.28        14.77 o
  12   4  -3       2514.59       2556.97        81.70 o
  14   4  -3          7.91          3.71        11.35 o
  16   4  -3        139.21        125.49        24.19 o
  18   4  -3        443.40        428.38        41.69 o
  20   4  -3       2045.26       1992.75        85.05 o
  22   4  -3        531.10        515.19        54.37 o
  24   4  -3         88.43         24.74        24.41 o
  26   4  -3         86.74         79.81        25.34 o
  28   4  -3          5.33          2.98        24.65 o
  30   4  -3         11.74        -11.85        23.69 o
 -13   5  -3        444.35        361.66        59.09 o
 -11   5  -3       3841.45       4261.86       186.74 o
  -9   5  -3       7245.13       7396.21       278.92 o
  -7   5  -3        391.52        420.75        52.00 o
  -5   5  -3       4271.21       4665.16       119.09 o
  -3   5  -3          3.10          1.42         7.87 o
  -1   5  -3        151.14        120.40        15.36 o
   1   5  -3       1132.63       1258.59        33.28 o
   3   5  -3      14561.89      15470.54       335.76 o
   5   5  -3       4282.40       4618.64       117.61 o
   7   5  -3       7669.87       7633.41       148.18 o
   9   5  -3        407.73        437.53        21.96 o
  11   5  -3          6.94         -3.13         7.51 o
  13   5  -3        297.95        272.36        21.49 o
  15   5  -3        243.46        258.23        24.73 o
  17   5  -3          7.11         -5.27        10.54 o
  19   5  -3          2.39          1.50        12.84 o
  21   5  -3         10.57         -7.39        14.78 o
  23   5  -3        109.60         96.32        23.16 o
  25   5  -3         93.96         89.68        27.64 o
  27   5  -3         64.53         99.40        27.53 o
  29   5  -3          0.97         -6.34        31.58 o
 -16   6  -3         55.35        104.01        47.28 o
 -14   6  -3          6.50         -7.09        28.37 o
 -12   6  -3        310.10        288.38        56.73 o
 -10   6  -3       2091.58       2032.83       118.19 o
  -8   6  -3       4424.79       3930.09       476.30 o
  -6   6  -3         41.72         43.38        12.45 o
  -4   6  -3        211.92        181.97        19.67 o
  -2   6  -3         99.05        129.85        43.73 o
   0   6  -3       3409.54       3489.39        72.61 o
   2   6  -3       5238.81       5337.44       107.75 o
   4   6  -3      18715.69      19111.12       417.50 o
   6   6  -3        534.63        510.22        32.30 o
   8   6  -3      12289.42      13000.15       296.39 o
  10   6  -3       1948.20       2015.70        48.88 o
  12   6  -3        394.18        381.16        23.67 o
  14   6  -3         51.78         55.19        12.73 o
  16   6  -3        746.76        731.82        37.76 o
  18   6  -3        103.66        134.95        37.53 o
  20   6  -3       1671.97       1550.02        57.59 o
  22   6  -3         87.85         98.59        21.94 o
  24   6  -3         85.08         59.09        23.86 o
  26   6  -3        218.60        245.99        42.23 o
  28   6  -3          3.81         11.42        36.87 o
 -17   7  -3        209.93        234.01        63.82 o
 -15   7  -3        444.69        484.57        75.64 o
 -13   7  -3         37.96         56.73        37.82 o
 -11   7  -3        950.98       1040.05       101.64 o
  -9   7  -3       1585.90       1472.43        59.90 o
  -7   7  -3        310.40        295.39        69.73 o
  -5   7  -3       5259.01       5155.45       440.84 o
  -3   7  -3        580.29        567.01        34.00 o
  -1   7  -3        133.24        144.93        20.97 o
   1   7  -3       3492.45       3475.85        76.26 o
   3   7  -3      13844.70      14697.29       269.49 o
   5   7  -3        822.67        788.45        52.00 o
   7   7  -3         69.82        106.55        19.17 o
   9   7  -3       1191.95       1188.44        40.04 o
  11   7  -3       2294.94       2067.71        59.58 o
  13   7  -3        118.88        124.34        15.91 o
  15   7  -3         34.43         30.79        12.73 o
  17   7  -3        982.62        949.11        65.51 o
  19   7  -3         86.49         93.18        26.51 o
  21   7  -3         35.32         42.63        26.29 o
  23   7  -3        108.69         44.40        27.44 o
  25   7  -3        277.32        349.53        46.28 o
  27   7  -3         14.88         47.08        31.00 o
 -18   8  -3        149.54        113.46        59.09 o
 -16   8  -3         34.49         23.64        47.28 o
 -14   8  -3        123.46         66.19        44.91 o
 -12   8  -3        180.69        165.46        52.00 o
 -10   8  -3        277.52        274.20        56.73 o
  -8   8  -3         74.68         44.91        16.42 o
  -6   8  -3       1103.39       1029.32        62.64 o
  -4   8  -3        450.55        476.92        36.64 o
  -2   8  -3        338.22        328.13        31.80 o
   0   8  -3        427.45        387.25        34.63 o
   2   8  -3       7979.88       7678.12       151.62 o
   4   8  -3        756.59        722.33        34.22 o
   6   8  -3        625.81        525.67        36.92 o
   8   8  -3         12.63         31.76        11.94 o
  10   8  -3        193.56        188.95        27.24 o
  12   8  -3        345.17        384.84        60.28 o
  14   8  -3          4.10         -4.73        18.16 o
  16   8  -3        115.36        136.08        32.30 o
  18   8  -3        245.68        262.38        41.69 o
  20   8  -3        300.68        325.96       102.82 o
  22   8  -3         39.19         17.80        28.27 o
  24   8  -3         84.63        119.37        40.11 o
  26   8  -3         13.44         66.19        41.79 o
 -19   9  -3         76.70         -9.46        49.64 o
 -17   9  -3         23.83         63.82        54.37 o
 -15   9  -3         88.23        134.73        56.73 o
 -13   9  -3        178.54        191.46        56.73 o
 -11   9  -3         81.66         63.82        42.55 o
  -9   9  -3       1409.57       1413.53       127.64 o
  -7   9  -3       6928.13       7124.37       290.74 o
  -5   9  -3       4348.62       4462.54       228.10 o
  -3   9  -3        508.45        549.80       105.19 o
  -1   9  -3        246.09        322.06        33.51 o
   1   9  -3        629.24        623.32        56.73 o
   3   9  -3       3471.39       3158.68       105.34 o
   5   9  -3       1907.47       1824.41        63.59 o
   7   9  -3         13.64         16.42        13.96 o
   9   9  -3       1460.98       1514.26       131.19 o
  11   9  -3        148.54        148.39        36.64 o
  13   9  -3        120.30        133.46        28.41 o
  15   9  -3        345.77        401.73        45.76 o
  17   9  -3          3.40         -4.24        24.19 o
  19   9  -3         44.21         19.86        42.55 o
  21   9  -3         83.74         55.23        41.37 o
  23   9  -3         20.09          5.59        34.23 o
  25   9  -3         63.46         69.75        42.01 o
 -20  10  -3        342.63        250.56        82.73 o
 -18  10  -3        128.06        231.65        73.28 o
 -16  10  -3         40.20        122.92        63.82 o
 -14  10  -3         71.94         96.91        54.37 o
 -12  10  -3         18.96         35.46        44.91 o
 -10  10  -3        212.52        153.64        56.73 o
  -8  10  -3         44.88         73.28        40.18 o
  -6  10  -3         51.69         40.18        37.82 o
  -4  10  -3         37.98        -14.18        28.37 o
  -2  10  -3         18.57         34.37        20.04 o
   0  10  -3        121.31        141.54        27.24 o
   2  10  -3       2271.92       2323.43        91.85 o
   4  10  -3         96.60        106.07        26.59 o
   6  10  -3          6.54         -2.36        23.64 o
   8  10  -3        217.25        267.10        52.00 o
  10  10  -3        593.43        577.99        47.70 o
  12  10  -3        113.19        121.81        28.93 o
  14  10  -3         18.64         36.92        23.85 o
  16  10  -3         24.34         44.91        26.74 o
  18  10  -3         10.69         20.88        28.85 o
  20  10  -3        207.93        229.04        46.00 o
  22  10  -3         34.36         20.68        32.93 o
  24  10  -3        313.96        303.49        87.46 o
 -19  11  -3        133.47        219.83        80.37 o
 -17  11  -3         13.25         28.37        54.37 o
 -15  11  -3         58.60        -16.55        44.91 o
 -13  11  -3        422.38        484.57        87.46 o
 -11  11  -3        782.25        910.05       118.19 o
  -9  11  -3         46.77         42.55        49.64 o
  -7  11  -3        304.60        283.65        66.19 o
  -5  11  -3         62.97        118.19        49.64 o
  -3  11  -3         65.23        106.37        42.55 o
  -1  11  -3         33.96         52.00        23.64 o
   1  11  -3        325.49        292.75        38.62 o
   3  11  -3       1953.00       1955.41       163.10 o
   5  11  -3          1.89         -9.08        18.16 o
   7  11  -3         62.80        160.74        42.55 o
   9  11  -3        761.15       1099.15       104.01 o
  11  11  -3         86.99         63.82        40.18 o
  13  11  -3        243.86        189.10        59.09 o
  15  11  -3        203.30        198.56        63.82 o
  17  11  -3       1132.15       1169.56        82.12 o
  19  11  -3         84.19         90.70        37.82 o
  21  11  -3         30.34         21.97        33.99 o
  23  11  -3        340.10        358.86        59.89 o
 -16  12  -3         44.66        -21.27        52.00 o
 -14  12  -3         15.34        -21.27        42.55 o
 -12  12  -3        862.63        862.77       120.55 o
 -10  12  -3        781.06       1051.87       125.28 o
  -8  12  -3         60.20         94.55        56.73 o
  -6  12  -3          1.84         49.64        44.91 o
  -4  12  -3         25.58         70.91        44.91 o
  -2  12  -3          9.96        -17.73        35.46 o
   0  12  -3         38.54         40.18        44.91 o
   2  12  -3         60.82         68.62        27.83 o
   4  12  -3         12.42          0.00        22.69 o
   6  12  -3         20.04         33.55        25.55 o
   8  12  -3         80.14         49.90        29.95 o
  10  12  -3       1433.51       1541.17       120.55 o
  12  12  -3        168.95        158.37        54.37 o
  14  12  -3          7.15         -7.09        40.18 o
  16  12  -3        317.27        274.20        70.91 o
  18  12  -3        403.62        489.30        94.55 o
  20  12  -3        161.55         85.10        63.82 o
 -15  13  -3         19.17         18.91        63.82 o
 -13  13  -3        197.56        295.47        82.73 o
 -11  13  -3        827.11        860.41       122.92 o
  -9  13  -3        630.08        562.57        96.91 o
  -7  13  -3         12.59        -21.27        44.91 o
  -5  13  -3        114.61        101.64        52.00 o
  -3  13  -3         98.45         99.28        52.00 o
  -1  13  -3          5.78          7.09        44.91 o
   1  13  -3         43.65         82.73        52.00 o
   3  13  -3         44.21         37.82        52.00 o
   5  13  -3          7.05         -5.61        27.18 o
   7  13  -3         25.23          8.62        27.83 o
   9  13  -3        191.65        289.03        48.78 o
  11  13  -3        434.16        366.38        75.64 o
  13  13  -3         31.63        -18.91        37.82 o
  15  13  -3        155.69        122.92        56.73 o
  17  13  -3        266.21        276.56        78.00 o
 -12  14  -3        108.81        122.92        73.28 o
 -10  14  -3         70.24         23.64        52.00 o
  -8  14  -3         25.43        134.73        66.19 o
  -6  14  -3         64.16        101.64        59.09 o
  -4  14  -3         49.24         33.09        49.64 o
  -2  14  -3        212.07        326.20        75.64 o
   0  14  -3         68.67         70.91        54.37 o
   2  14  -3        107.06        156.01        68.55 o
   4  14  -3        122.62         52.00        54.37 o
   6  14  -3          1.96         16.55        49.64 o
   8  14  -3         24.69         44.24        34.04 o
  10  14  -3        140.88        147.67        42.40 o
  12  14  -3        109.57        122.92        54.37 o
  14  14  -3          1.06        -21.27        42.55 o
  -7  15  -3          0.97         96.91        66.19 o
  -5  15  -3         22.98         26.00        54.37 o
  -3  15  -3         77.25         96.91        61.46 o
  -1  15  -3        168.22        271.83        80.37 o
   1  15  -3         43.49         70.91        56.73 o
   3  15  -3         78.48        120.55        63.82 o
   5  15  -3          0.36          7.09        52.00 o
   7  15  -3          0.88         63.82        56.73 o
   9  15  -3         19.38         23.64        59.09 o
   0   0  -2      39397.65      46719.72      1333.16 o
   6   0  -2      13539.94      15967.20       484.57 o
   8   0  -2      16414.54      18472.79       564.94 o
  10   0  -2       4859.08       5436.65       193.83 o
  12   0  -2      20922.80      22800.83       704.40 o
  14   0  -2      19267.81      20134.51       635.85 o
  16   0  -2      11768.86      11286.96       387.66 o
  18   0  -2       8867.60       9639.42       347.47 o
  20   0  -2        470.10        475.12        68.55 o
  22   0  -2       1750.00       1735.00       118.19 o
  24   0  -2        543.88        619.31        85.10 o
  26   0  -2       3226.82       3418.00       193.83 o
  28   0  -2       1693.08       1810.64       160.74 o
  30   0  -2        317.77        333.29        78.00 o
  -5   1  -2      16119.48      17059.26       524.75 o
  -3   1  -2       1177.21       1226.79        56.73 o
  -1   1  -2         57.60         -2.36        11.82 o
   1   1  -2      11860.91      14079.41       297.50 o
   3   1  -2      51391.24      55163.07      1652.27 o
   5   1  -2     112406.18     117533.26      3448.73 o
   7   1  -2      27668.86      29013.96       615.92 o
   9   1  -2       1295.89       1289.49        83.91 o
  11   1  -2      33016.15      38666.68       820.67 o
  13   1  -2       1946.09       1510.13        80.37 o
  15   1  -2       9311.32       8596.20       215.60 o
  17   1  -2       9504.29       9805.17       245.68 o
  19   1  -2       2703.91       2732.63       100.24 o
  21   1  -2          8.00         -5.80        18.16 o
  23   1  -2       2152.53       2161.97       147.74 o
  25   1  -2       2365.32       2406.41       107.72 o
  27   1  -2       2336.50       2438.07       114.48 o
  29   1  -2        940.10       1011.96        87.74 o
  31   1  -2         32.11         43.47        33.99 o
  -8   2  -2      10196.70      10062.53       338.02 o
  -6   2  -2      35698.96      37449.05      1148.79 o
  -4   2  -2      16999.95      18004.76       548.39 o
  -2   2  -2       7569.79       8052.44       196.19 o
   0   2  -2      16201.87      16614.03       346.75 o
   4   2  -2      60307.62      64639.39      1888.64 o
   6   2  -2       4257.66       5059.46       118.64 o
   8   2  -2       6920.88       7309.78       170.46 o
  10   2  -2       1517.47       1521.49        52.63 o
  12   2  -2       9207.19       9870.94       233.98 o
  14   2  -2       5902.49       5103.44       139.46 o
  16   2  -2      21296.35      22265.46       499.72 o
  18   2  -2      10949.72      10972.63       346.29 o
  20   2  -2       1665.64       1616.12        75.21 o
  22   2  -2        659.95        654.34        56.53 o
  24   2  -2       2669.98       2493.20       119.37 o
  26   2  -2       1529.42       1613.39       103.59 o
  28   2  -2       1330.91       1428.89       100.86 o
  30   2  -2        284.03        284.74        39.82 o
  -9   3  -2      22450.82      22181.53       709.13 o
  -7   3  -2      20817.81      19361.56       626.40 o
  -5   3  -2      14138.43      14392.94       453.84 o
  -3   3  -2      10022.59      10173.72       225.35 o
  -1   3  -2       5026.34       5472.57       131.19 o
   1   3  -2      28355.06      31944.84       722.13 o
   3   3  -2     229415.20     230513.59      3850.44 o
   5   3  -2      29893.31      31981.62       540.75 o
   7   3  -2        544.70        418.16        23.85 o
   9   3  -2        151.39        112.02        15.81 o
  11   3  -2       1056.97       1088.80        45.04 o
  13   3  -2      21856.14      23599.19       518.11 o
  15   3  -2       7929.49       7331.22       188.78 o
  17   3  -2      10736.75      10951.30       269.84 o
  19   3  -2       6072.30       6264.50       199.74 o
  21   3  -2        603.41        473.23        49.81 o
  23   3  -2       2920.08       2830.79       111.84 o
  25   3  -2       1364.81       1300.76        88.54 o
  27   3  -2        310.55        364.75        47.21 o
  29   3  -2         83.09         46.65        26.15 o
 -12   4  -2       2753.45       2756.14       139.46 o
 -10   4  -2      31895.62      35862.97      1103.88 o
  -8   4  -2      25048.02      25067.68       798.95 o
  -6   4  -2       3368.69       2893.48        81.08 o
  -4   4  -2      14641.88      15137.81       334.87 o
  -2   4  -2       2927.63       3264.04        65.42 o
   0   4  -2       8547.25       9345.88       169.67 o
   2   4  -2      39022.21      39228.48       827.91 o
   4   4  -2       9779.62       9339.10       212.09 o
   6   4  -2      36295.87      37579.88       642.94 o
   8   4  -2      12226.60      12291.76       194.79 o
  10   4  -2       2002.33       1978.47        46.70 o
  12   4  -2      11061.63      11875.67       273.18 o
  14   4  -2      13654.65      12990.05       304.08 o
  16   4  -2      10419.10      10140.08       249.77 o
  18   4  -2       2728.00       2968.42       103.47 o
  20   4  -2         33.72         25.91        15.62 o
  22   4  -2       1993.73       1933.75        65.45 o
  24   4  -2       3418.14       3623.49        97.28 o
  26   4  -2       1198.20       1495.61        74.38 o
  28   4  -2        478.76        407.45        41.62 o
  30   4  -2         59.07         67.16        30.29 o
 -13   5  -2        135.06        186.74        47.28 o
 -11   5  -2       4362.95       4261.86       186.74 o
  -9   5  -2      22837.00      22989.93       728.04 o
  -7   5  -2       6405.21       5484.13       215.10 o
  -5   5  -2      21651.26      22704.24       496.20 o
  -3   5  -2       5010.18       4979.28       126.50 o
  -1   5  -2       2148.97       2239.49        66.94 o
   1   5  -2       3526.07       3164.36        66.60 o
   3   5  -2      33052.90      34044.57       725.91 o
   5   5  -2      39635.52      41950.38       884.68 o
   7   5  -2      41302.21      45023.79       664.53 o
   9   5  -2       4276.52       4585.81        84.79 o
  11   5  -2       5018.24       5259.05       121.03 o
  13   5  -2      12752.39      12143.10       346.98 o
  15   5  -2      16296.61      16233.34       265.32 o
  17   5  -2       4388.84       4642.20        99.59 o
  19   5  -2         11.75         11.40        13.85 o
  21   5  -2        190.04        184.94        26.01 o
  23   5  -2       1989.05       2065.56        72.33 o
  25   5  -2       3128.79       3173.13        92.76 o
  27   5  -2        850.07        954.62        88.02 o
  29   5  -2        404.56        489.16       106.94 o
 -16   6  -2       3546.94       3418.00       177.28 o
 -14   6  -2        628.75        602.76        75.64 o
 -12   6  -2       1227.38       1283.52        92.19 o
 -10   6  -2       2355.65       2196.72        76.10 o
  -8   6  -2      25499.05      25933.02       574.71 o
  -6   6  -2      17077.42      18125.04       404.11 o
  -4   6  -2       6597.66       6448.73       162.19 o
  -2   6  -2        231.04        255.39        53.18 o
   0   6  -2       3732.45       3537.18       101.59 o
   2   6  -2      46092.04      47898.50       834.33 o
   4   6  -2      34775.70      35744.88       759.27 o
   6   6  -2       5446.44       5323.73       134.89 o
   8   6  -2       2786.46       2614.85        63.73 o
  10   6  -2         40.29         26.05        10.23 o
  12   6  -2       7612.04       7431.42       131.93 o
  14   6  -2      10489.79      11072.86       188.42 o
  16   6  -2       2104.07       2056.16        87.00 o
  18   6  -2        288.74        318.84        27.74 o
  20   6  -2          5.08         -7.31        14.63 o
  22   6  -2       1184.41       1164.44        56.09 o
  24   6  -2       2909.69       3307.03       112.75 o
  26   6  -2        415.44        483.23        52.16 o
  28   6  -2       1205.40       1223.51       128.92 o
 -17   7  -2       5288.45       4968.62       238.74 o
 -15   7  -2       2938.46       2926.34       167.83 o
 -13   7  -2         40.24         40.18        35.46 o
 -11   7  -2       2054.57       1902.78        74.40 o
  -9   7  -2      17279.61      17734.11       618.12 o
  -7   7  -2      20212.74      17829.96       978.60 o
  -5   7  -2      13046.17      13041.73       309.64 o
  -3   7  -2       1306.48       1139.98        48.27 o
  -1   7  -2       2316.23       2493.97       109.91 o
   1   7  -2      14932.54      15326.26       280.57 o
   3   7  -2      40411.65      42590.16       893.65 o
   5   7  -2      23424.88      24603.79       527.66 o
   7   7  -2       8511.06       8241.18       157.82 o
   9   7  -2        556.08        647.69        38.99 o
  11   7  -2       1813.40       1790.73        65.00 o
  13   7  -2       2781.54       2571.28        70.76 o
  15   7  -2         61.12         39.81        14.74 o
  17   7  -2        503.71        535.27        72.18 o
  19   7  -2        298.63        332.83        38.65 o
  21   7  -2         22.21         22.43        22.57 o
  23   7  -2       3034.87       3014.71       105.92 o
  25   7  -2        347.20        403.01        48.46 o
  27   7  -2       1218.14       1232.92       154.83 o
 -18   8  -2       3049.96       3240.72       191.46 o
 -16   8  -2       4089.32       3694.56       208.01 o
 -14   8  -2       1923.59       1874.46       130.01 o
 -12   8  -2         21.14         49.64        35.46 o
 -10   8  -2       1817.47       1950.56        75.47 o
  -8   8  -2       4323.89       4260.83       157.19 o
  -6   8  -2      15102.09      14873.63       556.67 o
  -4   8  -2       6345.26       6273.91       377.02 o
  -2   8  -2        900.22        890.06        48.09 o
   0   8  -2       1512.29       1313.77        70.91 o
   2   8  -2      18123.43      17291.21       864.06 o
   4   8  -2      12539.32      12512.81       285.83 o
   6   8  -2       5767.62       5050.37       103.20 o
   8   8  -2       1314.07       1273.86        56.17 o
  10   8  -2        208.15        224.47        59.09 o
  12   8  -2         29.69         35.46        19.17 o
  14   8  -2       1644.88       1557.48       122.92 o
  16   8  -2       6389.31       6566.90       192.02 o
  18   8  -2       2219.79       2288.70       101.03 o
  20   8  -2        428.03        510.59        75.64 o
  22   8  -2        243.60        241.61        47.61 o
  24   8  -2       1092.02       1058.27       112.28 o
  26   8  -2        429.29        504.25       164.28 o
 -19   9  -2       2260.58       2255.03       165.46 o
 -17   9  -2       3328.17       3548.00       200.92 o
 -15   9  -2       2823.81       2980.70       177.28 o
 -13   9  -2        185.15        297.83        66.19 o
 -11   9  -2       3823.60       3848.20       191.46 o
  -9   9  -2       3220.11       3176.09       108.95 o
  -7   9  -2       8985.29       9028.83       228.80 o
  -5   9  -2       6062.09       5958.38       164.56 o
  -3   9  -2       1267.84       1125.15        73.28 o
  -1   9  -2         44.52         59.88        23.64 o
   1   9  -2       3845.56       3657.68       116.43 o
   3   9  -2       5563.88       5217.18       184.37 o
   5   9  -2       6410.12       6397.91       162.55 o
   7   9  -2       2924.34       2725.93        89.52 o
   9   9  -2         40.03         27.69        17.02 o
  11   9  -2        509.02        516.54        44.30 o
  13   9  -2        977.05        992.32       128.82 o
  15   9  -2       5486.24       5415.37       168.42 o
  17   9  -2       2020.37       1647.55       278.92 o
  19   9  -2        301.21        306.58        47.44 o
  21   9  -2         54.38         80.75        35.91 o
  23   9  -2        856.95        872.05        83.37 o
  25   9  -2        432.87        434.25        87.46 o
 -20  10  -2        833.41        704.40       111.10 o
 -18  10  -2       1834.64       1961.92       172.55 o
 -16  10  -2       1464.37       1337.89       139.46 o
 -14  10  -2         65.23         -4.73        42.55 o
 -12  10  -2        609.78        612.21        87.46 o
 -10  10  -2       4126.49       4547.88       222.19 o
  -8  10  -2       7299.87       7526.21       302.56 o
  -6  10  -2       5210.12       5267.21       401.84 o
  -4  10  -2        474.15        506.93        45.76 o
  -2  10  -2        442.83        469.32        73.28 o
   0  10  -2        365.32        393.72        47.28 o
   2  10  -2       2776.48       2437.55        94.88 o
   4  10  -2       4378.95       3944.85       132.49 o
   6  10  -2       3608.30       3727.65       170.19 o
   8  10  -2        405.40        453.26        40.89 o
  10  10  -2        142.15        117.93        24.91 o
  12  10  -2       3980.50       4245.56       148.92 o
  14  10  -2       2272.40       2242.75       176.10 o
  16  10  -2       2636.47       2914.42       286.02 o
  18  10  -2        978.35       1093.28        82.42 o
  20  10  -2        175.71        187.39        63.82 o
  22  10  -2        644.93        707.46       101.64 o
  24  10  -2        387.93        404.92        63.45 o
 -19  11  -2       1010.02       1162.97       141.83 o
 -17  11  -2       1452.14       1604.99       156.01 o
 -15  11  -2        393.93        434.93        82.73 o
 -13  11  -2          4.29          9.46        47.28 o
 -11  11  -2         29.21         23.64        44.91 o
  -9  11  -2       1059.60       1096.78       115.82 o
  -7  11  -2       5495.11       5559.56       257.65 o
  -5  11  -2       2472.97       2678.14       158.37 o
  -3  11  -2         80.88         52.08        24.41 o
  -1  11  -2        474.60        516.43        48.82 o
   1  11  -2       1005.54        905.28        63.94 o
   3  11  -2       4099.49       3993.02       218.65 o
   5  11  -2        775.76        804.64       106.37 o
   7  11  -2       2006.71       2181.75       132.37 o
   9  11  -2          2.97          7.09        33.09 o
  11  11  -2        833.39        796.59        99.28 o
  13  11  -2       2213.28       2205.39       148.92 o
  15  11  -2       4444.98       4574.02       156.45 o
  17  11  -2       1828.91       2072.75       101.97 o
  19  11  -2        700.75        545.24        69.73 o
  21  11  -2         23.19         48.59        44.91 o
 -18  12  -2        410.08        512.94       104.01 o
 -16  12  -2        658.35        758.77       115.82 o
 -14  12  -2        289.70        342.75        78.00 o
 -12  12  -2         15.47         23.64        49.64 o
 -10  12  -2        294.90        330.93        73.28 o
  -8  12  -2       1735.31       1394.62       132.37 o
  -6  12  -2       4038.11       4257.13       217.47 o
  -4  12  -2       1406.50       1394.62       127.64 o
  -2  12  -2         35.83         28.37        40.18 o
   0  12  -2        262.22        292.97        40.72 o
   2  12  -2       1913.03       2031.74       105.19 o
   4  12  -2       3283.12       3253.09       151.28 o
   6  12  -2       1856.20       1984.20       183.19 o
   8  12  -2       1440.45       1411.16       125.28 o
  10  12  -2        282.85        390.02        70.91 o
  12  12  -2        546.51        654.76        92.19 o
  14  12  -2       2100.62       2172.30       156.01 o
  16  12  -2        933.50        995.14       122.92 o
  18  12  -2        318.53        515.30        96.91 o
  20  12  -2         24.65         52.00        61.46 o
 -15  13  -2        513.63        534.21       101.64 o
 -13  13  -2        169.79        234.01        73.28 o
 -11  13  -2         86.38        144.19        63.82 o
  -9  13  -2        716.56       1070.78       125.28 o
  -7  13  -2       1134.28       1314.25       132.37 o
  -5  13  -2       1861.77       1867.37       144.19 o
  -3  13  -2        420.06        567.30        92.19 o
  -1  13  -2        327.62        373.47        78.00 o
   1  13  -2       1258.92       1245.70       130.01 o
   3  13  -2       2497.46       2332.31       107.02 o
   5  13  -2       1791.28       1643.24        99.28 o
   7  13  -2        150.42        171.26        38.01 o
   9  13  -2         80.30        111.10        47.28 o
  11  13  -2        431.74        510.57        85.10 o
  13  13  -2        887.21        780.04       104.01 o
  15  13  -2        634.60        732.77       108.73 o
  17  13  -2        281.70        323.84        89.82 o
 -12  14  -2         52.71         80.37        66.19 o
 -10  14  -2         31.01         -2.36        52.00 o
  -8  14  -2        688.25        706.76       108.73 o
  -6  14  -2        594.54        484.57        89.82 o
  -4  14  -2       1039.82       1155.88       130.01 o
  -2  14  -2        220.75        297.83        75.64 o
   0  14  -2        211.32        245.83        68.55 o
   2  14  -2       1121.63       1021.14       122.92 o
   4  14  -2       2483.89       2512.68       172.55 o
   6  14  -2       1011.10       1157.54       166.65 o
   8  14  -2        360.11        454.18        58.90 o
  10  14  -2        134.96        108.73        54.37 o
  12  14  -2        368.59        290.74        75.64 o
  14  14  -2        855.94        642.94       101.64 o
  -7  15  -2        553.86        560.21       104.01 o
  -5  15  -2        819.90        985.69       125.28 o
  -3  15  -2        143.31        101.64        61.46 o
  -1  15  -2         32.91         21.27        56.73 o
   1  15  -2        443.60        626.40       104.01 o
   3  15  -2        886.98        817.86       120.55 o
   5  15  -2        716.32        834.41       122.92 o
   7  15  -2        224.48        342.75        85.10 o
   9  15  -2        186.26        190.79        51.06 o
  -5   1  -1       1737.72       1933.56        78.00 o
  -3   1  -1        131.77         82.73        16.55 o
  -1   1  -1       1028.80        976.79        25.55 o
   1   1  -1       1790.75       1947.74        66.19 o
   3   1  -1       4851.60       5119.90       163.10 o
   5   1  -1      86253.43      95390.45      1968.10 o
   7   1  -1       1411.61       1531.50        47.61 o
   9   1  -1       9028.74      10532.51       239.00 o
  11   1  -1       1601.44       1776.06        60.99 o
  13   1  -1        882.10        987.90        45.94 o
  15   1  -1        310.74        327.93        44.91 o
  17   1  -1         59.14         42.55        18.39 o
  19   1  -1          8.46         -7.91        15.81 o
  21   1  -1          6.47         30.73        20.84 o
  23   1  -1        352.77        472.28        52.63 o
  25   1  -1         56.01         26.14        28.93 o
  27   1  -1         22.09        -12.93        25.87 o
  29   1  -1          1.21        -14.92        34.27 o
  -8   2  -1        195.85        179.65        28.37 o
  -6   2  -1       1733.77       1879.19        82.73 o
  -4   2  -1       3637.04       3511.30        86.72 o
  -2   2  -1       4631.14       4834.05       106.93 o
   0   2  -1       9261.81       9745.49       170.86 o
   2   2  -1       1439.66       1451.13        46.19 o
   4   2  -1      53048.13      59647.41      1215.96 o
   6   2  -1        971.41        992.64        47.28 o
   8   2  -1        173.47        201.49        50.82 o
  10   2  -1       4532.98       5197.11       132.01 o
  12   2  -1       7113.45       7906.97       193.00 o
  14   2  -1       6119.55       6819.56       176.28 o
  16   2  -1         28.39         -9.46        18.91 o
  18   2  -1       1099.83       1088.59        58.21 o
  20   2  -1         56.44         63.40        23.22 o
  22   2  -1         12.71         26.23        25.87 o
  24   2  -1         51.19         14.56        25.87 o
  26   2  -1          7.23        -15.96        31.91 o
  28   2  -1         61.83         75.17        27.64 o
  30   2  -1          1.73          7.11        25.23 o
 -11   3  -1       1130.75       1144.06        78.00 o
  -9   3  -1        424.47        418.39        44.91 o
  -7   3  -1        808.56        801.31        52.00 o
  -5   3  -1        625.62        694.25        27.83 o
  -3   3  -1        489.53        411.86        14.35 o
  -1   3  -1       2490.93       2406.31        82.73 o
   1   3  -1      76559.11      82536.62      1722.77 o
   3   3  -1      34827.20      39132.44       828.78 o
   5   3  -1      42045.44      46125.73       676.03 o
   7   3  -1        194.57        183.06        12.37 o
   9   3  -1        990.21       1023.91        48.46 o
  11   3  -1       3023.27       3516.86        96.77 o
  13   3  -1        252.41        273.29        36.64 o
  15   3  -1        426.48        411.29       114.64 o
  17   3  -1          4.72         -3.15        14.77 o
  19   3  -1          8.08          5.59        18.16 o
  21   3  -1         65.59         57.91        25.07 o
  23   3  -1       1480.43       1394.21        79.04 o
  25   3  -1        439.55        472.39        39.64 o
  27   3  -1          8.69         43.07        22.54 o
  29   3  -1         13.94         38.75        24.91 o
 -12   4  -1       1790.67       1744.46       101.64 o
 -10   4  -1         68.62         49.64        26.00 o
  -8   4  -1       1614.32       1748.63        58.90 o
  -6   4  -1       5947.44       6548.53       158.55 o
  -4   4  -1          2.25         -3.04         6.08 o
  -2   4  -1        399.60        469.96        23.85 o
   0   4  -1      16384.51      18687.72       280.91 o
   2   4  -1       3766.11       3926.88        94.88 o
   4   4  -1       9413.76      10549.69       237.96 o
   6   4  -1      24033.65      26400.11       397.66 o
   8   4  -1       2441.23       2585.71        53.71 o
  10   4  -1         38.84         47.25         9.59 o
  12   4  -1       2312.35       2414.67        57.01 o
  14   4  -1        135.27        128.57        16.98 o
  16   4  -1        345.79        371.86        27.64 o
  18   4  -1        199.53        225.65        23.17 o
  20   4  -1        430.74        463.19        35.09 o
  22   4  -1       1447.14       1511.49        60.91 o
  24   4  -1         61.89         19.16        21.81 o
  26   4  -1          3.07        -10.32        20.64 o
  28   4  -1         11.12         -5.70        22.45 o
 -15   5  -1         98.43         75.64        33.09 o
 -13   5  -1       1695.11       1668.81       104.01 o
 -11   5  -1         18.40         28.37        23.64 o
  -9   5  -1        190.90        176.15        33.09 o
  -7   5  -1       3356.78       3649.11       171.37 o
  -5   5  -1       2198.27       2197.89        67.98 o
  -3   5  -1       1723.83       1643.75        82.73 o
  -1   5  -1       2587.54       2684.57        77.39 o
   1   5  -1       2607.72       2594.95        66.94 o
   3   5  -1      17687.90      19143.20       409.13 o
   5   5  -1      13719.33      16280.12       286.12 o
   7   5  -1       8983.59       9348.05       174.99 o
   9   5  -1        205.87        250.60        21.49 o
  11   5  -1       1674.29       1902.00        48.19 o
  13   5  -1        841.88        903.21        41.28 o
  15   5  -1       2048.81       2082.34        56.17 o
  17   5  -1        190.20        208.39        21.86 o
  19   5  -1        181.95        195.46        23.57 o
  21   5  -1         74.11         80.89        20.89 o
  23   5  -1          5.20         -9.01        18.03 o
  25   5  -1         20.34         55.30        23.54 o
  27   5  -1         38.05         -6.29        28.59 o
  29   5  -1          1.66        -15.86        31.71 o
 -16   6  -1         26.97         21.27        30.73 o
 -14   6  -1        655.37        624.03        75.64 o
 -10   6  -1       2960.32       2873.56        92.21 o
  -8   6  -1        754.69        778.88        94.55 o
  -6   6  -1        676.25        662.49        37.16 o
  -4   6  -1        243.64        224.23        23.22 o
  -2   6  -1        358.50        352.57        28.37 o
   0   6  -1       1192.78       1269.98        49.81 o
   2   6  -1        280.16        303.21        24.82 o
   4   6  -1       5526.91       6081.96       150.70 o
   6   6  -1         12.69         11.66         6.01 o
   8   6  -1        395.05        408.49        21.65 o
  10   6  -1         80.15         68.65        22.31 o
  12   6  -1         19.51         10.39        10.40 o
  14   6  -1        931.53        807.39        39.97 o
  16   6  -1        389.63        427.51        30.05 o
  18   6  -1       1597.77       1552.54        52.54 o
  20   6  -1        546.74        564.49        38.95 o
  22   6  -1        117.85        131.10        31.82 o
  24   6  -1        179.67        265.34        42.18 o
  26   6  -1         26.48          9.83        29.78 o
  28   6  -1          4.12         -7.48        31.33 o
 -17   7  -1        149.01        179.65        54.37 o
 -15   7  -1          6.47         -7.09        30.73 o
 -13   7  -1         20.52          7.09        28.37 o
 -11   7  -1        112.32         75.16        20.84 o
  -9   7  -1         88.95         88.20        30.73 o
  -7   7  -1        292.64        319.84        30.62 o
  -5   7  -1        358.95        450.77        44.91 o
  -3   7  -1        790.82        735.77        46.09 o
  -1   7  -1        680.82        721.11        82.73 o
   1   7  -1         69.73         37.45         8.01 o
   3   7  -1       3793.27       4014.63       119.37 o
   5   7  -1       1138.70       1220.82        48.46 o
   7   7  -1         10.30          5.37         6.54 o
   9   7  -1         72.17         62.80        11.02 o
  11   7  -1        252.81        202.76        22.97 o
  13   7  -1        307.80        291.47        38.61 o
  15   7  -1         28.97         29.55        20.06 o
  17   7  -1        153.53        145.84        31.23 o
  19   7  -1         11.95          3.55        23.40 o
  21   7  -1        392.65        360.44        50.96 o
  23   7  -1        213.96        150.10        45.13 o
  25   7  -1         13.12         46.85        41.39 o
  27   7  -1         54.23        154.85        49.29 o
 -18   8  -1         14.22         21.27        42.55 o
 -16   8  -1       1247.19       1432.44       132.37 o
 -14   8  -1         69.16         59.09        42.55 o
 -12   8  -1       1599.53       1730.10        74.94 o
 -10   8  -1       4533.78       4124.00       223.38 o
  -8   8  -1        417.81        475.95        42.55 o
  -6   8  -1          5.57         16.55        14.77 o
  -4   8  -1          6.96          4.73        21.27 o
  -2   8  -1         70.71         44.69        20.09 o
   0   8  -1       1017.19       1105.81        69.73 o
   2   8  -1        444.33        387.77        28.44 o
   4   8  -1       1061.21        975.97        79.19 o
   6   8  -1        158.64        163.77        22.69 o
   8   8  -1        143.30        104.70        20.84 o
  10   8  -1       2883.38       2789.05       161.92 o
  12   8  -1        405.01        361.44        61.46 o
  14   8  -1          0.97         -7.29        22.46 o
  16   8  -1       1195.61       1070.83       101.64 o
  18   8  -1        538.85        574.55        59.32 o
  20   8  -1       1370.10       1327.66        91.75 o
  22   8  -1        170.99        198.10        44.91 o
  24   8  -1          4.14         26.00        35.10 o
  26   8  -1          0.54        -17.84        35.67 o
 -19   9  -1        170.72        330.93        75.64 o
 -17   9  -1        173.39        191.46        63.82 o
 -15   9  -1       2021.04       2217.21       146.55 o
 -13   9  -1       3186.43       3496.00       184.37 o
 -11   9  -1         23.70          4.54        20.45 o
  -9   9  -1       3291.44       3046.10       165.46 o
  -7   9  -1       1436.83       1386.96        64.16 o
  -5   9  -1       1205.03       1067.40        55.53 o
  -3   9  -1        103.99         85.39        21.73 o
  -1   9  -1        109.57        109.71        24.19 o
   1   9  -1       3539.08       3486.16       113.33 o
   3   9  -1       1588.01       1441.83        53.76 o
   5   9  -1         72.91         72.15        17.49 o
   7   9  -1        356.33        445.50        92.19 o
   9   9  -1         45.29         13.36        16.47 o
  11   9  -1        517.47        431.28        44.08 o
  13   9  -1        597.88        612.17        79.19 o
  15   9  -1        830.93       1035.07        73.69 o
  17   9  -1        502.15        550.30        57.21 o
  19   9  -1        492.09        633.04       176.10 o
  21   9  -1        101.71         62.34        35.67 o
  23   9  -1         28.22         21.78        34.63 o
  25   9  -1         77.22         78.75        44.76 o
 -20  10  -1         18.82         30.73        52.00 o
 -18  10  -1          7.62         80.37        54.37 o
 -16  10  -1        276.20        562.58        87.46 o
 -14  10  -1        296.97        264.74        66.19 o
 -12  10  -1        245.52        203.28        59.09 o
 -10  10  -1        430.83        442.02        73.28 o
  -8  10  -1       1442.18       1439.05        70.43 o
  -6  10  -1         31.23         18.00        21.54 o
  -4  10  -1         23.10         12.68        17.49 o
  -2  10  -1       1771.49       1868.78        79.40 o
   0  10  -1        116.37        157.66        29.95 o
   2  10  -1        140.27        146.75        29.21 o
   4  10  -1         32.56         -4.73        26.00 o
   6  10  -1        435.90        451.48        66.19 o
   8  10  -1        318.02        357.73        65.00 o
  10  10  -1          1.19          7.09        19.23 o
  12  10  -1        390.58        392.82        44.30 o
  14  10  -1        356.45        271.61        74.46 o
  16  10  -1        359.47        350.79        48.13 o
  18  10  -1        485.90        583.21        98.10 o
  20  10  -1        642.11        725.79        73.24 o
  22  10  -1          4.87        -16.77        44.91 o
  24  10  -1          7.96         20.31        36.66 o
 -21  11  -1         52.96         63.82        63.82 o
 -19  11  -1         82.04         59.09        59.09 o
 -17  11  -1         19.61         49.64        54.37 o
 -15  11  -1        547.50        612.21        96.91 o
 -13  11  -1        800.07       1170.06       125.28 o
 -11  11  -1        945.98       1042.42       115.82 o
  -9  11  -1        356.94        411.29        75.64 o
  -7  11  -1        366.56        304.94        38.62 o
  -5  11  -1        166.40        261.71        48.46 o
  -3  11  -1        205.07        240.30        34.53 o
  -1  11  -1        568.66        496.20        55.55 o
   1  11  -1         38.84         28.37        22.15 o
   3  11  -1          4.67        -13.10        27.18 o
   5  11  -1         64.63         70.91        35.46 o
   7  11  -1         42.63         47.28        33.09 o
   9  11  -1         38.43         28.37        35.46 o
  11  11  -1         42.39         14.18        35.46 o
  13  11  -1         20.95         28.96        26.59 o
  15  11  -1         13.70        -14.77        29.55 o
  17  11  -1         56.20         52.79        32.56 o
  19  11  -1         58.34         84.62        60.28 o
  21  11  -1          8.50         15.28        33.51 o
 -18  12  -1          5.90        -23.64        47.28 o
 -16  12  -1        265.57        309.65        80.37 o
 -14  12  -1        318.55        378.20        78.00 o
 -12  12  -1        180.82        158.37        63.82 o
 -10  12  -1        346.53        354.56        75.64 o
  -8  12  -1         18.98        -18.91        37.82 o
  -6  12  -1         99.96        160.74        61.46 o
  -4  12  -1        677.01        756.28        62.40 o
  -2  12  -1        284.59        324.25        42.60 o
   0  12  -1        115.22         50.93        27.24 o
   2  12  -1        170.98        138.39        33.99 o
   4  12  -1        387.13        333.33        61.46 o
   6  12  -1        766.96        832.04        94.55 o
   8  12  -1         25.14         14.18        37.82 o
  10  12  -1         12.31        -11.82        33.09 o
  12  12  -1        247.82        115.82        54.37 o
  14  12  -1        215.64        191.46        61.46 o
  16  12  -1         49.04         56.73        52.00 o
  18  12  -1         12.92        -21.27        42.55 o
  20  12  -1         33.10         11.82        56.73 o
 -15  13  -1         36.48         28.37        59.09 o
 -13  13  -1        150.52        203.28        70.91 o
 -11  13  -1         95.10        132.37        59.09 o
  -9  13  -1         12.75          2.36        47.28 o
  -7  13  -1          8.54        -18.91        37.82 o
  -5  13  -1        149.65        156.01        56.73 o
  -3  13  -1        519.83        491.66        85.10 o
  -1  13  -1        495.68        513.51        55.66 o
   1  13  -1         71.62         83.10        30.59 o
   3  13  -1        118.51         71.28        32.30 o
   5  13  -1       1359.35       1444.67        88.60 o
   7  13  -1        209.13        182.92        40.01 o
   9  13  -1         49.46         49.64        42.55 o
  11  13  -1         32.63         21.27        42.55 o
  13  13  -1        181.01        191.46        63.82 o
  15  13  -1          7.04        -23.64        47.28 o
  17  13  -1          0.74         87.46        54.37 o
 -12  14  -1          9.66         14.18        56.73 o
 -10  14  -1         14.97         28.37        49.64 o
  -8  14  -1        176.72        248.19        73.28 o
  -6  14  -1         36.85        101.64        54.37 o
  -4  14  -1         10.68          0.00        47.28 o
  -2  14  -1        303.89        385.29        82.73 o
   0  14  -1        187.50        193.83        66.19 o
   2  14  -1          3.58         33.62        29.53 o
   4  14  -1         65.22         88.89        35.21 o
   6  14  -1        434.09        522.11        61.78 o
   8  14  -1         33.18         -8.18        30.73 o
  10  14  -1        107.81        184.37        56.73 o
  12  14  -1        103.36        127.64        59.09 o
  14  14  -1         36.23        -14.18        47.28 o
  -9  15  -1        214.87        231.65        78.00 o
  -7  15  -1        290.47        333.29        82.73 o
  -5  15  -1         28.49         14.18        56.73 o
  -3  15  -1         96.74        217.47        70.91 o
  -1  15  -1         84.16         82.73        59.09 o
   1  15  -1         49.56         18.91        49.64 o
   3  15  -1          5.11         35.46        49.64 o
   5  15  -1         83.16        114.79        39.18 o
   7  15  -1        576.38        466.18        63.56 o
   9  15  -1          0.21         -5.36        56.73 o
   2   0   0      79491.84      82594.52      2420.49 o
   4   0   0        391.90        326.20        21.27 o
   6   0   0      11746.62      12884.86       394.75 o
   8   0   0      14071.55      14931.87       463.30 o
  10   0   0       6960.52       6084.32       212.74 o
  12   0   0       1057.48        709.13        52.00 o
  14   0   0       6584.22       7062.92       257.65 o
  16   0   0       2082.98       1983.20       108.73 o
  18   0   0       1487.53       1538.81        99.28 o
  20   0   0       6943.54       6663.44       269.47 o
  22   0   0       7087.27       7032.19       290.74 o
  24   0   0        325.68        347.47        66.19 o
  26   0   0        331.07        302.56        68.55 o
  28   0   0        220.25        278.92        75.64 o
  30   0   0         94.34        163.30        37.84 o
  -5   1   0        894.62        834.41        42.55 o
  -3   1   0      12240.90      14716.77       442.02 o
  -1   1   0     132074.09     131614.03      2239.18 o
   1   1   0     132179.48     130561.06      2740.41 o
   3   1   0      12390.37      14423.67       430.20 o
   5   1   0        918.10        869.86        40.18 o
   7   1   0      29144.65      31818.58       945.50 o
   9   1   0       7718.31       7558.44       178.00 o
  11   1   0      11609.35      10674.40       248.20 o
  13   1   0       6609.12       6710.08       172.13 o
  15   1   0       1267.33       1286.93        57.65 o
  17   1   0         23.86         16.55        22.46 o
  19   1   0       3722.68       3283.70       140.64 o
  21   1   0       7056.27       7144.76       210.37 o
  23   1   0       2651.30       2860.67       122.92 o
  25   1   0       1550.07       1391.81        91.88 o
  27   1   0        104.92         98.37        26.79 o
  29   1   0        397.39        479.39        44.74 o
  -8   2   0      13772.17      14790.05       482.21 o
  -6   2   0       2357.76       2289.25        63.45 o
  -4   2   0       5748.90       5888.49       137.03 o
  -2   2   0      66183.88      72161.85      1515.98 o
   0   2   0      42581.59      45672.69       772.68 o
   2   2   0      65935.91      72205.69      1056.10 o
   4   2   0       5726.88       5926.70        95.03 o
   6   2   0       2403.09       2179.03        43.88 o
   8   2   0      13681.37      15385.15       333.42 o
  10   2   0       5365.05       4371.33       295.47 o
  12   2   0      16728.80      15536.13       356.93 o
  14   2   0       9651.32      10453.57       251.51 o
  16   2   0        862.04        851.68        55.97 o
  18   2   0        630.60        588.23        49.12 o
  20   2   0       2532.04       2363.06       133.55 o
  22   2   0       3700.93       3685.66       132.01 o
  24   2   0        698.43        703.92        46.03 o
  26   2   0        187.29        263.10        32.61 o
  28   2   0        392.77        401.09        41.63 o
  30   2   0        103.34        149.26        33.13 o
 -11   3   0      22041.45      21836.42       697.31 o
  -9   3   0      21085.88      21916.79       704.40 o
  -7   3   0        363.29        436.04        41.37 o
  -5   3   0       9575.49       9972.61       232.31 o
  -3   3   0      19398.62      21935.27       477.19 o
  -1   3   0      30402.49      32217.07       553.82 o
   1   3   0      30445.54      32248.12       549.25 o
   3   3   0      19514.89      22202.86       328.06 o
   5   3   0       9591.93      10445.24       165.81 o
   7   3   0        425.56        396.30        19.42 o
   9   3   0      20934.25      22661.51       343.90 o
  11   3   0      21932.37      21992.43       339.76 o
  13   3   0      21405.66      21788.00       341.27 o
  15   3   0       7925.65       8708.50       156.73 o
  17   3   0         53.04         68.87        16.04 o
  19   3   0       2996.37       2911.45        76.34 o
  21   3   0       7348.11       7749.15       155.08 o
  23   3   0       1470.68       1480.21        60.55 o
  25   3   0        745.84        726.11        54.93 o
  27   3   0        208.37        224.67        31.89 o
  29   3   0        518.02        508.01        46.65 o
 -12   4   0      28964.32      28941.88       928.96 o
 -10   4   0      18952.20      19470.46       438.69 o
  -8   4   0      19774.41      21769.02       477.17 o
  -6   4   0         32.06         28.37        10.03 o
  -4   4   0         41.53         21.27         8.36 o
  -2   4   0       4441.80       4958.75       123.65 o
   0   4   0       9129.29       8612.03       244.65 o
   2   4   0       4557.38       5041.98       130.01 o
   4   4   0         91.38         60.42        34.84 o
   6   4   0         33.72         33.57        16.04 o
   8   4   0      19871.65      21484.43       329.73 o
  10   4   0      18983.43      19535.20       303.13 o
  12   4   0      29197.62      29809.47       453.72 o
  14   4   0      15930.73      16312.22       265.90 o
  16   4   0       1929.53       1938.66        55.80 o
  18   4   0        451.07        381.60        32.41 o
  20   4   0      11284.12      11599.50       312.18 o
  22   4   0        485.94        564.77        41.24 o
  24   4   0       2208.88       2172.73        74.00 o
  26   4   0        852.23        989.79        58.84 o
  28   4   0         18.80          0.53        23.25 o
 -15   5   0       3975.85       4004.21       186.74 o
 -13   5   0      15258.88      16189.39       534.21 o
 -11   5   0      10322.10       9587.33       237.27 o
  -9   5   0      19563.32      20122.45       455.44 o
  -7   5   0        576.40        488.33        30.62 o
  -5   5   0        643.25        547.14        42.55 o
  -3   5   0       7556.51       7473.42       180.49 o
  -1   5   0       3273.36       2660.69        56.95 o
   1   5   0       3081.41       2631.87        53.10 o
   3   5   0       7482.52       7455.48       175.12 o
   5   5   0        637.89        507.50        27.69 o
   7   5   0        599.04        539.57        35.51 o
   9   5   0      19682.69      20370.24       365.24 o
  11   5   0      10512.75       9736.57       190.50 o
  13   5   0      15276.34      15803.07       258.22 o
  15   5   0       3984.26       4208.48       115.32 o
  17   5   0        268.35        302.22        26.69 o
  19   5   0       5310.14       5496.60       118.69 o
  21   5   0       3554.03       3565.37        92.48 o
  23   5   0       2006.96       2265.36        79.15 o
  25   5   0       1679.59       1958.06        72.79 o
  27   5   0        185.20        249.60        44.11 o
 -16   6   0        186.04        111.10        42.55 o
 -14   6   0       5186.68       5297.19       224.56 o
 -12   6   0      10223.25       9548.93       242.20 o
 -10   6   0      16880.72      17427.81       401.10 o
  -8   6   0       5868.78       5625.67       151.99 o
  -6   6   0         12.85          4.73        11.70 o
  -4   6   0       3561.78       3601.92       102.70 o
  -2   6   0      25846.55      26996.08       595.85 o
   0   6   0      47952.53      51908.27       897.03 o
   2   6   0      25633.37      27161.23       581.97 o
   4   6   0       3577.19       3629.51        99.62 o
   6   6   0         29.51         30.41        13.00 o
   8   6   0       5735.37       5857.15       118.22 o
  10   6   0      16713.65      17346.99       319.48 o
  12   6   0      10261.54       9728.37       193.27 o
  14   6   0       5294.65       5266.35       122.37 o
  16   6   0        170.95        166.97        23.21 o
  18   6   0       3215.54       3069.24        90.95 o
  20   6   0       6915.12       6778.44       162.83 o
  22   6   0       1676.78       2052.14       443.21 o
  24   6   0       1279.22       1222.51       176.10 o
  26   6   0        537.85        506.48        69.23 o
  28   6   0         36.60         55.11        53.18 o
 -17   7   0       1960.76       1983.20       130.01 o
 -15   7   0        261.87        257.65        54.37 o
 -13   7   0       7657.97       7777.26       294.29 o
 -11   7   0      10735.21      10702.04       472.75 o
  -9   7   0      12543.28      12384.69       299.06 o
  -7   7   0       2561.86       2460.74        84.10 o
  -5   7   0       2494.85       2412.49        81.70 o
  -3   7   0       5709.27       5817.78       153.66 o
  -1   7   0       6546.20       5853.84       206.83 o
   1   7   0       6441.40       5735.20       140.63 o
   3   7   0       5743.54       5691.66       151.28 o
   5   7   0       2509.38       2555.23        79.40 o
   7   7   0       2581.73       2497.61        82.12 o
   9   7   0      12418.85      12496.37       234.27 o
  11   7   0      10815.87      10748.68       209.77 o
  13   7   0       7725.84       7812.44       212.09 o
  15   7   0        201.23        249.10        35.91 o
  17   7   0       1981.35       1851.47        87.74 o
  19   7   0       6520.87       6625.55       281.29 o
  21   7   0       1443.09       1482.71       317.93 o
  23   7   0        975.72       1024.67        85.48 o
  25   7   0       1260.02       1379.09       105.89 o
  27   7   0        279.95        395.95        66.79 o
 -18   8   0       1044.01       1077.87       115.82 o
 -16   8   0          1.18         47.28        40.18 o
 -14   8   0         22.33         29.82        20.04 o
 -12   8   0       5916.88       6127.26       180.83 o
 -10   8   0       5435.94       5282.03       269.47 o
  -8   8   0       3385.81       3635.35       177.28 o
  -6   8   0         79.89         61.24        18.16 o
  -4   8   0       3203.86       3244.95       103.27 o
  -2   8   0       7919.76       7366.36       359.29 o
   0   8   0      11216.23      10868.69       207.75 o
   2   8   0       7976.85       7492.87       180.05 o
   4   8   0       3273.78       3188.08        95.73 o
   6   8   0         74.99         63.78        18.16 o
   8   8   0       3365.60       3687.47       113.75 o
  10   8   0       5379.19       5261.11       153.09 o
  12   8   0       5984.09       6012.64       174.18 o
  14   8   0         12.18         22.32        22.15 o
  16   8   0          6.97          4.99        22.15 o
  18   8   0       1043.04       1077.38       198.56 o
  20   8   0        919.95       1050.58        82.72 o
  22   8   0        738.97        802.68        76.89 o
  24   8   0        755.08        727.45       138.28 o
  26   8   0        184.89        159.42        51.68 o
 -19   9   0       1524.46       1363.89       137.10 o
 -17   9   0         35.09        -14.18        37.82 o
 -15   9   0        237.21        238.62        36.73 o
 -13   9   0        729.17        799.22        61.24 o
 -11   9   0      12613.09      12284.00       353.38 o
  -9   9   0       7683.57       7516.97       204.34 o
  -7   9   0       1148.69       1127.29        61.88 o
  -5   9   0          3.46         21.27        16.71 o
  -3   9   0       2256.85       2111.84       165.46 o
  -1   9   0       7442.49       7122.38       190.46 o
   1   9   0       7367.56       6853.53       144.60 o
   3   9   0       2323.84       2026.61        68.08 o
   5   9   0         14.32          9.75        21.27 o
   7   9   0       1135.13       1164.54        56.17 o
   9   9   0       7582.37       7511.68       201.50 o
  11   9   0      12591.38      12729.28       312.83 o
  13   9   0        643.00        817.06        64.61 o
  15   9   0        199.86        220.73        41.37 o
  17   9   0         31.07         27.36        27.54 o
  19   9   0       1460.98       1600.42       146.55 o
  21   9   0        633.62        750.03        74.71 o
  23   9   0        529.40        541.83        67.55 o
  25   9   0        667.77        695.14       109.91 o
 -20  10   0       1301.65       1170.06       134.73 o
 -18  10   0        140.91        189.10        66.19 o
 -16  10   0        165.66        170.19        61.46 o
 -14  10   0       2331.09       2507.95       156.01 o
 -12  10   0       4254.40       4454.34       146.38 o
 -10  10   0       7987.11       7153.57       725.67 o
  -8  10   0       4624.59       4488.23       141.60 o
  -6  10   0        219.91        203.44        31.76 o
  -4  10   0         53.83         22.88        20.84 o
  -2  10   0       4368.74       3946.08       232.83 o
   0  10   0      11451.92      11775.71       298.32 o
   2  10   0       4281.34       4074.71       282.47 o
   4  10   0         82.50         87.46        33.09 o
   6  10   0        222.32        204.99        27.92 o
   8  10   0       4623.78       4530.88       152.46 o
  10  10   0       8037.14       7400.84       588.58 o
  12  10   0       4414.90       4602.41       147.75 o
  14  10   0       2319.34       2423.62       103.97 o
  16  10   0        166.59        180.50        78.00 o
  18  10   0        141.92         92.07        34.98 o
  20  10   0       1331.72       1252.86        95.73 o
  22  10   0        841.86        788.05        92.19 o
 -21  11   0        904.09       1016.42       130.01 o
 -19  11   0        239.39        300.20        78.00 o
 -17  11   0         35.27         28.37        49.64 o
 -15  11   0       1083.09       1049.51       118.19 o
 -13  11   0       3025.43       3264.35       186.74 o
 -11  11   0       2869.36       2994.88       172.55 o
  -9  11   0        377.50        305.80        39.71 o
  -7  11   0       1063.67       1144.30        89.82 o
  -5  11   0         37.86         52.88        21.43 o
  -3  11   0       1846.95       1815.03       121.73 o
  -1  11   0       7821.80       7728.13       215.30 o
   1  11   0       7770.89       7505.69       214.66 o
   3  11   0       1859.88       1944.85        87.74 o
   5  11   0         32.35         26.00        26.00 o
   7  11   0       1117.73       1047.15       108.73 o
   9  11   0        397.63        432.57        70.91 o
  11  11   0       2835.99       2862.51       170.19 o
  13  11   0       2980.92       3309.91       371.11 o
  15  11   0       1047.05        968.72       113.46 o
  17  11   0         27.11         -5.16        27.54 o
  19  11   0        218.70        308.33        53.17 o
  21  11   0        885.21        974.16        87.45 o
 -18  12   0         86.50        104.01        63.82 o
 -16  12   0        166.84        156.01        63.82 o
 -14  12   0        460.49        616.94        96.91 o
 -12  12   0       1502.39       1248.07       130.01 o
 -10  12   0       1603.51       1571.90       141.83 o
  -8  12   0        560.18        524.75        78.00 o
  -6  12   0         22.60         35.05        23.17 o
  -4  12   0        542.04        545.82        53.41 o
  -2  12   0       2251.06       2061.06       159.55 o
   0  12   0       1905.84       2009.27        92.21 o
   2  12   0       2257.65       2211.45        97.51 o
   4  12   0        564.20        499.32        54.48 o
   6  12   0         37.10         21.27        35.46 o
   8  12   0        547.41        444.39        75.64 o
  10  12   0       1617.72       1474.99       139.46 o
  12  12   0       1525.26       1534.08       144.19 o
  14  12   0        465.17        553.12        89.82 o
  16  12   0        158.12        184.37        66.19 o
  18  12   0         79.51         37.82        49.64 o
 -17  13   0         53.40         16.55        54.37 o
 -15  13   0         24.48         42.55        52.00 o
 -13  13   0        267.91        496.39        89.82 o
 -11  13   0        635.28        496.39        87.46 o
  -9  13   0       1957.01       2009.20       151.28 o
  -7  13   0         92.58        208.01        63.82 o
  -5  13   0        211.64        307.29        68.55 o
  -3  13   0        861.95        825.05        69.23 o
  -1  13   0       4453.77       4251.90       248.19 o
   1  13   0       4408.17       4471.41       252.92 o
   3  13   0        855.38        951.87        76.67 o
   5  13   0        208.49        224.40        43.36 o
   7  13   0         84.77         70.91        44.91 o
   9  13   0       1894.20       2044.65       148.92 o
  11  13   0        652.01        645.31        99.28 o
  13  13   0        256.78        274.20        73.28 o
  15  13   0         23.35         61.46        52.00 o
  17  13   0         50.55         35.46        61.46 o
 -14  14   0         70.30         63.82        59.09 o
 -12  14   0        215.65        160.74        63.82 o
 -10  14   0        478.11        626.40        99.28 o
  -8  14   0        226.38        286.02        73.28 o
  -6  14   0         12.96        -20.09        40.18 o
  -4  14   0        858.70        796.59       111.10 o
  -2  14   0        612.31        543.66        92.19 o
   0  14   0       2803.11       2749.34       120.76 o
   2  14   0        626.88        693.23        68.28 o
   4  14   0        880.74        988.60        82.77 o
   6  14   0          5.94         -4.10        27.83 o
   8  14   0        213.13        215.10        66.19 o
  10  14   0        486.22        460.93        87.46 o
  12  14   0        253.03        250.56        75.64 o
  14  14   0         76.46        132.37        66.19 o
  -9  15   0        476.93        609.85       106.37 o
  -7  15   0        310.37        278.92        75.64 o
  -5  15   0        143.45        148.92        68.55 o
  -3  15   0        384.58        392.38        85.10 o
  -1  15   0        867.89       1122.79       130.01 o
   1  15   0        853.75        997.51       127.64 o
   3  15   0        371.33        321.04        53.95 o
   5  15   0        138.51        138.92        52.00 o
   7  15   0        318.65        329.24       187.92 o
   9  15   0        457.84        388.28       189.10 o
  -5   1   1      86249.72      95183.90      2838.88 o
  -3   1   1       4853.70       5184.61       105.65 o
  -1   1   1       1790.37       1976.19        38.16 o
   1   1   1       1032.21        982.32        21.17 o
   3   1   1        130.22        108.92         8.15 o
   5   1   1       1741.14       1841.23        42.95 o
   7   1   1       4142.25       4543.70       111.95 o
   9   1   1         97.62         71.98        14.13 o
  11   1   1       3368.97       3686.01       104.45 o
  13   1   1       1207.95       1197.27        61.46 o
  15   1   1       2289.62       2393.55       294.29 o
  17   1   1         44.63         49.95        20.09 o
  19   1   1        303.48        287.32        39.00 o
  21   1   1       1803.82       1749.78       178.46 o
  23   1   1          5.01         -3.36        16.98 o
  25   1   1          0.05          4.13        18.82 o
  27   1   1        143.81        161.93        29.52 o
  29   1   1         63.60         42.47        21.98 o
  -8   2   1        163.43        184.23        19.17 o
  -6   2   1        978.83        921.33        34.23 o
  -4   2   1      53055.12      58173.93      1241.02 o
  -2   2   1       1442.50       1440.13        31.58 o
   0   2   1       9261.26       9785.45       170.45 o
   2   2   1       4629.00       4934.26        90.33 o
   4   2   1       3645.70       3505.81        70.73 o
   6   2   1       1722.10       1825.52        37.99 o
   8   2   1        190.16        190.84        14.11 o
  10   2   1       3417.38       3607.26        81.73 o
  12   2   1       3725.81       3514.55       102.35 o
  14   2   1        790.95        888.90        36.13 o
  16   2   1        170.77        162.35        19.47 o
  18   2   1         39.03         33.73        14.78 o
  20   2   1        793.74        742.83        50.33 o
  22   2   1       1370.95       1306.35        59.87 o
  24   2   1        630.73        674.50        46.80 o
  26   2   1        225.79        238.96        36.17 o
  28   2   1        133.74        139.46        30.08 o
 -11   3   1       3037.12       3233.62       141.83 o
  -9   3   1        983.85       1102.28        42.60 o
  -7   3   1        196.47        211.50        19.17 o
  -5   3   1      42052.39      46434.90       982.78 o
  -3   3   1      34847.15      39615.59       677.61 o
  -1   3   1      76528.43      83131.19      2379.13 o
   1   3   1       2509.65       2294.30        60.85 o
   3   3   1        491.31        414.20        14.21 o
   5   3   1        645.01        670.82        31.64 o
   7   3   1        811.73        798.25        23.57 o
   9   3   1        423.41        437.26        20.77 o
  11   3   1       1126.83       1241.34        36.66 o
  13   3   1        657.42        766.17        38.37 o
  15   3   1        408.88        503.92        30.46 o
  17   3   1        130.50        133.19        18.65 o
  19   3   1        870.57        985.94        48.02 o
  21   3   1       1228.05       1081.21        53.99 o
  23   3   1         18.14         24.41        19.46 o
  25   3   1        103.21        155.25        30.14 o
  27   3   1          6.48         -5.00        21.41 o
  29   3   1         27.63          8.10        25.64 o
 -12   4   1       2310.67       2344.85       115.82 o
 -10   4   1         50.66         56.64        14.18 o
  -8   4   1       2425.32       2698.68        78.56 o
  -6   4   1      24028.93      27077.88       579.15 o
  -4   4   1       9413.95      10608.69       193.00 o
  -2   4   1       3775.59       3965.46        87.81 o
   0   4   1      16379.97      18615.46       651.22 o
   2   4   1        393.46        446.85        65.00 o
   4   4   1          5.94         11.16        11.54 o
   6   4   1       5954.24       6482.34       126.27 o
   8   4   1       1614.68       1684.64        46.18 o
  10   4   1         68.21         41.17        11.76 o
  12   4   1       1791.86       1777.96        47.76 o
  14   4   1         92.20         70.31        16.72 o
  16   4   1         70.97         57.66        15.26 o
  18   4   1        766.96        851.85        59.02 o
  20   4   1        622.30        612.93        40.78 o
  22   4   1         24.06         -1.98        20.24 o
  24   4   1         15.82          6.23        20.78 o
  26   4   1         39.67         39.21        23.17 o
  28   4   1          2.99         28.67        25.50 o
 -15   5   1       2057.77       1508.08       104.01 o
 -13   5   1        831.94        992.01        67.37 o
 -11   5   1       1698.31       1915.38        70.14 o
  -9   5   1        213.97        215.24        24.19 o
  -7   5   1       8988.38       9207.89       222.30 o
  -5   5   1      13730.54      15738.92       361.03 o
  -3   5   1      17691.06      18643.69       334.35 o
  -1   5   1       2622.45       2644.46        74.46 o
   1   5   1       2602.75       2698.77        82.73 o
   3   5   1       1734.83       1672.27        56.73 o
   5   5   1       2231.36       2130.58        49.45 o
   7   5   1       3329.40       3795.33        81.93 o
   9   5   1        188.99        132.61        15.46 o
  11   5   1         13.57          7.65         9.23 o
  13   5   1       1706.17       1729.92        56.50 o
  15   5   1         71.94         26.72        21.56 o
  17   5   1        254.29        265.88        25.23 o
  19   5   1        221.72        145.53        23.49 o
  21   5   1          2.89         13.25        18.49 o
  23   5   1          4.77         25.01        22.86 o
  25   5   1          4.29         -0.06        34.23 o
  27   5   1          4.35        -21.86        43.73 o
 -16   6   1        386.19        442.02        61.46 o
 -14   6   1        930.48        934.48        53.95 o
 -12   6   1         27.26         38.61        16.55 o
 -10   6   1         63.93        104.32        19.85 o
  -8   6   1        369.99        405.12        34.23 o
  -6   6   1         25.39          7.82        10.77 o
  -4   6   1       5537.68       6181.32       121.22 o
  -2   6   1        282.88        264.56        24.00 o
   0   6   1       1190.40       1203.03        41.94 o
   2   6   1        336.34        274.78        22.69 o
   4   6   1        212.47        240.08        23.85 o
   6   6   1        673.07        739.98        40.67 o
   8   6   1        744.45        745.67        34.84 o
  10   6   1       2965.68       2772.88        84.73 o
  12   6   1       1751.54       1680.86        53.86 o
  14   6   1        683.25        620.16        37.57 o
  16   6   1         16.22          3.73        13.69 o
  18   6   1         94.29         94.38        22.79 o
  20   6   1         11.73         13.30        29.21 o
  22   6   1        235.35        252.81        67.37 o
  24   6   1        110.45         52.00        38.44 o
  26   6   1         10.65          0.00        34.98 o
 -17   7   1        137.78        122.92        44.91 o
 -15   7   1         27.34         19.89        19.23 o
 -13   7   1        308.53        324.23        44.91 o
 -11   7   1        243.67        265.42        52.00 o
  -9   7   1         62.81         84.61        20.45 o
  -7   7   1          7.06         -5.85        11.70 o
  -5   7   1       1152.79       1171.40       128.82 o
  -3   7   1       3788.89       4118.64        87.24 o
  -1   7   1         71.31         62.10        10.99 o
   1   7   1        701.68        756.64        34.35 o
   3   7   1        781.51        696.01        37.57 o
   5   7   1        353.48        379.95        54.37 o
   7   7   1        285.50        291.20        29.53 o
   9   7   1         88.89         83.43        14.09 o
  11   7   1        102.55         88.76        24.19 o
  13   7   1         11.14         31.16        18.16 o
  15   7   1          0.82         21.27        20.06 o
  17   7   1        159.59        175.52        37.58 o
  19   7   1        100.59         56.85        32.56 o
  21   7   1         23.87         15.52        30.89 o
  23   7   1         29.67         20.36        67.37 o
  25   7   1         61.09         67.27        60.28 o
 -18   8   1        532.13        572.03        82.73 o
 -16   8   1       1190.48       1115.91        79.19 o
 -14   8   1          1.32         -1.07        18.16 o
 -12   8   1        397.08        428.08        42.60 o
 -10   8   1       2889.19       2945.83       128.82 o
  -8   8   1        128.76        165.33        61.46 o
  -6   8   1        174.55        175.35        42.55 o
  -4   8   1       1053.00       1086.93        53.41 o
  -2   8   1        440.05        379.85        25.24 o
   0   8   1        999.44        966.57        34.90 o
   2   8   1         43.12         40.71        13.96 o
   4   8   1          1.21         19.70        18.91 o
   6   8   1          3.15         -6.23        12.45 o
   8   8   1        396.76        419.90        39.18 o
  10   8   1       4538.03       4077.91       179.65 o
  12   8   1       1597.46       1726.11        77.39 o
  14   8   1         79.65         54.84        24.41 o
  16   8   1       1258.63       1243.63        83.80 o
  18   8   1         13.31          3.15        24.90 o
  20   8   1          5.72        -11.55        52.00 o
  22   8   1         39.95         76.01        37.58 o
  24   8   1        185.97        200.94        50.79 o
 -19   9   1        484.98        515.30        87.46 o
 -17   9   1        481.53        542.91        53.95 o
 -15   9   1        824.42        857.68       118.19 o
 -13   9   1        602.97        728.38       213.92 o
 -11   9   1        530.89        493.62        46.71 o
  -9   9   1         40.02         46.09        21.73 o
  -7   9   1        386.53        432.32        41.79 o
  -5   9   1         77.79         60.80        20.84 o
  -3   9   1       1579.76       1587.23       135.92 o
  -1   9   1       3530.97       3307.11       153.64 o
   1   9   1        114.68        124.06        18.24 o
   3   9   1         77.36         83.34        28.37 o
   5   9   1       1207.66       1119.74        52.78 o
   7   9   1       1446.69       1364.04        80.37 o
   9   9   1       3298.06       3003.00       106.35 o
  11   9   1         20.22         32.75        35.46 o
  13   9   1       3211.41       3296.19       122.43 o
  15   9   1       2043.91       2105.40        98.44 o
  17   9   1        160.28        109.63        34.98 o
  19   9   1        177.84        168.64        40.01 o
  21   9   1        104.79         20.60        56.73 o
  23   9   1         69.47        -38.41        76.82 o
 -20  10   1        640.97        522.39        92.19 o
 -18  10   1        495.39        572.03        89.82 o
 -16  10   1        359.75        342.75        73.28 o
 -14  10   1        355.05        309.83        93.37 o
 -12  10   1        402.60        530.24        51.09 o
 -10  10   1          8.84        -10.05        20.09 o
  -8  10   1        322.38        351.99        78.00 o
  -6  10   1        433.33        523.13        47.09 o
  -4  10   1         27.39         46.33        20.45 o
  -2  10   1        138.61        105.15        25.87 o
   0  10   1        126.00        146.31        29.21 o
   2  10   1       1771.85       1732.64       111.10 o
   4  10   1         41.21         40.18        30.73 o
   6  10   1         38.42         32.17        20.09 o
   8  10   1       1450.10       1531.65        70.94 o
  10  10   1        433.66        512.76        68.55 o
  12  10   1        247.47        220.85        36.92 o
  14  10   1        319.67        292.15        42.40 o
  16  10   1        281.47        332.19        49.33 o
  18  10   1          2.53         16.87        30.62 o
  20  10   1         13.83        -11.32        31.63 o
  22  10   1         15.11        -10.69        37.82 o
 -21  11   1         10.72         56.73        56.73 o
 -19  11   1         60.15         78.00        59.09 o
 -17  11   1         67.42         80.37        54.37 o
 -15  11   1         19.29         21.27        44.91 o
 -13  11   1         18.11         14.18        44.91 o
 -11  11   1         54.75         51.09        24.91 o
  -9  11   1         28.95         20.33        19.67 o
  -7  11   1         28.09         27.31        49.64 o
  -5  11   1         64.81         99.92        27.24 o
  -3  11   1          4.15         -8.27        21.27 o
  -1  11   1         41.91         55.55        25.07 o
   1  11   1        571.22        506.14        51.49 o
   3  11   1        204.63        267.10        54.37 o
   5  11   1        177.14        127.64        44.91 o
   7  11   1        356.65        468.02        73.28 o
   9  11   1        354.26        286.02        61.46 o
  11  11   1        946.08       1082.07       171.37 o
  13  11   1        799.50        829.66        69.85 o
  15  11   1        532.27        622.16        64.16 o
  17  11   1          8.24          7.45        32.56 o
  19  11   1         75.06         39.30        35.91 o
  21  11   1         52.54         20.55        37.47 o
 -20  12   1         46.84         35.46        56.73 o
 -18  12   1         27.19         30.73        54.37 o
 -16  12   1         46.14         68.55        54.37 o
 -14  12   1        216.91        288.38        73.28 o
 -12  12   1        242.33        234.01        66.19 o
 -10  12   1         10.51         23.27        25.36 o
  -8  12   1         26.27         -4.27        20.97 o
  -6  12   1        764.36        820.27       152.46 o
  -4  12   1        387.29        365.32        65.00 o
  -2  12   1        172.91        198.40        44.91 o
   0  12   1        112.13        113.23        48.46 o
   2  12   1        279.67        365.39       114.64 o
   4  12   1        673.77        574.39        82.73 o
   6  12   1        111.17         82.73        42.55 o
   8  12   1         16.83         21.27        37.82 o
  10  12   1        344.38        172.55        59.09 o
  12  12   1        183.87        179.65        59.09 o
  14  12   1        320.17        260.01        70.91 o
  16  12   1        266.70        252.92        73.28 o
  18  12   1          2.13        -23.64        47.28 o
 -17  13   1          0.40        -26.00        52.00 o
 -15  13   1          9.95         40.18        49.64 o
 -13  13   1        179.66        203.28        68.55 o
 -11  13   1         20.79         -4.73        47.28 o
  -9  13   1         37.35         73.28        49.64 o
  -7  13   1        195.85        197.31        39.04 o
  -5  13   1       1359.59       1241.53       153.64 o
  -3  13   1        118.09         56.73        30.09 o
  -1  13   1         71.95          1.58        26.64 o
   1  13   1        476.79        467.80        54.85 o
   3  13   1        512.19        604.25        61.57 o
   5  13   1        157.36        143.24        47.28 o
   7  13   1         11.45          2.36        37.82 o
   9  13   1         12.08         63.82        44.91 o
  11  13   1         88.54         73.28        54.37 o
  13  13   1        137.17         89.82        56.73 o
  15  13   1         27.70         70.91        54.37 o
 -14  14   1         36.14         35.46        56.73 o
 -12  14   1        107.01         44.91        49.64 o
 -10  14   1        115.75        132.37        59.09 o
  -8  14   1         39.76         63.82        52.00 o
  -6  14   1        438.31        375.84        78.00 o
  -4  14   1         68.50         32.18        31.05 o
  -2  14   1          3.65        -13.06        26.12 o
   0  14   1        189.41        204.30        48.46 o
   2  14   1        312.88        364.57        52.78 o
   4  14   1         22.99         -3.15        27.54 o
   6  14   1         38.62         32.46        34.23 o
   8  14   1        169.07        101.64        49.64 o
  10  14   1         15.84         28.37        49.64 o
  12  14   1         14.45         30.73        52.00 o
  -9  15   1          4.37        -22.46        44.91 o
  -7  15   1        571.42        768.22       104.01 o
  -5  15   1         93.48         85.10        56.73 o
  -3  15   1          6.53         80.37        56.73 o
  -1  15   1         51.55         14.93        40.18 o
   1  15   1         86.49        126.12        37.36 o
   3  15   1        100.55         66.86        44.91 o
   5  15   1         20.01         37.11        35.91 o
   7  15   1        288.46        237.49        53.41 o
   9  15   1        215.17        212.74        70.91 o
  -4   0   2     171648.27     166284.69      3459.64 o
  -2   0   2      19720.71      21846.23       460.42 o
   0   0   2      39375.22      44166.03       937.56 o
   2   0   2     187927.88     185111.67      3864.36 o
   4   0   2        994.97       1033.78        45.49 o
   6   0   2      26714.54      28131.11       843.86 o
   8   0   2      25370.79      25185.87       765.86 o
  10   0   2       8601.76       8492.99       288.38 o
  12   0   2       3175.21       3425.09       144.19 o
  14   0   2       9128.91       8866.46       314.38 o
  16   0   2      10517.66      10360.36       366.38 o
  18   0   2      29393.46      31031.45       978.60 o
  20   0   2        427.98        359.29        61.46 o
  22   0   2       4393.60       4222.42       117.59 o
  24   0   2        228.63        258.83        55.43 o
  26   0   2        125.27        121.01        32.42 o
  28   0   2       1430.55       1330.71        80.01 o
  -7   1   2      27700.48      29506.82       891.14 o
  -5   1   2     112305.06     118921.66      2464.87 o
  -3   1   2      51641.45      56216.46       824.24 o
  -1   1   2      11880.45      13848.39       241.50 o
   1   1   2         65.71         55.89         8.58 o
   3   1   2       1156.70       1115.86        29.96 o
   5   1   2      15982.97      16694.12       253.55 o
   7   1   2      43514.95      46068.39       678.38 o
   9   1   2      24749.77      25765.11       390.56 o
  11   1   2       3309.19       2990.31        64.06 o
  13   1   2       2602.89       2754.75        66.19 o
  15   1   2       8874.59       8998.00       160.53 o
  17   1   2      19663.72      20156.39       327.40 o
  19   1   2        973.64        903.58        46.03 o
  21   1   2       2015.09       2000.87       131.01 o
  23   1   2        665.99        648.38        44.57 o
  25   1   2        379.16        389.24        30.42 o
  27   1   2        285.46        349.61        31.12 o
  29   1   2       1238.97       1311.07        71.95 o
  -8   2   2       6867.13       7237.83       248.19 o
  -6   2   2       4065.21       4885.63       119.43 o
  -4   2   2      60330.45      64570.71      1103.87 o
  -2   2   2      27279.67      31057.06       532.07 o
   0   2   2      16249.32      15924.56       335.42 o
   2   2   2       7565.87       7668.37       121.61 o
   4   2   2      17157.34      17528.19       310.55 o
   6   2   2      35843.95      37973.45       654.88 o
   8   2   2      10518.09       9963.47       162.65 o
  10   2   2       3339.56       2804.07        65.17 o
  12   2   2         54.65         57.86        11.73 o
  14   2   2       2430.27       2422.79        76.77 o
  16   2   2      18837.02      18824.12       605.59 o
  18   2   2       8778.52       8382.25       158.23 o
  20   2   2       1590.67       1619.27        56.96 o
  22   2   2        458.82        452.42        37.31 o
  24   2   2         26.24         38.25        20.81 o
  26   2   2        807.99        839.86        55.08 o
  28   2   2       1019.87        966.99        67.89 o
 -11   3   2       1065.11       1070.78        66.19 o
  -9   3   2        162.93        119.66        16.71 o
  -7   3   2        561.50        472.05        26.12 o
  -5   3   2      29938.47      31520.13       549.83 o
  -3   3   2     229484.86     228777.16      3916.23 o
  -1   3   2      28172.79      31982.51       547.94 o
   1   3   2       5037.88       5374.59       101.52 o
   3   3   2       9970.54      10085.60       183.47 o
   5   3   2      14065.10      14098.62       254.94 o
   7   3   2      20601.32      19996.88       355.06 o
   9   3   2      22367.32      22449.97       401.91 o
  11   3   2       4220.29       4453.45        87.88 o
  13   3   2        223.45        242.64        20.66 o
  15   3   2       2766.58       2709.36        67.75 o
  17   3   2      14079.57      14155.65       241.75 o
  19   3   2       5080.30       5111.12       112.65 o
  21   3   2       1115.77       1243.47        57.59 o
  23   3   2        905.30        809.73        49.93 o
  25   3   2        599.30        572.58        44.54 o
  27   3   2       1062.15        983.29        63.81 o
 -12   4   2      11098.37      11624.90       279.96 o
 -10   4   2       1966.43       2021.63       114.64 o
  -8   4   2      12089.35      12288.96       282.41 o
  -6   4   2      35922.41      37747.56       653.51 o
  -4   4   2       9852.35       9468.34       174.46 o
  -2   4   2      38973.05      39574.18       831.96 o
   0   4   2       8487.06       9335.87       284.83 o
   2   4   2       2936.73       3313.80        66.70 o
   4   4   2      14819.73      15052.48       269.26 o
   6   4   2       3321.83       2848.14        65.23 o
   8   4   2      24957.74      25547.04       452.33 o
  10   4   2      32171.70      35357.21       625.62 o
  12   4   2       2764.15       2786.55        75.14 o
  14   4   2         17.33          5.57        11.64 o
  16   4   2       9506.44       9700.49       175.79 o
  18   4   2       2021.19       2051.89        67.55 o
  20   4   2       1933.48       1815.00        67.55 o
  22   4   2       1310.86       1526.10        65.35 o
  24   4   2        211.76        221.99        36.18 o
  26   4   2       1148.83       1089.45       136.44 o
  28   4   2        478.63        498.33        86.28 o
 -15   5   2      16250.79      15950.66       541.30 o
 -13   5   2      12833.49      12570.49       296.68 o
 -11   5   2       4962.28       5283.47       143.71 o
  -9   5   2       4327.35       4482.02       124.51 o
  -7   5   2      41236.86      44906.86       966.90 o
  -5   5   2      39811.51      41468.10       722.95 o
  -3   5   2      33289.49      34360.71       596.95 o
  -1   5   2       3532.19       3161.11        84.46 o
   1   5   2       2178.58       2204.57        66.29 o
   3   5   2       5028.86       5031.86       128.41 o
   5   5   2      21599.01      22379.85       396.97 o
   7   5   2       6397.73       5579.93       114.11 o
   9   5   2      22987.29      22519.47       408.05 o
  11   5   2       4354.56       4269.96        99.63 o
  13   5   2        135.26        143.29        19.76 o
  15   5   2       4041.80       3783.46       100.23 o
  17   5   2       1001.50        941.88        67.12 o
  19   5   2       3076.77       3355.88       100.40 o
  21   5   2       1553.49       1663.66        74.12 o
  23   5   2         48.42         51.52        26.81 o
  25   5   2        197.24        234.24        49.29 o
  27   5   2        649.67        668.98        76.89 o
 -16   6   2       2064.38       2214.84       122.92 o
 -14   6   2      10488.83      10568.45       271.60 o
 -12   6   2       7671.22       7098.75       192.21 o
 -10   6   2         31.24         47.02        30.73 o
  -8   6   2       2847.45       2715.95        88.64 o
  -6   6   2       5468.17       5184.02       107.52 o
  -4   6   2      34796.14      35526.96       622.35 o
  -2   6   2      46101.57      48503.00       836.18 o
   0   6   2       3804.11       3677.02       108.73 o
   2   6   2        209.76        226.09        35.46 o
   4   6   2       6675.50       6510.70       165.46 o
   6   6   2      17134.09      17696.18       345.12 o
   8   6   2      25609.00      25843.29       461.45 o
  10   6   2       2233.14       2045.82        81.55 o
  12   6   2       1173.46       1197.86        56.70 o
  14   6   2        639.64        639.03        48.11 o
  16   6   2       3364.31       3155.42        91.70 o
  18   6   2       2561.21       2867.18       117.61 o
  20   6   2       2166.72       2194.69       106.93 o
  22   6   2        836.06        961.20       111.10 o
  24   6   2          5.41         12.91        32.56 o
  26   6   2        669.33        759.53       177.28 o
 -17   7   2        591.98        550.76        75.64 o
 -15   7   2         29.00         22.99        18.16 o
 -13   7   2       2846.67       2540.76        93.60 o
 -11   7   2       1815.60       1693.61        71.02 o
  -9   7   2        568.85        616.49       138.28 o
  -7   7   2       8388.67       8026.10       207.24 o
  -5   7   2      23482.49      23811.35       431.54 o
  -3   7   2      40432.93      41680.73       735.08 o
  -1   7   2      14870.01      15480.88       427.84 o
   1   7   2       2336.28       2726.65        81.55 o
   3   7   2       1313.53       1053.35       114.64 o
   5   7   2      13087.33      13462.70       312.08 o
   7   7   2      20144.07      19580.15       471.57 o
   9   7   2      17362.53      17311.17       409.13 o
  11   7   2       2048.75       1954.79        80.95 o
  13   7   2         44.89         40.69        26.00 o
  15   7   2       2951.24       3015.99       115.94 o
  17   7   2       5277.57       4989.77       303.74 o
  19   7   2        497.53        577.62        63.45 o
  21   7   2       1076.50       1112.28        88.59 o
  23   7   2        219.42        178.20        48.46 o
  25   7   2        192.65        177.28        50.14 o
 -18   8   2       2259.70       2101.38       139.46 o
 -16   8   2       6299.11       6273.22       276.56 o
 -14   8   2       1600.74       1465.00        70.90 o
 -12   8   2         78.00         50.82        21.73 o
 -10   8   2        207.55        185.83        29.21 o
  -8   8   2       1287.50       1376.54        62.66 o
  -6   8   2       5720.45       4985.32       144.57 o
  -4   8   2      12687.36      12486.07       237.22 o
  -2   8   2      18013.44      18112.82       325.83 o
   0   8   2       1510.80       1526.85        53.76 o
   2   8   2        901.56        907.78        43.15 o
   4   8   2       6305.57       6034.66       184.37 o
   6   8   2      14921.70      14563.47       347.07 o
   8   8   2       4205.23       3890.20       125.79 o
  10   8   2       1780.54       1855.08        80.74 o
  12   8   2         34.06         22.73        21.54 o
  14   8   2       1897.58       1804.10        85.77 o
  16   8   2       4086.00       4329.17       147.57 o
  18   8   2       3047.46       3189.60       130.24 o
  20   8   2       1537.29       1894.18       119.37 o
  22   8   2         95.48        145.88        44.27 o
  24   8   2        138.92        227.35        54.30 o
 -19   9   2        299.03        371.11        75.64 o
 -17   9   2       1867.44       1920.47       191.46 o
 -15   9   2       5505.06       5483.11       168.72 o
 -13   9   2       1040.06       1030.09        68.47 o
 -11   9   2        564.61        546.99        48.39 o
  -9   9   2         46.77         52.29        22.46 o
  -7   9   2       2845.02       2709.16       295.47 o
  -5   9   2       6342.65       6266.33       176.33 o
  -3   9   2       5408.19       4644.91       250.56 o
  -1   9   2       3804.69       3558.93        86.90 o
   1   9   2         53.47         34.01        13.96 o
   3   9   2       1319.08       1263.44        68.55 o
   5   9   2       5998.30       5756.09       160.87 o
   7   9   2       9070.48       8452.76       296.65 o
   9   9   2       3290.78       3248.68       113.75 o
  11   9   2       3769.95       3514.62       206.83 o
  13   9   2        183.78        168.14        60.28 o
  15   9   2       2883.71       2921.02       163.10 o
  17   9   2       3337.33       3360.32       136.15 o
  19   9   2       2293.06       2405.03       115.00 o
  21   9   2        643.46        850.07       104.01 o
  23   9   2         26.62         29.52        38.62 o
 -20  10   2        187.97        158.37        66.19 o
 -18  10   2       1039.28        871.64        76.04 o
 -16  10   2       2622.10       2685.16       125.28 o
 -14  10   2       2217.81       2244.95        95.84 o
 -12  10   2       4029.87       4174.25       140.37 o
 -10  10   2        129.37        190.90        72.09 o
  -8  10   2        412.54        426.43        46.09 o
  -6  10   2       3584.94       3458.06       120.31 o
  -4  10   2       4381.00       4244.95       196.19 o
  -2  10   2       2666.18       2489.78        96.01 o
   0  10   2        367.11        364.59        40.92 o
   2  10   2        432.55        434.93        66.19 o
   4  10   2        517.03        497.37        41.94 o
   6  10   2       5142.66       4941.11       149.07 o
   8  10   2       7387.01       6907.93       255.29 o
  10  10   2       4173.34       4458.78       276.56 o
  12  10   2        612.12        580.72        56.78 o
  14  10   2         24.36         64.83        29.21 o
  16  10   2       1465.18       1499.22        97.56 o
  18  10   2       1772.77       1887.99       109.57 o
  20  10   2        864.29       1027.73       120.55 o
  22  10   2        333.62        284.29       126.46 o
 -21  11   2         26.92         35.46        56.73 o
 -19  11   2        697.42        742.22       106.37 o
 -17  11   2       1852.67       2051.74       148.92 o
 -15  11   2       4402.38       4650.71       159.30 o
 -13  11   2       2259.56       2350.51       169.01 o
 -11  11   2        852.90        904.07        68.47 o
  -9  11   2          6.54          0.57        20.45 o
  -7  11   2       2003.66       2144.38       247.01 o
  -5  11   2        882.15        827.66        62.53 o
  -3  11   2       4119.64       4135.38       137.89 o
  -1  11   2       1022.10        936.77        88.64 o
   1  11   2        478.50        468.99        48.47 o
   3  11   2         90.35         44.91        35.46 o
   5  11   2       2536.23       2481.95       148.92 o
   7  11   2       5551.53       5630.48       257.65 o
   9  11   2       1146.78       1277.65       121.73 o
  11  11   2          3.74         -9.79        23.22 o
  13  11   2          9.78         -9.46        25.55 o
  15  11   2        430.27        381.44        53.17 o
  17  11   2       1460.75       1676.33       108.33 o
  19  11   2       1039.20       1144.40        92.21 o
 -20  12   2         28.01         23.64        52.00 o
 -18  12   2        332.60        463.30        87.46 o
 -16  12   2        952.31       1068.42       122.92 o
 -14  12   2       2082.88       2500.86       163.10 o
 -12  12   2        544.43        569.17        58.21 o
 -10  12   2        273.06        348.42        47.09 o
  -8  12   2       1442.41       1412.15        78.34 o
  -6  12   2       1903.56       1736.96        87.45 o
  -4  12   2       3343.03       3180.74       121.98 o
  -2  12   2       1895.02       2001.72       137.10 o
   0  12   2        279.71        243.58        38.44 o
   2  12   2         39.28         17.47        23.22 o
   4  12   2       1388.35       1229.16       118.19 o
   6  12   2       3997.79       4212.22       215.10 o
   8  12   2       1818.15       1538.81       139.46 o
  10  12   2        255.57        250.56        68.55 o
  12  12   2         13.83         26.00        42.55 o
  14  12   2        275.95        338.02        78.00 o
  16  12   2        665.83        602.76       104.01 o
  18  12   2        426.16        583.85       108.73 o
 -17  13   2        263.79        278.92        80.37 o
 -15  13   2        576.58        709.13       104.01 o
 -13  13   2        881.10        829.68       108.73 o
 -11  13   2        431.80        612.21        92.19 o
  -9  13   2         77.84        121.99        34.23 o
  -7  13   2        117.29        181.15        39.70 o
  -5  13   2       1803.16       1784.44        90.81 o
  -3  13   2       2499.83       2372.45       107.72 o
  -1  13   2       1273.11       1417.18       119.37 o
   1  13   2        331.08        356.37        50.79 o
   3  13   2        414.58        428.70        55.16 o
   5  13   2       1831.69       1805.91       139.46 o
   7  13   2       1120.69       1002.23       115.82 o
   9  13   2        711.11        846.23       108.73 o
  11  13   2         60.42          4.73        44.91 o
  13  13   2        172.58        252.92        75.64 o
  15  13   2        524.25        460.93        94.55 o
 -14  14   2        815.82       1006.96       122.92 o
 -12  14   2        367.16        257.65        70.91 o
 -10  14   2        124.20        132.37        61.46 o
  -8  14   2        375.24        430.20        82.73 o
  -6  14   2       1001.22       1167.32        86.15 o
  -4  14   2       2461.91       2121.59       143.01 o
  -2  14   2       1074.82       1098.51        85.77 o
   0  14   2        224.36        271.57        47.61 o
   2  14   2        218.12        233.99        45.13 o
   4  14   2       1011.01        934.03       163.10 o
   6  14   2        521.12        501.12        87.46 o
   8  14   2        643.54        583.85        96.91 o
  10  14   2         24.66        106.37        56.73 o
  12  14   2         55.26        125.28        61.46 o
  -9  15   2        188.90        210.37        68.55 o
  -7  15   2        213.50        260.01        73.28 o
  -5  15   2        733.90        888.77       115.82 o
  -3  15   2        908.51        997.36       221.01 o
  -1  15   2        449.81        483.38        63.25 o
   1  15   2         33.59         19.42        30.62 o
   3  15   2        164.16        255.35        49.12 o
   5  15   2        820.28        841.82       146.55 o
   7  15   2        590.28        603.16        73.03 o
  -7   1   3      13505.17      14942.20       330.89 o
  -5   1   3      13790.96      15457.21       275.63 o
  -3   1   3      78987.20      85197.15      1443.63 o
  -1   1   3          0.02         -1.92         3.84 o
   1   1   3       3640.94       3873.61        65.45 o
   3   1   3       1683.37       1634.98        37.48 o
   5   1   3          6.78         -2.02         4.04 o
   7   1   3        723.68        659.91        26.36 o
   9   1   3       2107.62       2092.03        47.83 o
  11   1   3        382.04        426.47        24.39 o
  13   1   3         30.32         17.43        10.21 o
  15   1   3        283.23        247.10        24.91 o
  17   1   3       3549.81       3696.66        86.48 o
  19   1   3         46.04         29.62        15.56 o
  21   1   3          5.80         -7.91        15.81 o
  23   1   3        243.47        256.78        23.96 o
  25   1   3        509.90        573.42        36.42 o
  27   1   3         18.47         33.94        24.42 o
 -10   2   3       5569.16       5985.04       217.47 o
  -8   2   3       2923.23       2895.61       118.19 o
  -6   2   3      52691.94      60469.05      1031.56 o
  -4   2   3       3561.89       3449.10        60.04 o
  -2   2   3      20855.74      22683.81       394.27 o
   0   2   3       1047.49        998.32        28.05 o
   2   2   3          7.59          3.15         4.09 o
   4   2   3        848.51        859.18        27.66 o
   6   2   3       1103.05       1174.38        37.23 o
   8   2   3       1992.56       2209.72        70.14 o
  10   2   3       2901.13       3042.54        64.87 o
  12   2   3         27.33         20.67         9.71 o
  14   2   3        415.11        373.97        26.21 o
  16   2   3       2015.05       1911.82        89.73 o
  18   2   3       2478.96       2457.90        68.77 o
  20   2   3        274.17        312.67        29.73 o
  22   2   3        857.34        984.70        54.01 o
  24   2   3        760.13        724.94        38.84 o
  26   2   3        449.78        426.17        42.05 o
  28   2   3         30.54         22.61        35.97 o
 -11   3   3         16.11          4.73        14.18 o
  -9   3   3       3379.31       3464.51        95.84 o
  -7   3   3        865.18        771.11        26.23 o
  -5   3   3      35334.49      37360.85       646.71 o
  -3   3   3      53459.91      57656.70       851.07 o
  -1   3   3      11973.24      13060.37       288.74 o
   1   3   3          0.26         -0.98         1.95 o
   3   3   3       1008.48       1018.13        24.22 o
   5   3   3       9358.44      10239.41       191.27 o
   7   3   3       7578.04       8659.64       168.58 o
   9   3   3       4750.76       5049.87       109.91 o
  11   3   3        142.78        120.72        17.02 o
  13   3   3        273.70        225.98        22.98 o
  15   3   3         53.86         37.66        16.16 o
  17   3   3        323.27        334.52        29.04 o
  19   3   3        361.81        304.27        29.79 o
  21   3   3          5.39         -5.20        17.40 o
  23   3   3          5.49         13.15        32.63 o
  25   3   3        671.22        673.71        77.43 o
  27   3   3         48.96         48.65        37.00 o
 -14   4   3         16.22         18.91        21.27 o
 -12   4   3       2520.90       2599.76       119.37 o
 -10   4   3         94.74         71.04        27.18 o
  -8   4   3       3913.72       3896.81        84.46 o
  -6   4   3       3854.57       4054.52        85.22 o
  -4   4   3      14620.58      16151.39       289.58 o
  -2   4   3       2528.52       2338.96        67.31 o
   0   4   3        109.74        105.77        10.56 o
   2   4   3        117.51         96.82        10.01 o
   4   4   3         32.08         14.70         6.88 o
   6   4   3       3820.75       4050.50        87.08 o
   8   4   3       8819.45       9685.23       187.50 o
  10   4   3       2693.86       2721.69        91.61 o
  12   4   3         51.92         62.49        14.89 o
  14   4   3        295.62        321.87        29.46 o
  16   4   3        163.97        112.68        22.55 o
  18   4   3        276.72        331.91        52.60 o
  20   4   3        735.75        742.72        52.50 o
  22   4   3         20.86         10.41        25.30 o
  24   4   3         16.38         10.23        22.72 o
  26   4   3        219.29        208.34        43.38 o
 -15   5   3        235.29        217.47        42.55 o
 -13   5   3        289.78        287.48        30.89 o
 -11   5   3          6.23         25.17        24.82 o
  -9   5   3        434.79        463.52        34.98 o
  -7   5   3       7682.47       7619.32       228.77 o
  -5   5   3       4283.63       4680.08        97.41 o
  -3   5   3      14565.08      15360.29       279.98 o
  -1   5   3       1139.56       1258.41        45.40 o
   1   5   3        156.34        165.63        11.31 o
   3   5   3          9.38          3.94         5.92 o
   5   5   3       4256.83       4611.57        97.22 o
   7   5   3        399.57        423.27        37.29 o
   9   5   3       7266.26       7344.72       150.82 o
  11   5   3       3860.82       3985.22        96.81 o
  13   5   3        437.57        439.52        32.33 o
  15   5   3         43.38         89.00        19.64 o
  17   5   3          6.89         29.50        19.23 o
  19   5   3        975.31       1045.99        86.07 o
  21   5   3          6.16         18.07        20.35 o
  23   5   3         29.54         18.30        32.56 o
  25   5   3          6.72         27.34        38.33 o
 -16   6   3        749.00        647.67        56.73 o
 -14   6   3         60.87         47.89        19.17 o
 -12   6   3        367.10        411.82        37.36 o
 -10   6   3       1938.22       1894.34        71.64 o
  -8   6   3      12287.07      12644.18       240.30 o
  -6   6   3        538.71        475.63        25.23 o
  -4   6   3      18703.06      19183.25       346.69 o
  -2   6   3       5246.87       5266.88       159.55 o
   0   6   3       3387.68       3342.87        96.25 o
   2   6   3        116.53        111.96        17.02 o
   4   6   3        200.86        198.64        12.26 o
   6   6   3         43.25         39.26         9.47 o
   8   6   3       4409.93       4013.71       127.04 o
  10   6   3       2082.41       2001.41       138.89 o
  12   6   3        320.59        276.54        25.37 o
  14   6   3         15.22         -1.32        12.52 o
  16   6   3         59.35         48.57        18.43 o
  18   6   3          6.77          7.55        24.91 o
  20   6   3         79.14         65.89        33.30 o
  22   6   3         36.47        -14.18        29.95 o
  24   6   3         11.39        -10.95        31.63 o
  26   6   3        106.12         84.06        66.19 o
 -17   7   3        981.48       1022.56        68.53 o
 -15   7   3         35.54         72.60        23.22 o
 -13   7   3        114.19        143.25        26.74 o
 -11   7   3       2270.73       2216.27        80.95 o
  -9   7   3       1197.88       1248.28        56.75 o
  -7   7   3         72.83         74.26        13.76 o
  -5   7   3        813.17        744.13        37.22 o
  -3   7   3      13838.33      14445.53       271.96 o
  -1   7   3       3481.41       3620.39       100.93 o
   1   7   3        128.68        165.72        23.64 o
   3   7   3        566.64        595.10        38.47 o
   5   7   3       5269.05       5159.40       449.11 o
   7   7   3        298.16        282.40       124.10 o
   9   7   3       1575.92       1472.76       157.19 o
  11   7   3        966.61       1003.03        79.19 o
  13   7   3         24.23         19.92        22.69 o
  15   7   3        437.07        508.44        54.15 o
  17   7   3        209.39        230.38        42.60 o
  19   7   3         63.34         65.00        35.10 o
  21   7   3         13.49         31.88        35.91 o
  23   7   3         14.00         33.68        36.66 o
  25   7   3         52.99         48.80        42.40 o
 -18   8   3        246.70        285.57        41.69 o
 -16   8   3        116.34         99.23        35.46 o
 -14   8   3         14.41         34.18        23.64 o
 -12   8   3        331.24        319.19        50.82 o
 -10   8   3        181.74        203.18        29.21 o
  -8   8   3          6.81          3.48        15.81 o
  -6   8   3        622.44        593.39        33.41 o
  -4   8   3        753.70        673.27        36.12 o
  -2   8   3       7979.57       7629.92       157.14 o
   0   8   3        415.85        339.38        29.30 o
   2   8   3        347.69        375.54        33.51 o
   4   8   3        439.46        473.90        66.19 o
   6   8   3       1108.07       1143.05        55.53 o
   8   8   3         71.62         29.01        18.91 o
  10   8   3        300.34        292.81        37.47 o
  12   8   3        153.32        155.92        31.76 o
  14   8   3        116.85        133.71        36.66 o
  16   8   3         38.40         77.53        49.64 o
  18   8   3        147.43        135.66        38.33 o
  20   8   3        259.65        281.20        52.15 o
  22   8   3         39.89         33.88        34.98 o
  24   8   3         60.21         25.03        42.40 o
 -19   9   3         43.10         85.54        30.08 o
 -17   9   3          3.44        -11.03        22.52 o
 -15   9   3        363.37        367.98        45.04 o
 -13   9   3        144.15        144.92        29.21 o
 -11   9   3        143.12        220.48        50.82 o
  -9   9   3       1448.70       1465.40       114.64 o
  -7   9   3         15.52          1.24        23.64 o
  -5   9   3       1892.91       1846.53        76.89 o
  -3   9   3       3479.27       3065.80       114.77 o
  -1   9   3        650.58        641.86        52.12 o
   1   9   3        276.35        233.95        26.64 o
   3   9   3        527.08        421.11        36.92 o
   5   9   3       4354.42       4229.54       131.93 o
   7   9   3       6925.27       7001.86       517.66 o
   9   9   3       1398.94       1454.60        72.00 o
  11   9   3         64.41         62.12        26.59 o
  13   9   3        161.88        143.90        54.37 o
  15   9   3         89.95         69.34        32.56 o
  17   9   3         23.45          7.22        31.23 o
  19   9   3         80.53         70.81        36.66 o
  21   9   3         60.34         -9.92        34.23 o
  23   9   3         18.03        -19.22        38.44 o
 -20  10   3        208.73        211.48        44.27 o
 -18  10   3         11.13          7.68        26.12 o
 -16  10   3         25.00         35.75        26.12 o
 -14  10   3         20.19          1.05        22.15 o
 -12  10   3        130.46        101.64        27.24 o
 -10  10   3        609.65        663.88        65.00 o
  -8  10   3        228.54        254.52        68.55 o
  -6  10   3          7.26          4.39        18.91 o
  -4  10   3        103.25         88.30        25.87 o
  -2  10   3       2271.17       2441.03        94.42 o
   0  10   3        126.12        118.88        28.27 o
   2  10   3         24.87          8.96        15.29 o
   4  10   3         30.80          9.46        16.47 o
   6  10   3         50.68          3.55        19.23 o
   8  10   3         35.23         -5.82        20.97 o
  10  10   3        196.55        200.54        36.32 o
  12  10   3         14.68         16.78        25.87 o
  14  10   3         75.99         88.13        36.64 o
  16  10   3         42.97         19.92        29.55 o
  18  10   3        124.29        149.33        42.60 o
  20  10   3        344.43        254.92        51.68 o
 -21  11   3         28.47         52.00        56.73 o
 -19  11   3         85.89        160.74        66.19 o
 -17  11   3       1129.22       1035.23        79.27 o
 -15  11   3        199.85        253.54        52.00 o
 -13  11   3        239.73        253.23        40.72 o
 -11  11   3         92.85         40.63        26.59 o
  -9  11   3        766.65        767.09        63.51 o
  -7  11   3         63.32         51.37        24.90 o
  -5  11   3          4.90          5.77        20.84 o
  -3  11   3       1949.73       1811.08        86.07 o
  -1  11   3        317.81        332.24        41.69 o
   1  11   3         36.97         26.34        30.73 o
   3  11   3         66.91         49.64        37.82 o
   5  11   3         58.50         18.91        35.46 o
   7  11   3        305.91        278.92        59.09 o
   9  11   3         59.47         50.58        74.46 o
  11  11   3        802.39        816.99        67.56 o
  13  11   3        431.43        459.80        55.16 o
  15  11   3         52.24        110.47        37.36 o
  17  11   3         13.34          2.55        31.91 o
  19  11   3        134.63        183.85        50.82 o
 -20  12   3        160.62        222.19        70.91 o
 -18  12   3        403.71        479.84        87.46 o
 -16  12   3        312.67        297.83        70.91 o
 -14  12   3          1.25         59.61        47.28 o
 -12  12   3        163.11        148.15        54.37 o
 -10  12   3       1415.79       1543.46        83.37 o
  -8  12   3         80.99         90.85        30.89 o
  -6  12   3         20.51         -9.92        19.85 o
  -4  12   3         12.18         -0.82        20.97 o
  -2  12   3         54.87         68.97        28.27 o
   0  12   3         27.50          8.14        22.52 o
   2  12   3          7.09         22.46        26.74 o
   4  12   3         24.02         23.64        37.82 o
   6  12   3          2.36          0.00        35.46 o
   8  12   3         49.05        104.01        52.00 o
  10  12   3        780.83        737.49       106.37 o
  12  12   3        868.89       1136.97       132.37 o
  14  12   3          9.89          9.46        47.28 o
  16  12   3         45.38         70.91        61.46 o
 -17  13   3        265.54        342.75        80.37 o
 -15  13   3        157.70        208.01        66.19 o
 -13  13   3         37.46         89.82        49.64 o
 -11  13   3        419.33        458.04        86.28 o
  -9  13   3        184.49        225.66        63.82 o
  -7  13   3         21.83          7.78        25.55 o
  -5  13   3         11.31        -15.36        30.73 o
  -3  13   3         38.27          3.32        26.59 o
  -1  13   3         31.42         20.72        30.73 o
   1  13   3          0.22         -2.88        26.59 o
   3  13   3         88.45        137.61        38.33 o
   5  13   3        114.95        137.10        54.37 o
   7  13   3         16.11        -11.82        35.46 o
   9  13   3        638.85        694.95       101.64 o
  11  13   3        833.52        884.05       120.55 o
  13  13   3        192.56        271.83        78.00 o
  15  13   3         10.94          0.00        61.46 o
 -14  14   3          2.36        -18.91        47.28 o
 -12  14   3        103.81        127.64        56.73 o
 -10  14   3        147.98        158.37        61.46 o
  -8  14   3         30.48         57.82        32.30 o
  -6  14   3          2.08         32.75        28.37 o
  -4  14   3        122.99        159.32        39.04 o
  -2  14   3        106.90        137.45        39.04 o
   0  14   3         64.22         29.46        49.64 o
   2  14   3        229.06        194.48        44.27 o
   4  14   3         53.08         97.96        43.73 o
   6  14   3         62.26         -4.73        40.18 o
   8  14   3         30.40         23.64        49.64 o
  10  14   3         73.18        170.19        66.19 o
  12  14   3        124.91        184.37        73.28 o
  -9  15   3         21.54        130.01        59.09 o
  -7  15   3          1.09        -20.09        40.18 o
  -5  15   3          1.66        -14.93        30.59 o
  -3  15   3         82.30         47.74        34.23 o
  -1  15   3         47.49         63.82        35.10 o
   1  15   3        176.02        166.60        45.13 o
   3  15   3         83.91         45.79        35.21 o
   5  15   3         23.02        129.96        44.08 o
   7  15   3          0.71        -24.82        49.64 o
  -8   0   4        909.48        966.78        54.37 o
  -6   0   4      28293.96      31381.65       720.95 o
  -4   0   4      10097.38      10460.30       237.33 o
  -2   0   4        705.97        701.28        26.59 o
   0   0   4        517.49        617.67        24.90 o
   2   0   4      50513.67      52631.49      1574.26 o
   4   0   4     130775.38     137134.53      2856.05 o
   6   0   4      76207.07      83667.44      1753.95 o
   8   0   4        894.24        838.03        52.00 o
  10   0   4       2938.29       2485.47        71.60 o
  12   0   4       8529.76       8008.38       162.07 o
  14   0   4      16288.07      15813.82       299.68 o
  16   0   4         74.06         75.62        18.38 o
  18   0   4        848.22        812.13        48.66 o
  20   0   4       2476.40       2418.93       100.65 o
  22   0   4        145.65        140.77        27.61 o
  24   0   4       1664.55       1821.72        80.59 o
  26   0   4       1826.13       1832.95       108.33 o
  -9   1   4       4696.86       4621.15       172.55 o
  -7   1   4      28855.39      29349.03       512.60 o
  -5   1   4      58845.53      61725.76      1054.30 o
  -3   1   4        494.61        508.00        15.56 o
  -1   1   4       6870.02       6818.91       109.57 o
   1   1   4      18016.91      18561.11       283.32 o
   3   1   4      41965.94      43202.25       648.50 o
   5   1   4      44983.22      46693.71       697.54 o
   7   1   4      27568.63      30072.22       403.96 o
   9   1   4       1771.99       1582.90        47.27 o
  11   1   4       7439.51       7271.94       114.74 o
  13   1   4      34372.65      35371.52       437.86 o
  15   1   4        491.92        462.46        23.68 o
  17   1   4       1024.81        929.49        35.56 o
  19   1   4        755.48        841.06        42.04 o
  21   1   4        442.26        391.12        26.97 o
  23   1   4       1475.41       1398.81        49.51 o
  25   1   4       1846.05       1889.82        72.56 o
  27   1   4       1428.32       1497.51        87.19 o
 -12   2   4      22973.35      24221.45       772.95 o
 -10   2   4      37873.61      41044.34      1252.79 o
  -8   2   4      47382.77      49456.48      1048.60 o
  -6   2   4       7623.25       7251.91       118.55 o
  -4   2   4      12281.38      13914.85       214.36 o
  -2   2   4       1209.40       1215.77        34.06 o
   0   2   4      23241.40      24058.48       420.67 o
   2   2   4      51158.20      53451.70       917.83 o
   4   2   4      25159.97      25672.17       389.03 o
   6   2   4      47634.95      52407.65       694.52 o
   8   2   4        334.33        320.02        15.72 o
  10   2   4       5966.29       5970.40       129.16 o
  12   2   4      20737.20      21829.91       402.52 o
  14   2   4      16348.46      14796.41       669.86 o
  16   2   4       2011.81       2085.61        51.83 o
  18   2   4       6702.33       6094.80       148.81 o
  20   2   4         84.42         82.05        17.71 o
  22   2   4       1275.09       1361.77        56.66 o
  24   2   4       2620.00       2703.94       100.49 o
  26   2   4       1658.55       1790.04       119.07 o
 -13   3   4        766.15        782.40        61.46 o
 -11   3   4      11920.57      12275.01       418.39 o
  -9   3   4      48522.81      51160.64       885.53 o
  -7   3   4      45582.86      47253.70       819.08 o
  -5   3   4        234.46        203.78        34.26 o
  -3   3   4        268.30        344.43        18.22 o
  -1   3   4        554.14        456.71        69.73 o
   1   3   4      12582.70      12704.10       229.56 o
   3   3   4      23720.80      22952.59       408.31 o
   5   3   4      42481.90      45965.09       798.12 o
   7   3   4         93.09         48.56        11.43 o
   9   3   4       1043.12       1017.83        38.45 o
  11   3   4       6347.92       5887.12       242.04 o
  13   3   4       9381.29       9094.21       190.48 o
  15   3   4      13532.30      13237.14       296.38 o
  17   3   4       1016.06        859.33        51.75 o
  19   3   4       3749.73       3751.69       119.88 o
  21   3   4        267.84        262.81        67.31 o
  23   3   4       1090.88        932.24       114.99 o
  25   3   4       2491.82       2523.08        98.12 o
  27   3   4       1062.73       1248.07       122.01 o
 -14   4   4       2831.12       2812.87       137.10 o
 -12   4   4       8108.33       8422.96       206.93 o
 -10   4   4      24219.71      24524.77       542.15 o
  -8   4   4      38415.97      40622.16       709.45 o
  -6   4   4      45126.69      47827.55       828.63 o
  -4   4   4       8328.54       8685.29       165.32 o
  -2   4   4      16190.20      17761.81       318.63 o
   0   4   4        255.52        240.85        16.30 o
   2   4   4       5259.98       4833.75        99.16 o
   4   4   4      27794.47      27372.51       483.71 o
   6   4   4       2616.10       2340.51       111.52 o
   8   4   4        124.44        103.44        15.29 o
  10   4   4       1854.88       1733.33        54.15 o
  12   4   4       7566.14       7136.73       172.03 o
  14   4   4      11281.43      11531.93       326.84 o
  16   4   4       3925.01       3799.83       104.17 o
  18   4   4       1505.92       1484.69        63.77 o
  20   4   4         12.09          2.55        18.64 o
  22   4   4       2385.16       2330.00        88.98 o
  24   4   4       1018.24       1007.91       117.22 o
  26   4   4       1653.20       1574.84       116.08 o
 -15   5   4       1257.66       1238.61        87.46 o
 -13   5   4       1987.65       1958.58        73.32 o
 -11   5   4       1556.37       1507.29        59.89 o
  -9   5   4       2840.77       2276.65        59.70 o
  -7   5   4     106116.43     114090.73      1963.45 o
  -5   5   4      33114.20      35825.77       625.25 o
  -3   5   4       1099.46        960.17        66.19 o
  -1   5   4       2193.09       2277.15        54.03 o
   1   5   4      14460.18      14755.58       269.20 o
   3   5   4      14779.24      15098.45       275.58 o
   5   5   4       9658.94       9408.08       185.02 o
   7   5   4       2254.02       2144.53        58.72 o
   9   5   4        823.96        818.90        56.58 o
  11   5   4       3256.11       3191.92        84.68 o
  13   5   4      10791.95      10216.81       260.34 o
  15   5   4       9332.29       8887.18       192.76 o
  17   5   4        377.06        342.94        34.36 o
  19   5   4         68.97         74.78        22.79 o
  21   5   4        683.32        741.61        61.43 o
  23   5   4       1775.71       2015.81       258.83 o
  25   5   4        839.14        910.34        88.59 o
 -18   6   4       3171.83       3141.44       160.74 o
 -16   6   4        344.22        285.98        67.37 o
 -14   6   4       1037.09        984.46        56.21 o
 -12   6   4        412.88        372.55        42.55 o
 -10   6   4       3530.48       3265.65       101.59 o
  -8   6   4      13122.05      12952.22       246.23 o
  -6   6   4      41409.57      41149.94       716.62 o
  -4   6   4         61.63         48.93        11.43 o
  -2   6   4         21.27         13.55        12.45 o
   0   6   4       7802.52       7699.34       191.67 o
   2   6   4      11938.56      11830.99       218.13 o
   4   6   4      12668.38      12043.41       226.43 o
   6   6   4       4030.08       3705.35        84.75 o
   8   6   4        654.06        613.05        35.85 o
  10   6   4        130.13        109.24        16.35 o
  12   6   4       5391.39       5400.89       125.63 o
  14   6   4       6917.67       6785.78       154.96 o
  16   6   4       3911.32       3779.40       137.03 o
  18   6   4         35.57         33.63        28.93 o
  20   6   4        280.77        268.00        96.91 o
  22   6   4       1645.95       1636.45       110.91 o
  24   6   4        671.73        734.08        80.02 o
 -19   7   4       2018.56       2141.57       132.37 o
 -17   7   4        681.05        751.31        59.18 o
 -15   7   4       1492.26       1237.46        65.88 o
 -13   7   4        499.27        416.09        39.70 o
 -11   7   4       1374.48       1170.09        63.82 o
  -9   7   4      17257.28      17775.12       336.43 o
  -7   7   4      19078.71      19376.62       358.54 o
  -5   7   4      33009.19      33019.66       585.98 o
  -3   7   4        745.48        750.40        33.50 o
  -1   7   4        577.84        602.73        59.09 o
   1   7   4       8384.23       8403.07       205.81 o
   3   7   4       6528.10       5544.54       164.28 o
   5   7   4       7238.43       6708.65       149.38 o
   7   7   4       2023.58       1938.85        93.37 o
   9   7   4        297.42        324.11        37.58 o
  11   7   4       1610.24       1611.27        76.40 o
  13   7   4       5656.14       5641.25       177.72 o
  15   7   4       4521.80       4868.69       161.90 o
  17   7   4       1697.72       1609.68        89.32 o
  19   7   4         65.23         38.47        33.30 o
  21   7   4       1494.85       1580.57       108.60 o
  23   7   4       1774.48       1612.89       127.64 o
 -18   8   4       3534.29       3262.24       122.77 o
 -16   8   4       3281.98       3057.00       199.74 o
 -14   8   4        695.27        737.71        57.50 o
 -12   8   4       1117.15        820.44        57.50 o
 -10   8   4       9987.23       9740.44       247.22 o
  -8   8   4       7741.58       7817.37       161.55 o
  -6   8   4      15772.98      15464.82       293.71 o
  -4   8   4          6.70         20.75        13.81 o
  -2   8   4        225.85        236.12        25.55 o
   0   8   4       4076.35       3711.89       111.70 o
   2   8   4      18620.18      18873.91       655.94 o
   4   8   4      12036.92      11203.13       277.84 o
   6   8   4       5617.92       5458.94       232.83 o
   8   8   4        166.74        163.46        33.09 o
  10   8   4       2270.30       2084.41        90.81 o
  12   8   4       4736.41       4949.00       158.55 o
  14   8   4       5554.54       5878.82       185.33 o
  16   8   4       3369.54       3258.97       131.92 o
  18   8   4        344.56        490.95        63.94 o
  20   8   4         21.74         26.34        34.98 o
  22   8   4       1067.16       1201.94       100.12 o
 -19   9   4       2533.70       2606.21       170.19 o
 -17   9   4       1800.88       1862.39        89.32 o
 -15   9   4        690.07        714.26        59.18 o
 -13   9   4         59.25         49.64        23.40 o
 -11   9   4       7606.41       7600.83       288.38 o
  -9   9   4       2640.54       2615.57       235.19 o
  -7   9   4       8666.29       8166.22       218.00 o
  -5   9   4       5546.75       4999.10       115.04 o
  -3   9   4         27.28         12.35        12.13 o
  -1   9   4        375.47        350.35        36.64 o
   1   9   4       5532.85       5425.89       153.47 o
   3   9   4       6143.85       6053.17       166.93 o
   5   9   4       3263.38       2907.81       105.34 o
   7   9   4        802.94        933.54        87.46 o
   9   9   4         11.87         -0.69        19.85 o
  11   9   4       1166.12       1277.75        82.77 o
  13   9   4       2665.30       2620.46       114.05 o
  15   9   4       2296.12       2470.56       112.37 o
  17   9   4       1297.90       1319.58        94.34 o
  19   9   4        139.93        232.21        57.91 o
  21   9   4         56.80         71.92        46.09 o
 -20  10   4       1438.64       1612.71        94.16 o
 -18  10   4       1451.61       1367.71        89.41 o
 -16  10   4       1117.17       1086.21        88.64 o
 -14  10   4        154.41        222.68        88.64 o
 -12  10   4       2029.02       2118.46        92.75 o
 -10  10   4       2521.62       2394.38        97.77 o
  -8  10   4       2922.96       2974.38       107.72 o
  -6  10   4       3400.26       3109.76       111.14 o
  -4  10   4       1367.66       1345.45        79.19 o
  -2  10   4        742.12        742.09        59.32 o
   0  10   4        752.17        661.85        80.37 o
   2  10   4       2128.39       1998.87        80.07 o
   4  10   4        833.58        740.54        70.91 o
   6  10   4       1157.84       1199.61        68.58 o
   8  10   4         17.46          0.00        21.73 o
  10  10   4         79.47         95.50        28.93 o
  12  10   4       1437.93       1575.17        93.37 o
  14  10   4       2040.07       2163.75       107.56 o
  16  10   4        715.26        832.70       118.19 o
  18  10   4        329.50        382.60       105.19 o
  20  10   4         46.46        100.30        86.28 o
 -19  11   4       2115.47       2230.07       210.37 o
 -17  11   4       1527.93       1555.46        91.75 o
 -15  11   4        726.24        765.63        66.79 o
 -13  11   4         15.93        -10.77        21.54 o
 -11  11   4       2679.24       2642.56       107.80 o
  -9  11   4       2553.76       2409.22       101.11 o
  -7  11   4       2120.94       2102.45        93.60 o
  -5  11   4        421.22        463.43        49.12 o
  -3  11   4         14.32         -9.08        18.16 o
  -1  11   4        690.37        700.66        60.10 o
   1  11   4       2879.67       3139.07       167.83 o
   3  11   4       5342.02       5072.63       241.10 o
   5  11   4       1369.71       1536.44       139.46 o
   7  11   4        673.75        615.88        56.21 o
   9  11   4         25.60         40.26        27.54 o
  11  11   4       1093.46       1127.81        82.42 o
  13  11   4       1248.00       1266.24       108.73 o
  15  11   4       1601.37       1818.35       248.19 o
  17  11   4        426.35        468.74        64.20 o
  19  11   4        290.24        390.10        68.55 o
 -16  12   4        388.87        393.53        55.97 o
 -14  12   4        208.24        194.74        40.11 o
 -12  12   4        777.12        648.34       104.01 o
 -10  12   4        865.57        942.91        72.58 o
  -8  12   4       2563.10       2777.42       114.41 o
  -6  12   4       2274.26       2243.93       100.29 o
  -4  12   4        627.31        728.35       102.82 o
  -2  12   4         26.13         29.97        25.87 o
   0  12   4       1877.09       2013.12       295.47 o
   2  12   4       3833.51       3978.21       210.37 o
   4  12   4       1931.80       1879.19       137.10 o
   6  12   4       1044.22       1146.42       125.28 o
   8  12   4        720.36        635.85        99.28 o
  10  12   4        869.65       1044.78       125.28 o
  12  12   4       1078.35       1115.69       132.37 o
  14  12   4       1503.97       1578.99       160.74 o
  16  12   4        360.28        439.14        66.19 o
 -15  13   4        435.90        290.74        68.55 o
 -13  13   4        499.03        473.94        56.83 o
 -11  13   4        629.22        681.21        65.88 o
  -9  13   4        488.05        520.87        61.46 o
  -7  13   4        456.19        587.04       101.64 o
  -5  13   4        345.29        404.86        52.47 o
  -3  13   4         99.52         40.91        29.95 o
  -1  13   4        270.40        303.98       106.37 o
   1  13   4       1370.02       1430.38        98.44 o
   3  13   4       3877.12       3666.19       205.65 o
   5  13   4       3241.38       3179.26       193.83 o
   7  13   4        526.85        647.67       101.64 o
   9  13   4        353.01        356.93        80.37 o
  11  13   4        157.33        146.55        63.82 o
  13  13   4       1244.69       1517.53       165.46 o
 -12  14   4        168.90        213.16        67.37 o
 -10  14   4        315.65        373.94        52.47 o
  -8  14   4        285.85        327.19        51.73 o
  -6  14   4        616.83        596.53        76.82 o
  -4  14   4        533.44        696.40        67.68 o
  -2  14   4         26.00         10.64        30.09 o
   0  14   4        524.01        585.48        67.55 o
   2  14   4       2572.37       2590.75       124.51 o
   4  14   4       5082.14       5143.60       188.03 o
   6  14   4        983.37       1061.33       127.64 o
   8  14   4         90.37         85.10        54.37 o
  10  14   4        430.88        456.21        94.55 o
  -9  15   4        564.16        646.20        67.55 o
  -7  15   4        675.97        737.96        73.32 o
  -5  15   4        283.94        335.80        55.16 o
  -3  15   4        175.79        167.06       104.01 o
  -1  15   4          8.49        -15.08        30.89 o
   1  15   4        915.43       1056.65        91.08 o
   3  15   4       1188.48       1347.48       103.59 o
   5  15   4        572.19        617.61        83.91 o
 -11   1   5         14.79          0.00        16.55 o
  -9   1   5        840.74        750.57        30.02 o
  -7   1   5       1257.10       1243.49        38.21 o
  -5   1   5      16824.19      17930.64       279.78 o
  -3   1   5       6156.50       6377.24        93.42 o
  -1   1   5       1986.78       1964.33        40.27 o
   1   1   5         24.52          1.29         7.51 o
   3   1   5       6176.59       6833.90       131.35 o
   5   1   5       1814.81       1855.90        41.51 o
   7   1   5       1241.67       1215.59        33.08 o
   9   1   5        142.53        158.20        15.14 o
  11   1   5         51.77         48.45        11.70 o
  13   1   5        802.49        720.04        42.22 o
  15   1   5       1211.59       1159.67        58.76 o
  17   1   5        142.05        115.48        17.00 o
  19   1   5        483.58        518.50        34.43 o
  21   1   5        166.53        182.72        29.85 o
  23   1   5         11.64         13.29        23.63 o
  25   1   5          7.33         37.89        27.32 o
 -12   2   5       3420.67       3335.27       146.55 o
 -10   2   5      32530.65      37159.73       797.08 o
  -8   2   5      14077.25      14285.22       263.31 o
  -6   2   5       4193.17       4170.70        91.06 o
  -4   2   5       5853.71       6062.83       120.51 o
  -2   2   5       1174.95       1151.38        47.30 o
   0   2   5       1265.40       1310.39        29.49 o
   2   2   5        397.16        401.54        14.64 o
   4   2   5       2772.30       3337.02        62.24 o
   6   2   5       4258.59       4243.13        79.08 o
   8   2   5          8.87          6.81         6.47 o
  10   2   5        122.82        108.23        10.93 o
  12   2   5       1781.67       1611.87        39.83 o
  14   2   5       7503.09       7316.37       155.59 o
  16   2   5        484.73        502.88        30.67 o
  18   2   5         63.49         51.76        15.00 o
  20   2   5         59.41         49.98        23.32 o
  22   2   5         41.71         19.52        23.12 o
  24   2   5         90.11         37.43        25.64 o
  26   2   5          5.41          5.30        25.38 o
 -15   3   5         62.70         35.46        26.00 o
 -13   3   5        170.99        210.37        40.18 o
 -11   3   5        780.80        866.75        43.36 o
  -9   3   5       4596.91       5064.44       104.89 o
  -7   3   5       5467.19       5955.81       102.04 o
  -5   3   5          9.55         11.48        17.98 o
  -3   3   5       1840.32       1731.19        46.24 o
  -1   3   5        145.62        160.41        14.24 o
   1   3   5        587.99        569.85        27.90 o
   3   3   5         67.04         71.38        12.70 o
   5   3   5        747.83        776.27        42.12 o
   7   3   5       1943.26       2293.70        42.46 o
   9   3   5        643.87        661.64        21.72 o
  11   3   5        148.77        149.06        13.35 o
  13   3   5        771.56        726.31        28.15 o
  15   3   5       2792.28       2599.30        57.91 o
  17   3   5         40.32         18.71        16.37 o
  19   3   5          0.67          4.24        17.71 o
  21   3   5        126.04        161.13        31.15 o
  23   3   5          0.33        -11.02        22.04 o
  25   3   5         15.92         11.02        26.67 o
 -16   4   5        132.92        113.46        35.46 o
 -14   4   5        319.69        418.39        56.73 o
 -12   4   5         77.71        106.37        33.09 o
 -10   4   5        867.02        812.91        31.14 o
  -8   4   5         22.77         51.46        17.14 o
  -6   4   5       2137.26       2126.32        52.35 o
  -4   4   5        657.20        690.20        26.56 o
  -2   4   5        622.98        659.00        30.53 o
   0   4   5       4264.56       4539.92        95.66 o
   2   4   5       5627.87       6027.88       121.52 o
   4   4   5       1443.25       1427.25        44.12 o
   6   4   5       6935.98       7063.54       146.62 o
   8   4   5       2406.06       2568.87        47.09 o
  10   4   5        293.61        324.70        27.34 o
  12   4   5        822.05        735.11        42.57 o
  14   4   5         16.08          1.01        14.01 o
  16   4   5        832.58        777.99        49.35 o
  18   4   5        104.06         87.81        24.43 o
  20   4   5         45.13         38.55        22.71 o
  22   4   5         30.65         18.91        22.94 o
  24   4   5         51.76         -7.89        23.98 o
 -17   5   5          7.23        -10.64        21.27 o
 -15   5   5        166.64        179.65        40.18 o
 -13   5   5        417.68        453.98        37.47 o
 -11   5   5         48.17         37.98        12.69 o
  -9   5   5       8324.42       8351.45       166.96 o
  -7   5   5       5326.42       5608.69       115.04 o
  -5   5   5        472.97        463.67        24.35 o
  -3   5   5        709.34        769.74        29.01 o
  -1   5   5         10.58         -4.73        17.27 o
   1   5   5        905.76        966.03        43.84 o
   3   5   5       2096.39       2238.79        57.99 o
   5   5   5       1272.78       1301.81        42.72 o
   7   5   5      10972.54      11343.17       218.74 o
   9   5   5        738.39        769.39        45.97 o
  11   5   5         59.27         39.57        22.14 o
  13   5   5        234.45        218.98        26.67 o
  15   5   5        812.97        812.70        50.44 o
  17   5   5         36.99         23.96        19.42 o
  19   5   5        211.97        199.21        38.04 o
  21   5   5          9.22          6.38        33.30 o
  23   5   5         15.03          5.91        36.66 o
  25   5   5         73.91         -3.14       127.64 o
 -18   6   5       1833.07       1657.00       115.82 o
 -16   6   5        261.28        252.92        52.00 o
 -14   6   5         35.08         44.91        18.39 o
 -12   6   5        899.79        818.97        57.91 o
 -10   6   5       1064.78       1031.56        59.84 o
  -8   6   5       1395.59       1372.99        44.60 o
  -6   6   5       6669.83       6697.53       137.86 o
  -4   6   5         12.19         15.48         9.61 o
  -2   6   5       1322.72       1305.48        61.68 o
   0   6   5       2771.21       2605.60        67.80 o
   2   6   5        697.87        574.79        28.88 o
   4   6   5        500.08        476.54        26.96 o
   6   6   5       2518.20       2622.10        80.63 o
   8   6   5       1144.77       1107.69        53.83 o
  10   6   5        819.86        814.59        83.91 o
  12   6   5        133.00        136.11        21.59 o
  14   6   5        155.36        129.73        23.63 o
  16   6   5          1.04         13.51        37.82 o
  18   6   5        619.57        677.12        66.01 o
  20   6   5        100.35         85.05        39.25 o
  22   6   5         61.81         46.86        48.46 o
  24   6   5          4.17        -17.55        35.10 o
 -19   7   5        163.28        108.73        40.18 o
 -17   7   5         30.29         52.00        23.40 o
 -15   7   5        803.55        688.82        52.78 o
 -13   7   5        129.11        114.15        24.19 o
 -11   7   5         74.13         70.15        17.09 o
  -9   7   5        526.32        468.07        30.17 o
  -7   7   5        247.98        234.85        21.30 o
  -5   7   5        828.67        883.86        37.44 o
  -3   7   5         35.18         24.29        13.96 o
  -1   7   5        635.17        602.83        61.46 o
   1   7   5        377.43        388.42        22.11 o
   3   7   5        476.30        426.27        27.11 o
   5   7   5        722.39        796.23        41.87 o
   7   7   5         94.86        119.63        25.55 o
   9   7   5        889.61        821.96        60.10 o
  11   7   5        796.74        701.87       125.28 o
  13   7   5          5.93         18.67        24.19 o
  15   7   5        145.30        166.80        39.25 o
  17   7   5        447.44        452.15        57.50 o
  19   7   5        322.61        376.39        68.55 o
  21   7   5         28.08        109.96        73.28 o
  23   7   5        174.98        209.36        54.30 o
 -20   8   5         93.68         16.55        35.46 o
 -18   8   5        129.39        145.02        32.56 o
 -16   8   5         24.85         48.22        24.90 o
 -14   8   5         25.54          3.55        20.06 o
 -12   8   5       1069.71       1159.67        64.16 o
 -10   8   5        115.53        141.20        18.84 o
  -8   8   5       1669.62       1495.38        50.66 o
  -6   8   5        990.90        938.84        40.57 o
  -4   8   5        252.31        273.04        23.88 o
  -2   8   5        267.05        258.53        29.95 o
   0   8   5        370.43        343.91        34.63 o
   2   8   5        171.79        127.64        26.12 o
   4   8   5         21.61          4.73        18.16 o
   6   8   5        783.41        933.34       148.92 o
   8   8   5         41.12         16.45        20.84 o
  10   8   5          1.47        -10.31        35.46 o
  12   8   5          7.71         19.15        31.91 o
  14   8   5         14.42         26.14        29.21 o
  16   8   5          4.10         38.37        49.64 o
  18   8   5         43.86         83.86        38.33 o
  20   8   5        566.55        588.50        67.98 o
  22   8   5        106.01        100.39        42.40 o
 -21   9   5         74.47         42.55        40.18 o
 -19   9   5        162.30        234.20        40.01 o
 -17   9   5         29.07         22.65        25.87 o
 -15   9   5        490.41        472.70        69.73 o
 -13   9   5       3360.43       3426.10       349.84 o
 -11   9   5        359.57        305.95        38.62 o
  -9   9   5         57.54         67.11        23.22 o
  -7   9   5       2153.08       1849.64        58.63 o
  -5   9   5        313.55        237.93        23.92 o
  -3   9   5         10.98          7.58        12.69 o
  -1   9   5       1847.31       1772.52        88.64 o
   1   9   5        898.23        849.01        61.46 o
   3   9   5        387.46        388.56        48.46 o
   5   9   5       1311.35       1331.89        66.29 o
   7   9   5       1133.50       1199.32        70.98 o
   9   9   5        113.74        119.21        30.89 o
  11   9   5        430.33        480.50        86.28 o
  13   9   5         13.74         -3.05        25.87 o
  15   9   5        326.17        405.62        56.75 o
  17   9   5         64.87         85.30        39.04 o
  19   9   5        233.73        195.96        49.40 o
  21   9   5         85.78          0.00        37.36 o
 -22  10   5        108.13         42.55        52.00 o
 -20  10   5          2.22         -2.36        37.82 o
 -18  10   5         98.08         70.91        47.28 o
 -16  10   5        262.23        249.43        67.37 o
 -14  10   5       2530.39       2295.37        98.44 o
 -12  10   5        305.01        352.83        66.19 o
 -10  10   5         40.53         48.63        23.64 o
  -8  10   5        186.12        171.97        31.23 o
  -6  10   5       1406.88       1244.62        70.94 o
  -4  10   5        180.16        213.34        44.91 o
  -2  10   5          2.06         20.09        18.39 o
   0  10   5          1.96          2.79        18.16 o
   2  10   5        536.68        519.51        47.70 o
   4  10   5         80.03         84.26        25.55 o
   6  10   5        920.55       1037.74        80.37 o
   8  10   5        925.99       1116.33        76.40 o
  10  10   5         53.05         38.25        27.54 o
  12  10   5         55.17         29.55        31.76 o
  14  10   5          5.87         -9.24        27.24 o
  16  10   5         95.14        115.82        38.44 o
  18  10   5          4.65         -7.75        35.67 o
 -21  11   5          5.84         30.73        40.18 o
 -19  11   5         67.83         30.73        40.18 o
 -17  11   5         40.14         16.55        40.18 o
 -15  11   5        746.70        760.99        65.12 o
 -13  11   5       1027.82       1088.66       108.73 o
 -11  11   5        537.26        467.05        50.96 o
  -9  11   5         29.09         11.82        21.73 o
  -7  11   5        308.51        286.70        40.01 o
  -5  11   5        252.16        277.01        39.70 o
  -3  11   5         85.64        158.33        32.56 o
  -1  11   5         22.53        -15.62        33.09 o
   1  11   5        333.96        255.29        59.09 o
   3  11   5        268.40        252.92        59.09 o
   5  11   5        415.55        456.09        66.19 o
   7  11   5        493.53        480.94        53.38 o
   9  11   5         31.62         36.24        27.54 o
  11  11   5          1.82          7.09        41.37 o
  13  11   5         26.19         29.78        33.30 o
  15  11   5        380.77        415.39        60.10 o
  17  11   5         20.33        -16.75        33.51 o
 -20  12   5        122.38        139.46        56.73 o
 -18  12   5        367.20        529.48        87.46 o
 -16  12   5         42.80         14.18        42.55 o
 -14  12   5        276.25        189.10        54.37 o
 -12  12   5         24.54        -10.19        24.82 o
 -10  12   5         29.85         60.71        29.21 o
  -8  12   5          4.69          3.55        23.40 o
  -6  12   5        250.76        191.11        35.91 o
  -4  12   5         21.94         36.87        24.90 o
  -2  12   5        207.32        188.76        48.46 o
   0  12   5         26.41         55.55        30.09 o
   2  12   5        163.19        120.55        52.00 o
   4  12   5        273.37        352.20        73.28 o
   6  12   5         82.66         66.19        49.64 o
   8  12   5       1112.11       1404.07       146.55 o
  10  12   5         23.47         18.91        40.18 o
  12  12   5         16.06         35.46        54.37 o
  14  12   5          3.02        -15.81        31.63 o
 -17  13   5         27.18        113.46        54.37 o
 -15  13   5        288.15        295.47        70.91 o
 -13  13   5         34.82         56.73        44.91 o
 -11  13   5         56.67         57.94        30.62 o
  -9  13   5         16.00          2.36        25.07 o
  -7  13   5         42.61        -17.73        35.46 o
  -5  13   5        311.90        350.79        50.06 o
  -3  13   5         48.33        130.95        37.58 o
  -1  13   5        182.55        152.59        39.25 o
   1  13   5         10.55         46.22        62.64 o
   3  13   5        203.26        229.28        66.19 o
   5  13   5         59.93         78.00        54.37 o
   7  13   5        655.75        541.30        94.55 o
   9  13   5          5.15          7.09        47.28 o
  11  13   5         14.72        -21.27        42.55 o
  13  13   5         14.66        -26.00        52.00 o
 -14  14   5         70.87         59.09        52.00 o
 -12  14   5          7.60         52.00        47.28 o
 -10  14   5         15.60        -20.09        40.18 o
  -8  14   5         66.36        103.68        35.91 o
  -6  14   5         59.44         44.85        34.27 o
  -4  14   5         88.55         76.04        34.23 o
  -2  14   5         62.37        159.07        45.04 o
   0  14   5        119.77        164.48        86.28 o
   2  14   5         19.32         -1.44        63.82 o
   4  14   5         73.28         47.28        52.00 o
   6  14   5        870.16        841.50       122.92 o
   8  14   5        125.19        156.01        68.55 o
  -9  15   5        112.18        144.19        56.73 o
  -7  15   5        147.67         87.46        54.37 o
  -5  15   5         18.21         35.98        34.23 o
  -3  15   5         10.81        -15.81        31.63 o
  -1  15   5         13.37         16.27        35.91 o
   1  15   5          5.73        -16.15        32.30 o
   3  15   5         62.22         94.73        43.07 o
 -10   0   6      17629.12      17314.54       548.39 o
  -8   0   6         73.13         97.83        15.81 o
  -6   0   6      10074.21      11188.92       254.89 o
  -4   0   6      27888.14      29827.87       635.12 o
  -2   0   6      26176.34      27158.16       588.34 o
   0   0   6      48763.29      49977.37      1056.28 o
   2   0   6      96392.38     107509.80      2246.99 o
   4   0   6        195.62        238.40        48.46 o
   6   0   6         35.79         57.15        26.00 o
   8   0   6      10327.30       9787.61       401.84 o
  10   0   6       5309.25       4798.13       134.36 o
  12   0   6       1425.14       1434.06       143.01 o
  14   0   6        583.64        505.54        49.64 o
  16   0   6        610.32        644.01        52.63 o
  18   0   6       4808.67       4689.14       226.92 o
  20   0   6       6363.46       6416.94       335.65 o
  22   0   6       2414.46       2214.84       151.28 o
  24   0   6        574.77        588.58        92.19 o
 -11   1   6       8683.52       8210.62       203.89 o
  -9   1   6      14503.79      15028.41       278.82 o
  -7   1   6         11.14          9.22         8.58 o
  -5   1   6       9180.92       9983.78       162.79 o
  -3   1   6       7818.56       7794.00       129.67 o
  -1   1   6      36515.62      37580.65       565.50 o
   1   1   6      44949.65      47626.80       715.58 o
   3   1   6      20521.95      22680.09       350.40 o
   5   1   6       1254.61       1307.18        34.22 o
   7   1   6       4927.66       4384.52        84.95 o
   9   1   6      18637.33      17923.86       287.44 o
  11   1   6       6463.10       5830.15       139.90 o
  13   1   6       3302.08       3387.56        77.18 o
  15   1   6       1090.49        962.85        42.33 o
  17   1   6       3301.75       3071.41        79.61 o
  19   1   6       6768.53       6357.92       158.26 o
  21   1   6       3448.41       3351.22       148.90 o
  23   1   6       1585.47       1683.59        86.84 o
  25   1   6        187.42        181.74        44.08 o
 -14   2   6      12962.05      13140.14       439.66 o
 -12   2   6      28966.57      29738.73       654.17 o
 -10   2   6      60568.09      65085.79      1372.81 o
  -8   2   6      21105.02      22470.27       403.87 o
  -6   2   6       6047.06       6295.45       129.61 o
  -4   2   6       5479.11       5307.21        91.22 o
  -2   2   6      12431.35      12325.32       230.60 o
   0   2   6      24173.24      24768.19       379.88 o
   2   2   6      45773.48      50065.00       751.30 o
   4   2   6       6213.23       6932.17       118.69 o
   6   2   6       6049.81       5840.51       104.69 o
   8   2   6       4910.53       4290.01        83.72 o
  10   2   6      26129.25      25449.15       399.09 o
  12   2   6       2973.87       2836.00        67.19 o
  14   2   6       1487.47       1468.85        46.90 o
  16   2   6        274.38        301.62        26.18 o
  18   2   6       1949.79       1876.66        72.67 o
  20   2   6       2896.88       2960.85        98.63 o
  22   2   6       2043.29       2300.27       111.91 o
  24   2   6       1057.24       1074.61        78.90 o
 -15   3   6      12664.45      12693.39       430.20 o
 -13   3   6      33481.85      34558.18      1094.42 o
 -11   3   6      17732.97      17591.43       400.10 o
  -9   3   6      10077.29       9692.13       332.11 o
  -7   3   6       1797.30       1631.51        36.70 o
  -5   3   6       4861.43       5211.73        91.21 o
  -3   3   6       8275.08       8114.10       229.15 o
  -1   3   6      15863.95      15081.51       276.47 o
   1   3   6      14266.31      13723.57       253.29 o
   3   3   6       2832.24       2604.55        65.84 o
   5   3   6       5254.83       5259.00       115.89 o
   7   3   6       2892.39       2573.43        66.73 o
   9   3   6      15150.45      14606.85       239.90 o
  11   3   6      17782.33      16576.85       669.11 o
  13   3   6       2866.62       2676.92        56.41 o
  15   3   6        160.12        179.90        26.36 o
  17   3   6          9.58         26.37        22.20 o
  19   3   6       1303.99       1339.20        67.80 o
  21   3   6       2429.86       2639.32        94.09 o
  23   3   6       1761.09       1778.46        87.98 o
  25   3   6         26.58        -13.18        26.36 o
 -16   4   6       2538.51       2739.60       141.83 o
 -14   4   6      10026.42       9743.42       356.93 o
 -12   4   6      21561.38      23151.68       699.67 o
 -10   4   6      20254.98      19774.46       356.72 o
  -8   4   6      11834.32      11838.88       221.91 o
  -6   4   6       4662.13       5060.72        91.91 o
  -4   4   6       3691.97       3436.96        79.46 o
  -2   4   6      16816.78      17362.11       316.36 o
   0   4   6      14545.45      13961.16       259.99 o
   2   4   6         67.90         48.57        10.75 o
   4   4   6        826.31        845.70        34.33 o
   6   4   6       5520.10       5480.43       120.32 o
   8   4   6      10845.08      10319.89       179.46 o
  10   4   6      15212.12      15834.91       303.16 o
  12   4   6       5100.14       4986.42       121.98 o
  14   4   6       5934.86       5686.14       137.87 o
  16   4   6        415.00        354.70        53.52 o
  18   4   6        577.35        676.32        50.22 o
  20   4   6       2533.51       2573.35        92.00 o
  22   4   6       2346.79       2367.14        92.62 o
  24   4   6        523.10        446.88        70.91 o
 -17   5   6        134.88        151.28        42.55 o
 -15   5   6       1114.57       1115.69        87.46 o
 -13   5   6       6790.15       6102.30       163.56 o
 -11   5   6       8899.08       9506.29       186.78 o
  -9   5   6       1614.03       1295.04        68.46 o
  -7   5   6       3975.71       4421.40        96.88 o
  -5   5   6        593.36        642.55        24.31 o
  -3   5   6       9364.73       9149.56       180.22 o
  -1   5   6      18134.94      17834.88       324.94 o
   1   5   6      10904.49      11034.79       211.55 o
   3   5   6       2360.68       2412.21       126.19 o
   5   5   6        955.76        864.16        57.06 o
   7   5   6       6956.86       7165.97       183.08 o
   9   5   6      10138.75      10150.17       205.59 o
  11   5   6      15643.39      15777.03       305.20 o
  13   5   6        302.16        259.92        30.25 o
  15   5   6       3140.81       3085.80        93.35 o
  17   5   6          0.10          5.75        18.05 o
  19   5   6       3626.30       3538.64       262.38 o
  21   5   6       3653.86       3541.65       147.06 o
  23   5   6       1363.06       1288.89       140.64 o
 -18   6   6        820.57        945.50        99.28 o
 -16   6   6         14.24         16.55        28.37 o
 -14   6   6      10586.68      10539.62       266.66 o
 -12   6   6       2448.19       2489.95       276.56 o
 -10   6   6       4458.71       4302.29        98.70 o
  -8   6   6        513.12        622.43        31.32 o
  -6   6   6       1218.09       1132.87        39.77 o
  -4   6   6       2415.87       2282.40        78.75 o
  -2   6   6      13404.76      13346.62       251.03 o
   0   6   6      19593.03      19771.34       360.17 o
   2   6   6      14596.83      15096.96       283.26 o
   4   6   6        745.39        630.78        31.16 o
   6   6   6       4719.32       4702.14       109.01 o
   8   6   6       8202.10       7973.23       222.79 o
  10   6   6       8541.63       8467.26       242.29 o
  12   6   6       4945.11       4725.40       119.42 o
  14   6   6         91.22        116.86        34.27 o
  16   6   6        158.53        150.30        46.09 o
  18   6   6       1059.68       1174.82        89.41 o
  20   6   6       1910.51       1997.24       115.00 o
  22   6   6       3187.12       3528.02       152.10 o
 -19   7   6       1138.74       1037.69       104.01 o
 -17   7   6        609.30        590.94        78.00 o
 -15   7   6       6310.76       6401.01       310.83 o
 -13   7   6        262.74        261.06        32.30 o
 -11   7   6        155.89        173.34        21.27 o
  -9   7   6       1616.36       1438.39        54.31 o
  -7   7   6        485.63        512.67        31.00 o
  -5   7   6       1829.10       1778.32        54.29 o
  -3   7   6       4627.12       4268.65       126.50 o
  -1   7   6      18895.71      18911.07       348.60 o
   1   7   6      17780.97      17453.67       327.10 o
   3   7   6       3056.69       3089.59        78.44 o
   5   7   6       1023.21       1063.81        58.21 o
   7   7   6       5408.46       5388.03       161.90 o
   9   7   6       6996.16       6576.19       193.69 o
  11   7   6       7611.03       7687.29       394.75 o
  13   7   6       2927.97       2734.34       173.74 o
  15   7   6         67.67         82.49        32.56 o
  17   7   6        131.49        219.20        94.55 o
  19   7   6       1842.22       1975.90       306.11 o
  21   7   6       1521.79       1428.65       105.89 o
 -20   8   6       1176.34       1014.05       111.10 o
 -18   8   6        512.59        484.57        78.00 o
 -16   8   6         53.19         53.89        24.90 o
 -14   8   6       2489.34       2570.45        96.49 o
 -12   8   6       2418.24       2334.71        69.77 o
 -10   8   6      12780.24      12547.83       245.96 o
  -8   8   6         89.01         85.54        15.43 o
  -6   8   6        148.12        145.28        18.72 o
  -4   8   6       2563.50       2514.90        71.65 o
  -2   8   6      10733.86      10265.05       262.38 o
   0   8   6      15357.71      14899.75       357.11 o
   2   8   6      10375.36       9916.79       251.05 o
   4   8   6       2435.00       2447.43        95.57 o
   6   8   6         54.67         52.57        37.82 o
   8   8   6       5115.47       5485.17       278.92 o
  10   8   6       7509.98       7779.06       322.65 o
  12   8   6       5255.12       5063.58       167.67 o
  14   8   6         44.45         63.17        33.30 o
  16   8   6        215.74        173.24        45.76 o
  18   8   6        826.60        906.95        83.57 o
  20   8   6       1332.57       1522.63       112.59 o
 -21   9   6       1353.26       1333.16       134.73 o
 -19   9   6        242.23        335.65        70.91 o
 -17   9   6        131.15         52.00        42.55 o
 -15   9   6       1407.80       1396.13        77.81 o
 -13   9   6       2797.03       2762.92       180.83 o
 -11   9   6       7139.37       6633.42       189.04 o
  -9   9   6       8457.54       7813.29       166.60 o
  -7   9   6        281.31        223.69        24.49 o
  -5   9   6        264.29        298.52        27.93 o
  -3   9   6       7000.29       6836.19       151.70 o
  -1   9   6       5266.21       4964.91       150.43 o
   1   9   6       2246.09       2037.24        83.80 o
   3   9   6        593.73        532.16        48.39 o
   5   9   6        151.26        145.94        30.62 o
   7   9   6       5545.96       5714.43       176.58 o
   9   9   6       2889.01       2798.71       221.01 o
  11   9   6       3940.14       3810.99       142.55 o
  13   9   6        862.40        898.27        82.73 o
  15   9   6        217.30        226.99        46.44 o
  17   9   6        151.75        249.52        60.28 o
  19   9   6       1153.60       1332.81       103.63 o
 -22  10   6        789.88        718.58       104.01 o
 -20  10   6        326.82        300.20        70.91 o
 -18  10   6        469.35        496.39        82.73 o
 -16  10   6       1424.27       1266.98       127.64 o
 -14  10   6       2854.57       2746.69       163.10 o
 -12  10   6       3085.07       2961.83       112.07 o
 -10  10   6       3790.44       3783.91       127.20 o
  -8  10   6       2481.57       2442.54        96.55 o
  -6  10   6       1319.18       1233.74        70.79 o
  -4  10   6       2515.03       2336.58        95.10 o
  -2  10   6       5642.30       5580.11       134.22 o
   0  10   6       2348.43       2119.23        86.15 o
   2  10   6        521.10        641.75        53.95 o
   4  10   6        304.19        273.34        38.33 o
   6  10   6       4048.75       4204.80       143.02 o
   8  10   6       1377.16       1392.55       111.10 o
  10  10   6       3067.68       3040.49       124.82 o
  12  10   6       1787.32       1977.97       133.55 o
  14  10   6        505.93        564.94        65.88 o
  16  10   6         51.21          7.27        43.73 o
  18  10   6        338.04        457.11        64.33 o
 -23  11   6        191.76        267.10        68.55 o
 -21  11   6        123.34        132.37        56.73 o
 -19  11   6        578.69        444.39        80.37 o
 -17  11   6          8.55        -15.36        30.73 o
 -15  11   6       1716.25       1694.82       130.01 o
 -13  11   6       3136.83       2744.33       170.19 o
 -11  11   6       3151.73       2981.09       124.10 o
  -9  11   6       2629.69       2623.86       104.21 o
  -7  11   6         11.46        -10.42        20.84 o
  -5  11   6        482.08        535.19        52.63 o
  -3  11   6        968.37        927.06        69.23 o
  -1  11   6       2981.92       2924.08       115.18 o
   1  11   6       3067.22       2838.88       172.55 o
   3  11   6        695.82        635.85        89.82 o
   5  11   6        452.22        459.61        51.68 o
   7  11   6       1195.33       1166.23        82.33 o
   9  11   6       1445.61       1620.72       178.46 o
  11  11   6       1323.60       1348.56        94.80 o
  13  11   6        233.50        226.94        47.61 o
  15  11   6          8.50        -21.27        59.09 o
 -20  12   6        309.30        224.56        66.19 o
 -18  12   6         33.63         33.09        42.55 o
 -16  12   6        493.48        527.12        92.19 o
 -14  12   6        779.22        850.95       108.73 o
 -12  12   6       1189.92       1493.90       137.10 o
 -10  12   6       1229.53       1309.52       130.01 o
  -8  12   6        777.30        869.85        69.23 o
  -6  12   6         25.70         -0.09        22.52 o
  -4  12   6        460.50        417.24        49.29 o
  -2  12   6       2483.68       2436.38       107.56 o
   0  12   6       1915.51       1755.01        90.99 o
   2  12   6       1483.21       1746.82       158.37 o
   4  12   6        326.86        654.76        96.91 o
   6  12   6        745.63        619.31        94.55 o
   8  12   6        486.74        581.49        96.91 o
  10  12   6       1819.70       2179.39       165.46 o
  12  12   6        914.72        959.69       127.64 o
  14  12   6        418.57        531.64       140.64 o
 -17  13   6        175.77        148.92        59.09 o
 -15  13   6        390.38        309.65        70.91 o
 -13  13   6        787.67        515.30        82.73 o
 -11  13   6       1242.47       1271.70       127.64 o
  -9  13   6        900.56        995.14       115.82 o
  -7  13   6         76.16         84.73        32.56 o
  -5  13   6        985.76        862.26       122.92 o
  -3  13   6       1147.25       1166.46       117.01 o
  -1  13   6       2639.25       2755.15       156.01 o
   1  13   6        614.79        846.93        77.71 o
   3  13   6       1280.95       1396.98       141.83 o
   5  13   6         27.60        -16.55        33.09 o
   7  13   6          7.70         28.37        52.00 o
   9  13   6        793.81        860.41       122.92 o
  11  13   6        826.45        730.40       115.82 o
 -14  14   6        356.14        546.03        96.91 o
 -12  14   6        280.99        338.02        73.28 o
 -10  14   6        447.51        408.93        80.37 o
  -8  14   6        295.58        297.83        73.28 o
  -6  14   6         16.97         28.37        47.28 o
  -4  14   6        325.21        373.11        91.00 o
  -2  14   6       1311.55       1541.83       165.46 o
   0  14   6       1362.23       1422.85       101.30 o
   2  14   6        675.67        747.40        98.10 o
   4  14   6        208.68        321.47        78.00 o
   6  14   6        361.83        304.93        78.00 o
   8  14   6        215.96        312.02        87.46 o
  -7  15   6        131.08        198.56        68.55 o
  -5  15   6         40.47         11.82        47.28 o
  -3  15   6        708.74        843.86       118.19 o
  -1  15   6        391.49        516.48        81.55 o
   1  15   6        397.61        356.86        69.73 o
 -13   1   7       7374.86       7706.88       198.88 o
 -11   1   7         17.45         32.28        12.69 o
  -9   1   7        120.52        119.02        15.88 o
  -7   1   7       2510.77       2758.07        59.33 o
  -5   1   7       1470.16       1642.87        48.81 o
  -3   1   7       2447.30       2680.83        64.58 o
  -1   1   7       1845.54       1741.49        41.02 o
   1   1   7       9836.02      10586.96       173.33 o
   3   1   7        895.17       1001.03        29.39 o
   5   1   7         80.18         88.25        10.62 o
   7   1   7        664.48        670.82        26.87 o
   9   1   7         36.03         40.26        10.65 o
  11   1   7        133.82        111.11        15.40 o
  13   1   7        599.63        585.53        32.93 o
  15   1   7        188.52        198.70        22.03 o
  17   1   7        271.55        324.89        42.65 o
  19   1   7         27.96         -6.82        20.68 o
  21   1   7         93.19         26.28        28.27 o
  23   1   7         24.16         23.98        28.93 o
 -14   2   7       6390.60       6237.96       248.19 o
 -12   2   7         75.87         79.90        20.09 o
 -10   2   7       6157.63       6396.95       136.90 o
  -8   2   7      12271.20      14055.29       264.71 o
  -6   2   7       1543.32       1775.48        71.24 o
  -4   2   7         74.83         65.25        12.13 o
  -2   2   7         28.65         30.41         7.43 o
   0   2   7       1176.95       1213.60        31.35 o
   2   2   7       2343.33       2292.54        48.99 o
   4   2   7        193.72        198.90        13.81 o
   6   2   7        541.00        550.68        23.34 o
   8   2   7        447.78        464.07        23.66 o
  10   2   7         21.61         18.65         9.28 o
  12   2   7        163.59        166.54        18.47 o
  14   2   7        365.74        360.91        33.53 o
  16   2   7       1112.45        984.95        56.85 o
  18   2   7        165.57        111.78        26.67 o
  20   2   7          0.49         -9.03        18.05 o
  22   2   7         12.79        -10.01        20.03 o
  24   2   7         44.54         20.06        39.00 o
 -15   3   7       3399.49       3079.98       156.01 o
 -13   3   7        383.83        336.61        36.32 o
 -11   3   7         19.82         32.72        24.82 o
  -9   3   7       2123.84       2130.33        61.38 o
  -7   3   7        614.47        635.22        46.65 o
  -5   3   7        288.29        250.09        27.41 o
  -3   3   7        733.56        761.07        31.76 o
  -1   3   7       2962.54       3246.99        87.11 o
   1   3   7        806.29        819.36        33.13 o
   3   3   7       1326.95       1256.17        43.50 o
   5   3   7        103.36        125.35        17.25 o
   7   3   7        123.13        130.78        12.26 o
   9   3   7        172.78        172.14        15.53 o
  11   3   7        352.46        367.50        38.74 o
  13   3   7       1009.63        922.17        76.96 o
  15   3   7       1013.46       1018.65        58.22 o
  17   3   7        319.34        311.57        35.43 o
  19   3   7        237.39        263.65        36.39 o
  21   3   7         12.80         26.79        23.48 o
  23   3   7         80.97         82.76        29.55 o
 -18   4   7        224.42        144.19        44.91 o
 -16   4   7        143.23        115.82        37.82 o
 -14   4   7         94.94         98.71        23.22 o
 -12   4   7        183.10        167.05        25.55 o
 -10   4   7          6.67         15.99        16.55 o
  -8   4   7        619.41        574.43        22.26 o
  -6   4   7        900.77        882.37        37.19 o
  -4   4   7        364.51        387.80        26.23 o
  -2   4   7       1478.28       1320.62        61.67 o
   0   4   7       3279.62       3182.09        78.86 o
   2   4   7        179.38        181.93        26.17 o
   4   4   7       3485.94       3795.50        92.13 o
   6   4   7        476.76        513.96        48.71 o
   8   4   7        141.57        115.55        19.35 o
  10   4   7        407.16        403.56        32.38 o
  12   4   7       1652.64       1605.09        61.19 o
  14   4   7       2302.51       2192.41        86.64 o
  16   4   7        158.58        204.44        30.10 o
  18   4   7         53.14         67.45        23.98 o
  20   4   7         40.13        -10.80        21.60 o
  22   4   7        317.73        419.00        45.68 o
 -19   5   7         26.16         14.18        30.73 o
 -17   5   7         26.45          7.09        30.73 o
 -15   5   7        264.83        208.01        47.28 o
 -13   5   7        909.42        872.06        53.38 o
 -11   5   7        114.71        114.29        31.95 o
  -9   5   7       2227.81       2262.06        59.70 o
  -7   5   7        183.45        212.77        18.76 o
  -5   5   7         36.72         36.41         9.00 o
  -3   5   7       1573.40       1685.78        53.03 o
  -1   5   7       2118.67       2121.30        59.63 o
   1   5   7         17.36          1.81         9.07 o
   3   5   7        108.22         76.44        24.15 o
   5   5   7        274.37        295.89        24.94 o
   7   5   7         67.86         59.57        16.16 o
   9   5   7       1010.75        914.04        47.14 o
  11   5   7        219.32        256.63        28.72 o
  13   5   7       3217.86       2982.42       120.49 o
  15   5   7        137.88        148.84        26.04 o
  17   5   7         71.72         52.42        27.76 o
  19   5   7         46.79         37.58        32.93 o
  21   5   7        121.40        208.30        48.13 o
  23   5   7          7.39          2.69        46.09 o
 -20   6   7        775.70        624.03        85.10 o
 -18   6   7        149.56        134.73        44.91 o
 -16   6   7       1305.83       1470.26       106.37 o
 -14   6   7       1074.82        926.29        42.15 o
 -12   6   7         34.29         27.04        11.77 o
 -10   6   7        246.72        232.77        21.90 o
  -8   6   7         65.91         71.98        14.01 o
  -6   6   7        114.86         76.88        14.06 o
  -4   6   7        876.01        785.04        36.83 o
  -2   6   7         51.48         47.45        13.81 o
   0   6   7        138.92        147.81        17.32 o
   2   6   7        115.78        136.43        18.34 o
   4   6   7         39.67         14.76        12.02 o
   6   6   7        736.76        732.51        87.53 o
   8   6   7         55.11         19.93        25.87 o
  10   6   7        255.06        216.77        25.95 o
  12   6   7        124.89        124.10        31.76 o
  14   6   7          5.63         15.40        27.54 o
  16   6   7        414.77        446.25        57.50 o
  18   6   7        257.58        302.44        53.41 o
  20   6   7         11.96         43.97        37.58 o
  22   6   7         52.34         32.69        39.25 o
 -21   7   7         51.49          2.36        35.46 o
 -19   7   7         17.12         63.82        44.91 o
 -17   7   7       1159.47        940.78       101.64 o
 -15   7   7          9.13         -4.73        40.18 o
 -13   7   7        395.45        423.56        31.27 o
 -11   7   7         50.70         40.73        14.06 o
  -9   7   7        178.63        193.72        21.06 o
  -7   7   7         64.71         64.01        14.51 o
  -5   7   7        229.67        227.30        22.88 o
  -3   7   7        470.32        493.87        42.94 o
  -1   7   7         37.73         18.89        17.83 o
   1   7   7         13.14          7.44        11.62 o
   3   7   7       1396.27       1334.81        47.55 o
   5   7   7        966.39       1042.77       258.83 o
   7   7   7         12.43          8.84        22.52 o
   9   7   7         60.56         11.03        29.55 o
  11   7   7        887.46        867.60        70.90 o
  13   7   7         72.04         47.68        36.64 o
  15   7   7         18.43         27.28        40.18 o
  17   7   7        167.31        261.62        87.46 o
  19   7   7        447.85        334.41        56.75 o
  21   7   7          5.71         11.82        38.44 o
 -22   8   7        125.97        151.28        59.09 o
 -20   8   7         11.95        -11.82        33.09 o
 -18   8   7        731.62        848.59       101.64 o
 -16   8   7        639.41        713.86        89.82 o
 -14   8   7          6.66        -11.82        26.00 o
 -12   8   7       3249.29       3134.94        86.37 o
 -10   8   7         25.93         36.98        15.20 o
  -8   8   7        116.30        135.70        20.38 o
  -6   8   7        126.80        130.61        20.17 o
  -4   8   7       1377.37       1348.16        87.28 o
  -2   8   7         10.34         -8.23        16.47 o
   0   8   7        652.67        666.67        51.49 o
   2   8   7       1051.40       1077.11       114.64 o
   4   8   7        940.88       1019.89        74.46 o
   6   8   7         24.90          3.50        20.84 o
   8   8   7         88.48         47.13        48.46 o
  10   8   7         20.75        -11.07        22.15 o
  12   8   7        421.34        376.82        51.73 o
  14   8   7          6.59         21.15        30.89 o
  16   8   7         32.53         54.60        34.23 o
  18   8   7        297.17        434.59        62.66 o
  20   8   7         37.11         86.76        42.60 o
 -23   9   7         25.38          9.46        42.55 o
 -21   9   7         80.80        108.73        52.00 o
 -19   9   7         92.89        104.01        47.28 o
 -17   9   7        479.48        418.39        75.64 o
 -15   9   7        537.40        430.20        75.64 o
 -13   9   7        651.94        593.30        82.73 o
 -11   9   7        584.52        589.23        49.33 o
  -9   9   7        487.56        464.19        34.06 o
  -7   9   7         78.86         91.31        18.25 o
  -5   9   7        381.17        350.83        30.54 o
  -3   9   7        394.94        434.81        34.06 o
  -1   9   7       5486.23       5261.64       158.13 o
   1   9   7       6063.70       6220.31       182.56 o
   3   9   7       1196.04       1232.35        71.51 o
   5   9   7       1064.30       1119.75        75.38 o
   7   9   7       1082.07       1127.09       120.55 o
   9   9   7         28.22         66.45        29.55 o
  11   9   7          8.04        -12.20        24.41 o
  13   9   7        565.14        605.76        65.19 o
  15   9   7        369.64        421.28        60.28 o
  17   9   7        101.23        145.15        45.04 o
  19   9   7         56.42         24.48        37.58 o
 -22  10   7          0.16         52.00        47.28 o
 -20  10   7         19.24         87.46        49.64 o
 -18  10   7        390.70        434.93        82.73 o
 -16  10   7        260.15        151.28        54.37 o
 -14  10   7        171.27         89.82        44.91 o
 -12  10   7         14.77         -4.73        33.09 o
 -10  10   7        105.75         63.82        40.18 o
  -8  10   7          4.61         -9.19        18.39 o
  -6  10   7         31.30         22.31        20.84 o
  -4  10   7        531.41        450.32        36.65 o
  -2  10   7         59.98         83.77        26.59 o
   0  10   7        693.39        738.51       148.92 o
   2  10   7        112.17        117.43        42.55 o
   4  10   7       1571.27       1671.18        99.28 o
   6  10   7        276.28        320.16        76.82 o
   8  10   7         16.10         14.25        30.73 o
  10  10   7        107.02        168.38        42.40 o
  12  10   7          0.49        -13.62        27.24 o
  14  10   7          0.52          3.61        31.63 o
  16  10   7        117.94        103.59        42.40 o
 -23  11   7          0.73         18.91        49.64 o
 -21  11   7         18.02        -20.09        40.18 o
 -19  11   7          6.41        -16.55        40.18 o
 -17  11   7         12.57         30.73        44.91 o
 -15  11   7          6.48         18.91        40.18 o
 -13  11   7          7.93         42.55        40.18 o
 -11  11   7         24.91         75.64        42.55 o
  -9  11   7        404.08        323.84        66.19 o
  -7  11   7        244.53        321.57        55.55 o
  -5  11   7        262.14        219.29        69.73 o
  -3  11   7        945.41        907.84       138.28 o
  -1  11   7        102.44         89.82        40.18 o
   1  11   7        829.43        945.50       111.10 o
   3  11   7       3890.32       3808.62       136.29 o
   5  11   7          0.75          1.39        28.37 o
   7  11   7          1.51        -11.61        23.22 o
   9  11   7          6.81         10.45        46.09 o
  11  11   7         80.95        132.72        39.04 o
  13  11   7         17.15         -2.36        30.09 o
  15  11   7        139.96        210.78        50.47 o
 -20  12   7          7.98        -21.27        42.55 o
 -18  12   7         63.55        130.01        56.73 o
 -16  12   7        113.60         73.28        52.00 o
 -14  12   7          0.54         26.00        37.82 o
 -12  12   7        175.93        148.92        54.37 o
 -10  12   7        572.76        444.39        80.37 o
  -8  12   7         86.96         78.00        47.28 o
  -6  12   7        293.94        248.19        61.46 o
  -4  12   7        175.96        267.76        43.70 o
  -2  12   7        223.64        208.54        40.92 o
   0  12   7         39.93          0.00        37.82 o
   2  12   7        213.76        328.56        73.28 o
   4  12   7       1457.98       1217.34       134.73 o
   6  12   7         85.25         33.09        47.28 o
   8  12   7         38.59         63.82        54.37 o
  10  12   7         13.28        -21.27        42.55 o
  12  12   7        106.39         98.46        40.72 o
 -17  13   7         33.36         82.73        54.37 o
 -15  13   7         12.42         -7.09        42.55 o
 -13  13   7         34.93        -17.73        35.46 o
 -11  13   7        253.84        302.56        73.28 o
  -9  13   7        357.11        238.74        68.55 o
  -7  13   7         42.65         33.09        40.18 o
  -5  13   7        167.03        127.64        61.46 o
  -3  13   7        113.47         16.55        40.18 o
  -1  13   7         85.16         68.19        33.30 o
   1  13   7         10.07        -14.21        28.41 o
   3  13   7        756.53        914.78       120.55 o
   5  13   7        144.30         99.28        59.09 o
   7  13   7          0.38        -23.64        47.28 o
   9  13   7          2.41        -22.46        44.91 o
 -12  14   7         59.28        174.92        68.55 o
 -10  14   7         60.23         49.64        47.28 o
  -8  14   7         36.15         56.73        52.00 o
  -6  14   7         15.56        -20.09        40.18 o
  -4  14   7         28.16         73.28        54.37 o
  -2  14   7         25.43         42.55        52.00 o
   0  14   7         42.36         56.73        54.37 o
   2  14   7        339.07        299.70        96.91 o
   4  14   7          0.39         42.55        49.64 o
   6  14   7          1.89        -24.82        49.64 o
 -14   0   8       4977.34       4266.59       184.37 o
 -12   0   8      10574.65      10488.00       364.02 o
 -10   0   8        268.60        235.64        27.24 o
  -8   0   8      13808.52      15175.23       340.13 o
  -6   0   8      14435.18      14203.96       322.59 o
  -4   0   8       2741.45       2329.36       112.28 o
  -2   0   8       3000.26       2339.71        74.03 o
   0   0   8       1028.94        924.71        42.01 o
   2   0   8       2535.16       2347.50        74.71 o
   4   0   8       1299.12       1151.31        48.27 o
   6   0   8      33448.56      33372.79       727.07 o
   8   0   8      39443.45      38844.68       843.24 o
  10   0   8       4489.34       4361.24       164.28 o
  12   0   8       5211.15       4725.32       160.74 o
  14   0   8       9671.62       9105.24       239.50 o
  16   0   8      11456.30      10242.17       390.02 o
  18   0   8       6445.36       6278.15       278.92 o
  20   0   8       1783.90       1749.18       134.73 o
  22   0   8        190.92        248.19        68.55 o
 -13   1   8       3808.60       3505.63       105.26 o
 -11   1   8         38.56         41.03        13.51 o
  -9   1   8      18409.20      20417.12       375.26 o
  -7   1   8        976.31        759.86        33.12 o
  -5   1   8      16055.08      16072.19       256.75 o
  -3   1   8      19013.71      19319.04       304.32 o
  -1   1   8       5040.90       5122.22        94.33 o
   1   1   8        528.70        445.37        37.19 o
   3   1   8       4998.62       4605.66        87.88 o
   5   1   8       8656.59       8501.38       147.78 o
   7   1   8      16953.74      16201.02       263.73 o
   9   1   8      11440.53      10933.33       188.67 o
  11   1   8       1927.48       1648.25        48.85 o
  13   1   8       1770.01       1615.56        61.75 o
  15   1   8       6311.26       6024.41       147.30 o
  17   1   8       6685.06       6314.37       155.98 o
  19   1   8       3077.58       3197.21       128.57 o
  21   1   8        122.70         82.73        33.43 o
  23   1   8         91.30         40.68        57.91 o
 -14   2   8       9417.55       9544.44       548.39 o
 -12   2   8      10058.90       9911.16       201.48 o
 -10   2   8       1278.00       1335.13        55.25 o
  -8   2   8        655.95        520.72        45.52 o
  -6   2   8       3287.30       2659.76       114.34 o
  -4   2   8      22451.67      22712.84       353.32 o
  -2   2   8      10780.55      10815.62       179.72 o
   0   2   8       1860.40       2048.02        46.88 o
   2   2   8       3448.70       3236.05        65.63 o
   4   2   8       8522.70       8123.99       140.07 o
   6   2   8      11384.94      10709.66       181.03 o
   8   2   8       7234.26       6568.65       122.01 o
  10   2   8        925.25       1000.38        46.26 o
  12   2   8        966.09       1069.75        52.75 o
  14   2   8       1868.21       1750.68        77.24 o
  16   2   8       7553.92       7059.44       168.74 o
  18   2   8       3141.24       3200.61       102.69 o
  20   2   8       1138.90       1323.88        93.56 o
  22   2   8         17.39         11.01        26.59 o
 -17   3   8      21261.44      20441.80       697.31 o
 -15   3   8      14021.48      13764.00       436.11 o
 -13   3   8      18310.88      18675.41       431.07 o
 -11   3   8       1346.30       1162.13        45.85 o
  -9   3   8        668.15        645.93        66.45 o
  -7   3   8      14998.27      15504.84       291.07 o
  -5   3   8      21102.43      20981.40       383.39 o
  -3   3   8      13558.57      14243.93       267.87 o
  -1   3   8       6990.14       6847.73       142.33 o
   1   3   8       8765.62       9087.75       181.92 o
   3   3   8      12149.28      12181.00       237.41 o
   5   3   8      14230.02      14036.59       320.78 o
   7   3   8       8723.90       8696.11       182.32 o
   9   3   8       2710.93       2573.75       249.69 o
  11   3   8         25.66         24.52        15.43 o
  13   3   8         59.87         26.12        17.15 o
  15   3   8       2370.32       2242.81        87.01 o
  17   3   8       5219.95       4871.24       132.70 o
  19   3   8       2226.20       2241.03       113.14 o
  21   3   8        172.43        189.52        33.76 o
  23   3   8         95.11         77.89        43.73 o
 -18   4   8      12044.57      12111.91       446.75 o
 -16   4   8       3482.29       3221.81       165.46 o
 -14   4   8       4764.54       4541.22       140.13 o
 -12   4   8       4203.01       4039.70       127.66 o
 -10   4   8        105.11         75.88        15.92 o
  -8   4   8       5385.96       5080.16       135.49 o
  -6   4   8      18519.12      17598.03       281.10 o
  -4   4   8      24042.63      25196.71       454.75 o
  -2   4   8      13043.71      13449.98       257.78 o
   0   4   8       2863.40       2880.91        76.25 o
   2   4   8      17817.16      17808.90       336.91 o
   4   4   8      15440.76      15855.02       356.87 o
   6   4   8      11599.28      11678.53       233.65 o
   8   4   8       2717.88       2515.33        76.65 o
  10   4   8       1999.27       1861.25        65.30 o
  12   4   8         72.08         23.41        16.59 o
  14   4   8        364.28        424.59        43.25 o
  16   4   8       1994.89       2003.49       114.45 o
  18   4   8       2802.56       2855.06        98.01 o
  20   4   8        669.19        648.68        53.76 o
  22   4   8         28.71         11.82        33.43 o
 -19   5   8       3368.52       2923.97       172.55 o
 -17   5   8       9811.47       9764.69       373.47 o
 -15   5   8       4765.86       4871.62       299.02 o
 -13   5   8       1136.49       1000.40        57.86 o
 -11   5   8        396.80        426.74        29.23 o
  -9   5   8       4521.47       4140.34       109.05 o
  -7   5   8       9121.60       8190.27       256.96 o
  -5   5   8      13124.17      12933.46       342.40 o
  -3   5   8      19211.46      18676.62       342.77 o
  -1   5   8       7974.91       7462.74       156.24 o
   1   5   8        651.55        639.73        45.33 o
   3   5   8       7205.40       7356.20       222.34 o
   5   5   8      10943.23      11282.17       242.90 o
   7   5   8       9967.58      10028.64       208.03 o
   9   5   8        589.31        461.79        35.62 o
  11   5   8         12.27         16.03        16.91 o
  13   5   8        283.92        251.20        30.69 o
  15   5   8       3661.71       3546.29       129.66 o
  17   5   8       2467.01       2433.75       114.48 o
  19   5   8       1092.98       1151.50        89.13 o
  21   5   8        468.28        507.68        67.55 o
 -20   6   8        454.94        401.84        78.00 o
 -18   6   8       6369.41       6386.88       283.65 o
 -16   6   8       2865.76       2867.24       163.10 o
 -14   6   8       2192.36       1956.12       388.84 o
 -12   6   8        793.33        667.27       101.64 o
 -10   6   8        372.49        320.63        28.77 o
  -8   6   8       5125.83       4766.14       114.58 o
  -6   6   8      13635.84      13404.85       223.51 o
  -4   6   8      15269.02      15180.50       288.96 o
  -2   6   8      10562.69      10216.53       206.08 o
   0   6   8       3790.75       3673.30       159.34 o
   2   6   8       1919.70       1763.21        72.47 o
   4   6   8      11093.17      11046.48       304.05 o
   6   6   8       6505.83       6305.00       143.39 o
   8   6   8       7478.18       7268.57       161.67 o
  10   6   8          8.97          7.92        20.98 o
  12   6   8          8.29          5.12        41.37 o
  14   6   8       1244.25       1347.77       260.01 o
  16   6   8       3725.46       3541.39       141.23 o
  18   6   8       2170.15       2331.28       117.00 o
  20   6   8        757.72       1077.94       112.28 o
 -21   7   8        328.04        238.74        61.46 o
 -19   7   8       6041.08       6032.32       274.20 o
 -17   7   8       2042.46       1891.01       134.73 o
 -15   7   8       1457.62       1587.90        88.64 o
 -13   7   8        695.19        655.06        65.00 o
 -11   7   8        242.21        213.05        42.55 o
  -9   7   8       1352.30       1252.13        45.73 o
  -7   7   8       4414.60       4053.57        99.48 o
  -5   7   8      16076.16      15772.89       259.52 o
  -3   7   8      16607.34      16779.75       320.46 o
  -1   7   8       9202.24       8955.49       421.39 o
   1   7   8       1004.90        987.79        43.38 o
   3   7   8       8936.29       8827.28       237.96 o
   5   7   8       2260.18       2047.52       158.37 o
   7   7   8       7974.19       8082.91       225.57 o
   9   7   8        443.49        444.73        50.96 o
  11   7   8        524.67        469.02        54.15 o
  13   7   8         65.42         82.50        49.64 o
  15   7   8       1095.18       1090.74        85.19 o
  17   7   8       2974.70       2719.76       167.83 o
  19   7   8       1276.42       1379.21       103.47 o
 -22   8   8        125.01        106.37        56.73 o
 -20   8   8        334.05        345.11        73.28 o
 -18   8   8       2468.58       2429.95       158.37 o
 -16   8   8       2106.24       2099.02       141.83 o
 -14   8   8       2180.11       2457.29        98.60 o
 -12   8   8         57.73         36.60        41.37 o
 -10   8   8         17.66         20.25        19.17 o
  -8   8   8         76.23        106.09        25.01 o
  -6   8   8       1639.31       1485.12        85.40 o
  -4   8   8       5491.57       5236.81       300.20 o
  -2   8   8       6990.37       6471.56       187.59 o
   0   8   8       1337.69       1265.73        66.29 o
   2   8   8        338.65        345.55        41.69 o
   4   8   8       1130.77       1327.01        76.02 o
   6   8   8       3474.21       3408.15       126.90 o
   8   8   8       4063.55       3983.96       142.84 o
  10   8   8         85.22         64.01        30.89 o
  12   8   8        591.03        658.16        67.31 o
  14   8   8        860.53       1040.35        95.73 o
  16   8   8       2309.56       2163.18       114.48 o
  18   8   8       1593.23       1686.61       320.29 o
 -23   9   8        109.56         80.37        52.00 o
 -21   9   8         31.64         -4.73        42.55 o
 -19   9   8       1021.33       1040.05       122.92 o
 -17   9   8       3035.25       2675.78       172.55 o
 -15   9   8       2288.00       2337.76       151.28 o
 -13   9   8       1074.51        869.86       104.01 o
 -11   9   8          0.42         -2.26        18.74 o
  -9   9   8        478.29        428.99        43.70 o
  -7   9   8       1503.53       1428.48        55.10 o
  -5   9   8       2974.01       2722.96        81.10 o
  -3   9   8       4921.95       5055.10       155.74 o
  -1   9   8       3791.37       4038.69       134.89 o
   1   9   8         12.27          4.32        19.17 o
   3   9   8       5812.64       6227.43       186.64 o
   5   9   8       2664.94       2762.40       112.74 o
   7   9   8       5043.53       5428.49       223.38 o
   9   9   8       2298.32       2327.07       108.49 o
  11   9   8          2.30        -13.37        26.74 o
  13   9   8         40.10         96.19        43.73 o
  15   9   8       1253.35       1373.12       104.01 o
  17   9   8       1001.70       1160.93        99.44 o
 -24  10   8         94.47         47.28        52.00 o
 -22  10   8         13.12         40.18        49.64 o
 -20  10   8        261.77        250.56        66.19 o
 -18  10   8       1800.76       1805.91       141.83 o
 -16  10   8       1649.24       1692.45       156.01 o
 -14  10   8       2949.53       2959.43       182.01 o
 -12  10   8        905.81       1077.87       115.82 o
 -10  10   8         27.12         54.37        40.18 o
  -8  10   8       1758.90       1718.45       125.28 o
  -6  10   8       3400.47       3259.63       182.01 o
  -4  10   8       5080.04       5135.64       127.11 o
  -2  10   8       1326.37       1305.45        74.25 o
   0  10   8        618.87        673.06        60.58 o
   2  10   8       3782.71       3882.76       384.11 o
   4  10   8       1233.82       1323.65        98.10 o
   6  10   8       3615.30       3765.73       163.10 o
   8  10   8       4075.12       4241.65       290.74 o
  10  10   8        615.71        559.33        65.19 o
  12  10   8        190.34        242.43        53.18 o
  14  10   8        634.55        795.71        79.06 o
  16  10   8       1336.71       1556.49       113.62 o
 -21  11   8        109.29        125.28        61.46 o
 -19  11   8        118.40        120.55        61.46 o
 -17  11   8        391.97        472.75        87.46 o
 -15  11   8        969.86        999.87       118.19 o
 -13  11   8       3848.24       3238.35       193.83 o
 -11  11   8         75.26        160.74        52.00 o
  -9  11   8        208.66        184.37        56.73 o
  -7  11   8       1952.88       2025.74       141.83 o
  -5  11   8       3885.33       3940.39       210.37 o
  -3  11   8        425.20        488.34        52.78 o
  -1  11   8         19.37          4.73        37.82 o
   1  11   8       1013.52       1080.24       118.19 o
   3  11   8         56.19        102.45        61.46 o
   5  11   8       2633.15       3004.60       126.50 o
   7  11   8       4201.16       4744.32       232.83 o
   9  11   8       1417.14       1417.34        98.23 o
  11  11   8         11.15          2.36        33.43 o
  13  11   8        176.86        204.41        50.79 o
 -20  12   8          8.81        -14.18        47.28 o
 -18  12   8        134.76        196.19        70.91 o
 -16  12   8        989.06       1042.42       127.64 o
 -14  12   8       1000.89       1200.79       130.01 o
 -12  12   8        924.77        796.59       106.37 o
 -10  12   8        177.36        245.83        66.19 o
  -8  12   8        418.80        387.66        75.64 o
  -6  12   8       2881.09       3077.62       186.74 o
  -4  12   8        954.49        931.32       113.46 o
  -2  12   8        864.41        791.86       104.01 o
   0  12   8         67.78        130.01        54.37 o
   2  12   8        345.82        366.38        78.00 o
   4  12   8        503.02        593.30        96.91 o
   6  12   8       1150.08       1063.69       132.37 o
   8  12   8       1169.72       1094.42       134.73 o
  10  12   8        475.04        543.05        74.25 o
 -17  13   8        524.90        501.12        99.28 o
 -15  13   8        713.63        709.13       108.73 o
 -13  13   8        696.96        775.31       111.10 o
 -11  13   8        387.50        316.74        73.28 o
  -9  13   8        268.10        101.64        56.73 o
  -7  13   8        969.36        959.69       120.55 o
  -5  13   8       1353.09       1411.16       144.19 o
  -3  13   8        580.48        642.94       101.64 o
  -1  13   8        573.89        489.30        92.19 o
   1  13   8         61.07         63.82        44.91 o
   3  13   8        455.35        505.84        94.55 o
   5  13   8        649.08        588.58       101.64 o
   7  13   8       1189.41       1174.79       144.19 o
 -12  14   8        304.56        264.74        75.64 o
 -10  14   8         84.71        101.64        61.46 o
  -8  14   8        223.98        245.83        78.00 o
  -6  14   8        591.09        574.39        99.28 o
  -4  14   8        336.27        364.02        85.10 o
  -2  14   8        195.12        198.56        68.55 o
   0  14   8         34.26        -22.46        44.91 o
   2  14   8          0.17         26.00        52.00 o
 -15   1   9         32.77         28.37        30.73 o
 -13   1   9       1040.57       1133.36        62.66 o
 -11   1   9       2769.96       2939.37        80.97 o
  -9   1   9          5.18          7.83         9.41 o
  -7   1   9        488.80        577.13        39.58 o
  -5   1   9       2134.13       2280.14        60.99 o
  -3   1   9       1245.86       1244.76        36.42 o
  -1   1   9        173.91        169.26        15.34 o
   1   1   9       1245.84       1429.68        39.57 o
   3   1   9        113.61        107.69        13.31 o
   5   1   9         13.21         -3.09         8.65 o
   7   1   9       2242.89       2103.17        54.93 o
   9   1   9       1661.31       1512.33        46.09 o
  11   1   9         24.94         12.46        16.31 o
  13   1   9        199.78        169.67        26.29 o
  15   1   9         18.73         -0.59        18.62 o
  17   1   9         11.43         16.63        44.91 o
  19   1   9        167.91        201.00        41.69 o
  21   1   9         81.14        114.90        38.01 o
 -16   2   9       1451.28       1419.27        69.35 o
 -14   2   9       3094.91       2980.55       105.30 o
 -12   2   9        116.29        131.65        19.90 o
 -10   2   9       1351.33       1302.07        57.30 o
  -8   2   9         26.08         16.55        11.77 o
  -6   2   9       7712.46       7516.55       159.21 o
  -4   2   9       6828.36       7075.43       127.71 o
  -2   2   9        297.91        269.04        18.88 o
   0   2   9         13.37         17.91         8.06 o
   2   2   9        223.43        224.28        20.81 o
   4   2   9        328.36        308.97        25.25 o
   6   2   9       1240.88       1152.39        41.30 o
   8   2   9         15.06          8.64        11.32 o
  10   2   9        998.38        884.26        53.99 o
  12   2   9          8.13          0.93        14.89 o
  14   2   9        186.81        202.11        32.04 o
  16   2   9         11.79         -9.25        18.50 o
  18   2   9         98.50        141.93        37.58 o
  20   2   9         51.41         87.46        35.67 o
  22   2   9         24.96         14.05        30.08 o
 -17   3   9        200.39        238.74        52.00 o
 -15   3   9        459.35        503.44        47.61 o
 -13   3   9         11.07         20.55        19.17 o
 -11   3   9        186.65        139.33        19.98 o
  -9   3   9        580.54        593.99        38.16 o
  -7   3   9         26.93         25.64        12.52 o
  -5   3   9        279.88        220.68        23.20 o
  -3   3   9       2885.54       2842.27        83.81 o
  -1   3   9          2.33          3.24        10.49 o
   1   3   9       1214.60       1243.52        50.74 o
   3   3   9       1904.00       1826.39        78.75 o
   5   3   9          0.22         10.60        12.69 o
   7   3   9        172.56        135.37        20.38 o
   9   3   9        219.22        213.97        25.86 o
  11   3   9        221.13        146.68        22.98 o
  13   3   9        727.15        699.43        48.13 o
  15   3   9         78.68         61.11        22.55 o
  17   3   9          9.24          5.47        18.71 o
  19   3   9         92.84        137.92        33.23 o
  21   3   9          2.56        -15.36        30.73 o
 -18   4   9       1086.42        969.14       104.01 o
 -16   4   9        470.68        425.08        76.82 o
 -14   4   9        323.50        335.47        44.91 o
 -12   4   9         18.66         45.63        19.17 o
 -10   4   9        889.92        770.79        91.00 o
  -8   4   9        301.00        334.04        38.62 o
  -6   4   9         15.78          9.61         6.03 o
  -4   4   9        647.62        651.28        38.71 o
  -2   4   9        143.09        139.00        20.72 o
   0   4   9        158.55        169.78        20.51 o
   2   4   9        247.04        225.95        24.01 o
   4   4   9        289.86        278.35        27.23 o
   6   4   9          5.59         -6.04        14.18 o
   8   4   9        391.72        403.54        34.72 o
  10   4   9       1178.33       1213.26        55.77 o
  12   4   9         34.09         26.86        17.99 o
  14   4   9        495.20        498.50        52.31 o
  16   4   9        430.97        403.41        48.10 o
  18   4   9         11.53         30.27        22.88 o
  20   4   9         22.97         31.88        30.62 o
 -21   5   9         62.20          2.36        33.09 o
 -19   5   9        188.25        165.46        54.37 o
 -17   5   9         91.90         96.91        37.82 o
 -15   5   9        288.56        318.48        41.39 o
 -13   5   9        354.07        356.26        40.11 o
 -11   5   9          0.14         -8.27        16.55 o
  -9   5   9        133.49        148.60        22.21 o
  -7   5   9         60.43         75.60        11.15 o
  -5   5   9        232.85        233.13        24.35 o
  -3   5   9        463.40        424.62        48.67 o
  -1   5   9          3.73          7.85        12.30 o
   1   5   9         25.73         11.88        13.10 o
   3   5   9         30.05         17.84        14.06 o
   5   5   9        170.69        171.66        24.92 o
   7   5   9         52.63         58.67        18.71 o
   9   5   9       2021.67       1747.80        64.93 o
  11   5   9       1734.77       1680.76       108.12 o
  13   5   9        400.28        350.93        38.01 o
  15   5   9        270.65        289.71        52.00 o
  17   5   9          6.08         -5.71        28.85 o
  19   5   9          9.43          6.73        32.30 o
 -22   6   9          4.68         -7.09        37.82 o
 -20   6   9        350.81        328.56        68.55 o
 -18   6   9         24.44         -9.46        30.73 o
 -16   6   9        343.48        296.95        80.37 o
 -14   6   9         62.63        113.58        27.54 o
 -12   6   9         71.87         82.50        25.87 o
 -10   6   9        486.42        483.38       100.46 o
  -8   6   9        757.50        726.66        42.66 o
  -6   6   9          5.71         15.56        10.24 o
  -4   6   9        140.67        132.95        19.98 o
  -2   6   9        201.46        190.20        22.58 o
   0   6   9        485.27        492.14        51.15 o
   2   6   9       1860.97       1629.98        58.39 o
   4   6   9       1652.36       1577.66        58.77 o
   6   6   9        270.89        299.58        31.14 o
   8   6   9        266.67        278.25        33.59 o
  10   6   9         21.85         -7.09        23.22 o
  12   6   9       1505.68       1369.68       124.10 o
  14   6   9         35.75         31.97        31.63 o
  16   6   9         66.96         57.50        35.21 o
  18   6   9         42.41         35.46        35.46 o
  20   6   9         13.59        -17.49        34.98 o
 -23   7   9         69.29        163.10        59.09 o
 -21   7   9        132.81        122.92        56.73 o
 -19   7   9         65.61         56.73        44.91 o
 -17   7   9        154.58         44.91        37.82 o
 -15   7   9          5.30          9.64        21.54 o
 -13   7   9          0.72         -3.29        19.17 o
 -11   7   9          2.45         -8.53        19.17 o
  -9   7   9         55.86         70.91        25.07 o
  -7   7   9        668.83        604.71        51.73 o
  -5   7   9        148.87        146.91        18.00 o
  -3   7   9        293.71        307.64        28.48 o
  -1   7   9        102.33        102.66        19.40 o
   1   7   9        517.97        516.13        36.34 o
   3   7   9       2410.57       2308.19        97.77 o
   5   7   9         46.87         42.24        25.87 o
   7   7   9        637.80        657.07       120.55 o
   9   7   9         10.48         -7.09        23.40 o
  11   7   9         10.52         49.11        47.28 o
  13   7   9          7.44         53.52        32.56 o
  15   7   9         37.74         21.27        48.46 o
  17   7   9         36.75         53.71        47.28 o
  19   7   9         38.67         40.18        49.64 o
 -22   8   9        200.16        134.73        59.09 o
 -20   8   9        118.65        203.28        61.46 o
 -18   8   9         69.84         42.55        44.91 o
 -16   8   9         33.68         47.28        26.74 o
 -14   8   9        130.68         92.93        29.21 o
 -12   8   9        154.28        142.05        42.55 o
 -10   8   9        421.39        473.74        85.10 o
  -8   8   9         21.73         50.45        29.55 o
  -6   8   9        145.10        185.03        54.37 o
  -4   8   9       1309.60       1360.89        70.67 o
  -2   8   9       3430.01       3582.82       125.79 o
   0   8   9       2908.15       2934.96       166.65 o
   2   8   9       1238.61       1064.19        89.82 o
   4   8   9          3.48          4.16        24.19 o
   6   8   9        198.26        241.20        41.79 o
   8   8   9        272.48        352.93        57.91 o
  10   8   9        134.01        108.52        36.66 o
  12   8   9         22.60         22.57        33.30 o
  14   8   9         13.18         -3.61        29.95 o
  16   8   9         21.68         30.47        44.91 o
 -23   9   9        102.61        151.28        59.09 o
 -21   9   9        117.06        148.92        59.09 o
 -19   9   9         83.05          4.73        42.55 o
 -17   9   9         83.69        125.28        49.64 o
 -15   9   9        649.82        567.30        87.46 o
 -13   9   9        512.71        483.30        51.09 o
 -11   9   9         84.27         88.88        33.09 o
  -9   9   9        497.15        499.19        49.98 o
  -7   9   9        743.92        694.32        57.86 o
  -5   9   9        117.29         91.24        33.09 o
  -3   9   9        275.44        325.36        41.79 o
  -1   9   9       3672.42       3794.03       243.47 o
   1   9   9       3042.68       3163.73       223.38 o
   3   9   9         42.57         43.73        26.74 o
   5   9   9        241.95        247.35        43.46 o
   7   9   9        105.60        123.51        50.82 o
   9   9   9        455.75        486.72        61.57 o
  11   9   9         12.38          9.19        29.95 o
  13   9   9         27.49         71.79        57.91 o
  15   9   9          2.23         54.57        70.91 o
 -24  10   9         64.34        -23.64        47.28 o
 -22  10   9        119.74         37.82        52.00 o
 -20  10   9         50.32          9.46        42.55 o
 -18  10   9         58.12         30.73        44.91 o
 -16  10   9        229.89        222.19        63.82 o
 -14  10   9        261.08        267.10        63.82 o
 -12  10   9        187.19        196.19        59.09 o
 -10  10   9         34.05          9.46        37.82 o
  -8  10   9         92.63        153.64        52.00 o
  -6  10   9        182.35        236.19        99.28 o
  -4  10   9        274.21        430.74        48.13 o
  -2  10   9         39.12         33.64        24.41 o
   0  10   9       1020.75        918.93        70.14 o
   2  10   9         53.44        -12.10        24.19 o
   4  10   9         56.68         50.54        80.37 o
   6  10   9          3.01        -15.04        30.09 o
   8  10   9          4.57         14.18        31.76 o
  10  10   9        232.88        279.85        50.96 o
  12  10   9        209.36        245.26        50.79 o
  14  10   9         13.86          3.38        53.18 o
 -21  11   9         13.20        -14.18        49.64 o
 -19  11   9         10.38         52.00        47.28 o
 -17  11   9        432.64        475.12        89.82 o
 -15  11   9        790.32        735.13       108.73 o
 -13  11   9         47.22         52.00        44.91 o
 -11  11   9         78.75        108.73        49.64 o
  -9  11   9         58.82         37.82        42.55 o
  -7  11   9        248.99        186.74        59.09 o
  -5  11   9        211.67        137.10        52.00 o
  -3  11   9        217.11        321.47        73.28 o
  -1  11   9        285.03        241.10        68.55 o
   1  11   9         47.78         28.37        26.74 o
   3  11   9          9.82         -3.89        28.27 o
   5  11   9        159.19         89.97        40.72 o
   7  11   9         17.46        -15.44        30.89 o
   9  11   9         52.98        101.64        40.11 o
  11  11   9        343.94        380.72        70.91 o
 -18  12   9         90.44         28.37        52.00 o
 -16  12   9        142.96        281.29        68.55 o
 -14  12   9        149.55        203.28        68.55 o
 -12  12   9         97.04         49.64        49.64 o
 -10  12   9         24.34          9.46        44.91 o
  -8  12   9        631.09        711.49       104.01 o
  -6  12   9        107.92         35.46        42.55 o
  -4  12   9         48.25         80.37        44.91 o
  -2  12   9        112.53         56.73        42.55 o
   0  12   9          5.03         33.09        44.91 o
   2  12   9         56.51        -17.73        35.46 o
   4  12   9         10.47         52.00        47.28 o
   6  12   9         28.63        -16.55        49.64 o
   8  12   9         50.96         16.55        54.37 o
  10  12   9         63.04        161.58        48.78 o
 -15  13   9        109.13        118.19        63.82 o
 -13  13   9         10.66         -2.36        47.28 o
 -11  13   9         38.14         -7.09        44.91 o
  -9  13   9         97.99         42.55        52.00 o
  -7  13   9         25.77        -16.55        33.09 o
  -5  13   9          5.06         75.64        49.64 o
  -3  13   9          0.15        -18.91        40.18 o
  -1  13   9         34.40         -4.73        42.55 o
   1  13   9          6.45        -20.09        40.18 o
   3  13   9         13.95        101.64        56.73 o
   5  13   9         60.49        -24.82        49.64 o
 -10  14   9         57.97         63.82        59.09 o
  -8  14   9         13.72         49.64        56.73 o
  -6  14   9        108.84         99.28        61.46 o
  -4  14   9        195.17        217.47        73.28 o
  -2  14   9        205.89        196.19        68.55 o
   0  14   9         68.86         96.91        66.19 o
 -16   0  10       1087.36       1274.07        96.91 o
 -14   0  10       1981.43       1765.73       108.73 o
 -12   0  10       1033.62        973.87        75.64 o
 -10   0  10      13711.37      12531.11       303.36 o
  -8   0  10      18505.70      17913.93       410.33 o
  -6   0  10      10868.44      11568.12       276.59 o
  -4   0  10        716.00        658.23        40.89 o
  -2   0  10       8147.78       8362.08       208.61 o
   0   0  10      14665.58      14038.22       328.28 o
   2   0  10      16786.64      16550.68       380.91 o
   4   0  10      16732.57      16642.00       385.13 o
   6   0  10       4354.54       4484.65       131.25 o
   8   0  10       2590.00       2540.37        90.79 o
  10   0  10       1193.33        947.87        96.91 o
  12   0  10       4947.26       4384.78       210.37 o
  14   0  10       8841.29       7512.03       314.38 o
  16   0  10       3380.42       3796.20       203.28 o
  18   0  10          5.70          2.36        37.82 o
  20   0  10        270.05        243.47        68.55 o
 -15   1  10         62.29         50.33        16.63 o
 -13   1  10       7102.98       7401.58       269.81 o
 -11   1  10       2571.44       2374.62       103.30 o
  -9   1  10      12144.18      10814.63       345.49 o
  -7   1  10      16411.35      16929.77       275.66 o
  -5   1  10       4512.08       4277.99        87.85 o
  -3   1  10        221.11        224.99        18.71 o
  -1   1  10      11396.13      10531.68       294.45 o
   1   1  10      15827.75      15592.90       254.83 o
   3   1  10       9417.00       9257.43       162.35 o
   5   1  10       5250.50       5054.19       100.94 o
   7   1  10        464.38        478.36        35.70 o
   9   1  10        196.70        155.14        23.60 o
  11   1  10        431.89        503.83        39.39 o
  13   1  10       6572.33       6163.69       189.70 o
  15   1  10       4577.64       4529.73       158.76 o
  17   1  10        438.15        314.38        49.12 o
  19   1  10         29.99         21.07        29.21 o
  21   1  10        502.34        339.66        55.08 o
 -16   2  10         79.62         73.28        25.07 o
 -14   2  10        821.59        749.31        84.69 o
 -12   2  10       6178.47       6173.58       141.46 o
 -10   2  10       4897.98       4403.69       356.02 o
  -8   2  10      18162.78      17178.89      1145.15 o
  -6   2  10       8657.64       8099.04       169.68 o
  -4   2  10        159.53        183.95        17.03 o
  -2   2  10       6169.50       6177.80       115.02 o
   0   2  10       9381.16       9257.76       161.16 o
   2   2  10      10981.01      11294.40       252.03 o
   4   2  10       4847.04       4471.25       110.47 o
   6   2  10       4880.46       4551.97       113.62 o
   8   2  10        301.31        261.46        28.17 o
  10   2  10       1190.99       1440.30        99.35 o
  12   2  10       6543.68       6333.91       159.57 o
  14   2  10       4201.02       4075.83       116.09 o
  16   2  10        931.18        990.14        80.74 o
  18   2  10         46.39         56.47        29.95 o
  20   2  10         84.45         89.35        60.28 o
 -17   3  10       1646.23       1568.73        77.71 o
 -15   3  10       2975.60       2955.27       109.47 o
 -13   3  10         32.54          8.37        14.24 o
 -11   3  10       8240.88       8300.72       178.30 o
  -9   3  10      14989.59      14695.17       419.61 o
  -7   3  10       8825.88       8561.64       179.66 o
  -5   3  10       5692.46       5832.42       132.36 o
  -3   3  10         15.02         16.04        17.39 o
  -1   3  10       7644.70       7763.47       165.47 o
   1   3  10      11236.09      10846.24       220.58 o
   3   3  10       7063.32       7323.46       155.50 o
   5   3  10       8945.59       8221.43       447.32 o
   7   3  10        103.49        101.95        19.98 o
   9   3  10        734.52        883.90        70.72 o
  11   3  10       6181.70       5913.03       146.40 o
  13   3  10       5551.95       5435.30       140.94 o
  15   3  10       1987.59       1832.99        75.21 o
  17   3  10        372.36        440.95        55.82 o
  19   3  10        250.49        292.47        47.61 o
 -20   4  10       1234.80       1264.61       125.28 o
 -18   4  10       3027.30       2938.15       172.55 o
 -16   4  10       2332.31       2290.50        96.77 o
 -14   4  10         73.44        102.79        29.21 o
 -12   4  10       2791.66       2820.32        83.05 o
 -10   4  10       4295.33       4063.90       203.22 o
  -8   4  10      16464.43      16803.27       320.59 o
  -6   4  10      13201.88      13631.01       379.78 o
  -4   4  10       4583.94       4832.65       122.28 o
  -2   4  10       1794.09       1711.63        58.56 o
   0   4  10      18559.26      19023.83       358.76 o
   2   4  10       3317.69       3244.17        89.43 o
   4   4  10      11624.29      12262.12       247.35 o
   6   4  10        194.68        220.95        26.06 o
   8   4  10        597.78        584.71        43.54 o
  10   4  10       4216.44       4157.61       114.01 o
  12   4  10       4843.98       4928.45       131.83 o
  14   4  10       3877.86       3609.34       110.27 o
  16   4  10       1136.87       1175.13        70.78 o
  18   4  10         54.70         33.39        24.26 o
  20   4  10         72.44         80.37        56.73 o
 -21   5  10       2754.94       2576.50       165.46 o
 -19   5  10       3843.12       3628.37       198.56 o
 -17   5  10       3491.54       3663.24       131.01 o
 -15   5  10        745.64        748.18        59.89 o
 -13   5  10       1050.56       1016.69        70.67 o
 -11   5  10       3158.97       3236.66        92.02 o
  -9   5  10       4216.01       3981.81       138.44 o
  -7   5  10      19013.64      19962.75       373.30 o
  -5   5  10       6573.77       6851.54       153.10 o
  -3   5  10       1360.82       1289.77        50.79 o
  -1   5  10       6550.51       6551.69       148.92 o
   1   5  10       8163.66       8244.74       177.52 o
   3   5  10       9777.13       9652.55       204.88 o
   5   5  10       2778.63       2759.80        84.74 o
   7   5  10         48.26         57.50        18.22 o
   9   5  10        163.18        157.24        25.08 o
  11   5  10       5166.23       5050.29       133.88 o
  13   5  10       5744.37       5499.72       144.71 o
  15   5  10       1627.35       1633.00       105.26 o
  17   5  10        216.05        243.60        47.61 o
  19   5  10         30.04         42.28        36.66 o
 -22   6  10       2036.94       1992.65       148.92 o
 -20   6  10       4355.52       4292.59       226.92 o
 -18   6  10       2516.14       2607.23       163.10 o
 -16   6  10        796.46        846.89       125.28 o
 -14   6  10         19.41          7.28        20.84 o
 -12   6  10       1491.80       1584.34       106.37 o
 -10   6  10       4120.08       3991.22       247.01 o
  -8   6  10       3257.92       3052.67        87.99 o
  -6   6  10       5376.98       5323.88       127.13 o
  -4   6  10       3045.94       2829.33        97.51 o
  -2   6  10       2102.05       1914.87        68.58 o
   0   6  10       7550.97       7483.65       164.68 o
   2   6  10       3872.64       3639.42        99.48 o
   4   6  10       7372.54       7314.25       165.52 o
   6   6  10       3362.83       3216.11        94.36 o
   8   6  10         59.45         87.46        30.89 o
  10   6  10       1628.83       1897.86       213.92 o
  12   6  10       5798.89       5943.83       194.67 o
  14   6  10       3907.01       3661.79       186.74 o
  16   6  10        921.96        968.19       100.46 o
  18   6  10         10.04         22.46        35.10 o
 -23   7  10        656.19        569.67        99.28 o
 -21   7  10       1903.67       2155.75       153.64 o
 -19   7  10       3736.70       3902.57       210.37 o
 -17   7  10       2919.24       3351.25       251.74 o
 -15   7  10        267.76        271.30        47.28 o
 -13   7  10        551.79        478.49        49.29 o
 -11   7  10       3074.28       2973.18       113.51 o
  -9   7  10       2219.61       2451.68        95.57 o
  -7   7  10        508.98        480.52        37.89 o
  -5   7  10        891.84        786.72        46.50 o
  -3   7  10       2941.57       2754.93       111.70 o
  -1   7  10       6214.54       6107.48       143.39 o
   1   7  10        129.22        138.71        31.63 o
   3   7  10       6497.68       6849.53       200.55 o
   5   7  10       3380.39       3473.93       128.67 o
   7   7  10        487.17        593.58        59.32 o
   9   7  10       1229.75       1293.85       117.01 o
  11   7  10       3591.49       3671.65       143.71 o
  13   7  10       2769.27       2862.77       147.74 o
  15   7  10       1824.03       2014.38       116.68 o
  17   7  10        396.94        500.98        66.01 o
 -24   8  10        263.47        267.10        75.64 o
 -22   8  10       1064.82       1089.69       134.73 o
 -20   8  10       1506.89       1917.01       146.55 o
 -18   8  10       1152.45       1118.06       127.64 o
 -16   8  10        754.23        797.85       127.64 o
 -14   8  10         71.24         66.59        29.21 o
 -12   8  10       2019.50       1853.27        88.16 o
 -10   8  10       2843.20       2899.61       110.69 o
  -8   8  10       3805.37       3921.53       133.92 o
  -6   8  10         21.14         -4.44        27.18 o
  -4   8  10        415.50        524.90        74.46 o
  -2   8  10       4078.97       3994.69       139.38 o
   0   8  10        217.73        309.58        52.00 o
   2   8  10       3095.69       3081.12       120.20 o
   4   8  10       4228.43       4109.69       147.74 o
   6   8  10        185.35        180.04       107.55 o
   8   8  10         22.38        -13.77        27.54 o
  10   8  10        835.57        899.19        78.50 o
  12   8  10       3673.17       3465.00       146.24 o
  14   8  10       1796.35       1833.10       117.83 o
  16   8  10        310.53        434.62       138.28 o
 -25   9  10         18.82        -21.27        52.00 o
 -23   9  10        353.09        304.93        80.37 o
 -21   9  10        939.44       1061.33       132.37 o
 -19   9  10       1244.37       1177.15       132.37 o
 -17   9  10        803.72        666.58        99.28 o
 -15   9  10        352.64        219.83        63.82 o
 -13   9  10        318.61        402.56        63.82 o
 -11   9  10       1966.31       2033.12        93.20 o
  -9   9  10       5318.16       5136.61       162.44 o
  -7   9  10       2511.59       2657.96       148.92 o
  -5   9  10       1043.90       1077.04        78.00 o
  -3   9  10        575.11        624.77        59.18 o
  -1   9  10       1193.57       1105.75        77.39 o
   1   9  10        954.38        892.23       102.82 o
   3   9  10       2366.94       2524.30       112.74 o
   5   9  10       1472.07       1526.40       135.92 o
   7   9  10         20.94        -11.14        28.37 o
   9   9  10        215.41        208.93        46.71 o
  11   9  10        908.99       1111.02        91.88 o
  13   9  10       2158.19       2299.21       133.55 o
 -22  10  10        271.69        196.19        70.91 o
 -20  10  10        926.47       1016.42       130.01 o
 -18  10  10       1538.61       1607.36       156.01 o
 -16  10  10        373.52        484.57        89.82 o
 -14  10  10         25.24         66.19        42.55 o
 -12  10  10        653.49        647.67        96.91 o
 -10  10  10       3501.77       3198.17       191.46 o
  -8  10  10       2827.39       2907.46       125.28 o
  -6  10  10       1763.83       1802.18       101.64 o
  -4  10  10        788.01        822.90        67.31 o
  -2  10  10        654.33        685.71        63.45 o
   0  10  10       2911.13       2902.24       290.74 o
   2  10  10       1781.99       1979.03       104.01 o
   4  10  10       2831.21       3192.53       163.10 o
   6  10  10          9.92          4.73        42.55 o
   8  10  10          8.14         23.41        35.46 o
  10  10  10        342.55        444.50        61.57 o
  12  10  10        823.71       1064.27       254.10 o
 -21  11  10        997.93       1025.87       132.37 o
 -19  11  10        514.49        453.84        89.82 o
 -17  11  10        282.96        479.84        94.55 o
 -15  11  10         10.39          4.73        40.18 o
 -13  11  10        261.67        304.93        70.91 o
 -11  11  10       1203.85        933.69       113.46 o
  -9  11  10       3931.11       3968.75       217.47 o
  -7  11  10       1709.71       1460.80       139.46 o
  -5  11  10        476.80        527.12        89.82 o
  -3  11  10         85.26        144.19        52.00 o
  -1  11  10        943.33        870.05       132.37 o
   1  11  10       2431.65       2437.84       114.75 o
   3  11  10       2321.89       2300.58       113.33 o
   5  11  10       1143.16       1303.41       151.28 o
   7  11  10         10.15         37.26        34.98 o
   9  11  10          6.19         13.00        35.10 o
 -18  12  10        197.93        231.65        82.73 o
 -16  12  10         98.60        108.73        56.73 o
 -14  12  10         34.72        -24.82        49.64 o
 -12  12  10        421.14        442.02        89.82 o
 -10  12  10       1280.49       1678.27       158.37 o
  -8  12  10        886.50        846.23       113.46 o
  -6  12  10        903.84        813.13       113.46 o
  -4  12  10        184.24        245.83        70.91 o
  -2  12  10        248.60        158.37        56.73 o
   0  12  10       1171.80       1070.78       132.37 o
   2  12  10       1795.44       1699.54       165.46 o
   4  12  10       1078.65       1207.88       144.19 o
   6  12  10        173.46        167.83        70.91 o
   8  12  10        215.04        142.06        68.55 o
 -13  13  10          0.91         30.73        47.28 o
 -11  13  10        377.09        503.48        96.91 o
  -9  13  10        408.82        390.02        92.19 o
  -7  13  10        620.04        638.22       106.37 o
  -5  13  10        329.92        290.74        75.64 o
  -3  13  10          5.38         -2.36        47.28 o
  -1  13  10        260.97        198.56        70.91 o
   1  13  10        832.01        817.86       122.92 o
   3  13  10       1299.75       1307.16       156.01 o
 -17   1  11         63.00         73.28        42.55 o
 -15   1  11        123.54        137.25        23.92 o
 -13   1  11         18.43          2.72        14.40 o
 -11   1  11        137.75        117.93        20.38 o
  -9   1  11        337.14        334.68        25.69 o
  -7   1  11        217.91        215.57        19.99 o
  -5   1  11         36.38         35.19        11.38 o
  -3   1  11       2045.62       1964.60        67.55 o
  -1   1  11         73.17         81.39        16.67 o
   1   1  11       2153.06       2172.00        55.82 o
   3   1  11        268.27        282.65        21.64 o
   5   1  11        348.32        357.35        31.48 o
   7   1  11        653.16        682.94        51.21 o
   9   1  11        922.77        786.71        50.80 o
  11   1  11        812.18        723.67        62.66 o
  13   1  11         15.17        -11.82        23.64 o
  15   1  11          3.77         -8.44        23.22 o
  17   1  11          5.11         19.05        27.54 o
  19   1  11         20.92        -13.59        27.18 o
 -18   2  11        229.61        300.20        59.09 o
 -16   2  11        285.18        287.24        40.11 o
 -14   2  11         99.24        116.06        22.72 o
 -12   2  11        107.14        135.05        22.41 o
 -10   2  11         96.52        116.71        20.80 o
  -8   2  11         59.80         57.78        16.57 o
  -6   2  11       3127.98       3175.89        72.74 o
  -4   2  11       5839.32       6093.23       116.02 o
  -2   2  11        751.44        759.63        32.74 o
   0   2  11        245.63        245.09        19.95 o
   2   2  11        128.32        131.82        20.90 o
   4   2  11        164.96        144.04        21.17 o
   6   2  11        477.42        448.07        35.43 o
   8   2  11       2762.57       2754.34       100.15 o
  10   2  11        110.77         74.72        22.10 o
  12   2  11          1.00         -8.94        17.88 o
  14   2  11         38.33         32.41        43.73 o
  16   2  11         45.06         24.19        28.27 o
  18   2  11         39.01         74.40        34.63 o
 -19   3  11         14.05        -15.36        30.73 o
 -17   3  11         58.35         19.70        21.43 o
 -15   3  11          2.92         -3.27        19.16 o
 -13   3  11        822.02        679.03        44.91 o
 -11   3  11        234.69        218.77        27.23 o
  -9   3  11         11.23         10.24        13.65 o
  -7   3  11        648.83        690.82        46.10 o
  -5   3  11       1259.18       1125.13        81.90 o
  -3   3  11        301.89        316.20        28.59 o
  -1   3  11       2512.61       2474.26        75.87 o
   1   3  11       3693.00       3437.25       118.03 o
   3   3  11        112.27         85.84        19.35 o
   5   3  11        632.55        557.43        39.93 o
   7   3  11       1993.07       1765.96        66.30 o
   9   3  11        285.98        264.38        33.51 o
  11   3  11        126.82        109.91        24.49 o
  13   3  11          5.50         -3.94        19.11 o
  15   3  11         22.48         29.99        49.64 o
  17   3  11          4.39        -10.45        42.55 o
  19   3  11        162.09        199.10        44.08 o
 -20   4  11       1680.36       1687.72       125.28 o
 -18   4  11        218.94        196.03        78.00 o
 -16   4  11        145.17        208.01        36.77 o
 -14   4  11         22.63          4.36        21.54 o
 -12   4  11       4080.02       4237.40       131.68 o
 -10   4  11        305.87        278.41        29.42 o
  -8   4  11       1515.70       1588.80        80.14 o
  -6   4  11       1714.99       1724.31       134.56 o
  -4   4  11        591.57        627.86        45.34 o
  -2   4  11       2638.80       2564.39        78.64 o
   0   4  11       4619.37       4702.48       159.67 o
   2   4  11        352.83        306.52        30.79 o
   4   4  11        619.34        547.17        62.67 o
   6   4  11        227.76        242.99        32.76 o
   8   4  11        162.45        207.31        48.31 o
  10   4  11        190.12        173.34        28.05 o
  12   4  11         76.62         -0.60        29.39 o
  14   4  11         13.94         25.57        20.80 o
  16   4  11         23.43         61.78        25.64 o
  18   4  11          0.47         30.73        44.91 o
 -21   5  11       1306.93       1174.79       130.01 o
 -19   5  11        339.51        330.93        70.91 o
 -17   5  11         39.12         44.91        28.41 o
 -15   5  11          7.93          8.86        24.82 o
 -13   5  11        138.24         96.72        29.95 o
 -11   5  11        481.08        493.25        48.85 o
  -9   5  11        189.13        129.72        32.80 o
  -7   5  11        540.04        509.51        40.98 o
  -5   5  11        101.09         91.22        19.53 o
  -3   5  11       1141.17       1133.21        61.51 o
  -1   5  11       1977.42       2048.35        70.23 o
   1   5  11        663.12        669.75        44.05 o
   3   5  11        373.67        396.75        41.87 o
   5   5  11          1.73          1.48        15.74 o
   7   5  11        116.28        124.99        35.03 o
   9   5  11        267.48        292.99        34.65 o
  11   5  11        458.10        435.15        42.65 o
  13   5  11         13.66         -3.48        28.27 o
  15   5  11        120.89        111.25        38.62 o
  17   5  11          6.00        -15.52        31.05 o
 -22   6  11         95.50        130.01        54.37 o
 -20   6  11        287.07        286.02        68.55 o
 -18   6  11        161.34        169.18        42.55 o
 -16   6  11         27.52         25.64        41.37 o
 -14   6  11        127.06         94.55        31.91 o
 -12   6  11        478.78        416.73        67.37 o
 -10   6  11        573.04        602.07        43.75 o
  -8   6  11       1240.05       1231.68        55.75 o
  -6   6  11        138.17        150.25        24.32 o
  -4   6  11         10.17         11.38        18.28 o
  -2   6  11        302.63        311.89        41.26 o
   0   6  11         75.17         78.94        21.90 o
   2   6  11         25.52         14.63        18.05 o
   4   6  11        187.24        239.51        29.42 o
   6   6  11         77.25         98.44        21.78 o
   8   6  11        112.21        160.13        39.04 o
  10   6  11        274.71        246.28        47.61 o
  12   6  11          9.39          5.49        30.08 o
  14   6  11         59.01         46.12        59.09 o
  16   6  11         55.67        112.80        42.55 o
 -23   7  11         10.75         28.37        47.28 o
 -21   7  11         48.99         40.18        44.91 o
 -19   7  11         93.81        101.64        44.91 o
 -17   7  11        191.35        158.51        38.33 o
 -15   7  11         39.10          3.99        24.19 o
 -13   7  11        209.05        219.30        40.01 o
 -11   7  11        109.13         75.38        29.95 o
  -9   7  11        512.27        495.19        40.40 o
  -7   7  11         69.84         56.29        20.22 o
  -5   7  11        256.73        267.43        30.43 o
  -3   7  11        460.98        497.47        38.59 o
  -1   7  11        159.02        160.24        27.74 o
   1   7  11        158.61        187.99        36.77 o
   3   7  11          5.70         12.76        39.00 o
   5   7  11        812.93        830.12        70.14 o
   7   7  11        765.74        817.07       135.92 o
   9   7  11         16.55        -15.36        30.73 o
  11   7  11         14.44         -7.33        32.56 o
  13   7  11         32.75         -2.84        32.93 o
  15   7  11         38.46         75.34        40.01 o
 -24   8  11          8.42         21.27        52.00 o
 -22   8  11         92.79         59.09        56.73 o
 -20   8  11         10.68         11.82        42.55 o
 -18   8  11          0.58         12.10        28.27 o
 -16   8  11          4.25         17.42        44.91 o
 -14   8  11         13.73         17.54        25.87 o
 -12   8  11         68.05        115.71        34.23 o
 -10   8  11        818.56        712.98        64.33 o
  -8   8  11       1043.42       1150.68        86.28 o
  -6   8  11        618.32        550.83        55.82 o
  -4   8  11        657.61        682.35        91.00 o
  -2   8  11         49.70         47.68        36.64 o
   0   8  11          4.15          9.01        26.59 o
   2   8  11        221.94        280.49        45.76 o
   4   8  11          3.70         13.61        27.54 o
   6   8  11        367.89        437.72        57.50 o
   8   8  11        800.62        868.87        79.38 o
  10   8  11         63.34         64.85        42.55 o
  12   8  11         34.01         -4.28        34.98 o
  14   8  11        103.11        125.95       148.92 o
 -23   9  11        192.14        210.37        70.91 o
 -21   9  11        159.58        139.46        68.55 o
 -19   9  11         13.20          0.00        42.55 o
 -17   9  11         14.69        -20.09        40.18 o
 -15   9  11         74.41         54.05        33.09 o
 -13   9  11         77.23         97.76        33.09 o
 -11   9  11        267.30        278.16        45.40 o
  -9   9  11         15.77         36.37        25.87 o
  -7   9  11          2.48          1.75        25.87 o
  -5   9  11        208.71        225.41        40.01 o
  -3   9  11        149.96        102.17        33.30 o
  -1   9  11         95.20        129.66        56.73 o
   1   9  11         45.35         49.64        31.76 o
   3   9  11          1.55        -12.10        24.19 o
   5   9  11        293.87        309.47        50.79 o
   7   9  11        396.98        472.82        68.55 o
   9   9  11        528.64        559.17        69.35 o
  11   9  11         20.87        -18.33        36.66 o
  13   9  11        148.74         71.63        43.70 o
 -22  10  11         13.49         -7.09        49.64 o
 -20  10  11         26.31          7.09        47.28 o
 -18  10  11         65.26         82.73        56.73 o
 -16  10  11         25.88         56.73        42.55 o
 -14  10  11         53.28         49.64        47.28 o
 -12  10  11        361.20        338.02        78.00 o
 -10  10  11          6.56          9.46        37.82 o
  -8  10  11         96.18         95.65        34.23 o
  -6  10  11        578.91        579.41        58.43 o
  -4  10  11        774.21        727.56        66.29 o
  -2  10  11         74.54         24.34        47.28 o
   0  10  11         11.44         17.15        34.27 o
   2  10  11          2.23        -14.69        30.89 o
   4  10  11         93.68         89.39        43.73 o
   6  10  11        640.55        686.46        73.32 o
   8  10  11        262.92        280.59        55.08 o
  10  10  11         95.47        108.48        45.76 o
 -19  11  11        147.41        212.74        78.00 o
 -17  11  11         24.83          4.73        44.91 o
 -15  11  11        171.26        172.55        70.91 o
 -13  11  11         46.02         89.82        52.00 o
 -11  11  11         61.85         82.73        52.00 o
  -9  11  11        154.64        153.64        59.09 o
  -7  11  11        222.03        151.28        61.46 o
  -5  11  11          1.22         -2.36        37.82 o
  -3  11  11        173.41        115.82        54.37 o
  -1  11  11        116.58         55.04        78.00 o
   1  11  11         10.16          4.73        33.43 o
   3  11  11         83.91        108.17        41.69 o
   5  11  11         34.88         44.91        35.91 o
   7  11  11        629.16        713.56       144.19 o
 -16  12  11         15.91          2.36        49.64 o
 -14  12  11          0.83        -23.64        47.28 o
 -12  12  11         17.42         52.00        52.00 o
 -10  12  11        121.82         82.73        56.73 o
  -8  12  11         26.25          4.73        47.28 o
  -6  12  11          4.15          2.36        42.55 o
  -4  12  11          3.74         37.82        47.28 o
  -2  12  11          4.95         75.64        54.37 o
   0  12  11         11.08          0.00        54.37 o
   2  12  11         44.93         30.73        52.00 o
   4  12  11         30.77         61.46        59.09 o
 -11  13  11         29.70         23.64        52.00 o
  -9  13  11        300.34        255.29        73.28 o
  -7  13  11         78.04        163.10        66.19 o
  -5  13  11         46.63         68.55        59.09 o
  -3  13  11          5.88          0.00        49.64 o
  -1  13  11         16.19          9.46        54.37 o
 -18   0  12        108.92        125.28        44.91 o
 -16   0  12        821.48        626.40        75.64 o
 -14   0  12       5955.96       6093.77       257.65 o
 -12   0  12       8060.17       7573.97       261.20 o
 -10   0  12       6446.84       6216.14       177.08 o
  -8   0  12       2381.02       2337.80       135.92 o
  -6   0  12        379.36        330.02        43.73 o
  -4   0  12       9403.73       8809.92       227.02 o
  -2   0  12      15386.51      15882.05       375.10 o
   0   0  12        102.34         90.53        23.64 o
   2   0  12       3422.77       3275.49       108.33 o
   4   0  12         65.60         28.37        28.37 o
   6   0  12        863.88        647.67        80.37 o
   8   0  12       6006.22       6003.95       264.74 o
  10   0  12       2451.83       2538.68       156.01 o
  12   0  12        981.43        784.77        96.91 o
  14   0  12        108.51        210.37        59.09 o
  16   0  12        755.33        732.77       104.01 o
  18   0  12        745.71        772.95       108.73 o
 -17   1  12        123.07        101.64        43.73 o
 -15   1  12       1844.70       1888.40        83.51 o
 -13   1  12       7424.67       7641.32       174.20 o
 -11   1  12       9845.68       9558.60       205.61 o
  -9   1  12       2570.90       2346.69       159.33 o
  -7   1  12          8.12         -5.11        10.21 o
  -5   1  12       5906.89       5678.06       118.73 o
  -3   1  12      16192.60      16330.47       271.13 o
  -1   1  12       2611.45       2533.78        63.76 o
   1   1  12       7410.40       7073.74       159.42 o
   3   1  12        450.76        544.22        44.15 o
   5   1  12       1747.69       1659.56        86.31 o
   7   1  12       2188.89       2345.98       101.11 o
   9   1  12       6749.68       6184.71       453.84 o
  11   1  12       3098.44       2836.59       119.43 o
  13   1  12        303.63        238.42        43.36 o
  15   1  12         27.09          7.85        25.55 o
  17   1  12        366.98        354.56        55.97 o
 -18   2  12        248.57        215.73        38.62 o
 -16   2  12       2158.11       2168.08        77.76 o
 -14   2  12       2775.31       2710.35        86.40 o
 -12   2  12       8221.31       8315.46       185.59 o
 -10   2  12      12993.13      13246.75       321.53 o
  -8   2  12       2755.87       2713.47        82.29 o
  -6   2  12       1704.84       1533.61        87.48 o
  -4   2  12      15344.76      15515.93       258.88 o
  -2   2  12       8448.27       8304.83       151.94 o
   0   2  12       6989.87       6852.06       159.49 o
   2   2  12        776.15        794.85        47.06 o
   4   2  12       1838.06       1630.97       104.19 o
   6   2  12       2643.61       2812.76        96.41 o
   8   2  12       3480.48       3807.62       139.19 o
  10   2  12       7239.76       7068.29       213.86 o
  12   2  12       1704.72       1632.46        94.34 o
  14   2  12         31.63          3.89        25.87 o
  16   2  12        152.62         93.64        36.66 o
 -19   3  12         55.80          1.18        29.55 o
 -17   3  12       1387.08       1306.27        86.07 o
 -15   3  12       1645.24       1728.77        69.03 o
 -13   3  12       3219.89       3279.57        97.31 o
 -11   3  12       5700.85       5494.18       135.05 o
  -9   3  12       6753.12       6739.11       156.01 o
  -7   3  12        243.63        275.90        29.62 o
  -5   3  12       3829.43       3880.76       104.60 o
  -3   3  12      11854.79      11588.81       237.45 o
  -1   3  12       4241.62       4067.34       107.69 o
   1   3  12       3092.61       3305.75        94.11 o
   3   3  12        113.89        138.38        23.80 o
   5   3  12        826.59        846.86        56.42 o
   7   3  12       3268.12       3082.49        94.92 o
   9   3  12       7539.34       7363.16       175.98 o
  11   3  12       3661.47       3576.89       132.72 o
  13   3  12        778.49        742.08        69.66 o
  15   3  12         83.87         86.28        46.09 o
  17   3  12        535.74        535.23        66.61 o
 -20   4  12        275.35        349.84        75.64 o
 -18   4  12         15.57        -12.45        24.90 o
 -16   4  12       2690.50       2680.37       112.74 o
 -14   4  12       3006.99       3148.93       182.28 o
 -12   4  12       5536.53       5479.46       136.42 o
 -10   4  12       2168.89       2186.31        74.96 o
  -8   4  12        218.29        195.78        27.20 o
  -6   4  12         32.14         22.98        16.54 o
  -4   4  12       9862.72       9826.09       281.93 o
  -2   4  12        963.27       1037.27        56.36 o
   0   4  12       7318.30       7072.23       193.30 o
   2   4  12       3756.59       3862.60       107.25 o
   4   4  12         51.70         62.93        20.11 o
   6   4  12       3774.59       3687.03       107.66 o
   8   4  12       5451.29       5549.18       180.29 o
  10   4  12       5695.36       5547.22       146.76 o
  12   4  12       2208.67       2224.72        84.33 o
  14   4  12        131.29        160.68       111.10 o
  16   4  12        258.40        340.38        80.37 o
 -21   5  12        988.89       1063.69       125.28 o
 -19   5  12        298.38        354.43        51.73 o
 -17   5  12         76.91         70.94        78.00 o
 -15   5  12       2731.86       3039.13       182.01 o
 -13   5  12       4583.70       4684.63       125.76 o
 -11   5  12       8265.92       7884.85       180.42 o
  -9   5  12         17.92         49.86        24.01 o
  -7   5  12        524.08        551.21        41.67 o
  -5   5  12       4595.13       4307.82       198.10 o
  -3   5  12        382.13        358.48        33.30 o
  -1   5  12       6873.54       6832.80       214.70 o
   1   5  12       7569.66       7439.33       172.07 o
   3   5  12       2922.09       3085.11        94.43 o
   5   5  12        252.14        275.83        34.37 o
   7   5  12       4245.66       4159.62       117.95 o
   9   5  12       5558.46       5562.44       189.87 o
  11   5  12       3416.39       3642.45       143.48 o
  13   5  12        295.16        303.80        50.96 o
  15   5  12        237.19        272.79        57.91 o
 -22   6  12       1033.28       1040.05       122.92 o
 -20   6  12        349.22        361.66        73.28 o
 -18   6  12         90.28        114.49        38.33 o
 -16   6  12       1013.09       1076.92        82.62 o
 -14   6  12       2432.80       2704.46       133.55 o
 -12   6  12       3682.65       3946.00       115.54 o
 -10   6  12        562.72        591.98        62.09 o
  -8   6  12         31.36         17.45        17.45 o
  -6   6  12       4002.99       3997.72       170.07 o
  -4   6  12       1566.44       1590.39        63.15 o
  -2   6  12       1693.21       1514.85        62.17 o
   0   6  12       5471.36       5480.15       137.87 o
   2   6  12       4790.26       4672.28       124.30 o
   4   6  12        421.05        435.35        39.53 o
   6   6  12        619.19        607.20        61.84 o
   8   6  12       2701.16       2749.27       122.84 o
  10   6  12       3502.49       3842.19       310.83 o
  12   6  12        770.69        751.57        71.81 o
  14   6  12         34.36         29.67        32.93 o
 -23   7  12       1064.38        985.69       127.64 o
 -21   7  12        829.50        834.41       120.55 o
 -19   7  12        100.48         98.73        35.91 o
 -17   7  12        145.44         79.51        48.46 o
 -15   7  12       2240.82       2418.86       108.49 o
 -13   7  12       1642.56       2051.20        97.68 o
 -11   7  12        347.72        374.85        48.78 o
  -9   7  12         18.79         -8.66        17.32 o
  -7   7  12       1012.28        935.47        54.53 o
  -5   7  12       4564.67       4509.60       174.49 o
  -3   7  12       2909.02       3174.79        94.76 o
  -1   7  12       2867.36       3139.93       140.64 o
   1   7  12       6107.37       6243.55       195.01 o
   3   7  12        472.03        480.38        75.64 o
   5   7  12        178.81        234.10        45.04 o
   7   7  12       2074.27       2321.52       112.81 o
   9   7  12       2499.49       2766.44       125.99 o
  11   7  12       1634.06       1713.86       111.84 o
  13   7  12        380.18        314.59        89.82 o
 -24   8  12        945.91        931.32       125.28 o
[truncated: 56,610 more chars]
