# Supplementary material for: Second harmonic generation from the ‘centrosymmetric’ crystals
Source: IUCrJ. 2015 Mar 20;2(Pt 3):317–21. doi: 10.1107/S2052252515002183 (PMC4420541; doi:10.1107/S2052252515002183)
Supplement: Supplementary file 3 [file m-02-00317-e219sup3.fcf]

# CCDC 1031433
# h,k,l, Fc-squared, Fo-squared, sigma(Fo-squared) and status flag 
# 
data_e219 
_shelx_title ' E219 in Cc' 
_shelx_refln_list_code          4 
_shelx_F_calc_maximum      488.80 
_exptl_crystal_F_000      2016.00 
_reflns_d_resolution_high  0.7697 
 
loop_ 
 _symmetry_equiv_pos_as_xyz 
 'x, y, z' 
 'x, -y, z+1/2' 
 'x+1/2, y+1/2, z' 
 'x+1/2, -y+1/2, z+1/2' 
 
_cell_length_a    24.7460 
_cell_length_b    12.2117 
_cell_length_c    15.6525 
_cell_angle_alpha  90.000 
_cell_angle_beta  109.192 
_cell_angle_gamma  90.000 
 
_shelx_F_squared_multiplier     1.000 
 
loop_ 
 _refln_index_h 
 _refln_index_k 
 _refln_index_l 
 _refln_F_squared_calc 
 _refln_F_squared_meas 
 _refln_F_squared_sigma 
 _refln_observed_status 
   6   0 -20     2376.69     2462.68    193.64 o 
   8   0 -20     2584.89     2288.90    188.67 o 
  10   0 -20      778.64      896.20    121.64 o 
  12   0 -20       25.63       96.82     59.58 o 
  14   0 -20      322.29      347.56     81.92 o 
   7   1 -20     3620.00     3544.38    173.78 o 
   9   1 -20     1142.01     1071.86     95.56 o 
  11   1 -20       68.48       82.56     41.22 o 
  13   1 -20      119.03       29.04     37.47 o 
  15   1 -20      760.41      799.51     83.37 o 
   8   2 -20     2902.72     2742.08    147.42 o 
  10   2 -20      170.75      111.03     44.74 o 
  12   2 -20       74.51       90.18     42.98 o 
  14   2 -20      203.21      254.27     52.57 o 
   1   1 -19      157.95      124.42     44.74 o 
   3   1 -19       47.15       31.92     36.74 o 
   5   1 -19        3.24      -15.73     31.45 o 
   7   1 -19      118.57       51.14     67.03 o 
   9   1 -19       88.72      130.84     41.00 o 
  11   1 -19       62.19       39.72     33.93 o 
  13   1 -19       22.92       34.18     34.20 o 
  15   1 -19        3.08       57.10     33.35 o 
  17   1 -19       27.39       36.41     34.20 o 
  19   1 -19       32.24       32.60     55.86 o 
   0   2 -19      174.27      229.33     49.06 o 
   2   2 -19       36.26       38.24     36.36 o 
   4   2 -19        7.98      -20.12     71.99 o 
   6   2 -19        9.08       16.77     36.00 o 
   8   2 -19      368.48      407.61     58.63 o 
  10   2 -19       28.43       34.38     34.98 o 
  12   2 -19        0.07        8.07     31.45 o 
  14   2 -19       71.14       63.25     36.74 o 
  16   2 -19       62.55       73.81     39.23 o 
  18   2 -19        1.16      -15.19     30.38 o 
  20   2 -19       14.82        1.70     32.12 o 
   1   3 -19       35.56       23.15     59.58 o 
   3   3 -19       38.12       16.53     38.50 o 
   5   3 -19       87.71      138.97     44.74 o 
   7   3 -19       69.68       48.50     37.71 o 
   9   3 -19        7.02        0.14     31.45 o 
  11   3 -19       11.54       -4.21     31.45 o 
  13   3 -19       30.39       20.07     30.68 o 
  15   3 -19      165.14      154.16     44.74 o 
  17   3 -19       14.95       32.21     34.98 o 
  19   3 -19       56.61       84.20     41.69 o 
   4   4 -19        8.97        6.24     60.82 o 
   6   4 -19        2.43      -18.00     36.00 o 
   8   4 -19       30.83       12.41     33.35 o 
  10   4 -19      273.90      177.44     44.04 o 
  12   4 -19      649.80      644.01     95.58 o 
  14   4 -19       10.45       17.51     32.80 o 
  16   4 -19       15.52        8.69     36.36 o 
   5   5 -19        4.46      -18.73     37.47 o 
   7   5 -19       13.77       35.43     39.72 o 
   9   5 -19       83.91      184.36     49.82 o 
  11   5 -19      520.67      639.24     83.17 o 
  13   5 -19       20.77       56.88     39.72 o 
  -4   0 -18        1.83      -19.86     42.20 o 
  -2   0 -18       46.61      158.88     59.58 o 
   0   0 -18     1932.66     2266.56    168.81 o 
   2   0 -18     3276.33     3259.58    208.53 o 
   4   0 -18     3846.98     4091.23    245.77 o 
   6   0 -18     1225.21     1367.88    141.50 o 
   8   0 -18       68.12      -16.14     32.27 o 
  10   0 -18      744.08      784.48    109.23 o 
  12   0 -18     2892.97     2517.30    181.23 o 
  14   0 -18     3253.60     3502.87    215.98 o 
  16   0 -18      561.56      454.31     79.44 o 
  18   0 -18        3.81      -18.62     37.24 o 
  20   0 -18       79.02       91.85     49.65 o 
  22   0 -18     2849.77     3047.88    311.56 o 
  -3   1 -18       11.40       46.10     37.24 o 
  -1   1 -18      144.03      167.11     42.02 o 
   1   1 -18     1891.19     1723.74    113.94 o 
   3   1 -18     3170.04     3611.51    284.25 o 
   5   1 -18     3699.60     3934.55    165.88 o 
   7   1 -18     1496.23     1242.43    135.30 o 
   9   1 -18      234.59      258.36     78.20 o 
  11   1 -18     1906.44     2008.45    110.59 o 
  13   1 -18     2611.87     2664.32    134.28 o 
  15   1 -18     1787.16     1826.73    121.64 o 
  17   1 -18      169.26      189.15     43.89 o 
  19   1 -18       27.72       17.45     30.68 o 
  21   1 -18      299.23      310.50     52.66 o 
  23   1 -18     1539.68     1952.07    148.44 o 
  -4   2 -18      257.56      143.22     45.24 o 
  -2   2 -18       35.66       57.10     36.86 o 
   0   2 -18      734.96      638.87     70.15 o 
   2   2 -18     1663.61     1719.81    150.19 o 
   4   2 -18     1993.18     2116.81    116.73 o 
   6   2 -18     1513.60     1459.00    104.44 o 
   8   2 -18        8.52       29.87     28.92 o 
  10   2 -18      264.72      213.42     44.12 o 
  12   2 -18     2207.52     2103.41    194.88 o 
  14   2 -18     2324.69     2483.53    126.35 o 
  16   2 -18     1145.00     1092.72    206.05 o 
  18   2 -18        6.76       16.14     29.84 o 
  20   2 -18      235.40      156.29     41.00 o 
  22   2 -18      679.94      858.65     65.58 o 
  -3   3 -18       14.09       -9.54     39.72 o 
  -1   3 -18      189.70      121.75     43.44 o 
   1   3 -18     2885.54     2855.42    142.99 o 
   3   3 -18     2520.50     2776.71    136.89 o 
   5   3 -18      839.56      791.15     88.13 o 
   7   3 -18      211.72      265.16     46.30 o 
   9   3 -18      713.91      736.93    124.13 o 
  11   3 -18      898.41      840.14     77.98 o 
  13   3 -18      910.54      826.25     95.58 o 
  15   3 -18     1462.68     1327.90    100.93 o 
  17   3 -18      408.84      439.77     58.63 o 
  19   3 -18      113.06       57.04     79.44 o 
  21   3 -18     1055.03     1109.76    124.07 o 
  -2   4 -18      552.29      688.30     76.22 o 
   0   4 -18      690.20      722.62     77.00 o 
   2   4 -18     2841.64     3189.17    150.02 o 
   4   4 -18     2706.05     2944.60    143.94 o 
   6   4 -18      298.79      304.42     51.76 o 
   8   4 -18      161.31      129.16     48.41 o 
  10   4 -18     1476.82     1335.97    157.64 o 
  12   4 -18      130.09      116.06     40.96 o 
  14   4 -18     2101.51     2160.87    116.49 o 
  16   4 -18      711.57      837.99    152.68 o 
  18   4 -18      543.18      691.59    106.75 o 
  20   4 -18       23.37        5.53     25.80 o 
  -1   5 -18     1238.36     1341.45    104.35 o 
   1   5 -18     1078.39     1052.51     93.90 o 
   3   5 -18     3307.59     3702.67    166.77 o 
   5   5 -18     2802.28     2911.83    142.99 o 
   7   5 -18       30.14        5.70     32.44 o 
   9   5 -18      479.11      443.32     78.20 o 
  11   5 -18       58.07       34.44     50.89 o 
  13   5 -18     2066.34     2010.11    227.15 o 
  15   5 -18     1503.50     1560.50    110.59 o 
  17   5 -18     1044.35      925.78     98.06 o 
  19   5 -18      489.06      524.30     74.43 o 
   2   6 -18     2444.54     2690.68    142.99 o 
   4   6 -18     2321.23     2318.49    132.53 o 
   6   6 -18     1394.84     1357.62    106.11 o 
   8   6 -18      319.44      265.29     51.88 o 
  10   6 -18      212.50      218.19     49.06 o 
  12   6 -18     1678.04     1565.22    113.94 o 
  14   6 -18     1093.67     1006.49    119.16 o 
  16   6 -18      681.17      759.66     62.51 o 
   5   7 -18     2031.74     2184.64    193.64 o 
   7   7 -18      390.22      308.38     69.51 o 
   9   7 -18      740.76      680.21     74.59 o 
  11   7 -18      420.42      391.00     62.30 o 
  13   7 -18     1359.28     1573.07    243.29 o 
  -7   1 -17       33.12       24.75     45.93 o 
  -5   1 -17      150.30       70.19     39.72 o 
  -3   1 -17       13.20       19.36     30.68 o 
  -1   1 -17      171.55      159.52     45.93 o 
   1   1 -17       28.86       38.11     32.44 o 
   3   1 -17       63.49       93.25     49.65 o 
   5   1 -17      285.70      271.96     57.10 o 
   7   1 -17       33.97       16.58     24.39 o 
   9   1 -17       88.56       51.17     29.79 o 
  11   1 -17      380.23      423.45     54.42 o 
  13   1 -17       24.86       19.86     28.09 o 
  15   1 -17      187.66      174.19     39.47 o 
  17   1 -17      430.07      466.04     57.93 o 
  19   1 -17        9.60      -12.70     25.41 o 
  21   1 -17        6.62       26.72     24.28 o 
  23   1 -17       19.99       -1.54     32.16 o 
  25   1 -17       33.87       19.50     38.48 o 
  -6   2 -17       64.92       89.37     36.98 o 
  -4   2 -17       34.26       35.14     34.20 o 
  -2   2 -17       23.19       18.21     37.24 o 
   0   2 -17      211.72      228.61     75.72 o 
   2   2 -17      179.91      177.00     41.00 o 
   4   2 -17       14.53        1.20     27.17 o 
   6   2 -17      113.84      139.30     38.50 o 
   8   2 -17       32.62       18.75     25.41 o 
  10   2 -17      526.96      562.76     60.39 o 
  12   2 -17       18.64       -0.09     25.05 o 
  14   2 -17        2.78        6.45     26.16 o 
  16   2 -17      219.33      222.22     43.47 o 
  18   2 -17      238.89      182.58     40.26 o 
  20   2 -17        2.86      -12.52     25.05 o 
  22   2 -17       90.19       67.02     28.30 o 
  24   2 -17       54.84       90.70     37.47 o 
  -5   3 -17       76.26       79.91     47.17 o 
  -3   3 -17       67.20       58.34     36.86 o 
  -1   3 -17        6.80       26.07     29.84 o 
   1   3 -17       11.44      -12.70     25.41 o 
   3   3 -17       15.77       21.90     65.79 o 
   5   3 -17       11.66       16.37     38.48 o 
   7   3 -17       62.70       -2.40     45.93 o 
   9   3 -17       30.16       69.58     30.38 o 
  11   3 -17        8.89       -3.34     40.96 o 
  13   3 -17        9.34        7.12     26.16 o 
  15   3 -17        7.06      -12.19     24.39 o 
  17   3 -17      223.69      222.60     42.77 o 
  19   3 -17      841.66      826.75     75.48 o 
  21   3 -17       10.29       39.92     26.19 o 
  23   3 -17       98.96       82.93     30.47 o 
  -4   4 -17      279.88      288.59     51.58 o 
  -2   4 -17      440.10      562.54     65.81 o 
   0   4 -17       22.68       34.10     36.00 o 
   2   4 -17       20.97      -16.14     32.27 o 
   4   4 -17      119.83      128.77     40.26 o 
   6   4 -17      105.03       94.34     33.35 o 
   8   4 -17      446.61      517.60     59.38 o 
  10   4 -17      154.32      165.13     38.77 o 
  12   4 -17      292.40      275.64     91.85 o 
  14   4 -17        5.26      -13.08     26.16 o 
  16   4 -17        5.50      -12.41     26.33 o 
  18   4 -17      468.87      563.54     63.12 o 
  20   4 -17      816.16      855.13     70.49 o 
  22   4 -17       14.43       27.48     28.02 o 
  -3   5 -17       10.37       -6.17     32.16 o 
  -1   5 -17      189.50      166.72     43.78 o 
   1   5 -17       87.00      124.23     42.02 o 
   3   5 -17      169.94      165.76     45.24 o 
   5   5 -17       20.67       -0.58     29.69 o 
   7   5 -17      891.06      994.30     84.80 o 
   9   5 -17      397.30      368.79     55.27 o 
  11   5 -17       33.74       34.76     28.61 o 
  13   5 -17        7.80        5.34     50.89 o 
  15   5 -17       11.83      -11.45     26.16 o 
  17   5 -17      250.16      304.23     40.80 o 
  19   5 -17      267.92      329.08     42.41 o 
  21   5 -17       70.32       79.73     30.22 o 
  -2   6 -17       88.58       38.19     40.56 o 
   0   6 -17      112.54      168.86     46.30 o 
   2   6 -17       38.35       29.79     52.13 o 
   4   6 -17      116.36      122.99     42.02 o 
   6   6 -17      140.91      147.82     62.06 o 
   8   6 -17      161.76      169.57     42.34 o 
  10   6 -17        5.45        2.80     27.17 o 
  12   6 -17      262.88      293.97     50.82 o 
  14   6 -17      348.28      433.64     58.79 o 
  16   6 -17      308.05      316.21     41.93 o 
  18   6 -17       14.76        1.61     25.54 o 
  20   6 -17      210.17      209.98     44.72 o 
  -1   7 -17      180.02      227.61     71.99 o 
   1   7 -17      374.57      523.48     68.39 o 
   3   7 -17      138.14      195.85     49.82 o 
   5   7 -17        8.25        5.23     33.21 o 
   7   7 -17        7.78      -14.90     29.79 o 
   9   7 -17        7.50       -7.30     29.23 o 
  11   7 -17       30.93       12.34     31.45 o 
  13   7 -17        4.14      -22.10     45.93 o 
  15   7 -17        5.28      -11.50     23.01 o 
  17   7 -17       20.40       14.50     26.66 o 
   4   8 -17      219.72      253.64     54.33 o 
   6   8 -17       23.09       65.30     40.26 o 
   8   8 -17       23.28        8.11     35.95 o 
  10   8 -17        5.71       33.97     35.70 o 
  12   8 -17        4.27       12.35     45.93 o 
  14   8 -17       13.29        3.72     63.30 o 
  -8   0 -16       69.64       76.96     47.17 o 
  -6   0 -16      134.15      134.06     54.62 o 
  -4   0 -16     1310.85     1273.54    134.06 o 
  -2   0 -16     7156.22     6973.46    350.04 o 
   0   0 -16     6798.44     6705.35    347.56 o 
   2   0 -16     1086.56     1280.99    126.61 o 
   4   0 -16      586.44      598.29     84.41 o 
   6   0 -16      438.57      441.89     74.48 o 
   8   0 -16     3319.47     3120.56    191.16 o 
  10   0 -16     1557.24     1397.67    139.02 o 
  12   0 -16     8536.35     8505.19    419.55 o 
  14   0 -16     4243.46     3751.12    220.95 o 
  16   0 -16      623.66      538.71     81.92 o 
  18   0 -16     7058.19     6807.13    342.59 o 
  20   0 -16     3398.29     3555.00    213.50 o 
  22   0 -16     1184.12     1131.79     99.30 o 
  24   0 -16      238.60      305.35     67.03 o 
  26   0 -16       24.47        0.00     37.24 o 
  -9   1 -16      904.24     1172.57    132.82 o 
  -7   1 -16       48.47       68.21     34.98 o 
  -5   1 -16      584.01      571.13     64.05 o 
  -3   1 -16     3193.50     3046.48    140.43 o 
  -1   1 -16     3128.97     3264.61    146.57 o 
   1   1 -16     2550.92     2700.60    126.35 o 
   3   1 -16      878.25      806.36     96.82 o 
   5   1 -16     1269.80     1205.26    115.44 o 
   7   1 -16     2741.76     2578.54    119.33 o 
   9   1 -16      430.31      510.27     56.09 o 
  11   1 -16     6903.51     6784.31    247.51 o 
  13   1 -16     2198.72     2091.42    106.19 o 
  15   1 -16      539.79      493.96     56.09 o 
  17   1 -16      599.09      730.31     68.39 o 
  19   1 -16     3450.16     3427.96    150.94 o 
  21   1 -16     2617.59     2736.09    104.15 o 
  23   1 -16      513.32      735.09    150.19 o 
  25   1 -16       83.22      182.17     48.41 o 
 -10   2 -16     2104.58     2384.46    229.64 o 
  -8   2 -16      412.45      350.77     99.30 o 
  -6   2 -16      196.87      237.95     45.54 o 
  -4   2 -16     2608.53     2447.01    121.12 o 
  -2   2 -16     3469.32     3483.15    152.72 o 
   0   2 -16     3339.22     3627.23    154.48 o 
   2   2 -16     1587.69     1590.19    103.57 o 
   4   2 -16      313.46      481.13     54.33 o 
   6   2 -16     7450.93     7431.23    260.64 o 
   8   2 -16      451.62      404.63     89.37 o 
  10   2 -16     4383.21     4316.14    176.41 o 
  12   2 -16     1561.36     1464.63     97.41 o 
  14   2 -16      228.28      182.29     38.14 o 
  16   2 -16       31.35        7.45     24.58 o 
  18   2 -16      638.61      746.93     69.19 o 
  20   2 -16     2805.71     3173.20    172.74 o 
  22   2 -16     1856.66     2032.54    121.11 o 
  24   2 -16      250.20      268.56     50.55 o 
  26   2 -16       34.39       45.86     32.80 o 
  -9   3 -16     1439.15     1583.06     88.66 o 
  -7   3 -16        4.17      -11.31     22.62 o 
  -5   3 -16      150.91      175.97     63.30 o 
  -3   3 -16     4565.00     5020.50    194.83 o 
  -1   3 -16     6756.87     6977.29    251.90 o 
   1   3 -16     3515.01     3596.85    155.35 o 
   3   3 -16       78.38       62.60     32.16 o 
   5   3 -16     2178.37     2126.17    109.70 o 
   7   3 -16     3206.91     3461.53    145.67 o 
   9   3 -16     5803.22     5597.84    214.14 o 
  11   3 -16     2650.93     2583.01    137.78 o 
  13   3 -16      286.65      284.19     46.49 o 
  15   3 -16        2.08       -7.07     22.62 o 
  17   3 -16      412.00      543.07     59.68 o 
  19   3 -16     2025.30     2099.71     88.33 o 
  21   3 -16     1724.85     1835.02    164.52 o 
  23   3 -16     1171.91     1314.36     97.32 o 
  25   3 -16       13.45       10.01     27.98 o 
  -8   4 -16      494.84      559.26     59.85 o 
  -6   4 -16      158.48      192.33     35.41 o 
  -4   4 -16     1292.53     1212.20     75.88 o 
  -2   4 -16     5196.07     5368.26    232.12 o 
   0   4 -16     2947.60     3366.57    145.70 o 
   2   4 -16     1009.78     1098.76     85.02 o 
   4   4 -16        0.54       16.29     38.48 o 
   6   4 -16     1322.05     1459.03    135.30 o 
   8   4 -16     1822.58     1799.44    151.44 o 
  10   4 -16     4836.03     4876.86    191.34 o 
  12   4 -16     2255.64     2221.95    184.95 o 
  14   4 -16       84.67       69.51     29.69 o 
  16   4 -16      926.98      905.03     77.18 o 
  18   4 -16     1238.49     1249.85    116.12 o 
  20   4 -16     1144.65     1023.18     68.68 o 
  22   4 -16      394.46      446.01    107.99 o 
  24   4 -16      102.76       99.88     42.20 o 
  -7   5 -16       13.53      -12.74     25.48 o 
  -5   5 -16      636.51      643.77     57.09 o 
  -3   5 -16     1776.77     1468.38     86.33 o 
  -1   5 -16     3845.40     4123.91    177.27 o 
   1   5 -16     2333.67     2308.99    121.99 o 
   3   5 -16     1360.71     1568.57    105.33 o 
   5   5 -16      429.81      537.54     61.36 o 
   7   5 -16       53.57       66.88     29.69 o 
   9   5 -16     4114.56     4084.16    169.34 o 
  11   5 -16     2550.90     2829.16    134.28 o 
  13   5 -16      341.60      309.50     71.99 o 
  15   5 -16       23.76       26.63     37.24 o 
  17   5 -16      376.65      406.76     44.89 o 
  19   5 -16      899.32     1030.39     67.71 o 
  21   5 -16      668.91      708.12     57.07 o 
  23   5 -16       66.44       91.38     36.74 o 
  -6   6 -16      131.73      158.36     36.05 o 
  -4   6 -16      409.60      451.20     74.75 o 
  -2   6 -16     4999.44     5034.07    170.53 o 
   0   6 -16     2811.85     2789.25    188.73 o 
   2   6 -16     3003.78     3238.17    148.26 o 
   4   6 -16       11.44       -5.43     27.43 o 
   6   6 -16      115.96      105.83     80.68 o 
   8   6 -16     1534.97     1470.04    201.09 o 
  10   6 -16     4143.88     4222.81    539.95 o 
  12   6 -16     1771.25     1799.10    103.39 o 
  14   6 -16      157.48      178.74     38.50 o 
  16   6 -16      311.80      347.18     54.91 o 
  18   6 -16     1423.69     1448.05    174.54 o 
  20   6 -16     1229.90     1237.43    113.78 o 
  22   6 -16      602.81      646.29     69.19 o 
  -3   7 -16     1219.73     1449.33     92.34 o 
  -1   7 -16     1959.39     2134.47     99.57 o 
   1   7 -16     3190.41     3334.71    125.15 o 
   3   7 -16      344.96      320.86    124.13 o 
   5   7 -16        5.71      -14.30     28.61 o 
   7   7 -16      646.79      511.45     63.20 o 
   9   7 -16     2416.80     2219.97    160.12 o 
  11   7 -16     2847.50     2883.71    138.68 o 
  13   7 -16      283.86      326.94     76.96 o 
  15   7 -16      326.66      386.46    102.21 o 
  17   7 -16     1463.96     1617.37     82.52 o 
  19   7 -16     1022.48     1056.88     70.67 o 
  21   7 -16      917.02      958.49     69.63 o 
  -2   8 -16      579.94      826.24     67.24 o 
   0   8 -16     1540.63     1726.74     97.85 o 
   2   8 -16     1477.98     1501.73     90.23 o 
   4   8 -16       57.53       96.82     36.86 o 
   6   8 -16       75.05       85.83     50.89 o 
   8   8 -16     1544.40     1466.93    105.15 o 
  10   8 -16     2124.44     1953.52    146.47 o 
  12   8 -16      656.41      681.91    106.75 o 
  14   8 -16       15.17      -12.41     29.84 o 
  16   8 -16       59.16       59.20     29.45 o 
  18   8 -16      357.47      458.39     49.11 o 
   1   9 -16      930.26      955.84     74.45 o 
   3   9 -16      553.40      640.34     61.53 o 
   5   9 -16      148.35      163.89     48.25 o 
   7   9 -16      827.47      779.00     81.61 o 
   9   9 -16     2057.81     2041.70    275.56 o 
  11   9 -16      839.11      734.94     77.75 o 
  13   9 -16      385.89      399.92     60.39 o 
  15   9 -16       16.18       26.95     59.58 o 
 -11   1 -15       50.86      -14.46     28.92 o 
  -9   1 -15       10.70      -15.09     30.19 o 
  -7   1 -15       56.08       22.44     23.38 o 
  -5   1 -15       19.90       23.03     21.95 o 
  -3   1 -15      292.43      328.40     48.41 o 
  -1   1 -15     1385.31     1384.57    186.19 o 
   1   1 -15     1764.68     1771.64     94.79 o 
   3   1 -15      490.34      446.36     58.34 o 
   5   1 -15       58.13       31.39     47.17 o 
   7   1 -15      651.05      596.44     58.79 o 
   9   1 -15        6.43        8.44     26.07 o 
  11   1 -15      279.12      217.73     43.44 o 
  13   1 -15     1300.92     1331.97     88.53 o 
  15   1 -15      146.40      136.23     33.21 o 
  17   1 -15      412.71      371.04     47.30 o 
  19   1 -15       87.27      117.71     38.48 o 
  21   1 -15       61.99       30.03     19.63 o 
  23   1 -15        5.93      -11.92     23.83 o 
  25   1 -15       54.94       49.34     44.69 o 
  27   1 -15       24.35       41.43     27.92 o 
 -12   2 -15       11.85       14.90     47.17 o 
 -10   2 -15       17.55       22.34     24.37 o 
  -8   2 -15       26.77       46.33     26.17 o 
  -6   2 -15        0.80       -9.95     23.41 o 
  -4   2 -15       23.78       29.84     22.34 o 
  -2   2 -15      235.00      285.44     44.74 o 
   0   2 -15     2802.23     2674.35    152.68 o 
   2   2 -15     1940.53     2105.54    114.20 o 
   4   2 -15      376.81      394.92     50.82 o 
   6   2 -15     3768.46     3657.91    153.59 o 
   8   2 -15     1371.13     1214.61     83.17 o 
  10   2 -15      304.81      302.25     42.13 o 
  12   2 -15     1378.61     1412.27     85.53 o 
  14   2 -15       85.05      124.13     34.20 o 
  16   2 -15       26.64       18.33     22.62 o 
  18   2 -15      463.01      442.29     50.82 o 
  20   2 -15       46.42       54.87     22.84 o 
  22   2 -15      219.96      223.63     30.02 o 
  24   2 -15      358.18      312.79     70.75 o 
  26   2 -15       50.25       37.24     30.30 o 
 -11   3 -15       77.39       42.20     52.13 o 
  -9   3 -15       20.03       26.13     24.28 o 
  -7   3 -15      299.44      432.88     44.43 o 
  -5   3 -15       21.20       -1.83     26.48 o 
  -3   3 -15       18.78      -10.26     20.51 o 
  -1   3 -15     1560.75     1485.51     71.87 o 
   1   3 -15       84.76       57.81     47.17 o 
   3   3 -15      350.34      353.61    117.92 o 
   5   3 -15      798.86      894.23     72.83 o 
   7   3 -15       66.42       73.11     27.17 o 
   9   3 -15      630.36      572.26    125.37 o 
  11   3 -15      113.19      171.45     67.03 o 
  13   3 -15        3.96        0.00     21.07 o 
  15   3 -15      240.95      205.29     37.71 o 
  17   3 -15      209.27      137.92     34.20 o 
  19   3 -15      257.51      289.69     65.36 o 
  21   3 -15      230.44      257.57     34.98 o 
  23   3 -15        7.77       -6.95     28.92 o 
  25   3 -15        5.76       -2.48     24.83 o 
  27   3 -15        8.59      -13.99     27.98 o 
 -10   4 -15       27.62       -8.30     30.68 o 
  -8   4 -15       85.42       64.39     28.01 o 
  -6   4 -15      223.73      343.71     47.72 o 
  -4   4 -15       12.15       28.75     37.20 o 
  -2   4 -15      439.90      432.80     44.13 o 
   0   4 -15       37.20       33.30     23.21 o 
   2   4 -15       12.71       16.29     27.92 o 
   4   4 -15      238.79      210.66     40.37 o 
   6   4 -15      122.09       81.65     31.02 o 
   8   4 -15      173.89      169.47     36.74 o 
  10   4 -15      290.87      305.23     49.65 o 
  12   4 -15       45.36       27.22     25.41 o 
  14   4 -15        9.36        8.94     29.79 o 
  16   4 -15      604.27      764.12     68.39 o 
  18   4 -15       68.33       67.05     25.13 o 
  20   4 -15        4.19        7.34     21.40 o 
  22   4 -15      413.98      336.24     53.57 o 
  24   4 -15       67.03        9.43     45.93 o 
  26   4 -15       39.03        2.48     37.24 o 
  -9   5 -15        8.44       -0.40     26.25 o 
  -7   5 -15      165.82      188.49     35.11 o 
  -5   5 -15      142.83      170.36     34.86 o 
  -3   5 -15       43.19       56.66     27.16 o 
  -1   5 -15       80.52       65.61     34.27 o 
   1   5 -15       56.80      108.11     28.21 o 
   3   5 -15       84.02       69.91     24.73 o 
   5   5 -15      177.34      187.91     41.00 o 
   7   5 -15       24.02       -7.45     24.58 o 
   9   5 -15      126.13      139.26     35.19 o 
  11   5 -15       55.96       93.87     31.60 o 
  13   5 -15      162.87      151.25     35.11 o 
  15   5 -15      469.80      485.50     73.24 o 
  17   5 -15      163.11      183.21     31.47 o 
  19   5 -15        4.30      -10.16     20.32 o 
  21   5 -15       23.04       23.66     23.54 o 
  23   5 -15       29.59       27.17     30.38 o 
  25   5 -15       87.20      118.53     37.47 o 
  -8   6 -15       10.51       12.32     25.54 o 
  -6   6 -15      368.69      502.27     82.11 o 
  -4   6 -15       83.53       60.98     30.17 o 
  -2   6 -15      125.54      166.09     44.41 o 
   0   6 -15      153.19      133.05     30.90 o 
   2   6 -15       55.74       22.84     22.09 o 
   4   6 -15      204.33      213.02     33.67 o 
   6   6 -15      177.49      228.30     45.64 o 
   8   6 -15       90.91       74.48     31.60 o 
  10   6 -15       90.02      103.31     33.93 o 
  12   6 -15      341.04      348.32     48.25 o 
  14   6 -15     1926.33     1852.96    102.68 o 
  16   6 -15     1039.63      849.87     60.16 o 
  18   6 -15       13.66       40.35     25.54 o 
  20   6 -15      369.60      361.77     59.84 o 
  22   6 -15      126.99      153.36     31.86 o 
  24   6 -15       55.37       51.71     35.19 o 
  -7   7 -15       55.70       40.31     29.40 o 
  -5   7 -15      782.76      971.12     70.70 o 
  -3   7 -15      237.71      272.06     40.38 o 
  -1   7 -15       49.04       54.89     27.16 o 
   1   7 -15       90.74       59.08     35.57 o 
   3   7 -15      192.63      216.85     37.07 o 
   5   7 -15       43.89       42.34     28.64 o 
   7   7 -15       15.61       13.84     21.54 o 
   9   7 -15      302.58      408.10     55.85 o 
  11   7 -15      397.19      375.91     55.11 o 
  13   7 -15        4.99        7.93     21.12 o 
  15   7 -15       48.82       43.83     25.29 o 
  17   7 -15       29.62       36.53     24.84 o 
  19   7 -15      547.32      668.17     54.92 o 
  21   7 -15       95.05       64.36     35.95 o 
  23   7 -15       14.38      -13.99     27.98 o 
  -4   8 -15      102.69      138.31     36.18 o 
  -2   8 -15       12.21       16.72     26.17 o 
   0   8 -15       79.25       61.05     37.21 o 
   2   8 -15      130.29      171.11     35.78 o 
   4   8 -15      753.04      794.98     62.97 o 
   6   8 -15      180.25      171.19     67.27 o 
   8   8 -15      285.50      337.75     42.03 o 
  10   8 -15       13.78       14.75     29.69 o 
  12   8 -15       25.26        9.81     23.96 o 
  14   8 -15      121.02      136.16     31.86 o 
  16   8 -15        1.51        9.51     31.70 o 
  18   8 -15      183.58      230.29     40.82 o 
  20   8 -15       60.44       53.20     28.01 o 
  -3   9 -15       33.34       18.43     30.16 o 
  -1   9 -15        3.23        6.49     32.99 o 
   1   9 -15        6.58       11.63     38.80 o 
   3   9 -15      119.78       94.17     39.47 o 
   5   9 -15      379.00      499.21     74.48 o 
   7   9 -15      225.79      237.69     67.03 o 
   9   9 -15       56.58       84.53     34.58 o 
  11   9 -15      217.18      169.77     43.89 o 
  13   9 -15      391.03      326.38     55.86 o 
  15   9 -15       70.94      186.71     64.55 o 
  17   9 -15      204.93      305.67     51.23 o 
   2  10 -15       30.24       39.46     42.02 o 
   4  10 -15       25.21       13.48     35.75 o 
   6  10 -15       40.86       80.54     38.77 o 
   8  10 -15      113.76       69.29     38.50 o 
  10  10 -15       34.87       -1.59     33.39 o 
  12  10 -15       10.56      -24.83     49.65 o 
  14  10 -15        3.38       -2.48     54.62 o 
 -14   0 -14     1326.88     1494.49    161.37 o 
 -12   0 -14      336.03      402.17     81.92 o 
 -10   0 -14       53.66       39.72     26.33 o 
  -8   0 -14     1068.09     1455.20     88.70 o 
  -6   0 -14     5955.93     5963.33    218.50 o 
  -4   0 -14     9357.94     9055.42    345.07 o 
  -2   0 -14     3167.62     2897.46    125.43 o 
   0   0 -14      397.92      369.90     62.06 o 
   2   0 -14     3420.07     3520.25    196.12 o 
   4   0 -14     1354.34     1263.61    114.20 o 
   6   0 -14     9328.29     8800.61    427.00 o 
   8   0 -14     3336.16     3681.61    203.57 o 
  10   0 -14      731.58      695.11     84.41 o 
  12   0 -14      131.74      143.99     44.69 o 
  14   0 -14      356.65      317.77     59.58 o 
  16   0 -14      125.95      171.30     44.69 o 
  18   0 -14     2544.58     2683.63    161.37 o 
  20   0 -14     1537.64     1445.01     81.61 o 
  22   0 -14      135.17      176.89     58.34 o 
  24   0 -14      611.69      645.46     89.37 o 
  26   0 -14     1712.21     1824.67    141.50 o 
  28   0 -14     1887.96     1891.70    148.95 o 
 -13   1 -14      933.44      902.49     89.53 o 
 -11   1 -14      132.38      129.78     30.90 o 
  -9   1 -14      734.30      756.56     67.72 o 
  -7   1 -14     5810.18     5470.92    146.41 o 
  -5   1 -14     7394.57     7435.50    187.99 o 
  -3   1 -14     3821.36     3763.47    125.17 o 
  -1   1 -14      633.27      590.21     44.85 o 
   1   1 -14     2554.81     2444.06    112.35 o 
   3   1 -14     9270.77     9034.91    300.18 o 
   5   1 -14       49.19       61.55     24.34 o 
   7   1 -14    13535.34    13180.88    425.69 o 
   9   1 -14     2623.03     2672.49    113.21 o 
  11   1 -14      246.13      258.11     36.86 o 
  13   1 -14      963.86      917.50     70.22 o 
  15   1 -14     2622.90     2720.89    115.86 o 
  17   1 -14     2515.84     2510.33    114.10 o 
  19   1 -14     1100.77     1145.79     64.47 o 
  21   1 -14      123.74      117.36     22.41 o 
  23   1 -14      213.37      170.10     37.47 o 
  25   1 -14     1029.15     1141.23    100.54 o 
  27   1 -14      867.92      937.34     77.98 o 
  29   1 -14     1114.47     1185.45     89.53 o 
 -14   2 -14     1292.04     1200.21    114.20 o 
 -12   2 -14      351.02      353.02     55.86 o 
 -10   2 -14      161.23      207.70     29.18 o 
  -8   2 -14     3382.95     3157.31    100.10 o 
  -6   2 -14     8363.99     8362.79    208.54 o 
  -4   2 -14     9505.52     9420.65    261.74 o 
  -2   2 -14     2498.86     2509.47     95.55 o 
   0   2 -14       10.61       14.14     18.27 o 
   2   2 -14     8497.41     8208.23    270.11 o 
   4   2 -14     3424.04     3285.48    138.68 o 
   6   2 -14     2793.81     2808.84    121.09 o 
   8   2 -14     7735.22     7519.17    264.19 o 
  10   2 -14      257.53      295.68     42.02 o 
  12   2 -14      187.01      231.12     36.86 o 
  14   2 -14     4876.94     4522.69    255.70 o 
  16   2 -14     7246.39     7055.45    251.90 o 
  18   2 -14     2129.04     1954.91    153.92 o 
  20   2 -14      118.82      127.21     26.93 o 
  22   2 -14      137.57      116.49     45.69 o 
  24   2 -14      619.53      644.77    105.51 o 
  26   2 -14      180.13      223.33     49.65 o 
  28   2 -14     1045.90     1169.25     91.08 o 
 -13   3 -14      833.36      812.06     82.50 o 
 -11   3 -14        7.25      -10.37     22.69 o 
  -9   3 -14      342.88      303.66     33.42 o 
  -7   3 -14     3842.35     4067.84    135.99 o 
  -5   3 -14    12357.11    12532.41    335.72 o 
  -3   3 -14     3760.34     3744.03    126.59 o 
  -1   3 -14     1232.16     1243.82    102.97 o 
   1   3 -14     1314.86     1222.34     73.95 o 
   3   3 -14      607.50      504.33     40.88 o 
   5   3 -14     8117.06     8160.34    277.34 o 
   7   3 -14     4865.13     5053.45    228.39 o 
   9   3 -14     4458.33     4377.61    183.71 o 
  11   3 -14       65.08       53.97     23.65 o 
  13   3 -14     1395.54     1476.41     80.69 o 
  15   3 -14     7751.83     7295.64    345.07 o 
  17   3 -14     4272.12     4378.50    170.17 o 
  19   3 -14     2410.87     2494.69     93.55 o 
  21   3 -14      367.60      365.32     33.46 o 
  23   3 -14        2.20       -4.45     24.34 o 
  25   3 -14      168.36      245.87     88.13 o 
  27   3 -14     2390.14     2619.59    126.24 o 
 -12   4 -14      405.35      394.72     86.89 o 
 -10   4 -14       11.35       -0.16     29.29 o 
  -8   4 -14     1486.29     1540.47     81.15 o 
  -6   4 -14     6714.23     6593.94    200.59 o 
  -4   4 -14     2632.38     2759.67    104.15 o 
  -2   4 -14     3976.84     4037.76    135.20 o 
   0   4 -14       23.47       10.25     18.19 o 
   2   4 -14     3708.71     3542.40    118.95 o 
   4   4 -14     3114.15     2947.80    104.45 o 
   6   4 -14     4884.38     4595.80    293.01 o 
   8   4 -14     5922.10     5798.86    215.90 o 
  10   4 -14      748.77      643.86     64.55 o 
  12   4 -14      896.67      901.90     71.97 o 
  14   4 -14     2894.34     2916.75    126.35 o 
  16   4 -14     5131.83     4836.61    250.74 o 
  18   4 -14     2467.93     2525.71    119.01 o 
  20   4 -14      235.38      255.57     46.78 o 
  22   4 -14        2.88       -5.58     21.21 o 
  24   4 -14        4.03      -13.41     26.83 o 
  26   4 -14      703.23     1009.50     82.50 o 
 -11   5 -14       75.03       85.27     36.98 o 
  -9   5 -14      506.41      438.33     47.72 o 
  -7   5 -14     3623.76     3559.97    127.27 o 
  -5   5 -14     1383.21     1326.78     77.76 o 
  -3   5 -14     1442.70     1567.39     88.14 o 
  -1   5 -14     1513.39     1476.89     75.42 o 
   1   5 -14      164.34      166.57     29.83 o 
   3   5 -14     4012.30     4025.88    133.75 o 
   5   5 -14     4788.29     4677.91    148.09 o 
   7   5 -14     4617.82     4650.43    147.98 o 
   9   5 -14      699.28      755.06     90.61 o 
  11   5 -14      375.16      350.48     46.49 o 
  13   5 -14     1285.25     1218.09     87.77 o 
  15   5 -14     3535.69     3393.44    145.70 o 
  17   5 -14     2422.61     2652.62     99.35 o 
  19   5 -14      991.90      974.66     62.38 o 
  21   5 -14      164.33      187.42     25.65 o 
  23   5 -14      102.23      108.72     34.20 o 
  25   5 -14      128.29      204.21     49.65 o 
  27   5 -14     1846.76     2113.91    111.38 o 
 -10   6 -14      425.18      528.69     64.67 o 
  -8   6 -14      348.81      322.22     42.37 o 
  -6   6 -14     2544.23     2809.07    110.73 o 
  -4   6 -14      959.30      948.06     65.84 o 
  -2   6 -14      803.28      830.85     60.46 o 
   0   6 -14      255.09      329.27     39.16 o 
   2   6 -14      125.22      142.27     28.98 o 
   4   6 -14     3418.10     3488.61    121.31 o 
   6   6 -14     5187.46     5108.86    210.12 o 
   8   6 -14     3705.07     3668.04    198.05 o 
  10   6 -14      589.65      531.58     52.74 o 
  12   6 -14       81.09      118.22     32.44 o 
  14   6 -14     1140.62     1144.30     78.96 o 
  16   6 -14     4196.31     4067.34    136.15 o 
  18   6 -14     1596.58     1707.97     93.04 o 
  20   6 -14     1046.10      976.07    100.75 o 
  22   6 -14       43.26       14.85     25.15 o 
  24   6 -14       17.08       35.49     29.69 o 
  26   6 -14     1491.96     1441.47    100.83 o 
  -9   7 -14      830.37      976.58     70.38 o 
  -7   7 -14     1189.35     1155.44     75.72 o 
  -5   7 -14     1999.51     2247.13    130.39 o 
  -3   7 -14      677.06      672.80     56.70 o 
  -1   7 -14       33.57       17.37     23.68 o 
   1   7 -14      259.21      286.88     37.50 o 
   3   7 -14      614.85      689.54     54.43 o 
   5   7 -14     4007.50     4548.67    145.69 o 
   7   7 -14     6189.72     6232.51    187.76 o 
   9   7 -14     3978.62     3812.09    131.86 o 
  11   7 -14      314.72      220.79     32.08 o 
  13   7 -14     1312.87     1488.86    102.83 o 
  15   7 -14     4032.72     4324.97    217.00 o 
  17   7 -14     3339.80     3173.54    117.01 o 
  19   7 -14     1718.84     1775.05     83.20 o 
  21   7 -14       29.04       41.61     25.48 o 
  23   7 -14      191.45      160.28     42.02 o 
  -8   8 -14     1598.65     1634.35     93.14 o 
  -6   8 -14     2176.51     2416.21    103.57 o 
  -4   8 -14     2060.57     2262.52    100.76 o 
  -2   8 -14     1371.34     1453.63     85.97 o 
   0   8 -14       41.18       73.75     35.95 o 
   2   8 -14     1448.04     1390.12    112.96 o 
   4   8 -14     2273.82     2256.40    119.33 o 
   6   8 -14     3907.23     3969.12    172.03 o 
   8   8 -14     1500.99     1497.02     95.37 o 
  10   8 -14      129.00      110.26     35.19 o 
  12   8 -14      389.63      461.48     37.93 o 
  14   8 -14     2100.59     2156.57    112.53 o 
  16   8 -14     2070.75     2247.91    132.53 o 
  18   8 -14     1826.78     1968.08     84.94 o 
  20   8 -14      238.37      342.85     42.03 o 
  22   8 -14        6.79       13.62     32.44 o 
  -5   9 -14     2545.12     3233.72    151.31 o 
  -3   9 -14     1930.29     1837.23    126.35 o 
  -1   9 -14      651.20      595.78    107.99 o 
   1   9 -14      570.71      763.94    107.99 o 
   3   9 -14     3334.59     3671.26    162.37 o 
   5   9 -14     1580.67     1621.34    110.22 o 
   7   9 -14     2500.61     2436.81    125.50 o 
   9   9 -14      968.50      841.03     78.10 o 
  11   9 -14      136.32      146.47     38.77 o 
  13   9 -14      888.82      918.86    187.43 o 
  15   9 -14      864.43      734.83    106.75 o 
  17   9 -14     1014.59      956.55     83.26 o 
  19   9 -14      876.69      962.76     67.36 o 
  21   9 -14       33.90        7.70     38.48 o 
  -2  10 -14      968.78     1074.18     97.32 o 
   0  10 -14       16.95       16.14     35.11 o 
   2  10 -14      495.23      530.35     67.57 o 
   4  10 -14     1158.93     1462.21    105.93 o 
   6  10 -14     1294.20     1030.11     91.85 o 
   8  10 -14      759.41      741.34     76.35 o 
  10  10 -14        9.65       -8.87     37.24 o 
  12  10 -14      338.10      353.18     55.44 o 
  14  10 -14      618.99      665.34     70.15 o 
  16  10 -14      144.10       91.85     57.10 o 
  18  10 -14      699.96      661.81     84.41 o 
   1  11 -14      254.86      289.75     58.79 o 
   3  11 -14      353.97      356.87     59.61 o 
   5  11 -14     2419.79     2518.81    135.17 o 
   7  11 -14     1036.52      980.35    117.92 o 
   9  11 -14        6.43       31.67     47.17 o 
  11  11 -14      297.66      291.62     54.33 o 
  13  11 -14      257.47      315.95     56.55 o 
 -15   1 -13       68.88       46.68     35.95 o 
 -13   1 -13       14.35      -12.91     26.16 o 
 -11   1 -13       15.90       -8.66     17.31 o 
  -9   1 -13      415.60      479.89     38.34 o 
  -7   1 -13      195.33      178.44     24.40 o 
  -5   1 -13     1650.91     1616.64     63.21 o 
  -3   1 -13      172.12      235.62     24.15 o 
  -1   1 -13     1319.31     1385.58     51.66 o 
   1   1 -13       76.44       68.70     18.60 o 
   3   1 -13     4238.57     3950.79    143.69 o 
   5   1 -13     1910.06     1976.31     91.28 o 
   7   1 -13       59.79       69.01     24.83 o 
   9   1 -13      262.89      223.32     33.21 o 
  11   1 -13      445.18      543.25     69.51 o 
  13   1 -13      175.36      229.78     36.00 o 
  15   1 -13     2422.90     2552.99    107.95 o 
  17   1 -13      109.84       89.08     29.79 o 
  19   1 -13      103.43       95.11     22.37 o 
  21   1 -13      183.23      192.04     25.08 o 
  23   1 -13       24.02       33.51     24.58 o 
  25   1 -13      127.70      193.25     36.74 o 
  27   1 -13      186.75      168.29     55.86 o 
  29   1 -13       12.52        2.84     29.79 o 
 -16   2 -13       63.75       54.62     40.37 o 
 -14   2 -13       25.31      -14.84     29.69 o 
 -12   2 -13       63.38       38.02     30.68 o 
 -10   2 -13      398.47      449.61     37.35 o 
  -8   2 -13      188.46      191.36     25.92 o 
  -6   2 -13       17.08       10.19     16.58 o 
  -4   2 -13       20.58       11.79     14.38 o 
  -2   2 -13        8.10       34.41     15.04 o 
   0   2 -13     1722.06     1627.34     83.97 o 
   2   2 -13       89.37       86.42     20.07 o 
   4   2 -13     2805.86     2660.80     92.31 o 
   6   2 -13      764.84      672.41     57.43 o 
   8   2 -13      704.47      705.60     57.93 o 
  10   2 -13       34.30       21.37     36.00 o 
  12   2 -13     3789.72     3542.76    158.88 o 
  14   2 -13     1394.19     1227.16    141.50 o 
  16   2 -13       14.90       13.54     19.07 o 
  18   2 -13      115.72      128.43     24.34 o 
  20   2 -13       26.94        7.46     24.37 o 
  22   2 -13      195.68      201.37     45.12 o 
  24   2 -13       63.83       93.30     31.45 o 
  26   2 -13     1291.81     1220.85     87.72 o 
  28   2 -13        7.91      -13.99     27.98 o 
 -15   3 -13       83.57      123.98     42.77 o 
 -13   3 -13       21.56       -7.45     37.24 o 
 -11   3 -13      133.24      163.92     39.42 o 
  -9   3 -13      155.85      169.24     33.68 o 
  -7   3 -13      462.18      440.94     36.48 o 
  -5   3 -13      409.21      379.69     36.95 o 
  -3   3 -13      228.95      233.49     30.56 o 
  -1   3 -13      146.51      133.24     30.82 o 
   1   3 -13       15.95       10.52     15.96 o 
   3   3 -13      175.49      167.92     34.31 o 
   5   3 -13       20.71       23.20     15.90 o 
   7   3 -13      372.34      444.45     35.03 o 
   9   3 -13      123.30      118.09     33.51 o 
  11   3 -13      771.15      764.75     62.90 o 
  13   3 -13      884.37      761.25     88.13 o 
  15   3 -13        7.73       10.83     19.07 o 
  17   3 -13      172.40      217.88     29.17 o 
  19   3 -13       17.92        2.24     17.14 o 
  21   3 -13       15.78       23.72     16.40 o 
  23   3 -13      127.80      197.20     37.47 o 
  25   3 -13      421.15      467.98     55.86 o 
  27   3 -13       27.63       -5.28     27.43 o 
  29   3 -13        4.42       18.44     29.79 o 
 -14   4 -13      211.46      194.87     48.06 o 
 -12   4 -13        5.29      -12.41     28.09 o 
 -10   4 -13        6.96        4.31     28.83 o 
  -8   4 -13      501.84      494.32     41.92 o 
  -6   4 -13       10.27       -8.21     16.42 o 
  -4   4 -13       52.26       55.88     22.64 o 
  -2   4 -13     1050.13      911.05     58.06 o 
   0   4 -13      463.25      471.45     41.52 o 
   2   4 -13      210.26      169.89     37.78 o 
   4   4 -13      204.56      165.14     25.22 o 
   6   4 -13     1905.84     1807.78    149.33 o 
   8   4 -13      554.36      547.89     46.64 o 
  10   4 -13     1294.12     1310.28     57.90 o 
  12   4 -13        4.96        7.56     20.13 o 
  14   4 -13       19.64       -3.39     19.07 o 
  16   4 -13      782.26      720.20     54.36 o 
  18   4 -13       18.81       26.00     18.96 o 
  20   4 -13      233.66      235.20     31.38 o 
  22   4 -13       19.62       18.85     20.63 o 
  24   4 -13       75.83       53.37     38.48 o 
  26   4 -13       41.45       14.41     27.17 o 
  28   4 -13       70.32       83.34     36.74 o 
 -13   5 -13       12.32       40.02     35.70 o 
 -11   5 -13        6.97      -14.67     29.34 o 
  -9   5 -13       40.66       26.93     21.05 o 
  -7   5 -13       16.68       -6.11     21.80 o 
  -5   5 -13       84.24       98.50     26.25 o 
  -3   5 -13      258.01      263.02     34.49 o 
  -1   5 -13        3.79       -8.76     17.51 o 
   1   5 -13      421.50      447.16     41.24 o 
   3   5 -13        9.38       -3.88     15.96 o 
   5   5 -13      619.36      622.71     46.28 o 
   7   5 -13       20.01       10.52     20.34 o 
   9   5 -13        5.99       15.80     18.35 o 
  11   5 -13     1017.95      955.75    129.32 o 
  13   5 -13      202.38      203.25     35.11 o 
  15   5 -13       59.01       39.02     20.06 o 
  17   5 -13        1.31      -10.64     21.82 o 
  19   5 -13      107.14       81.92     23.78 o 
  21   5 -13      180.32      179.08     30.48 o 
  23   5 -13       32.10       28.86     27.43 o 
  25   5 -13       15.54       15.19     29.23 o 
  27   5 -13        1.08       14.46     28.47 o 
 -12   6 -13       11.97      -11.75     23.50 o 
 -10   6 -13      206.23      186.82     34.59 o 
  -8   6 -13      104.43      145.30     31.47 o 
  -6   6 -13      528.24      490.09     47.01 o 
  -4   6 -13       55.00       29.05     29.67 o 
  -2   6 -13      411.79      456.12     43.84 o 
   0   6 -13       25.22       -9.21     21.48 o 
   2   6 -13      412.38      405.88     40.80 o 
   4   6 -13      129.52      120.86     30.03 o 
   6   6 -13     1134.42     1105.72    128.38 o 
   8   6 -13        5.86       -2.70     17.12 o 
  10   6 -13      599.02      630.09     47.16 o 
  12   6 -13     1106.85      985.30     59.16 o 
  14   6 -13       10.87       30.07     17.31 o 
  16   6 -13      165.31      161.83     29.60 o 
  18   6 -13       47.29       43.75     20.75 o 
  20   6 -13      158.67      204.24     31.53 o 
  22   6 -13       20.60       29.58     21.40 o 
  24   6 -13      130.88       96.26     33.94 o 
  26   6 -13       33.47       62.20     31.60 o 
 -11   7 -13      104.22       63.19     38.14 o 
  -9   7 -13       69.27       97.36     37.91 o 
  -7   7 -13      239.40      313.79     40.96 o 
  -5   7 -13      199.30      235.28     36.85 o 
  -3   7 -13      548.64      573.66     50.39 o 
  -1   7 -13        1.51      -21.10     42.20 o 
   1   7 -13       65.83      109.23     36.86 o 
   3   7 -13      161.94      214.35     40.26 o 
   5   7 -13      123.67      117.20     33.21 o 
   7   7 -13      570.34      544.19     56.55 o 
   9   7 -13      710.21      827.56     68.92 o 
  11   7 -13     1155.16     1040.40     78.10 o 
  13   7 -13     1172.40     1109.69     90.30 o 
  15   7 -13     1193.22     1183.97     56.76 o 
  17   7 -13        2.00        8.55     19.79 o 
  19   7 -13       19.54       23.54     21.40 o 
  21   7 -13       95.70      170.76     30.47 o 
  23   7 -13      322.80      291.78     45.24 o 
  25   7 -13        1.21       19.55     27.43 o 
 -10   8 -13       81.95       90.44     41.71 o 
  -8   8 -13       27.58       -5.94     26.02 o 
  -6   8 -13       25.00       81.52     55.86 o 
  -4   8 -13      403.26      403.46     57.03 o 
  -2   8 -13      448.66      410.10     65.79 o 
   0   8 -13        5.88      -11.82     23.65 o 
   2   8 -13       69.17       62.32     38.48 o 
   4   8 -13        7.12       30.09     27.98 o 
   6   8 -13       25.61      -12.41     24.83 o 
   8   8 -13      107.61      114.58     33.93 o 
  10   8 -13      114.94      146.04     36.18 o 
  12   8 -13      256.37      305.93     35.22 o 
  14   8 -13       59.88       55.98     26.01 o 
  16   8 -13        8.61       23.40     21.50 o 
  18   8 -13       15.32       -8.74     19.86 o 
  20   8 -13       12.55       23.86     19.47 o 
  22   8 -13      151.53      131.40     31.05 o 
  24   8 -13      110.91       43.57     34.58 o 
  -9   9 -13      264.92      346.20     47.92 o 
  -7   9 -13      164.50      174.60     81.92 o 
  -5   9 -13      237.53      228.75     91.85 o 
  -3   9 -13      361.75      491.79    122.89 o 
  -1   9 -13      101.41      114.09     39.47 o 
   1   9 -13       24.66       80.59     33.39 o 
   3   9 -13      100.87       75.78     83.17 o 
   5   9 -13       77.01       50.09     29.69 o 
   7   9 -13      184.71      158.66     39.47 o 
   9   9 -13       86.87      116.21     36.74 o 
  11   9 -13      553.88      547.86    130.33 o 
  13   9 -13      107.12       76.96     34.20 o 
  15   9 -13       14.43      -21.10     42.20 o 
  17   9 -13       39.55       80.37     26.75 o 
  19   9 -13       10.50      -14.10     28.19 o 
  21   9 -13       71.45       28.14     34.20 o 
  -6  10 -13       33.00       28.55     40.37 o 
  -4  10 -13      141.05      161.05     49.06 o 
  -2  10 -13       39.59      -16.22     32.44 o 
   0  10 -13       60.70       93.43     38.50 o 
   2  10 -13       15.27       23.58     33.35 o 
   4  10 -13      290.12      244.26     48.25 o 
   6  10 -13      241.65      339.27     53.35 o 
   8  10 -13      140.75       83.19     37.47 o 
  10  10 -13        5.49       -4.62     26.07 o 
  12  10 -13       39.31       22.41     31.45 o 
  14  10 -13       48.45       18.91     29.23 o 
  16  10 -13       39.95       68.58     34.98 o 
  18  10 -13        8.39        9.86     32.44 o 
  20  10 -13       29.12       22.34     52.13 o 
  -3  11 -13      505.83      515.58     70.95 o 
  -1  11 -13        0.07       -5.54     33.93 o 
   1  11 -13      101.13       76.85     40.56 o 
   3  11 -13       44.96       42.43     37.71 o 
   5  11 -13      150.89      101.62     39.92 o 
   7  11 -13       77.29       63.58     38.48 o 
   9  11 -13      603.95      663.89    131.57 o 
  11  11 -13      740.53      905.43     83.26 o 
  13  11 -13       13.63       63.54     36.36 o 
  15  11 -13       78.50      120.70     43.47 o 
   4  12 -13       26.07       43.75     41.15 o 
   6  12 -13       13.49      -16.96     33.93 o 
   8  12 -13      193.71      180.58     49.47 o 
  10  12 -13      341.93      397.42     64.05 o 
 -18   0 -12     1276.37     1146.93    151.44 o 
 -16   0 -12     1264.78     1675.72    166.33 o 
 -14   0 -12      164.01      124.13     49.65 o 
 -12   0 -12     1175.45     1165.11     84.47 o 
 -10   0 -12     2711.85     2828.45    125.81 o 
  -8   0 -12     6831.98     6489.99    233.15 o 
  -6   0 -12     1544.13     1256.44     71.97 o 
  -4   0 -12      146.59      106.58     25.41 o 
  -2   0 -12     3415.64     3310.63    168.81 o 
   0   0 -12       64.73       36.06     18.37 o 
   2   0 -12    17314.78    17009.06    536.23 o 
   4   0 -12    10562.57     9906.35    419.55 o 
   6   0 -12      377.62      307.84     47.17 o 
   8   0 -12     2985.06     3448.25    181.23 o 
  10   0 -12     7358.06     6926.29    340.11 o 
  12   0 -12     9868.47     9845.76    439.41 o 
  14   0 -12     7502.48     7899.45    357.49 o 
  16   0 -12      856.27      791.93     84.41 o 
  18   0 -12      102.56      153.92     39.72 o 
  20   0 -12      711.48      730.99     57.61 o 
  22   0 -12     1240.86     1385.26    109.23 o 
  24   0 -12    10597.95    10799.06    469.20 o 
  26   0 -12      667.76      635.53     86.89 o 
  28   0 -12      173.70      201.09     57.10 o 
  30   0 -12      106.07      171.30     52.13 o 
 -17   1 -12      483.35      535.75    112.96 o 
 -15   1 -12       36.08       19.86     29.84 o 
 -13   1 -12      329.18      319.40     73.23 o 
 -11   1 -12     3781.92     3700.73    128.49 o 
  -9   1 -12     8212.93     7742.60    192.99 o 
  -7   1 -12     2795.24     2817.46    115.74 o 
  -5   1 -12     1892.27     1901.22     64.21 o 
  -3   1 -12      664.44      701.55     41.57 o 
  -1   1 -12     8881.24     9097.52    260.14 o 
   1   1 -12     2701.30     2823.21     79.53 o 
   3   1 -12    18536.65    18683.53    447.19 o 
   5   1 -12     6603.89     6172.17    173.80 o 
   7   1 -12       17.16       19.60     10.51 o 
   9   1 -12     3026.59     3044.16    117.57 o 
  11   1 -12    11765.47    11524.01    366.00 o 
  13   1 -12     8417.89     8213.51    279.11 o 
  15   1 -12     2010.37     1823.40     85.12 o 
  17   1 -12      125.72      181.23     29.84 o 
  19   1 -12      792.80      772.84     45.87 o 
  21   1 -12     1250.06     1174.20     50.39 o 
  23   1 -12     2058.71     2201.36    103.57 o 
  25   1 -12     5865.88     6064.91    217.67 o 
  27   1 -12      409.66      457.13     54.42 o 
  29   1 -12       25.89       -4.97     24.58 o 
 -16   2 -12      163.75       82.48     39.72 o 
 -14   2 -12       33.64       44.56     32.80 o 
 -12   2 -12     2114.16     2271.82     93.96 o 
 -10   2 -12     8717.02     8048.56    201.57 o 
  -8   2 -12     4116.74     4438.46    123.95 o 
  -6   2 -12     3590.60     3616.89    103.25 o 
  -4   2 -12     2329.50     2152.78    114.90 o 
  -2   2 -12      859.84      885.22     43.78 o 
   0   2 -12     8250.07     8110.69    259.13 o 
   2   2 -12     9747.35     9593.04    242.94 o 
   4   2 -12    17471.32    18116.58    446.67 o 
   6   2 -12     1541.08     1229.62     53.98 o 
   8   2 -12     3519.94     3709.49    110.43 o 
  10   2 -12    16136.37    16127.94    495.90 o 
  12   2 -12     9075.12     9183.63    297.54 o 
  14   2 -12     3104.87     3387.60    130.77 o 
  16   2 -12     2947.05     2845.48    115.86 o 
  18   2 -12      245.15      211.43     27.54 o 
  20   2 -12     1041.70     1107.52     50.26 o 
  22   2 -12      893.37      970.63     72.71 o 
  24   2 -12     5394.40     5613.71    204.50 o 
  26   2 -12     2015.76     1947.89    103.53 o 
  28   2 -12       29.18      -11.41     22.82 o 
  30   2 -12       22.85        4.36     28.92 o 
 -17   3 -12      794.75      739.80     85.12 o 
 -15   3 -12      115.95       65.45     37.55 o 
 -13   3 -12      978.20     1130.22    117.92 o 
 -11   3 -12     4460.25     4318.97    124.05 o 
  -9   3 -12     9355.56     9167.94    222.41 o 
  -7   3 -12     3942.27     3829.41    110.37 o 
  -5   3 -12     1095.49     1083.12     50.58 o 
  -3   3 -12      220.56      271.58     25.92 o 
  -1   3 -12     4000.15     3902.27    106.72 o 
   1   3 -12     5256.79     5024.25    149.51 o 
   3   3 -12    13062.53    12553.64    339.18 o 
   5   3 -12     4263.05     4002.29    126.06 o 
   7   3 -12      463.40      468.71     44.94 o 
   9   3 -12     7899.07     7507.12    234.04 o 
  11   3 -12     6296.12     6039.43    167.09 o 
  13   3 -12     4026.69     3928.35    149.21 o 
  15   3 -12     2172.35     2290.71    100.93 o 
  17   3 -12     1679.41     1550.09     66.81 o 
  19   3 -12       46.68       50.86     18.12 o 
  21   3 -12      418.35      416.24     42.32 o 
  23   3 -12     2544.56     2547.17    116.68 o 
  25   3 -12     1679.93     1920.99    271.84 o 
  27   3 -12      290.06      224.74     76.96 o 
  29   3 -12       19.83       23.08     31.60 o 
 -16   4 -12      377.99      374.35     62.15 o 
 -14   4 -12      163.79      174.91     55.86 o 
 -12   4 -12     2861.54     2879.08    110.43 o 
 -10   4 -12     7110.67     7028.66    180.21 o 
  -8   4 -12     6944.65     7210.49    182.39 o 
  -6   4 -12     4528.08     4363.32    134.01 o 
  -4   4 -12       55.61       70.19     17.47 o 
  -2   4 -12     4749.14     4484.25    120.63 o 
   0   4 -12     8197.60     7823.69    224.99 o 
   2   4 -12     1224.76     1128.96     55.57 o 
   4   4 -12    11455.48    11035.95    332.11 o 
   6   4 -12        0.04       12.15     14.69 o 
   8   4 -12      170.97      204.54     25.19 o 
  10   4 -12     2719.30     2577.98     89.67 o 
  12   4 -12     7291.97     7747.41    278.97 o 
  14   4 -12     3801.32     3758.26    118.89 o 
  16   4 -12     3414.17     3711.43    153.31 o 
  18   4 -12        9.62       -4.73     15.64 o 
  20   4 -12      538.87      538.36     36.81 o 
  22   4 -12     4315.20     4496.67    172.00 o 
  24   4 -12     1065.81     1300.76    126.61 o 
  26   4 -12      253.16      255.78     42.95 o 
  28   4 -12      106.96      128.30     38.48 o 
 -15   5 -12      355.05      433.09     90.61 o 
 -13   5 -12      407.99      436.84     60.54 o 
 -11   5 -12     4575.17     4718.20    135.45 o 
  -9   5 -12     7377.32     7245.00    187.05 o 
  -7   5 -12     5240.25     5133.32    140.14 o 
  -5   5 -12      238.05      185.25     24.75 o 
  -3   5 -12     4088.26     4036.82    217.50 o 
  -1   5 -12     8962.76     8528.00    239.75 o 
   1   5 -12     7811.53     7707.54    282.80 o 
   3   5 -12      493.22      508.68     40.38 o 
   5   5 -12     5387.37     5467.80    160.49 o 
   7   5 -12      805.80      845.87     51.44 o 
   9   5 -12       17.84       21.20     14.96 o 
  11   5 -12    11904.79    11818.92    391.57 o 
  13   5 -12     5246.61     5275.01    164.52 o 
  15   5 -12     3458.86     3405.25     96.50 o 
  17   5 -12       86.06      123.95     24.03 o 
  19   5 -12      414.08      414.23     37.67 o 
  21   5 -12     1337.36     1144.56     64.84 o 
  23   5 -12     2361.94     2572.54    115.70 o 
  25   5 -12     1433.44     1663.11     95.08 o 
  27   5 -12       87.82       98.43     33.94 o 
 -14   6 -12       26.62        2.06     35.70 o 
 -12   6 -12      972.29      929.52     67.84 o 
 -10   6 -12     4631.47     5125.54    147.63 o 
  -8   6 -12     3101.87     3403.76    105.34 o 
  -6   6 -12      676.47      816.66     49.13 o 
  -4   6 -12      553.62      665.30     59.09 o 
  -2   6 -12     5857.92     6072.26    260.67 o 
   0   6 -12     6808.05     7170.06    254.46 o 
   2   6 -12     1857.61     1854.30    117.92 o 
   4   6 -12     2082.01     2128.34    101.77 o 
   6   6 -12     5030.94     4849.11    275.56 o 
   8   6 -12       21.31       19.76     20.85 o 
  10   6 -12      576.79      564.63     51.58 o 
  12   6 -12     4630.63     4497.12    119.74 o 
  14   6 -12     3308.46     3436.29    100.46 o 
  16   6 -12     1295.44     1235.02     66.28 o 
  18   6 -12      113.69      117.11     21.48 o 
  20   6 -12      500.11      605.46     40.46 o 
  22   6 -12     1637.42     1786.61     77.81 o 
  24   6 -12     2054.38     2273.33    122.89 o 
  26   6 -12      439.90      427.69     54.08 o 
 -13   7 -12      503.96      529.74     69.32 o 
 -11   7 -12     2043.86     2009.07     95.58 o 
  -9   7 -12     3394.05     3438.37    109.45 o 
  -7   7 -12     2769.50     3010.46    140.91 o 
  -5   7 -12      217.38      188.43     41.69 o 
  -3   7 -12      668.65      692.71     66.71 o 
  -1   7 -12     8161.30     8578.79    300.87 o 
   1   7 -12     3621.35     4052.63    162.37 o 
   3   7 -12     3979.21     4084.91    164.12 o 
   5   7 -12     5874.88     5815.08    214.16 o 
   7   7 -12     1337.12     1302.42    139.02 o 
   9   7 -12       15.57        8.69     20.20 o 
  11   7 -12      417.35      441.75     42.10 o 
  13   7 -12     2520.31     2534.29     91.64 o 
  15   7 -12     3057.80     3114.96    138.53 o 
  17   7 -12      120.71      133.86     23.15 o 
  19   7 -12      219.14      248.72     38.34 o 
  21   7 -12     1216.32     1504.65     91.81 o 
  23   7 -12     1603.81     1851.55    107.99 o 
  25   7 -12      232.94      330.09     48.31 o 
 -12   8 -12      781.19      867.50     69.32 o 
 -10   8 -12     3075.47     3286.30    124.12 o 
  -8   8 -12     2874.23     3136.05    145.94 o 
  -6   8 -12      671.11      773.26     73.67 o 
  -4   8 -12      151.79      145.23     38.62 o 
  -2   8 -12      794.59      859.45     75.24 o 
   0   8 -12     5041.99     5111.71    200.94 o 
   2   8 -12     8215.36     8364.88    294.00 o 
   4   8 -12     4873.92     5179.45    198.36 o 
   6   8 -12     1944.51     1655.92    146.47 o 
   8   8 -12       54.82       44.69     26.33 o 
  10   8 -12     2336.42     2455.98    109.24 o 
  12   8 -12     4302.05     4327.37    187.90 o 
  14   8 -12     3286.19     3405.99    116.41 o 
  16   8 -12     1574.39     1697.92    158.54 o 
  18   8 -12       45.54        7.30     17.43 o 
  20   8 -12      394.54      429.34     32.31 o 
  22   8 -12     1269.49     1324.36    130.21 o 
  24   8 -12     1565.61     1683.21    125.37 o 
 -11   9 -12     1045.85     1129.56    151.44 o 
  -9   9 -12     4214.62     4581.50    244.53 o 
  -7   9 -12     1979.27     2361.76    123.00 o 
  -5   9 -12      884.90      933.75    112.96 o 
  -3   9 -12      170.39      161.62     42.77 o 
  -1   9 -12      862.79      873.54     78.10 o 
   1   9 -12     3020.72     2930.18    138.65 o 
   3   9 -12     2817.05     2929.14    136.04 o 
   5   9 -12     3331.28     3477.98    176.26 o 
   7   9 -12       22.17       -1.59     21.89 o 
   9   9 -12      862.23      836.63     73.67 o 
  11   9 -12     1748.28     1589.68    209.77 o 
  13   9 -12     4783.82     4649.13    552.37 o 
  15   9 -12     1380.05     1631.00     81.91 o 
  17   9 -12       30.11       21.67     23.78 o 
  19   9 -12      156.21      189.74     33.42 o 
  21   9 -12      501.55      527.54     71.68 o 
  23   9 -12     1040.39     1077.43     84.26 o 
  -8  10 -12     2722.73     2882.99    147.39 o 
  -6  10 -12     1157.33     1170.14    107.99 o 
  -4  10 -12        9.38        3.82     33.93 o 
  -2  10 -12      212.93      198.71     44.74 o 
   0  10 -12     2467.02     2618.02    133.38 o 
   2  10 -12     2093.49     2197.26    118.48 o 
   4  10 -12     2069.59     2056.48    143.99 o 
   6  10 -12       19.97       -0.15     28.92 o 
   8  10 -12     1174.36     1191.21    194.88 o 
  10  10 -12     1609.41     1437.57    102.68 o 
  12  10 -12     2227.14     2435.74    124.60 o 
  14  10 -12     3095.00     2816.27    137.79 o 
  16  10 -12      142.26      175.18     41.22 o 
  18  10 -12      159.17      142.48     40.26 o 
  20  10 -12       96.39      110.70     38.50 o 
  -5  11 -12      412.56      457.07     66.43 o 
  -3  11 -12      115.68       86.63     90.61 o 
  -1  11 -12      744.48      953.65    119.16 o 
   1  11 -12     1746.87     1924.79    118.25 o 
   3  11 -12     2946.18     2916.09    146.57 o 
   5  11 -12      534.66      589.17     75.72 o 
   7  11 -12      339.85      270.71     50.01 o 
   9  11 -12     2226.08     2111.73    173.78 o 
  11  11 -12     3218.26     3130.82    294.18 o 
  13  11 -12     2296.21     2360.47    129.90 o 
  15  11 -12      725.24      615.65     69.32 o 
  17  11 -12       25.13       44.82     33.21 o 
  -2  12 -12      508.86      443.22     69.32 o 
   0  12 -12     2031.20     2238.26    128.15 o 
   2  12 -12     1104.62     1160.48    142.75 o 
   4  12 -12     1427.94     1467.05    110.42 o 
   6  12 -12       46.05       64.38     39.23 o 
   8  12 -12      324.40      431.63     60.54 o 
  10  12 -12      934.39     1090.31    171.30 o 
  12  12 -12      923.62     1019.55     91.55 o 
  14  12 -12      707.65      704.51     77.18 o 
 -19   1 -11       30.35      -17.38     35.11 o 
 -17   1 -11       20.53       35.62     34.58 o 
 -15   1 -11        4.35      -12.70     25.41 o 
 -13   1 -11       14.20      -12.41     24.83 o 
 -11   1 -11     1299.21     1317.92     56.88 o 
  -9   1 -11     1191.60     1217.74     52.46 o 
  -7   1 -11      618.40      651.38     38.75 o 
  -5   1 -11      456.27      459.30     31.75 o 
  -3   1 -11      280.59      289.89     24.73 o 
  -1   1 -11     2526.32     2513.55     84.21 o 
   1   1 -11      124.97      134.38     16.29 o 
   3   1 -11     2194.76     2092.16     60.94 o 
   5   1 -11       10.50       11.17      8.60 o 
   7   1 -11      296.17      324.54     24.38 o 
   9   1 -11      344.05      366.32     25.25 o 
  11   1 -11      166.84      187.46     18.95 o 
  13   1 -11       20.73       23.91     17.38 o 
  15   1 -11       99.41       87.98     21.89 o 
  17   1 -11       63.21       37.24     16.38 o 
  19   1 -11      110.76      115.03     28.31 o 
  21   1 -11     1869.94     1862.51     73.31 o 
  23   1 -11     1066.02      989.40     71.08 o 
  25   1 -11       34.97       25.38     28.55 o 
  27   1 -11        3.01        2.67     29.79 o 
  29   1 -11       30.51       48.72     27.92 o 
  31   1 -11       15.39       58.34     31.60 o 
 -18   2 -11       29.92      106.75     42.13 o 
 -16   2 -11       89.23      100.54     40.37 o 
 -14   2 -11       21.49        4.48     27.17 o 
 -12   2 -11       19.86       -7.90     15.80 o 
 -10   2 -11      113.42       57.77     31.89 o 
  -8   2 -11     3583.59     3445.59     99.48 o 
  -6   2 -11      734.14      702.33     46.94 o 
  -4   2 -11      174.64      216.83     22.48 o 
  -2   2 -11       95.00       89.92     16.06 o 
   0   2 -11      296.18      259.32     22.08 o 
   2   2 -11      991.25     1014.65     39.06 o 
   4   2 -11     7163.65     7333.51    170.57 o 
   6   2 -11     3437.89     3385.58    104.94 o 
   8   2 -11       30.45       30.19     12.26 o 
  10   2 -11       77.05       63.08     13.98 o 
  12   2 -11      158.77      168.61     24.62 o 
  14   2 -11      155.63      214.93     25.50 o 
  16   2 -11      458.36      464.77     34.86 o 
  18   2 -11      323.13      327.86     30.62 o 
  20   2 -11        7.94       -6.16     12.32 o 
  22   2 -11      609.33      567.40     55.27 o 
  24   2 -11        6.75        0.60     21.47 o 
  26   2 -11       56.19       58.41     47.17 o 
  28   2 -11       99.64       38.59     28.61 o 
  30   2 -11      218.01      314.60     49.06 o 
 -19   3 -11      285.07      430.00     70.22 o 
 -17   3 -11       14.50       14.27     33.51 o 
 -15   3 -11       13.25       29.44     31.03 o 
 -13   3 -11        0.69      -11.47     25.05 o 
 -11   3 -11      139.36      123.54     26.87 o 
  -9   3 -11      306.79      334.73     30.39 o 
  -7   3 -11     2681.36     2525.77     79.04 o 
  -5   3 -11      886.02      799.51     44.07 o 
  -3   3 -11       65.36       68.60     15.73 o 
  -1   3 -11     4362.83     4221.75    123.98 o 
   1   3 -11     3086.48     3288.56     97.82 o 
   3   3 -11      267.67      282.93     32.61 o 
   5   3 -11     1340.49     1232.64     51.56 o 
   7   3 -11      680.44      655.69     44.40 o 
   9   3 -11       19.94       18.98     11.32 o 
  11   3 -11      336.21      359.50     29.34 o 
  13   3 -11     1021.01     1005.50     46.99 o 
  15   3 -11        7.40        7.50     11.71 o 
  17   3 -11       83.97       85.39     19.17 o 
  19   3 -11        2.83       -5.45     10.90 o 
  21   3 -11      299.51      322.80     33.67 o 
  23   3 -11       27.85       18.62     36.00 o 
  25   3 -11       14.81      -11.92     23.83 o 
  27   3 -11       14.41       19.86     47.17 o 
  29   3 -11       23.93       45.75     29.79 o 
 -18   4 -11        8.68       24.83     40.37 o 
 -16   4 -11       36.90       58.04     36.74 o 
 -14   4 -11       26.74       -3.65     40.96 o 
 -12   4 -11       64.76       32.13     22.69 o 
 -10   4 -11      185.47      181.10     25.24 o 
  -8   4 -11      202.28      250.98     27.31 o 
  -6   4 -11      325.98      362.58     29.93 o 
  -4   4 -11      902.63      885.20     48.73 o 
  -2   4 -11      282.01      266.14     25.07 o 
   0   4 -11     5585.00     5330.14    135.24 o 
   2   4 -11     3344.66     3368.20     91.04 o 
   4   4 -11      687.59      603.81     45.77 o 
   6   4 -11     2321.18     2216.43     82.62 o 
   8   4 -11     1483.04     1512.93     90.95 o 
  10   4 -11      633.01      668.50     56.60 o 
  12   4 -11     4845.39     4784.22    141.88 o 
  14   4 -11       51.82       63.15     14.96 o 
  16   4 -11      181.84      185.39     25.13 o 
  18   4 -11      276.04      242.82     45.53 o 
  20   4 -11     2161.93     2004.82     66.29 o 
  22   4 -11      394.34      374.92     63.30 o 
  24   4 -11      563.11      581.58     58.79 o 
  26   4 -11      185.19      222.35     39.35 o 
  28   4 -11      173.87      137.42     42.20 o 
  30   4 -11      151.38      249.57     45.90 o 
 -17   5 -11        1.31       -4.12     35.19 o 
 -15   5 -11      145.53      130.35    126.61 o 
 -13   5 -11       29.31        7.60     27.54 o 
 -11   5 -11      543.35      542.27     40.12 o 
  -9   5 -11      355.04      386.92     34.08 o 
  -7   5 -11      113.19      163.14     24.50 o 
  -5   5 -11        1.35       -6.62     13.23 o 
  -3   5 -11      536.13      611.36     61.27 o 
  -1   5 -11      759.38      874.35     51.05 o 
   1   5 -11     2635.99     2861.87    129.09 o 
   3   5 -11     1363.97     1317.91     73.24 o 
   5   5 -11       71.12       55.03     20.85 o 
   7   5 -11      547.90      625.60     50.82 o 
   9   5 -11      274.16      274.42     35.95 o 
  11   5 -11      446.65      457.70     53.03 o 
  13   5 -11      193.23      190.20     27.59 o 
  15   5 -11        3.01       -5.92     11.85 o 
  17   5 -11       46.41       25.36     16.57 o 
  19   5 -11      534.01      558.96     36.44 o 
  21   5 -11     1782.53     1637.11     82.83 o 
  23   5 -11       81.25       86.09     29.23 o 
  25   5 -11      300.70      338.82     47.30 o 
  27   5 -11       83.91       86.02     31.60 o 
  29   5 -11       17.73       20.78     39.72 o 
 -16   6 -11       72.80       75.19     42.77 o 
 -14   6 -11       82.33       74.02     59.58 o 
 -12   6 -11       15.87      -10.70     21.40 o 
 -10   6 -11      283.79      302.90     32.82 o 
  -8   6 -11      109.13      108.84     23.43 o 
  -6   6 -11       94.66      141.75     55.06 o 
  -4   6 -11      280.20      347.17     36.42 o 
  -2   6 -11       48.55       73.42     21.95 o 
   0   6 -11      163.33      153.49     33.21 o 
   2   6 -11      321.19      321.48     40.37 o 
   4   6 -11        6.88       -4.97     19.86 o 
   6   6 -11      315.60      342.53     43.44 o 
   8   6 -11     1447.50     1405.65     77.18 o 
  10   6 -11      587.86      555.17     90.61 o 
  12   6 -11      600.03      585.28     56.62 o 
  14   6 -11      120.41       79.04     19.96 o 
  16   6 -11        2.31       -6.27     12.54 o 
  18   6 -11      289.77      263.60     31.33 o 
  20   6 -11      300.72      235.90     27.14 o 
  22   6 -11      109.75      140.34     34.20 o 
  24   6 -11        0.36      -12.41     24.83 o 
  26   6 -11       54.96       51.78     29.79 o 
  28   6 -11       29.95      -11.17     33.51 o 
 -15   7 -11       75.46      126.61     45.24 o 
 -13   7 -11       39.65       -1.47     36.52 o 
 -11   7 -11       25.12       16.95     21.48 o 
  -9   7 -11       50.25       37.09     23.60 o 
  -7   7 -11     1159.29     1042.85     66.55 o 
  -5   7 -11     1037.40     1130.93     71.71 o 
  -3   7 -11       34.75       31.56     20.90 o 
  -1   7 -11      250.46      304.12     42.13 o 
   1   7 -11      138.45       83.17     28.09 o 
   3   7 -11      375.48      424.72     70.75 o 
   5   7 -11      361.72      319.57     42.13 o 
   7   7 -11      174.27      240.41     75.72 o 
   9   7 -11      685.71      716.89     60.39 o 
  11   7 -11       81.05      109.69     30.54 o 
  13   7 -11      278.34      244.93     35.31 o 
  15   7 -11       54.00       41.98     19.96 o 
  17   7 -11      287.05      244.88     39.47 o 
  19   7 -11       98.75       99.04     20.39 o 
  21   7 -11       96.61      117.77     25.19 o 
  23   7 -11       33.32       44.45     28.55 o 
  25   7 -11       16.38      -10.92     24.79 o 
  27   7 -11       94.07      136.54     64.55 o 
 -14   8 -11      148.31      187.05     52.49 o 
 -12   8 -11       71.94       74.97     37.18 o 
 -10   8 -11       81.85       96.84     42.14 o 
  -8   8 -11     1115.43     1229.94    127.89 o 
  -6   8 -11      437.90      450.22     45.91 o 
  -4   8 -11       11.89       -6.21     24.58 o 
  -2   8 -11      251.13      270.23     45.54 o 
   0   8 -11       10.17       -9.93     22.82 o 
   2   8 -11       29.18       40.96     26.33 o 
   4   8 -11      686.59      695.83     63.20 o 
   6   8 -11      911.99      934.31     90.61 o 
   8   8 -11     1202.22     1048.37     57.65 o 
  10   8 -11     1183.83     1233.63    107.62 o 
  12   8 -11       84.13      128.20     26.54 o 
  14   8 -11       28.88       15.77     24.37 o 
  16   8 -11        6.37       11.87     15.94 o 
  18   8 -11       12.80       -0.64     15.52 o 
  20   8 -11       17.18       20.35     25.22 o 
  22   8 -11      164.31      139.69     37.71 o 
  24   8 -11        2.47      -13.96     27.92 o 
  26   8 -11       18.16       60.61     35.70 o 
 -13   9 -11      195.15      182.68     52.57 o 
 -11   9 -11       18.03       27.37     35.19 o 
  -9   9 -11      704.57      642.95     58.06 o 
  -7   9 -11      459.17      603.70     67.43 o 
  -5   9 -11      374.70      433.12     57.93 o 
  -3   9 -11        1.27      -11.75     26.16 o 
  -1   9 -11       47.79       89.57     33.51 o 
   1   9 -11      132.56      150.31     63.30 o 
   3   9 -11      244.42      203.28     42.02 o 
   5   9 -11      147.77      144.37     47.17 o 
   7   9 -11        7.41      -10.74     21.47 o 
   9   9 -11       68.40       72.21     30.38 o 
  11   9 -11      365.86      377.35     76.96 o 
  13   9 -11       77.66       79.06     24.66 o 
  15   9 -11       91.21       55.76     23.00 o 
  17   9 -11       15.30        7.02     21.77 o 
  19   9 -11       22.93       54.15     24.09 o 
  21   9 -11      331.24      356.83     40.97 o 
  23   9 -11      280.07      223.37     44.74 o 
 -10  10 -11      112.07      136.48    107.99 o 
  -8  10 -11      305.04      368.16     58.63 o 
  -6  10 -11      976.11     1151.34     94.35 o 
  -4  10 -11      157.16      270.85     49.45 o 
  -2  10 -11       12.62       -7.45     28.09 o 
   0  10 -11        2.51       26.48     28.92 o 
   2  10 -11       50.02        8.69     28.09 o 
   4  10 -11     1002.29      913.79    142.75 o 
   6  10 -11      747.56      759.54     70.95 o 
   8  10 -11      128.19      183.67     39.23 o 
  10  10 -11       11.54       -4.97     26.33 o 
  12  10 -11      420.72      414.69     54.42 o 
  14  10 -11       35.75       62.43     29.23 o 
  16  10 -11       10.80        7.60     37.24 o 
  18  10 -11      116.56      127.44     39.47 o 
  20  10 -11       32.08       42.20     47.17 o 
  22  10 -11       34.08       13.79     31.02 o 
  -7  11 -11     1134.55     1091.00     97.13 o 
  -5  11 -11       19.68      -16.96     33.93 o 
  -3  11 -11      128.58      176.39     45.54 o 
  -1  11 -11       21.49       27.91     35.95 o 
   1  11 -11      131.71      162.61     42.13 o 
   3  11 -11      303.48      314.44     50.91 o 
   5  11 -11       37.15       48.44     34.20 o 
   7  11 -11      304.66      304.97     50.91 o 
   9  11 -11      211.10      230.21     48.41 o 
  11  11 -11      107.56      116.79     39.47 o 
  13  11 -11       74.43      151.44     40.37 o 
  15  11 -11      247.56      250.00     49.15 o 
  17  11 -11       25.13       11.17     31.60 o 
  19  11 -11      238.85      300.30     51.76 o 
  -4  12 -11       33.07       22.65     41.69 o 
  -2  12 -11       59.61       73.24     42.13 o 
   0  12 -11       29.06       14.65     34.58 o 
   2  12 -11        3.33      -13.62     32.44 o 
   4  12 -11       15.08       18.62     33.35 o 
   6  12 -11       30.50       15.04     30.38 o 
   8  12 -11       59.38       36.86     34.20 o 
  10  12 -11      175.80      177.53     45.90 o 
  12  12 -11       55.39        9.93     35.75 o 
  14  12 -11        2.86        5.10     38.48 o 
  16  12 -11       32.39       47.17     35.11 o 
   1  13 -11       26.65      -19.24     38.48 o 
   3  13 -11        3.20        1.77     36.74 o 
   5  13 -11       71.28       50.84     39.35 o 
   7  13 -11      186.03      228.82     78.20 o 
   9  13 -11      519.99      466.99    116.68 o 
  11  13 -11       21.78       27.31     38.62 o 
 -20   0 -10      417.82      377.35     91.85 o 
 -18   0 -10       36.34       19.86     42.20 o 
 -16   0 -10     4177.02     4031.65    253.22 o 
 -14   0 -10    10660.54     9709.22    484.10 o 
 -12   0 -10     5668.85     5453.34    196.50 o 
 -10   0 -10     2038.60     1893.59    141.50 o 
  -8   0 -10     3190.71     3205.15    136.54 o 
  -6   0 -10     5162.61     5307.56    274.32 o 
  -4   0 -10    19922.62    20778.81    644.22 o 
  -2   0 -10    17596.30    17599.17    542.94 o 
   0   0 -10    16178.78    15501.41   1315.75 o 
   2   0 -10     8790.42     8845.28    292.27 o 
   4   0 -10     1057.92     1070.49     50.10 o 
   6   0 -10    12160.52    12248.19    390.58 o 
   8   0 -10    21015.16    19823.78    902.40 o 
  10   0 -10    15364.28    14666.26    623.12 o 
  12   0 -10     1055.47      897.16     41.31 o 
  14   0 -10     2248.66     2425.44    131.57 o 
  16   0 -10     1211.61     1375.33     96.82 o 
  18   0 -10      111.07      160.05     27.17 o 
  20   0 -10    17492.35    18400.28    562.30 o 
  22   0 -10     2793.91     3038.63    181.23 o 
  24   0 -10       17.28       -2.48     27.31 o 
  26   0 -10      499.29      461.75     74.48 o 
  28   0 -10     1326.45     1280.99    126.61 o 
  30   0 -10     1659.53     1568.97    146.47 o 
 -21   1 -10      743.44      828.25    179.98 o 
 -19   1 -10       54.18       12.54     33.21 o 
 -17   1 -10      495.39      507.40     65.81 o 
 -15   1 -10     5602.66     6031.19    240.81 o 
 -13   1 -10     7674.00     7759.37    276.44 o 
 -11   1 -10      615.22      761.65     44.29 o 
  -9   1 -10      257.39      234.93     23.99 o 
  -7   1 -10      438.77      479.82     31.56 o 
  -5   1 -10     5780.12     5542.47    136.80 o 
  -3   1 -10    10657.77    10649.01    240.07 o 
  -1   1 -10    17956.00    17498.68    387.09 o 
   1   1 -10    12055.47    10782.04    524.94 o 
   3   1 -10      166.88      166.17     14.51 o 
   5   1 -10     5169.29     5188.10    122.67 o 
   7   1 -10    18216.86    18382.88    460.52 o 
   9   1 -10    13109.77    12253.37    308.63 o 
  11   1 -10     2939.96     2623.88     83.24 o 
  13   1 -10     8277.98     8542.12    219.76 o 
  15   1 -10      176.08      207.13     28.09 o 
  17   1 -10     2464.67     2572.90     99.97 o 
  19   1 -10     7333.80     6906.27    165.03 o 
  21   1 -10     9333.58     9273.42    304.56 o 
  23   1 -10      711.43      634.18     56.87 o 
  25   1 -10       86.75       64.55     26.16 o 
  27   1 -10      639.04      546.27     57.03 o 
  29   1 -10      769.85      839.88     73.67 o 
  31   1 -10      822.17      937.78    151.44 o 
 -20   2 -10      106.01       45.98     40.26 o 
 -18   2 -10       94.17       84.00     37.71 o 
 -16   2 -10     1050.56      946.84    110.47 o 
 -14   2 -10     5198.28     5008.19    210.65 o 
 -12   2 -10     8147.45     7688.57    312.10 o 
 -10   2 -10     1449.43     1654.85     59.10 o 
  -8   2 -10      233.97      182.91     21.96 o 
  -6   2 -10     5783.28     5552.48    299.48 o 
  -4   2 -10     4934.21     4640.75    118.46 o 
  -2   2 -10    12399.14    12393.49    277.90 o 
   0   2 -10    10160.98    10153.33    229.91 o 
   2   2 -10     6937.54     7048.68    165.06 o 
   4   2 -10      155.63      236.52     31.53 o 
   6   2 -10    10266.54     9905.03    251.78 o 
   8   2 -10    20908.66    20665.63    507.28 o 
  10   2 -10     5406.25     4938.92    136.96 o 
  12   2 -10     7410.92     7673.07    200.63 o 
  14   2 -10      907.51      862.92     80.68 o 
  16   2 -10       42.96      102.17     25.25 o 
  18   2 -10     1402.82     1292.62     48.69 o 
  20   2 -10     8583.73     8470.85    240.79 o 
  22   2 -10     3737.24     3729.20    147.42 o 
  24   2 -10       11.87        7.45     24.83 o 
  26   2 -10      127.07      131.71     31.60 o 
  28   2 -10     1262.37     1154.34     85.12 o 
  30   2 -10      658.99      751.16     70.15 o 
 -19   3 -10      346.50      380.48     62.90 o 
 -17   3 -10      444.03      532.25     68.92 o 
 -15   3 -10     2372.68     2397.98    125.43 o 
 -13   3 -10     6889.81     6779.35    199.85 o 
 -11   3 -10     7461.38     7406.45    184.96 o 
  -9   3 -10      928.47     1069.72     48.05 o 
  -7   3 -10      138.37      131.87     19.53 o 
  -5   3 -10    10645.52    10601.00    239.70 o 
  -3   3 -10     7650.12     7489.72    233.63 o 
  -1   3 -10    12065.32    12231.42    273.61 o 
   1   3 -10     8560.76     8262.11    192.99 o 
   3   3 -10        3.97       18.38      9.45 o 
   5   3 -10     6154.78     6006.81    142.46 o 
   7   3 -10     9945.32     9725.60    253.69 o 
   9   3 -10    17993.29    17859.37    483.92 o 
  11   3 -10     9145.13     8751.89    293.14 o 
  13   3 -10       28.48       88.01     16.20 o 
  15   3 -10     3794.57     3846.94    114.14 o 
  17   3 -10     2020.99     1879.73     82.03 o 
  19   3 -10      935.14      910.40     43.48 o 
  21   3 -10     3727.36     3721.38    224.10 o 
  23   3 -10      145.27      105.47     29.69 o 
  25   3 -10       15.72       40.76     43.44 o 
  27   3 -10      190.98      214.90     41.22 o 
  29   3 -10     1066.01     1079.74     94.34 o 
  31   3 -10      549.76      657.99     69.63 o 
 -20   4 -10       90.13       62.06     45.64 o 
 -18   4 -10       82.82       30.91     75.72 o 
 -16   4 -10     1532.31     1359.25    108.84 o 
 -14   4 -10     4717.68     4152.37    222.19 o 
 -12   4 -10     6084.73     6176.52    160.89 o 
 -10   4 -10     5440.76     5225.43    144.40 o 
  -8   4 -10      681.60      675.64     40.61 o 
  -6   4 -10      188.60      205.68     27.59 o 
  -4   4 -10    13514.73    14347.06    324.04 o 
  -2   4 -10     3335.82     3547.37     96.15 o 
   0   4 -10    21731.96    22499.04    573.08 o 
   2   4 -10     1855.17     1868.34     92.11 o 
   4   4 -10     5298.66     5377.26    187.83 o 
   6   4 -10    15498.94    15900.84    487.86 o 
   8   4 -10    18708.98    19277.14    480.00 o 
  10   4 -10     4841.91     4663.54    135.67 o 
  12   4 -10     3253.28     3247.84    100.76 o 
  14   4 -10       94.31      109.44     22.77 o 
  16   4 -10     3148.54     3381.82    192.96 o 
  18   4 -10     3752.02     3562.58     95.24 o 
  20   4 -10     1700.96     1605.97    149.78 o 
  22   4 -10     4269.53     4309.41    157.96 o 
  24   4 -10      105.33       80.86     29.79 o 
  26   4 -10       21.83       -4.97     22.62 o 
  28   4 -10      497.40      446.49     94.34 o 
  30   4 -10      184.85      243.20     46.30 o 
 -19   5 -10       38.17       48.71     39.47 o 
 -17   5 -10      264.30      272.80     56.17 o 
 -15   5 -10     2039.21     2049.66    121.12 o 
 -13   5 -10     7229.78     7005.37    220.68 o 
 -11   5 -10     6630.97     6843.80    170.79 o 
  -9   5 -10      226.84      263.15     32.25 o 
  -7   5 -10       63.75       74.35     22.09 o 
  -5   5 -10     3072.57     3060.32    103.99 o 
  -3   5 -10    11868.65    12198.28    392.85 o 
  -1   5 -10     9331.09     9769.78    259.77 o 
   1   5 -10     7482.28     7552.50    206.27 o 
   3   5 -10     1613.70     1526.73     58.71 o 
   5   5 -10     7719.93     7962.49    268.51 o 
   7   5 -10    22317.63    22742.14    715.80 o 
   9   5 -10     4271.21     4081.73    155.35 o 
  11   5 -10     3786.95     4006.68    146.57 o 
  13   5 -10     1260.77     1224.94     53.94 o 
  15   5 -10     1209.56     1430.10    126.35 o 
  17   5 -10     4518.13     4430.54    164.24 o 
  19   5 -10     5264.44     5260.98    142.25 o 
  21   5 -10     3542.84     3369.58    127.38 o 
  23   5 -10     1797.76     1900.27     94.60 o 
  25   5 -10       37.07       78.27     29.69 o 
  27   5 -10       32.12       27.89     28.47 o 
  29   5 -10      866.45      937.57     80.94 o 
 -18   6 -10       29.39       39.72     39.23 o 
 -16   6 -10     1282.84     1432.88    122.89 o 
 -14   6 -10     5503.10     5110.24    567.26 o 
 -12   6 -10     7500.71     7350.07    222.88 o 
 -10   6 -10     1896.58     2031.60    123.67 o 
  -8   6 -10       79.41       48.73     22.42 o 
  -6   6 -10     4668.49     4584.77    146.07 o 
  -4   6 -10     8566.09     8549.73    389.74 o 
  -2   6 -10     4513.41     4206.70    133.62 o 
   0   6 -10     8312.12     8482.90    234.46 o 
   2   6 -10     2470.44     2353.63     83.24 o 
   4   6 -10     3849.95     3884.32    147.46 o 
   6   6 -10     6000.49     5687.74    206.26 o 
   8   6 -10     3952.39     3761.37    147.46 o 
  10   6 -10     4948.51     5107.66    147.90 o 
  12   6 -10     1763.38     1750.93     69.68 o 
  14   6 -10       29.58       46.37     27.31 o 
  16   6 -10      974.65     1070.82     70.22 o 
  18   6 -10     3623.93     3710.50    118.61 o 
  20   6 -10     5969.98     5772.35    217.57 o 
  22   6 -10     2621.22     2563.91    259.43 o 
  24   6 -10       75.91       82.87     29.23 o 
  26   6 -10       59.82       64.69     28.47 o 
  28   6 -10      273.43      336.03     50.82 o 
 -17   7 -10      630.21      891.70     95.58 o 
 -15   7 -10     2439.82     2266.33    135.03 o 
 -13   7 -10     3766.02     3716.42    304.11 o 
 -11   7 -10     5004.78     4934.46    164.96 o 
  -9   7 -10     1618.31     1637.58     79.71 o 
  -7   7 -10      663.67      749.89     54.93 o 
  -5   7 -10     4267.11     3821.69    137.17 o 
  -3   7 -10     7637.04     7746.41    224.40 o 
  -1   7 -10      138.07      164.72     25.72 o 
   1   7 -10     7155.02     6729.83    194.28 o 
   3   7 -10     3772.41     3516.39    141.30 o 
   5   7 -10      666.81      674.38     65.79 o 
   7   7 -10      431.61      423.24     45.24 o 
   9   7 -10     2810.02     2816.44    135.46 o 
  11   7 -10     3827.06     3752.90    101.14 o 
  13   7 -10      743.44      705.83     47.12 o 
  15   7 -10      408.80      456.42     48.41 o 
  17   7 -10     4266.16     4333.12    317.77 o 
  19   7 -10     5186.79     5127.95    257.69 o 
  21   7 -10     2761.06     2629.60    108.11 o 
  23   7 -10      875.58      965.04     88.13 o 
  25   7 -10        0.98       22.34     47.17 o 
  27   7 -10       74.82       77.79     36.36 o 
 -16   8 -10      423.96      372.27     74.48 o 
 -14   8 -10     2501.32     2654.06    212.26 o 
 -12   8 -10     5203.18     4842.80    214.90 o 
 -10   8 -10     1128.55     1101.76     70.27 o 
  -8   8 -10       90.08       48.56     24.09 o 
  -6   8 -10      223.95      269.19     36.29 o 
  -4   8 -10     5694.29     5861.32    418.39 o 
  -2   8 -10     3750.70     3634.74    141.68 o 
   0   8 -10      309.15      294.47     42.77 o 
   2   8 -10     5526.94     5876.67    209.72 o 
   4   8 -10      562.50      556.06     55.27 o 
   6   8 -10      100.32       86.12     19.73 o 
   8   8 -10     5826.85     5651.26    161.28 o 
  10   8 -10     3434.37     3592.57    117.02 o 
  12   8 -10     2568.55     2437.98     88.51 o 
  14   8 -10       59.68       24.30     15.56 o 
  16   8 -10      933.34     1066.87     59.16 o 
  18   8 -10     1483.37     1350.31     56.69 o 
  20   8 -10     2452.87     2659.57    257.87 o 
  22   8 -10     1510.88     1432.49    147.71 o 
  24   8 -10      334.91      338.93     50.10 o 
  26   8 -10       26.15       16.14     33.35 o 
 -13   9 -10     3279.30     3281.41    230.88 o 
 -11   9 -10     1225.20     1505.37     86.92 o 
  -9   9 -10      311.72      315.86     42.32 o 
  -7   9 -10        2.11        3.31     22.93 o 
  -5   9 -10     1876.04     1865.45     95.04 o 
  -3   9 -10     3060.23     2997.32    111.74 o 
  -1   9 -10     1207.56     1166.93     86.02 o 
   1   9 -10     1583.40     1682.58     93.90 o 
   3   9 -10      625.03      548.69     57.93 o 
   5   9 -10     1547.84     1572.23    304.11 o 
   7   9 -10     3274.63     3155.41    136.04 o 
   9   9 -10     6887.17     6418.13    459.27 o 
  11   9 -10     2467.50     2328.88    151.44 o 
  13   9 -10      424.42      473.79     41.60 o 
  15   9 -10      549.92      523.72     46.55 o 
  17   9 -10     1131.99     1312.31     90.92 o 
  19   9 -10     2114.12     2166.77     96.08 o 
  21   9 -10     1323.54     1522.72    181.03 o 
  23   9 -10      555.93      671.74     65.67 o 
  25   9 -10       69.33       24.76     43.44 o 
 -12  10 -10     1229.37     1428.04    114.97 o 
 -10  10 -10      427.88      517.28     54.35 o 
  -8  10 -10        8.49      -11.39     22.78 o 
  -6  10 -10       19.97       -0.16     24.61 o 
  -4  10 -10     4093.73     4108.61    254.46 o 
  -2  10 -10     2634.17     2806.64    133.38 o 
   0  10 -10     4292.62     4506.05    183.28 o 
   2  10 -10      768.57      829.17     72.83 o 
   4  10 -10     1147.91     1093.56     84.26 o 
   6  10 -10     2673.16     2939.27    131.62 o 
   8  10 -10     4165.84     4338.11    179.03 o 
  10  10 -10     4983.67     4892.62    195.58 o 
  12  10 -10      827.94      808.17    106.75 o 
  14  10 -10       61.61       46.55     31.45 o 
  16  10 -10      562.06      639.10     65.67 o 
  18  10 -10     2244.50     2380.77    192.40 o 
  20  10 -10     1428.53     1387.44     83.75 o 
  22  10 -10      449.68      507.07     69.51 o 
  -9  11 -10       19.11      -13.77     27.55 o 
  -7  11 -10       20.41       28.74     34.98 o 
  -5  11 -10     1643.44     1854.76    120.78 o 
  -3  11 -10     3199.88     3448.77    166.33 o 
  -1  11 -10     3311.98     3361.00    156.11 o 
   1  11 -10     1318.86     1118.10    172.54 o 
   3  11 -10       63.55       33.65     31.02 o 
   5  11 -10      579.59      689.72     90.61 o 
   7  11 -10     2436.84     2584.66    167.57 o 
   9  11 -10     5620.59     5442.25    214.08 o 
  11  11 -10     1708.18     1912.80    107.95 o 
  13  11 -10      362.30      386.19     55.27 o 
  15  11 -10       16.19      -13.17     26.33 o 
  17  11 -10      461.25      530.89     64.88 o 
  19  11 -10      902.91      902.46     83.04 o 
  21  11 -10     1636.46     1628.55    156.40 o 
  -6  12 -10      279.63      376.18    130.33 o 
  -4  12 -10     1694.82     1804.92    230.88 o 
  -2  12 -10     2551.72     2645.12    134.07 o 
   0  12 -10     1837.00     2135.86    119.33 o 
   2  12 -10      372.00      394.50     56.17 o 
   4  12 -10      379.30      354.86     65.79 o 
   6  12 -10     1379.84     1266.15     97.41 o 
   8  12 -10     1298.17     1181.31     94.74 o 
  10  12 -10     1755.05     1903.22    111.46 o 
  12  12 -10      644.20      772.72    199.84 o 
  14  12 -10       54.36      106.33     41.00 o 
  16  12 -10      132.66      120.18     42.98 o 
  18  12 -10      423.53      657.20    145.23 o 
  -3  13 -10     1869.47     1813.78    127.19 o 
  -1  13 -10     1239.62     1286.44    104.17 o 
   1  13 -10      407.54      421.54     64.05 o 
   3  13 -10       29.84       11.17     35.11 o 
   5  13 -10      446.49      424.34     62.54 o 
   7  13 -10      877.78      901.55    155.16 o 
   9  13 -10      599.43      688.49     77.75 o 
  11  13 -10      655.04      549.25     73.24 o 
  13  13 -10       23.41       40.55     39.47 o 
 -21   1  -9       90.97       77.79     48.41 o 
 -19   1  -9      294.52      398.92     61.36 o 
 -17   1  -9        3.22       -1.01     36.00 o 
 -15   1  -9       52.66       67.74     30.68 o 
 -13   1  -9      311.75      271.49     26.74 o 
 -11   1  -9       41.62       32.13     14.58 o 
  -9   1  -9     2341.05     2271.67     70.23 o 
  -7   1  -9     2702.10     2281.80     69.99 o 
  -5   1  -9        5.58        1.46     10.27 o 
  -3   1  -9       91.18       99.65     14.23 o 
  -1   1  -9     1375.66     1610.71     50.21 o 
   1   1  -9      118.08      128.14     13.94 o 
   3   1  -9     1632.07     1568.15     45.54 o 
   5   1  -9     2089.05     2252.53     59.87 o 
   7   1  -9      535.43      615.43     31.07 o 
   9   1  -9        3.41       11.68      8.73 o 
  11   1  -9     2966.02     3235.72     94.00 o 
  13   1  -9     1086.76     1089.34     54.42 o 
  15   1  -9        8.14        4.75     11.69 o 
  17   1  -9      295.53      295.72     34.76 o 
  19   1  -9     1553.12     1414.46     48.92 o 
  21   1  -9       62.81       71.64     24.39 o 
  23   1  -9      304.18      283.80     39.47 o 
  25   1  -9        6.12       -8.78     17.55 o 
  27   1  -9       78.52       83.05     28.92 o 
  29   1  -9       50.26       34.52     27.17 o 
  31   1  -9       68.03       52.88     34.98 o 
 -22   2  -9       30.60       19.07     38.50 o 
 -20   2  -9      115.49      146.47     48.41 o 
 -18   2  -9      148.84      174.95     44.53 o 
 -16   2  -9        7.95      -12.19     24.39 o 
 -14   2  -9      276.29      300.39     47.40 o 
 -12   2  -9       11.45        0.38     14.22 o 
 -10   2  -9     1121.56     1020.14    101.05 o 
  -8   2  -9       18.35        4.89     10.82 o 
  -6   2  -9     1580.51     1485.40     51.39 o 
  -4   2  -9      320.86      279.78     23.54 o 
  -2   2  -9      270.34      292.52     21.90 o 
   0   2  -9        5.27       10.98      8.55 o 
   2   2  -9      382.93      394.64     26.16 o 
   4   2  -9     7914.21     8708.09    193.26 o 
   6   2  -9     8934.82     9242.97    233.63 o 
   8   2  -9       66.66       81.10     13.84 o 
  10   2  -9     1526.92     1661.80     57.07 o 
  12   2  -9      100.87      126.08     42.20 o 
  14   2  -9     3844.78     3624.22    108.32 o 
  16   2  -9     1856.82     1777.49     63.07 o 
  18   2  -9     3761.20     3555.82     92.03 o 
  20   2  -9      262.53      226.25     38.70 o 
  22   2  -9      103.18       45.97     23.65 o 
  24   2  -9        6.34       -8.65     17.29 o 
  26   2  -9       29.44       27.31     22.82 o 
  28   2  -9        8.91       20.97     25.41 o 
  30   2  -9       63.55       20.88     29.23 o 
 -21   3  -9       13.15       26.07     40.37 o 
 -19   3  -9       95.58      115.97     43.44 o 
 -17   3  -9        7.41       -3.39     28.61 o 
 -15   3  -9       97.47       71.99     33.35 o 
 -13   3  -9      925.74      986.62    112.59 o 
 -11   3  -9      425.71      360.69     35.47 o 
  -9   3  -9      307.85      311.34     26.40 o 
  -7   3  -9      206.37      208.18     21.59 o 
  -5   3  -9        7.15       -0.50     10.20 o 
  -3   3  -9     2401.99     2144.25     68.63 o 
  -1   3  -9     1491.47     1503.45     48.39 o 
   1   3  -9       12.46       -2.01      8.35 o 
   3   3  -9     2912.36     2859.73     76.11 o 
   5   3  -9      291.35      244.10     14.91 o 
   7   3  -9       31.66       27.03     11.05 o 
   9   3  -9      680.18      781.28     58.34 o 
  11   3  -9      257.07      252.76     23.68 o 
  13   3  -9        3.71       -5.79     11.59 o 
  15   3  -9      503.87      478.77     33.90 o 
  17   3  -9      343.82      315.23     31.53 o 
  19   3  -9     1227.78     1117.54     63.90 o 
  21   3  -9       42.15       33.35     23.58 o 
  23   3  -9       16.55        1.19     19.68 o 
  25   3  -9        6.81       -9.84     19.68 o 
  27   3  -9      254.09      296.41     46.49 o 
  29   3  -9       10.28      -13.41     26.83 o 
  31   3  -9       27.23       38.55     29.69 o 
 -20   4  -9       31.05      -16.96     33.93 o 
 -18   4  -9        0.96       19.86     33.21 o 
 -16   4  -9      590.19      471.58     62.90 o 
 -14   4  -9      513.80      485.43     91.85 o 
 -12   4  -9       29.62       23.57     17.20 o 
 -10   4  -9     1481.99     1490.14     55.83 o 
  -8   4  -9      422.55      395.51     29.35 o 
  -6   4  -9        1.26       -4.54     13.33 o 
  -4   4  -9      472.07      443.24     34.34 o 
  -2   4  -9      353.76      321.19     41.18 o 
   0   4  -9      278.03      312.27     26.31 o 
   2   4  -9      200.55      210.17     41.34 o 
   4   4  -9      675.28      642.73     52.60 o 
   6   4  -9       23.11        5.74     13.72 o 
   8   4  -9      548.51      643.92     65.79 o 
  10   4  -9      887.02      874.23     98.06 o 
  12   4  -9       23.40       31.35     14.41 o 
  14   4  -9      366.75      408.28     32.45 o 
  16   4  -9      511.85      523.65     36.24 o 
  18   4  -9     1302.70     1068.94     55.90 o 
  20   4  -9      721.84      590.92     45.07 o 
  22   4  -9      419.38      323.35     41.22 o 
  24   4  -9       74.21       57.72     27.43 o 
  26   4  -9       25.22       25.00     31.03 o 
  28   4  -9      476.05      514.77     57.03 o 
  30   4  -9       28.52       -6.72     28.47 o 
 -19   5  -9       13.46       11.17     33.35 o 
 -17   5  -9        7.04       58.63     33.93 o 
 -15   5  -9      370.69      390.26    122.89 o 
 -13   5  -9      505.59      487.70     47.13 o 
 -11   5  -9     2509.17     2642.31     83.69 o 
  -9   5  -9     2428.87     2183.16     89.29 o 
  -7   5  -9       79.66       60.79     19.08 o 
  -5   5  -9      218.05      190.33     25.58 o 
  -3   5  -9       34.98       28.96     15.77 o 
  -1   5  -9       59.70       36.07     14.51 o 
   1   5  -9       16.49       19.24     12.70 o 
   3   5  -9      676.16      621.19     32.97 o 
   5   5  -9      272.34      256.30     21.37 o 
   7   5  -9       36.53        4.38     14.84 o 
   9   5  -9       64.08       62.06     18.37 o 
  11   5  -9        4.74       -0.97     11.29 o 
  13   5  -9      363.76      375.13     38.62 o 
  15   5  -9      294.38      258.61     33.93 o 
  17   5  -9       53.98       55.05     14.51 o 
  19   5  -9      204.70      179.67     21.03 o 
  21   5  -9       31.18       26.71     21.47 o 
  23   5  -9      345.29      241.82     39.72 o 
  25   5  -9      261.57      365.14     46.30 o 
  27   5  -9        3.09      -10.19     33.51 o 
  29   5  -9        6.72       12.41     28.61 o 
 -20   6  -9       15.54       49.28     46.30 o 
 -18   6  -9       52.07       38.01     39.47 o 
 -16   6  -9      104.86      140.26     43.89 o 
 -14   6  -9       70.44       56.19     25.29 o 
 -12   6  -9     1817.54     1804.31     79.91 o 
 -10   6  -9       53.27       37.79     21.12 o 
  -8   6  -9      269.23      300.14     42.66 o 
  -6   6  -9      366.06      400.65     37.09 o 
  -4   6  -9     2185.67     2213.19     83.36 o 
  -2   6  -9     2137.10     2009.96     76.81 o 
   0   6  -9      830.82      834.04     47.58 o 
   2   6  -9      206.88      186.89     42.55 o 
   4   6  -9      209.48      200.81     22.24 o 
   6   6  -9       18.47       14.90     10.84 o 
   8   6  -9     1188.42     1222.55     64.95 o 
  10   6  -9      530.31      573.45     38.85 o 
  12   6  -9       67.56       61.77     33.51 o 
  14   6  -9      123.97       92.45     25.41 o 
  16   6  -9      403.67      471.00     52.13 o 
  18   6  -9       24.35       39.33     17.40 o 
  20   6  -9      415.95      402.15     53.24 o 
  22   6  -9       16.98       -1.34     31.03 o 
  24   6  -9        4.74       -9.31     18.62 o 
  26   6  -9      337.37      332.13     47.30 o 
  28   6  -9      947.57      914.29     78.06 o 
 -19   7  -9       45.91       11.79     74.48 o 
 -17   7  -9       33.70       34.05     59.58 o 
 -15   7  -9       87.27       27.78     32.44 o 
 -13   7  -9        5.02       -7.22     27.98 o 
 -11   7  -9        7.10       22.24     22.09 o 
  -9   7  -9       12.57       29.10     20.99 o 
  -7   7  -9      989.27     1033.14     62.97 o 
  -5   7  -9      132.18      162.04     26.82 o 
  -3   7  -9     3182.04     3055.92    142.75 o 
  -1   7  -9      670.35      705.82     46.24 o 
   1   7  -9       55.85       64.33     18.46 o 
   3   7  -9      405.14      468.31     35.60 o 
   5   7  -9      277.36      249.50     44.69 o 
   7   7  -9      784.82      752.45     35.43 o 
   9   7  -9       32.33       30.37     11.85 o 
  11   7  -9        0.71       11.50     11.74 o 
  13   7  -9        3.18       15.73     14.96 o 
  15   7  -9       25.65       43.96     23.58 o 
  17   7  -9      170.16      174.91     25.19 o 
  19   7  -9      110.23       67.98     25.97 o 
  21   7  -9      133.69      180.00     26.55 o 
  23   7  -9      131.47      105.99     29.23 o 
  25   7  -9        4.36      -12.19     24.39 o 
  27   7  -9      127.84      146.63     41.15 o 
 -16   8  -9       40.26       37.77     41.00 o 
 -14   8  -9       51.94       61.22     37.55 o 
 -12   8  -9       81.42       39.25     26.08 o 
 -10   8  -9      226.10      208.11     33.78 o 
  -8   8  -9      511.08      499.47     45.37 o 
  -6   8  -9      263.88      311.77     37.09 o 
  -4   8  -9       11.04       -8.34     16.68 o 
  -2   8  -9     1617.86     1545.20    158.32 o 
   0   8  -9     3796.15     3688.51    161.95 o 
   2   8  -9     4397.63     4430.16    136.46 o 
   4   8  -9     1584.48     1489.91     81.61 o 
   6   8  -9      209.68      220.19     38.44 o 
   8   8  -9       51.54       71.71     18.89 o 
  10   8  -9      714.60      791.22     39.51 o 
  12   8  -9      126.62      119.71     18.31 o 
  14   8  -9      257.22      250.83     41.52 o 
  16   8  -9       48.24       70.87     17.20 o 
  18   8  -9       66.43       54.06     17.67 o 
  20   8  -9      177.76      144.44     28.10 o 
  22   8  -9      271.53      196.07     39.47 o 
  24   8  -9       65.26       93.47     34.58 o 
  26   8  -9        7.55       17.94     34.98 o 
 -15   9  -9       10.11        1.12     36.36 o 
 -13   9  -9        6.37      -18.62     37.24 o 
 -11   9  -9       31.54        6.95     25.22 o 
  -9   9  -9      618.73      557.58     66.94 o 
  -7   9  -9      128.42      137.99     39.45 o 
  -5   9  -9      357.84      356.77     39.44 o 
  -3   9  -9      108.80      150.54     28.38 o 
  -1   9  -9     3854.58     3783.63    167.88 o 
   1   9  -9     4281.94     4145.18    245.33 o 
   3   9  -9      175.35      168.17     59.58 o 
   5   9  -9       99.19      119.23     32.27 o 
   7   9  -9     1077.26      939.11     73.67 o 
   9   9  -9      691.18      757.25     64.88 o 
  11   9  -9       38.20       26.91     19.80 o 
  13   9  -9      661.54      645.85     39.00 o 
  15   9  -9      908.73      867.99     57.72 o 
  17   9  -9       85.45       63.53     21.85 o 
  19   9  -9       60.96       34.35     27.99 o 
  21   9  -9      134.70      108.58     30.58 o 
  23   9  -9      143.94       87.62     35.70 o 
  25   9  -9       36.85       74.30     40.96 o 
 -14  10  -9        4.90      -18.49     36.98 o 
 -12  10  -9      238.76      228.81     52.31 o 
 -10  10  -9      394.84      459.64     49.51 o 
  -8  10  -9       11.30       34.12     25.54 o 
  -6  10  -9        0.29        1.70     24.28 o 
  -4  10  -9      109.60       99.30     27.23 o 
  -2  10  -9       58.63       29.47     26.41 o 
   0  10  -9     1000.51      848.10     86.89 o 
   2  10  -9       56.87       31.86     31.03 o 
   4  10  -9      513.94      498.55     54.33 o 
   6  10  -9      279.15      334.89    122.89 o 
   8  10  -9      134.45      123.07     34.98 o 
  10  10  -9       41.26       52.93     26.83 o 
  12  10  -9      226.54      215.22     42.13 o 
  14  10  -9      292.58      249.56     59.41 o 
  16  10  -9      258.09      205.82     39.47 o 
  18  10  -9      142.37      148.00     54.06 o 
  20  10  -9      126.51      133.23     30.03 o 
  22  10  -9      190.08      246.62     43.78 o 
  24  10  -9      129.36      120.80     41.22 o 
 -11  11  -9      533.97      459.70     53.27 o 
  -9  11  -9      100.49       28.40     29.91 o 
  -7  11  -9        0.10      -11.77     23.54 o 
  -5  11  -9      152.92      148.04     33.42 o 
  -3  11  -9        1.62      -11.21     22.42 o 
  -1  11  -9       40.88       57.42     34.20 o 
   1  11  -9      252.41      231.54     45.64 o 
   3  11  -9      328.37      268.96     47.40 o 
   5  11  -9      341.80      354.41     65.79 o 
   7  11  -9      387.71      331.98     57.10 o 
   9  11  -9      107.76       59.37     45.93 o 
  11  11  -9      108.44      143.76     37.47 o 
  13  11  -9      109.26       81.92     50.89 o 
  15  11  -9     1456.93     1558.36    361.21 o 
  17  11  -9      641.27      593.33     94.34 o 
  19  11  -9        1.07       -5.13     27.17 o 
  21  11  -9       10.00        1.70     59.58 o 
  -8  12  -9       71.99       34.61     37.41 o 
  -6  12  -9       31.95       37.90     39.23 o 
  -4  12  -9        9.18       -1.24     31.60 o 
  -2  12  -9       59.60       88.45     37.71 o 
   0  12  -9        2.93       20.13     34.76 o 
   2  12  -9      114.63       61.19     32.44 o 
   4  12  -9       43.98      104.27     50.89 o 
   6  12  -9      141.39      159.49    130.33 o 
   8  12  -9     1005.97      963.58     85.02 o 
  10  12  -9       20.93        6.49     29.79 o 
  12  12  -9      240.14      319.35     94.34 o 
  14  12  -9      280.11      359.82     56.09 o 
  16  12  -9      226.16      222.42     49.06 o 
  18  12  -9      132.15       80.32     39.47 o 
  -5  13  -9       86.56      129.86     45.24 o 
  -3  13  -9       14.50       29.79     38.62 o 
  -1  13  -9        0.04        5.40     34.98 o 
   1  13  -9       60.62       70.75     40.37 o 
   3  13  -9       15.08      -14.84     29.69 o 
   5  13  -9        2.06      -14.14     28.92 o 
   7  13  -9       33.59       38.77     33.39 o 
   9  13  -9      120.15      108.74     55.86 o 
  11  13  -9      102.24       85.41     41.00 o 
  13  13  -9       26.16        5.23     33.21 o 
  15  13  -9      203.24      245.99     53.52 o 
   0  14  -9      109.51      130.03     50.82 o 
   2  14  -9      336.61      290.60     58.79 o 
   4  14  -9      368.20      471.00     68.46 o 
   6  14  -9      168.64      232.74     51.76 o 
   8  14  -9       18.41       64.02     41.22 o 
 -22   0  -8      264.38      414.58     91.85 o 
 -20   0  -8     2222.97     2663.77    198.60 o 
 -18   0  -8     8481.29     8125.36    429.48 o 
 -16   0  -8    14269.77    13994.09    682.70 o 
 -14   0  -8    12782.52    12797.51    615.67 o 
 -12   0  -8     7184.26     6689.43    231.16 o 
 -10   0  -8     5898.75     5730.16    204.28 o 
  -8   0  -8    46895.24    44411.77   4363.07 o 
  -6   0  -8    36329.78    37363.57   1117.01 o 
  -4   0  -8     1379.66     1012.44     52.57 o 
  -2   0  -8     2752.78     2520.89     97.41 o 
   0   0  -8      998.95      937.52     47.30 o 
   2   0  -8     2473.83     1830.78     74.47 o 
   4   0  -8     3308.89     2953.73    183.71 o 
   6   0  -8    15833.35    15786.74    477.44 o 
   8   0  -8    13890.45    14269.57    623.12 o 
  10   0  -8      584.58      662.84     59.58 o 
  12   0  -8    11792.99    11963.37    503.96 o 
  14   0  -8     5261.05     4307.52    279.29 o 
  16   0  -8     9578.04     8606.85    279.05 o 
  18   0  -8     6892.26     6729.24    221.93 o 
  20   0  -8      117.59      126.61     37.24 o 
  22   0  -8      744.02      633.05     74.48 o 
  24   0  -8      628.21      786.97     89.37 o 
  26   0  -8     7326.90     7668.57    367.42 o 
  28   0  -8     4363.76     4232.73    243.29 o 
  30   0  -8     1231.74     1062.53    119.16 o 
  32   0  -8      235.22      302.87     74.48 o 
 -23   1  -8       89.38       65.81     43.51 o 
 -21   1  -8       84.57       95.66     39.23 o 
 -19   1  -8     4012.35     4039.72    286.73 o 
 -17   1  -8     8395.29     8471.38    312.45 o 
 -15   1  -8     7704.15     7690.86    281.74 o 
 -13   1  -8     2015.91     1943.35     63.45 o 
 -11   1  -8     2329.01     2142.84     85.28 o 
  -9   1  -8    12289.57    12152.29    342.92 o 
  -7   1  -8    18099.27    17426.44    385.16 o 
  -5   1  -8     9513.12     8748.50    204.53 o 
  -3   1  -8     5015.32     4728.08    115.05 o 
  -1   1  -8      525.78      503.78     26.28 o 
   1   1  -8     5592.73     5737.47    132.19 o 
   3   1  -8    20174.41    20406.49    436.79 o 
   5   1  -8    16863.01    16856.33    362.40 o 
   7   1  -8     1253.69     1014.74     37.25 o 
   9   1  -8    20659.64    23530.32    567.86 o 
  11   1  -8       97.49       69.45     16.61 o 
  13   1  -8     4237.10     4018.58    136.92 o 
  15   1  -8    11680.83    11320.88    246.05 o 
  17   1  -8     9461.62     9251.43    207.87 o 
  19   1  -8     2266.24     2154.85     61.44 o 
  21   1  -8       21.25       19.98     17.29 o 
  23   1  -8      430.66      413.76     44.74 o 
  25   1  -8     1412.71     1546.10     96.82 o 
  27   1  -8     2526.08     2525.37    235.84 o 
  29   1  -8     1951.61     1985.37    106.19 o 
  31   1  -8      808.06      796.41     85.65 o 
 -22   2  -8       26.67       68.32     40.26 o 
 -20   2  -8     1400.46     1292.00    104.35 o 
 -18   2  -8     3852.97     3911.82    176.41 o 
 -16   2  -8     9622.83     9378.59    449.34 o 
 -14   2  -8     2182.10     2096.83     83.29 o 
 -12   2  -8     1261.02     1230.27     49.60 o 
 -10   2  -8      895.40      944.19     46.58 o 
  -8   2  -8     7904.15     7479.11    208.77 o 
  -6   2  -8    12973.85    12550.79    282.27 o 
  -4   2  -8     9373.84     9050.37    206.78 o 
  -2   2  -8     3712.23     3613.65     91.16 o 
   0   2  -8     2264.37     2498.94     66.29 o 
   2   2  -8    11856.35    12045.99    268.34 o 
   4   2  -8    23211.65    23003.05    498.49 o 
   6   2  -8     3596.15     2778.30     99.87 o 
   8   2  -8      675.61      541.62     29.94 o 
  10   2  -8     1194.73     1326.80     91.85 o 
  12   2  -8    12287.73    12913.26    381.80 o 
  14   2  -8    10875.80    10458.97    266.59 o 
  16   2  -8    11791.58    11344.59    247.93 o 
  18   2  -8      333.97      349.16     48.73 o 
  20   2  -8      120.84      138.63     21.19 o 
  22   2  -8      391.28      395.92     44.53 o 
  24   2  -8     1175.75     1195.82     90.61 o 
  26   2  -8      910.08      835.37     69.19 o 
  28   2  -8     1483.41     1688.13    112.96 o 
  30   2  -8     2096.95     1978.91    150.19 o 
 -23   3  -8      133.42      155.30     93.10 o 
 -21   3  -8      227.37      214.22     74.48 o 
 -19   3  -8     2949.22     2934.47    150.94 o 
 -17   3  -8     6560.61     6126.94    245.76 o 
 -15   3  -8     2624.73     2559.56    126.39 o 
 -13   3  -8       78.73       46.54     15.78 o 
 -11   3  -8       20.07       48.62     14.28 o 
  -9   3  -8     3302.63     3295.19     91.08 o 
  -7   3  -8     9207.43     8768.14    205.30 o 
  -5   3  -8    15426.31    15293.24    341.59 o 
  -3   3  -8    13647.22    14304.58    366.18 o 
  -1   3  -8     9518.74     9999.96    260.24 o 
   1   3  -8     7766.86     7803.95    204.44 o 
   3   3  -8    15209.08    15829.09    392.56 o 
   5   3  -8    23838.35    23327.39    578.35 o 
   7   3  -8    15644.43    16223.33    605.74 o 
   9   3  -8      707.46      599.43     32.34 o 
  11   3  -8     1840.57     1863.02    181.23 o 
  13   3  -8    21497.94    20982.01   1100.17 o 
  15   3  -8    16515.29    16474.10    397.02 o 
  17   3  -8    25558.59    25659.46    527.85 o 
  19   3  -8      253.42      292.31     23.13 o 
  21   3  -8     1246.36     1225.79     78.94 o 
  23   3  -8     1208.12     1128.40     75.98 o 
  25   3  -8     1634.33     1554.07     87.56 o 
  27   3  -8      974.04     1059.29     81.50 o 
  29   3  -8      734.97      700.85    103.03 o 
  31   3  -8      193.94      172.95     53.37 o 
 -22   4  -8       23.99       62.01     44.74 o 
 -20   4  -8      811.47      772.99     85.53 o 
 -18   4  -8     3489.40     3619.28    172.00 o 
 -16   4  -8     2403.24     2576.35    316.52 o 
 -14   4  -8      574.88      630.25     50.40 o 
 -12   4  -8       84.83       76.47     17.34 o 
 -10   4  -8     2334.59     2249.01     70.47 o 
  -8   4  -8     2781.46     2896.97    115.22 o 
  -6   4  -8    13127.52    13748.04    353.13 o 
  -4   4  -8    17015.46    17984.70    453.02 o 
  -2   4  -8    19601.57    21286.45    528.52 o 
   0   4  -8     3308.60     3439.37    103.63 o 
   2   4  -8    14108.20    14821.08    376.34 o 
   4   4  -8    26197.29    27120.21    672.86 o 
   6   4  -8    20019.76    19456.29    595.64 o 
   8   4  -8     5876.47     5604.41    289.22 o 
  10   4  -8       99.31       81.92     27.31 o 
  12   4  -8     4965.51     4888.34    167.64 o 
  14   4  -8     5344.86     5130.36    172.03 o 
  16   4  -8     4149.04     3979.85     99.53 o 
  18   4  -8    15262.77    15449.49    460.98 o 
  20   4  -8      123.05       86.17     19.79 o 
  22   4  -8     1681.36     1705.00    132.82 o 
  24   4  -8     1783.14     1684.18     88.53 o 
  26   4  -8     1474.95     1468.63     86.89 o 
  28   4  -8      492.35      613.44     63.12 o 
  30   4  -8       58.08       60.61     34.44 o 
 -21   5  -8      618.44      709.13     99.30 o 
 -19   5  -8     1420.48     1453.47    115.70 o 
 -17   5  -8     3173.07     3283.74    175.02 o 
 -15   5  -8     4905.73     4671.32    215.98 o 
 -13   5  -8      397.21      443.25     33.38 o 
 -11   5  -8       15.16       18.88     17.64 o 
  -9   5  -8      549.37      573.55     43.22 o 
  -7   5  -8    11668.71    12148.23    322.08 o 
  -5   5  -8    12400.62    12866.26    338.32 o 
  -3   5  -8     7708.35     7702.54    236.58 o 
  -1   5  -8      792.29      728.94     40.76 o 
   1   5  -8     9429.77     8964.84    303.01 o 
   3   5  -8    20962.17    20323.76    435.45 o 
   5   5  -8    14595.91    14936.84    380.17 o 
   7   5  -8    10303.34    10130.06    316.76 o 
   9   5  -8     5014.48     4604.00    168.49 o 
  11   5  -8      421.67      577.84     44.74 o 
  13   5  -8     1362.21     1273.99    172.54 o 
  15   5  -8     6244.43     5813.11   1036.46 o 
  17   5  -8    12897.33    13810.26    408.13 o 
  19   5  -8     3862.17     3751.97    198.98 o 
  21   5  -8       88.88       89.40     45.93 o 
  23   5  -8      622.36      661.95     57.61 o 
  25   5  -8     1127.56     1132.73    127.85 o 
  27   5  -8      592.50      602.01     62.03 o 
  29   5  -8      617.79      586.16     64.97 o 
 -20   6  -8     1076.98     1126.97    151.44 o 
 -18   6  -8     2955.67     2775.14    249.50 o 
 -16   6  -8     5151.53     4930.09    214.14 o 
 -14   6  -8     1790.93     1485.69    107.04 o 
 -12   6  -8       12.37       33.72     19.46 o 
 -10   6  -8       41.62       22.24     19.33 o 
  -8   6  -8     9219.02     8994.19    252.19 o 
  -6   6  -8     7151.43     6900.06    198.93 o 
  -4   6  -8    13073.82    13559.99    353.63 o 
  -2   6  -8     2079.12     2014.13     79.18 o 
   0   6  -8     4376.39     4422.70    130.37 o 
   2   6  -8    12127.54    12123.58    316.62 o 
   4   6  -8    18222.64    17763.19    383.04 o 
   6   6  -8    15606.18    15880.04    398.79 o 
   8   6  -8     5616.21     5381.38    222.88 o 
  10   6  -8      381.86      356.56     29.88 o 
  12   6  -8     1123.00      854.34     55.44 o 
  14   6  -8     2435.62     2267.18     98.26 o 
  16   6  -8     3714.78     3841.96    150.03 o 
  18   6  -8     8225.98     8376.00    249.29 o 
  20   6  -8      579.03      556.03     41.02 o 
  22   6  -8       82.45      157.50     52.13 o 
  24   6  -8     1533.47     1597.94    100.54 o 
  26   6  -8     2172.12     2442.03    201.09 o 
  28   6  -8     1210.19     1204.43     91.08 o 
 -19   7  -8     1803.49     1552.26    122.88 o 
 -17   7  -8     3889.21     3753.87    179.98 o 
 -15   7  -8     1471.37     1523.62    314.04 o 
 -13   7  -8      110.05       28.23     30.38 o 
 -11   7  -8      765.25      715.31     83.76 o 
  -9   7  -8      396.27      346.82     56.00 o 
  -7   7  -8     9529.18     9693.12    269.97 o 
  -5   7  -8     2338.64     2423.81    124.44 o 
  -3   7  -8    10878.01    10916.25    293.61 o 
  -1   7  -8     1422.42     1468.25    101.48 o 
   1   7  -8    11270.04    11526.74    297.50 o 
   3   7  -8    21429.87    21896.70    587.91 o 
   5   7  -8    18422.85    18265.63    461.73 o 
   7   7  -8     4480.15     4231.93    106.46 o 
   9   7  -8     1680.45     1691.37     54.09 o 
  11   7  -8      249.20      262.96     39.16 o 
  13   7  -8      833.58      842.65     47.01 o 
  15   7  -8     1705.38     1731.82     68.31 o 
  17   7  -8     2785.98     2906.33    161.96 o 
  19   7  -8     8228.06     8220.56    195.39 o 
  21   7  -8      619.81      687.72     48.19 o 
  23   7  -8      757.26      947.89     59.65 o 
  25   7  -8     2251.13     2280.32    158.88 o 
  27   7  -8      587.33      687.91    198.60 o 
 -18   8  -8     2225.48     2196.29    182.47 o 
 -16   8  -8     3071.16     3110.78    158.86 o 
 -14   8  -8     1228.07     1182.95     99.87 o 
 -12   8  -8      813.84      810.43     66.44 o 
 -10   8  -8      160.96      219.69     57.63 o 
  -8   8  -8     4922.46     5285.25    163.92 o 
  -6   8  -8     4709.84     4789.09    153.96 o 
  -4   8  -8     1152.68     1238.45     94.87 o 
  -2   8  -8      564.62      515.32     41.41 o 
   0   8  -8     1553.75     1522.80     65.38 o 
   2   8  -8     7973.20     7729.35    218.24 o 
   4   8  -8     6398.30     5873.94    167.51 o 
   6   8  -8     1914.91     1891.19     58.18 o 
   8   8  -8      160.15      149.56     17.45 o 
  10   8  -8       27.18       25.83     11.55 o 
  12   8  -8       36.84       31.69     15.48 o 
  14   8  -8     3222.72     3694.22    212.95 o 
  16   8  -8     2896.96     2914.72     82.41 o 
  18   8  -8     3133.10     2964.02    104.61 o 
  20   8  -8      327.43      290.58     34.80 o 
  22   8  -8      143.10       86.96     31.45 o 
  24   8  -8      256.43      282.48     53.37 o 
  26   8  -8     1144.95     1331.14     97.32 o 
 -17   9  -8     1411.06     1365.48    116.73 o 
 -15   9  -8     1881.65     2200.32    144.62 o 
 -13   9  -8       29.30      -14.30     28.61 o 
 -11   9  -8        4.44        3.34     22.37 o 
  -9   9  -8     3091.55     3146.38    117.86 o 
  -7   9  -8     6453.26     6857.33    208.00 o 
  -5   9  -8     3538.41     3667.12    126.34 o 
  -3   9  -8     7716.34     7939.27    231.97 o 
  -1   9  -8       10.38       -7.70     16.88 o 
   1   9  -8     5380.60     5290.14    257.50 o 
   3   9  -8     6537.49     6057.76    180.96 o 
   5   9  -8     3976.95     3885.28    178.74 o 
   7   9  -8     1717.77     1824.46     93.04 o 
   9   9  -8      660.68      650.84     56.62 o 
  11   9  -8       13.12       -3.53     12.90 o 
  13   9  -8     1338.18     1453.68     69.37 o 
  15   9  -8     3457.78     3543.21    172.76 o 
  17   9  -8     4444.82     4061.42    240.50 o 
  19   9  -8     1205.12     1207.03     96.43 o 
  21   9  -8       46.66       50.02     29.23 o 
  23   9  -8      160.87      161.42     41.00 o 
  25   9  -8      455.74      565.77     64.88 o 
 -16  10  -8     2132.71     2430.06    156.93 o 
 -14  10  -8      974.71     1134.51    103.39 o 
 -12  10  -8      263.29      219.88     50.01 o 
 -10  10  -8      708.20      792.58     62.62 o 
  -8  10  -8     5852.72     5854.15    189.63 o 
  -6  10  -8     4621.43     4851.88    160.71 o 
  -4  10  -8     1740.11     1602.66     76.81 o 
  -2  10  -8     5051.96     4917.04    159.95 o 
   0  10  -8      699.58      777.98     58.15 o 
   2  10  -8     1425.02     1376.91     69.78 o 
   4  10  -8     6831.81     6314.85    241.25 o 
   6  10  -8     4221.13     4064.39    168.41 o 
   8  10  -8     2460.98     2233.99    110.59 o 
  10  10  -8       35.68       58.26     27.92 o 
  12  10  -8     1439.87     1471.40     67.96 o 
  14  10  -8     3887.09     3843.39    378.59 o 
  16  10  -8     2466.65     2529.87    142.15 o 
  18  10  -8     2731.43     2866.57    230.36 o 
  20  10  -8      333.46      351.52     48.33 o 
  22  10  -8       15.60       84.65     34.98 o 
  24  10  -8      190.98      233.36     45.64 o 
 -13  11  -8      221.39      355.39    107.99 o 
 -11  11  -8        9.25      -12.03     27.16 o 
  -9  11  -8     2073.30     2186.90    146.92 o 
  -7  11  -8     6171.06     6221.36    280.89 o 
  -5  11  -8     3503.11     3748.20    133.74 o 
  -3  11  -8       94.98      113.08     37.77 o 
  -1  11  -8     1372.67     1317.88     77.65 o 
   1  11  -8       64.36       24.27     21.40 o 
   3  11  -8      717.17      600.79     63.20 o 
   5  11  -8     5493.23     5207.70    337.63 o 
   7  11  -8     2451.63     2440.19    319.01 o 
   9  11  -8      217.73      220.47     42.77 o 
  11  11  -8      112.77      191.96     42.02 o 
  13  11  -8     5726.32     5271.03    496.51 o 
  15  11  -8     1407.93     1311.35     84.68 o 
  17  11  -8      606.29      714.34     95.58 o 
  19  11  -8      154.13      182.68     39.72 o 
  21  11  -8      159.60       94.34     52.13 o 
 -10  12  -8      632.28      650.32     76.63 o 
  -8  12  -8     1627.64     1651.31    135.27 o 
  -6  12  -8     1487.23     1508.25     89.53 o 
  -4  12  -8      728.78      800.69     79.86 o 
  -2  12  -8      553.26      534.45     51.03 o 
   0  12  -8       81.67       78.30     33.93 o 
   2  12  -8     1330.80     1389.27    100.01 o 
   4  12  -8     1245.56     1101.82    181.23 o 
   6  12  -8     4501.59     4387.34    428.24 o 
   8  12  -8      509.55      439.36     58.79 o 
  10  12  -8      307.40      327.46     52.57 o 
  12  12  -8     1496.74     1212.70     94.60 o 
  14  12  -8     1603.93     1960.80    280.53 o 
  16  12  -8     1638.50     1657.66    116.65 o 
  18  12  -8      143.99      202.51     43.89 o 
  20  12  -8       22.56       31.88     32.80 o 
  -7  13  -8     1943.95     2105.56    224.19 o 
  -5  13  -8     1033.64      988.28     75.48 o 
  -3  13  -8      712.71      927.65     90.29 o 
  -1  13  -8       36.18       19.60     33.21 o 
   1  13  -8      844.71      944.97    120.40 o 
   3  13  -8      759.21      759.49     76.35 o 
   5  13  -8     1980.34     1988.41    116.73 o 
   7  13  -8     1320.26     1438.93    274.32 o 
   9  13  -8      401.62      356.32     57.85 o 
  11  13  -8      703.24      773.02    160.12 o 
  13  13  -8     1103.47     1073.45     94.74 o 
  15  13  -8     1093.98     1201.05     99.64 o 
  -2  14  -8        1.77       39.22     44.69 o 
   0  14  -8       44.83       98.71     43.47 o 
   2  14  -8      147.07      179.81     89.37 o 
   4  14  -8      513.56      493.57     67.16 o 
   6  14  -8      962.51      900.16     87.77 o 
   8  14  -8      444.51      398.62     63.62 o 
  10  14  -8      187.09      202.60     52.31 o 
  12  14  -8      483.04      414.87     73.24 o 
 -23   1  -7       44.37       63.47     53.37 o 
 -21   1  -7      106.73      133.00     41.00 o 
 -19   1  -7       56.09       26.07     29.84 o 
 -17   1  -7      321.39      417.66     79.44 o 
 -15   1  -7      313.78      364.74     84.41 o 
 -13   1  -7      817.29      762.49     36.31 o 
 -11   1  -7      189.41      176.72     18.73 o 
  -9   1  -7       25.43       29.46     11.31 o 
  -7   1  -7      781.69      815.26     32.84 o 
  -5   1  -7      111.63      128.52     13.85 o 
  -3   1  -7      886.38      923.51     33.78 o 
  -1   1  -7    10551.69    11555.77    251.24 o 
   1   1  -7     2061.86     2171.24     56.72 o 
   3   1  -7     2404.72     2527.55     63.14 o 
   5   1  -7     1815.59     1999.23     59.53 o 
   7   1  -7     2795.61     3138.86     86.90 o 
   9   1  -7      143.14      165.32     21.07 o 
  11   1  -7        5.92       -4.77      9.54 o 
  13   1  -7     8706.14     9339.60    232.67 o 
  15   1  -7     3094.67     2968.67    129.36 o 
  17   1  -7       39.42       24.23     11.64 o 
  19   1  -7       92.21      109.44     17.40 o 
  21   1  -7      313.51      356.40     48.41 o 
  23   1  -7       59.14       55.81     21.89 o 
  25   1  -7      483.93      500.82     64.55 o 
  27   1  -7       22.81       -9.65     19.31 o 
  29   1  -7      126.88      108.44     44.69 o 
  31   1  -7       32.63       16.30     32.16 o 
 -24   2  -7       32.53       20.83     39.92 o 
 -22   2  -7       12.88      -15.15     30.30 o 
 -20   2  -7        3.48       -8.16     30.68 o 
 -18   2  -7      228.45      227.02     46.30 o 
 -16   2  -7     1590.16     1745.33    110.47 o 
 -14   2  -7      428.61      382.12     44.52 o 
 -12   2  -7      279.04      263.73     23.04 o 
 -10   2  -7       24.05       25.41     11.82 o 
  -8   2  -7      516.26      560.57     32.25 o 
  -6   2  -7      614.59      590.71     30.63 o 
  -4   2  -7      167.28      180.85     22.22 o 
  -2   2  -7     3071.39     3290.19     81.59 o 
   0   2  -7     1284.58     1272.05     40.30 o 
   2   2  -7        9.28        7.45      5.65 o 
   4   2  -7       51.01       42.19      6.99 o 
   6   2  -7     1417.35     1675.89     54.43 o 
   8   2  -7    13275.49    15100.47    455.53 o 
  10   2  -7     6632.73     6684.60    217.67 o 
  12   2  -7      162.01      169.84     18.12 o 
  14   2  -7     7545.16     7379.48    163.51 o 
  16   2  -7     4614.57     4335.93    106.33 o 
  18   2  -7      317.56      326.47     21.67 o 
  20   2  -7        6.07       -4.38     14.84 o 
  22   2  -7      122.78      106.83     26.33 o 
  24   2  -7      379.11      346.57     45.93 o 
  26   2  -7      252.95      204.33     36.86 o 
  28   2  -7      485.60      435.26     68.27 o 
  30   2  -7      323.87      263.87     48.78 o 
 -23   3  -7       78.23      138.22     63.30 o 
 -21   3  -7       43.79       16.20     54.62 o 
 -19   3  -7      383.19      381.37     58.32 o 
 -17   3  -7      437.17      419.30     56.09 o 
 -15   3  -7     1132.78     1093.92     88.13 o 
 -13   3  -7     1238.75     1220.64     55.68 o 
 -11   3  -7      438.31      456.87     29.90 o 
  -9   3  -7      283.01      253.76     22.47 o 
  -7   3  -7      160.37      188.51     22.23 o 
  -5   3  -7      103.87      120.45     23.12 o 
  -3   3  -7     1607.74     1577.65     68.17 o 
  -1   3  -7     1012.01     1010.94     49.87 o 
   1   3  -7     3490.74     3925.80    110.29 o 
   3   3  -7      710.17      724.74     30.46 o 
   5   3  -7      401.57      358.28     28.61 o 
   7   3  -7      553.13      522.70     34.58 o 
   9   3  -7     1918.72     1956.24    114.20 o 
  11   3  -7       40.46       48.41     15.80 o 
  13   3  -7      428.55      461.78     29.83 o 
  15   3  -7     4287.35     4230.54    101.68 o 
  17   3  -7      781.65      736.45     44.79 o 
  19   3  -7      513.90      518.29     51.63 o 
  21   3  -7      524.63      554.38     80.68 o 
  23   3  -7       13.10       37.81     39.72 o 
  25   3  -7       11.32       14.16     22.50 o 
  27   3  -7      673.81      742.65    112.96 o 
  29   3  -7      176.17      210.48     59.58 o 
  31   3  -7       24.37       30.31     33.21 o 
 -22   4  -7      500.02      636.63    143.99 o 
 -20   4  -7       57.06        8.81     34.98 o 
 -18   4  -7       83.01       23.58     28.09 o 
 -16   4  -7      189.12      145.03     37.71 o 
 -14   4  -7     2998.86     2723.94    100.80 o 
 -12   4  -7     2066.69     2097.85     79.61 o 
 -10   4  -7      521.76      438.26     36.09 o 
  -8   4  -7      192.35      174.09     23.21 o 
  -6   4  -7      534.58      522.45     41.22 o 
  -4   4  -7     4049.19     4681.22    133.63 o 
  -2   4  -7      336.29      400.63     52.89 o 
   0   4  -7     3885.94     4217.13    117.46 o 
   2   4  -7     1440.46     1498.18     51.73 o 
   4   4  -7      481.72      533.96     41.49 o 
   6   4  -7     1023.08     1019.40     53.37 o 
   8   4  -7      643.31      779.52     62.06 o 
  10   4  -7       11.73       17.05     13.08 o 
  12   4  -7      213.93      231.31     27.17 o 
  14   4  -7      157.94      161.18     28.55 o 
  16   4  -7      139.47      103.86     14.85 o 
  18   4  -7      257.53      275.18     26.76 o 
  20   4  -7        5.93       -1.83     27.31 o 
  22   4  -7       57.33       28.34     20.20 o 
  24   4  -7      246.12      244.59     38.50 o 
  26   4  -7      378.93      308.61     45.54 o 
  28   4  -7       85.19       33.98     30.38 o 
  30   4  -7      140.71      182.75     45.54 o 
 -23   5  -7       13.18        3.48     43.44 o 
 -21   5  -7      185.57      226.05     75.72 o 
 -19   5  -7       72.08       61.34     35.95 o 
 -17   5  -7       95.11      135.88     39.23 o 
 -15   5  -7       91.96      100.09     33.21 o 
 -13   5  -7     4426.49     3907.01    128.74 o 
 -11   5  -7      297.67      304.38     43.53 o 
  -9   5  -7     1399.65     1411.20     67.55 o 
  -7   5  -7       24.05       44.97     16.20 o 
  -5   5  -7      262.15      298.96     27.71 o 
  -3   5  -7      130.88       80.26     16.57 o 
  -1   5  -7       16.17       35.63     19.10 o 
   1   5  -7     2544.01     2509.61     64.56 o 
   3   5  -7     1647.71     1897.62     51.63 o 
   5   5  -7       43.48       26.58      9.69 o 
   7   5  -7      309.11      346.74     47.17 o 
   9   5  -7     2108.08     2222.12     87.56 o 
  11   5  -7      130.89       98.72     20.85 o 
  13   5  -7     1039.79     1044.16     56.09 o 
  15   5  -7      441.46      449.43     31.99 o 
  17   5  -7       85.53       91.81     19.55 o 
  19   5  -7       52.59       28.03     16.72 o 
  21   5  -7        0.62       -8.94     17.87 o 
  23   5  -7      130.33      174.94     64.55 o 
  25   5  -7      241.75      291.28     42.95 o 
  27   5  -7      291.22      365.20     50.70 o 
  29   5  -7       21.04       45.08     32.12 o 
 -22   6  -7       45.16       47.96     43.78 o 
 -20   6  -7       29.79       70.13     52.13 o 
 -18   6  -7      413.11      420.64     62.30 o 
 -16   6  -7      443.60      569.98     65.81 o 
 -14   6  -7        1.14      -12.29     24.58 o 
 -12   6  -7      106.61      141.49     40.38 o 
 -10   6  -7      241.79      243.33     37.44 o 
  -8   6  -7       95.98       76.13     20.07 o 
  -6   6  -7      995.78     1022.85    107.07 o 
  -4   6  -7       15.61        5.86     12.36 o 
  -2   6  -7      221.57      194.79     22.84 o 
   0   6  -7      211.79      230.59     24.13 o 
   2   6  -7       56.03       52.52      9.46 o 
   4   6  -7     1017.50      860.20     63.07 o 
   6   6  -7      154.50       98.38     12.81 o 
   8   6  -7      162.75      147.76     20.41 o 
  10   6  -7      154.87      123.22     24.79 o 
  12   6  -7       19.29        3.41     13.72 o 
  14   6  -7     1437.36     1390.10    101.78 o 
  16   6  -7     1782.06     1675.38     84.77 o 
  18   6  -7      219.17      278.01     45.65 o 
  20   6  -7     1169.07     1244.91     54.58 o 
  22   6  -7      497.42      512.77     60.82 o 
  24   6  -7       25.56       28.67     26.16 o 
  26   6  -7       62.49       20.05     22.99 o 
  28   6  -7      393.62      497.29     61.86 o 
 -21   7  -7        0.13      -19.31     38.62 o 
 -19   7  -7      625.85      684.23     78.76 o 
 -17   7  -7      177.40      112.15     52.13 o 
 -15   7  -7       22.12       47.17     32.44 o 
 -13   7  -7      128.85       72.43     23.38 o 
 -11   7  -7     1199.78     1243.68     66.03 o 
  -9   7  -7       61.62       43.37     32.46 o 
  -7   7  -7        6.16       -3.01     16.42 o 
  -5   7  -7     1253.31     1352.43     60.06 o 
  -3   7  -7     1471.69     1469.61     62.03 o 
  -1   7  -7        5.95        7.52     14.19 o 
   1   7  -7       32.73       18.21     12.90 o 
   3   7  -7      475.51      474.75     25.40 o 
   5   7  -7      246.07      231.93     18.14 o 
   7   7  -7       93.26      107.97     14.71 o 
   9   7  -7      236.65      251.51     28.67 o 
  11   7  -7       35.14       39.27     14.52 o 
  13   7  -7      414.89      491.91     34.86 o 
  15   7  -7        8.99       -4.65     11.45 o 
  17   7  -7     1370.90     1293.77     48.81 o 
  19   7  -7       10.11       18.81     14.07 o 
  21   7  -7       92.52      100.03     29.43 o 
  23   7  -7      332.81      373.31     49.06 o 
  25   7  -7      136.45      150.74     45.93 o 
  27   7  -7       32.70       44.69     48.41 o 
 -20   8  -7       45.09       71.81     48.25 o 
 -18   8  -7      394.48      445.77     66.64 o 
 -16   8  -7       21.52       46.62     35.70 o 
 -14   8  -7       18.86       35.32     30.68 o 
 -12   8  -7      623.33      569.81     48.42 o 
 -10   8  -7       31.69       62.74     23.21 o 
  -8   8  -7      167.88      202.14     29.83 o 
  -6   8  -7        6.71       -0.43     15.64 o 
  -4   8  -7     1055.97      985.87     78.48 o 
  -2   8  -7     1129.73     1140.46     82.86 o 
   0   8  -7      832.33      835.43     50.76 o 
   2   8  -7       49.52       27.19     33.33 o 
   4   8  -7     2035.03     1919.75     56.97 o 
   6   8  -7      125.55       98.35     14.26 o 
   8   8  -7      143.80      125.42     16.22 o 
  10   8  -7       54.68       54.60     15.64 o 
  12   8  -7     4714.45     4212.88    334.70 o 
  14   8  -7       34.11       63.32     14.55 o 
  16   8  -7      854.55      803.92     83.13 o 
  18   8  -7      849.09      807.58     57.17 o 
  20   8  -7       10.05       18.22     20.32 o 
  22   8  -7      166.22      139.50     36.74 o 
  24   8  -7       40.61       26.88     30.38 o 
  26   8  -7        4.55       10.21     30.68 o 
 -19   9  -7       81.13       -3.72     40.37 o 
 -17   9  -7      137.55      266.94     54.42 o 
 -15   9  -7      411.56      448.50     65.81 o 
 -13   9  -7      760.37      715.89     75.42 o 
 -11   9  -7       17.64       23.76     22.84 o 
  -9   9  -7       33.13       27.05     23.00 o 
  -7   9  -7     1488.04     1404.77     72.08 o 
  -5   9  -7     1465.94     1687.64     77.35 o 
  -3   9  -7     1427.46     1411.48     66.81 o 
  -1   9  -7     8064.57     7989.91    228.19 o 
   1   9  -7     6970.99     6745.28    356.40 o 
   3   9  -7      357.69      333.50    117.92 o 
   5   9  -7      512.65      455.40     65.79 o 
   7   9  -7       81.36       63.55     17.76 o 
   9   9  -7      977.59      945.22     98.72 o 
  11   9  -7      834.75      830.39     46.60 o 
  13   9  -7      940.85     1019.00     66.43 o 
  15   9  -7      678.86      659.22     44.39 o 
  17   9  -7      678.06      723.19     49.89 o 
  19   9  -7      107.39      146.99     27.54 o 
  21   9  -7      111.16      143.85     35.70 o 
  23   9  -7       74.76      105.25     57.10 o 
  25   9  -7      344.92      419.76     56.55 o 
 -16  10  -7      133.60      131.44     49.45 o 
 -14  10  -7       32.88       12.41     35.11 o 
 -12  10  -7        8.40       -3.36     25.29 o 
 -10  10  -7      131.04      141.00     30.56 o 
  -8  10  -7        8.25       16.86     22.84 o 
  -6  10  -7      482.99      451.33     44.98 o 
  -4  10  -7     2100.84     2073.79     86.90 o 
  -2  10  -7       74.08       81.43     24.73 o 
   0  10  -7      882.23      855.16     56.02 o 
   2  10  -7      165.35      221.10     39.83 o 
   4  10  -7      578.37      505.99     54.33 o 
   6  10  -7       47.31       16.67     31.03 o 
   8  10  -7       27.79        9.18     16.80 o 
  10  10  -7      150.36      146.04     47.88 o 
  12  10  -7       38.01        4.24     20.85 o 
  14  10  -7      249.71      213.83     38.48 o 
  16  10  -7      371.46      368.57     37.11 o 
  18  10  -7      539.86      469.25     42.95 o 
  20  10  -7       76.54       86.26     25.22 o 
  22  10  -7        4.36        6.38     62.06 o 
  24  10  -7        9.78       -9.53     40.96 o 
 -15  11  -7      194.10      194.21     57.93 o 
 -13  11  -7       31.58      -18.73     37.47 o 
 -11  11  -7       89.51       48.28     32.34 o 
  -9  11  -7        3.25      -11.69     23.38 o 
  -7  11  -7        7.46        1.19     23.38 o 
  -5  11  -7        5.99      -10.97     21.93 o 
  -3  11  -7     5680.33     5393.66    218.63 o 
  -1  11  -7     1100.04     1162.37     88.81 o 
   1  11  -7      105.66      142.03     28.59 o 
   3  11  -7     1327.43     1341.67     87.72 o 
   5  11  -7      329.92      264.53    112.96 o 
   7  11  -7      318.32      289.47     44.53 o 
   9  11  -7      718.67      665.20     76.96 o 
  11  11  -7       52.50       48.06     21.12 o 
  13  11  -7       24.23       48.64     38.48 o 
  15  11  -7        1.15       14.21     25.41 o 
  17  11  -7        0.17      -10.33     20.66 o 
  19  11  -7       39.33       26.41     28.92 o 
  21  11  -7       26.41       -4.97     37.24 o 
 -12  12  -7      176.52      120.14     48.78 o 
 -10  12  -7       18.18       22.42     30.48 o 
  -8  12  -7       99.22      148.84     38.49 o 
  -6  12  -7       74.00       90.24     31.27 o 
  -4  12  -7     1853.34     2012.09     91.20 o 
  -2  12  -7      224.22      207.18     45.32 o 
   0  12  -7       66.73       47.53     24.46 o 
   2  12  -7      273.07      263.57     47.17 o 
   4  12  -7      247.31      336.13     50.82 o 
   6  12  -7      393.50      481.40     60.82 o 
   8  12  -7      149.57      106.75     38.62 o 
  10  12  -7      769.39      641.80     68.92 o 
  12  12  -7      271.14      260.68     48.41 o 
  14  12  -7       13.65       -9.69     21.54 o 
  16  12  -7      127.64      133.53     36.36 o 
  18  12  -7       55.59       27.53     29.23 o 
  20  12  -7       11.82      -14.07     59.58 o 
  -9  13  -7        1.94       27.50     31.93 o 
  -7  13  -7        3.16       12.61     34.57 o 
  -5  13  -7      217.59      231.45     47.53 o 
  -3  13  -7      888.33     1022.45     73.57 o 
  -1  13  -7       15.74      -14.30     28.61 o 
   1  13  -7      147.20      178.18     46.30 o 
   3  13  -7      154.99      228.43     47.30 o 
   5  13  -7      203.28      195.02     45.24 o 
   7  13  -7       59.54       84.41     53.37 o 
   9  13  -7      464.91      347.16     56.09 o 
  11  13  -7      383.30      284.09     52.57 o 
  13  13  -7       52.59       64.55     36.86 o 
  15  13  -7       31.77       33.79     39.72 o 
  17  13  -7       34.69      -24.83     49.65 o 
  -6  14  -7        9.21      -15.50     31.01 o 
  -4  14  -7       12.11        2.04     30.03 o 
  -2  14  -7      524.17      462.77     70.75 o 
   0  14  -7       73.43       85.65     42.13 o 
   2  14  -7       66.81       66.30     38.50 o 
   4  14  -7       18.47      -10.48     31.45 o 
   6  14  -7       32.24       29.43     35.95 o 
   8  14  -7       67.21       43.33     83.17 o 
  10  14  -7       82.02       62.06     42.13 o 
  12  14  -7      106.69       83.70     50.89 o 
 -24   0  -6      754.07      796.90    126.61 o 
 -22   0  -6     3390.44     3617.06    245.77 o 
 -20   0  -6     7870.91     8227.15    429.48 o 
 -18   0  -6     5926.58     5444.22    317.77 o 
 -16   0  -6     1314.14     1328.16    134.06 o 
 -14   0  -6      849.38      782.59     50.74 o 
 -12   0  -6     1474.60     1361.72    107.99 o 
 -10   0  -6     5021.95     4709.79    164.71 o 
  -8   0  -6    11359.24    11436.31    360.80 o 
  -6   0  -6       56.29       51.12     14.04 o 
  -4   0  -6      224.92      344.77     29.84 o 
  -2   0  -6   100450.64   114512.68   3728.78 o 
   0   0  -6    50725.62    52655.87   1601.24 o 
   2   0  -6    26936.43    27241.83    850.27 o 
   4   0  -6    28237.60    29802.92   1010.39 o 
   6   0  -6    10789.87    11319.76    348.42 o 
   8   0  -6       13.58       32.27     14.90 o 
  10   0  -6    20747.93    20967.55    849.03 o 
  12   0  -6    65631.90    66275.68   1900.23 o 
  14   0  -6    21760.85    21326.30    653.01 o 
  16   0  -6      230.85      186.19     22.02 o 
  18   0  -6      395.48      359.71     29.79 o 
  20   0  -6     2021.73     1891.70    121.64 o 
  22   0  -6     1594.70     1496.97    109.23 o 
  24   0  -6       53.69       79.44     37.24 o 
  26   0  -6     3229.28     3239.72    191.16 o 
  28   0  -6      833.13      613.19     89.37 o 
  30   0  -6      153.02      131.57     52.13 o 
  32   0  -6      651.15      528.78     91.85 o 
 -25   1  -6      217.76      295.37     62.90 o 
 -23   1  -6     2029.74     2146.84    127.19 o 
 -21   1  -6     4391.87     4142.25    189.56 o 
 -19   1  -6     8885.56     8590.94    313.34 o 
 -17   1  -6     4275.20     4137.06    294.18 o 
 -15   1  -6     1361.19     1164.33     85.12 o 
 -13   1  -6     3833.84     3915.09    100.78 o 
 -11   1  -6     7133.46     6872.73    160.45 o 
  -9   1  -6    20506.51    20534.19    442.60 o 
  -7   1  -6     5018.85     4855.12    115.56 o 
  -5   1  -6     1312.75     1308.98     54.47 o 
  -3   1  -6    21045.95    23267.81    498.19 o 
  -1   1  -6    47648.15    50010.27   1051.39 o 
   1   1  -6    37724.14    38851.40    816.78 o 
   3   1  -6     8237.63     7557.50    168.18 o 
   5   1  -6     9261.12     9936.95    251.26 o 
   7   1  -6       18.84       19.41      9.54 o 
   9   1  -6    15327.38    16481.91    473.96 o 
  11   1  -6     9096.27     8237.58    239.79 o 
  13   1  -6     6942.49     6398.51    146.41 o 
  15   1  -6     6739.38     6452.61    145.75 o 
  17   1  -6       36.65       34.78     12.90 o 
  19   1  -6     3570.38     3562.91    179.98 o 
  21   1  -6     3191.48     2971.11    119.33 o 
  23   1  -6     3042.85     3118.58    124.64 o 
  25   1  -6     1635.45     1734.30    110.47 o 
  27   1  -6     1120.09     1034.00     83.17 o 
  29   1  -6      160.01       62.94     65.79 o 
  31   1  -6      195.74      163.45     43.78 o 
 -24   2  -6     1370.20     1353.45    113.13 o 
 -22   2  -6     2663.35     2815.04    302.87 o 
 -20   2  -6     3585.31     3505.40    168.49 o 
 -18   2  -6     2415.57     2306.41    122.84 o 
 -16   2  -6      365.82      339.89     46.49 o 
 -14   2  -6     1384.90     1192.17     72.94 o 
 -12   2  -6     3012.40     2852.04     79.07 o 
 -10   2  -6    29277.47    28900.46   1004.38 o 
  -8   2  -6     5339.83     4834.33    116.08 o 
  -6   2  -6     6303.53     6154.78    144.83 o 
  -4   2  -6     6757.68     7626.31    203.33 o 
  -2   2  -6    47350.67    53429.29   1290.76 o 
   0   2  -6    23990.72    24630.18    608.26 o 
   2   2  -6    13183.23    12850.60    322.86 o 
   4   2  -6     5627.70     5405.13    141.79 o 
   6   2  -6     5843.87     6001.88    198.34 o 
   8   2  -6    23203.17    25031.98    720.60 o 
  10   2  -6    65706.21    69990.53   1994.16 o 
  12   2  -6    31907.06    32034.11    766.34 o 
  14   2  -6    15071.49    15219.64    320.23 o 
  16   2  -6     1075.85      961.47     40.64 o 
  18   2  -6      706.93      727.81     30.29 o 
  20   2  -6     2381.68     2359.54    100.93 o 
  22   2  -6     2777.94     2866.43    172.54 o 
  24   2  -6     4615.55     4547.57    170.25 o 
  26   2  -6     1218.35     1161.46    151.44 o 
  28   2  -6      146.02      179.32     37.47 o 
  30   2  -6      578.64      558.52     64.05 o 
 -25   3  -6        4.97      -19.86     39.72 o 
 -23   3  -6     2420.24     2780.45    147.46 o 
 -21   3  -6     3215.58     3156.57    158.80 o 
 -19   3  -6     1516.39     1602.88    114.06 o 
 -17   3  -6        0.30       -1.24     24.58 o 
 -15   3  -6      155.63      126.61     33.21 o 
 -13   3  -6     3703.78     3597.10     98.38 o 
 -11   3  -6    19962.64    20397.40    497.23 o 
  -9   3  -6    16727.65    17047.46    431.59 o 
  -7   3  -6     3305.39     2849.60     90.87 o 
  -5   3  -6     5993.44     6392.20    172.65 o 
  -3   3  -6     3012.70     2784.26     85.90 o 
  -1   3  -6    14267.34    13970.34    348.59 o 
   1   3  -6    17310.18    16468.56    424.96 o 
   3   3  -6     8215.58     8315.50    214.88 o 
   5   3  -6     4932.85     5058.41    168.49 o 
   7   3  -6     1810.45     1648.41     96.82 o 
   9   3  -6    10367.75    10555.77    446.86 o 
  11   3  -6    19369.85    18983.87    568.75 o 
  13   3  -6    38410.75    39642.93    938.32 o 
  15   3  -6    13750.51    13869.85    296.96 o 
  17   3  -6      172.79      209.28     17.38 o 
  19   3  -6      750.65      721.23     43.02 o 
  21   3  -6     4038.35     4065.32    149.18 o 
  23   3  -6     4950.78     4957.71    179.03 o 
  25   3  -6     2572.43     2639.52    289.22 o 
  27   3  -6      313.64      366.30     49.15 o 
  29   3  -6      421.73      406.69     53.52 o 
  31   3  -6      938.95      933.76     80.75 o 
 -24   4  -6      604.92      571.48     78.10 o 
 -22   4  -6     3137.78     3025.54    159.71 o 
 -20   4  -6     3337.98     3137.57    156.20 o 
 -18   4  -6      660.13      675.13    132.82 o 
 -16   4  -6      536.09      577.41     63.20 o 
 -14   4  -6     7642.15     7370.24    377.35 o 
 -12   4  -6     5481.66     5511.72    163.22 o 
 -10   4  -6    17362.43    17558.19    452.02 o 
  -8   4  -6    12295.66    12656.96    324.21 o 
  -6   4  -6     5658.69     5922.55    164.59 o 
  -4   4  -6     1142.57     1191.22     57.85 o 
  -2   4  -6      119.34       46.88     11.89 o 
   0   4  -6    15520.42    15549.01    390.10 o 
   2   4  -6    16977.69    17442.97    374.72 o 
   4   4  -6     3716.53     3533.85    100.18 o 
   6   4  -6     5002.72     5670.85    186.90 o 
   8   4  -6    14010.86    13680.77    474.17 o 
  10   4  -6    22164.42    21338.12    644.21 o 
  12   4  -6    24098.58    25564.71    749.54 o 
  14   4  -6    10875.14    10568.15    269.46 o 
  16   4  -6     3063.86     3085.55     94.94 o 
  18   4  -6     3383.60     3615.86     93.87 o 
  20   4  -6     1264.21     1339.92     69.19 o 
  22   4  -6     3880.66     4159.62    156.11 o 
  24   4  -6     3434.24     3187.32    135.97 o 
  26   4  -6     1348.36     1356.00     90.09 o 
  28   4  -6       41.99       26.95     30.38 o 
  30   4  -6      695.95      838.72    146.47 o 
 -23   5  -6     1879.14     2183.94    270.60 o 
 -21   5  -6     5264.05     5225.34    292.94 o 
 -19   5  -6     5258.80     4846.28    290.46 o 
 -17   5  -6        4.18        1.24     24.58 o 
 -15   5  -6     4185.45     4054.04    174.66 o 
 -13   5  -6      230.40      181.28     25.83 o 
 -11   5  -6    18488.64    18384.01    483.50 o 
  -9   5  -6    11809.97    11600.72    311.72 o 
  -7   5  -6     7592.43     7582.89    209.77 o 
  -5   5  -6     1161.54      991.35     78.22 o 
  -3   5  -6     2661.40     2676.47     87.81 o 
  -1   5  -6    12064.63    12090.97    311.73 o 
   1   5  -6    19984.58    19879.92    425.77 o 
   3   5  -6    10416.14    10163.00    223.07 o 
   5   5  -6      718.57      865.59     35.80 o 
   7   5  -6     4542.19     5087.97    330.18 o 
   9   5  -6     1835.61     1343.34    146.47 o 
  11   5  -6    10277.39    10739.70    336.13 o 
  13   5  -6     7820.11     6886.96    183.43 o 
  15   5  -6     1166.76     1202.12     48.69 o 
  17   5  -6      247.90      243.00     33.29 o 
  19   5  -6     1739.05     1795.17     69.70 o 
  21   5  -6     2062.11     1892.75     90.09 o 
  23   5  -6     1857.52     1950.24     96.12 o 
  25   5  -6     1399.62     1416.45     85.30 o 
  27   5  -6      220.26      230.81     42.95 o 
  29   5  -6       74.20       56.96     29.48 o 
 -22   6  -6     4626.13     4610.07    217.59 o 
 -20   6  -6     2524.84     2483.14    173.78 o 
 -18   6  -6     1581.60     1399.87    203.57 o 
 -16   6  -6      202.87      169.92     41.22 o 
 -14   6  -6      157.56      169.72     40.96 o 
 -12   6  -6     5614.70     5597.92    168.17 o 
 -10   6  -6    10208.02    10276.04    364.94 o 
  -8   6  -6     9595.47     9629.04    263.24 o 
  -6   6  -6     5692.51     5688.15    164.48 o 
  -4   6  -6     1083.68     1007.25     49.67 o 
  -2   6  -6    16599.26    17681.76    442.53 o 
   0   6  -6    21679.55    22018.11    470.27 o 
   2   6  -6    14662.36    14489.36    317.82 o 
   4   6  -6     2389.29     2313.52     66.30 o 
   6   6  -6     1513.61     1470.66     46.51 o 
   8   6  -6      743.19     1002.57     65.45 o 
  10   6  -6     5383.93     5399.36    145.66 o 
  12   6  -6     2909.06     2847.69     87.34 o 
  14   6  -6    13219.41    13484.30    556.85 o 
  16   6  -6       57.15       59.05     16.80 o 
  18   6  -6      901.65      928.64     47.58 o 
  20   6  -6     1016.29      926.18     63.62 o 
  22   6  -6     2824.47     3057.85    102.93 o 
  24   6  -6     3535.20     3576.80    118.62 o 
  26   6  -6     1772.15     1967.50    137.24 o 
  28   6  -6      169.95      135.56     42.20 o 
 -21   7  -6     2128.48     2169.06    240.81 o 
 -19   7  -6     2628.08     2694.36    377.35 o 
 -17   7  -6      217.39      264.80     53.37 o 
 -15   7  -6       34.71       29.79     31.02 o 
 -13   7  -6     3625.06     3464.36    119.93 o 
 -11   7  -6     9419.15     9309.59    266.25 o 
  -9   7  -6     8461.57     8391.63    249.42 o 
  -7   7  -6     6519.44     6707.86    196.39 o 
  -5   7  -6     1359.83     1341.75     74.00 o 
  -3   7  -6     3703.84     3998.22    121.71 o 
  -1   7  -6    21461.84    22557.76    558.12 o 
   1   7  -6    22329.43    22940.07    485.47 o 
   3   7  -6     5245.19     5046.63    107.00 o 
   5   7  -6     2228.52     2067.23     57.68 o 
   7   7  -6      676.25      668.24     41.21 o 
   9   7  -6     1868.75     1714.68     59.41 o 
  11   7  -6       92.26      117.24     18.19 o 
  13   7  -6      410.88      374.96     25.85 o 
  15   7  -6     8171.34     8120.12    187.35 o 
  17   7  -6      888.85      905.48     53.39 o 
  19   7  -6     1685.63     1703.56     57.96 o 
  21   7  -6     3782.52     4026.14    124.37 o 
  23   7  -6     6179.07     6676.02    236.06 o 
  25   7  -6     3467.92     3732.52    212.26 o 
  27   7  -6      415.60      318.76     53.35 o 
 -20   8  -6     1956.19     1922.92    212.26 o 
 -18   8  -6     1172.19     1253.90    104.44 o 
 -16   8  -6      350.50      273.63     51.23 o 
 -14   8  -6       57.41       74.66     35.19 o 
 -12   8  -6     6342.05     6419.80    193.67 o 
 -10   8  -6     8986.61     9233.57    264.86 o 
  -8   8  -6     6065.73     6373.72    187.34 o 
  -6   8  -6       52.97       67.99     20.78 o 
  -4   8  -6     3020.71     3000.16    110.88 o 
  -2   8  -6    12846.71    12694.84    330.86 o 
   0   8  -6    17718.72    17674.00    450.22 o 
   2   8  -6    11964.24    11962.04    365.56 o 
   4   8  -6     2944.95     2772.04     73.71 o 
   6   8  -6      202.77      232.68     18.66 o 
   8   8  -6      102.56       94.48     14.51 o 
  10   8  -6    16257.98    16372.50    406.44 o 
  12   8  -6     3036.83     2948.19     93.37 o 
  14   8  -6     3172.27     3248.53     87.27 o 
  16   8  -6        8.14       34.96     18.12 o 
  18   8  -6      659.05      621.22     45.28 o 
  20   8  -6     1463.73     1464.60    123.44 o 
  22   8  -6     2418.28     2546.64    117.61 o 
  24   8  -6     1771.93     2211.37    125.37 o 
  26   8  -6      400.10      441.55     89.37 o 
 -19   9  -6     1756.95     1809.30    133.87 o 
 -17   9  -6      213.95      312.40     58.99 o 
 -15   9  -6      446.37      538.06     71.72 o 
 -13   9  -6     1028.32     1185.03     72.34 o 
 -11   9  -6     5193.09     4925.46    164.63 o 
  -9   9  -6     3430.14     3444.98    122.36 o 
  -7   9  -6     7787.81     8149.75    233.28 o 
  -5   9  -6      248.76      188.21     27.69 o 
  -3   9  -6      499.57      544.35     43.94 o 
  -1   9  -6     2574.56     2578.94     93.10 o 
   1   9  -6     6805.64     6476.76    188.11 o 
   3   9  -6     9456.77     9621.64    255.66 o 
   5   9  -6      289.73      332.39     29.58 o 
   7   9  -6      406.15      399.59     26.08 o 
   9   9  -6    11581.98    10545.25    519.47 o 
  11   9  -6     8642.65     8410.76    222.84 o 
  13   9  -6     3229.44     3218.90    104.45 o 
  15   9  -6     1780.65     1643.21     70.27 o 
  17   9  -6      178.56      132.87     25.29 o 
  19   9  -6      327.04      301.71     34.74 o 
  21   9  -6     2271.38     2537.64    114.97 o 
  23   9  -6     1559.76     1779.19    150.19 o 
  25   9  -6      365.74      397.44     88.13 o 
 -18  10  -6      559.49      747.63     88.53 o 
 -16  10  -6       35.62       -3.12     36.98 o 
 -14  10  -6      693.41      706.26     76.35 o 
 -12  10  -6     2300.57     2520.58    104.63 o 
 -10  10  -6     4018.11     3682.69    135.16 o 
  -8  10  -6     1474.33     1501.61     79.61 o 
  -6  10  -6     5632.55     5600.51    177.94 o 
  -4  10  -6      360.43      323.55     36.65 o 
  -2  10  -6      718.07      748.40     51.88 o 
   0  10  -6     3029.54     2829.92    102.20 o 
   2  10  -6     6958.02     6658.74    244.84 o 
   4  10  -6     2965.70     2894.54    242.05 o 
   6  10  -6     1751.28     1362.85    119.97 o 
   8  10  -6     3647.97     3541.61    116.76 o 
  10  10  -6     5151.94     5100.86    189.20 o 
  12  10  -6     4128.00     4043.50    156.93 o 
  14  10  -6     4038.42     3877.97    192.45 o 
  16  10  -6     1780.97     1758.30     73.40 o 
  18  10  -6      669.31      629.01     48.35 o 
  20  10  -6      399.06      473.61     44.89 o 
  22  10  -6     1213.31     1463.89     97.41 o 
  24  10  -6       78.78       73.24     58.34 o 
 -15  11  -6        8.37      -18.86     37.71 o 
 -13  11  -6      371.58      431.93     67.16 o 
 -11  11  -6     1906.42     1801.66    116.01 o 
  -9  11  -6     2173.02     2164.33    118.30 o 
  -7  11  -6     1600.40     1663.66     84.48 o 
  -5  11  -6      749.09      801.37     60.38 o 
  -3  11  -6     1015.64      956.04     63.53 o 
  -1  11  -6     3967.20     3816.66    130.37 o 
   1  11  -6     4301.36     4159.62    171.09 o 
   3  11  -6     1173.83     1077.45     82.50 o 
   5  11  -6      696.85      678.64     64.05 o 
   7  11  -6       28.24       29.88     25.05 o 
   9  11  -6     3717.93     3673.19    122.73 o 
  11  11  -6     4599.12     4709.64    149.31 o 
  13  11  -6     4525.84     4383.03    260.67 o 
  15  11  -6     2459.67     2112.83    105.15 o 
  17  11  -6       14.19       64.70     28.92 o 
  19  11  -6      825.08      668.61     66.64 o 
  21  11  -6      179.74      176.26     59.58 o 
  23  11  -6      317.66      370.03     55.27 o 
 -14  12  -6      652.09      900.92     95.56 o 
 -12  12  -6     1411.40     1519.14     93.27 o 
 -10  12  -6     2656.06     2488.87    110.36 o 
  -8  12  -6      799.45      825.32     66.27 o 
  -6  12  -6     1025.86      984.94     69.97 o 
  -4  12  -6      661.28      855.70     93.44 o 
  -2  12  -6     2196.94     2171.82     94.98 o 
   0  12  -6     2533.20     2530.95    123.75 o 
   2  12  -6     3432.54     3142.58    148.33 o 
   4  12  -6      581.41      571.09     62.30 o 
   6  12  -6       22.27      -13.65     27.31 o 
   8  12  -6     1059.78      912.70     77.18 o 
  10  12  -6     1861.55     1983.31    203.57 o 
  12  12  -6     1728.12     1702.38     99.63 o 
  14  12  -6     1159.64     1023.89    116.68 o 
  16  12  -6      745.92      745.35     76.96 o 
  18  12  -6       15.52       36.00     29.23 o 
  20  12  -6      508.29      521.33     84.41 o 
 -11  13  -6     1353.63     1427.57     91.32 o 
  -9  13  -6     1148.15     1172.57    159.35 o 
  -7  13  -6       25.98       25.27     28.82 o 
  -5  13  -6       32.15        8.60     26.99 o 
  -3  13  -6     2013.48     2051.09    115.15 o 
  -1  13  -6      945.54     1047.66     87.72 o 
   1  13  -6     4207.64     4419.31    185.19 o 
   3  13  -6     1592.18     1815.27    153.92 o 
   5  13  -6     1315.52     1255.69     96.55 o 
   7  13  -6      126.12      126.72     40.26 o 
   9  13  -6     1528.19     1538.25    407.14 o 
  11  13  -6     1819.82     2047.15    124.13 o 
  13  13  -6     1354.49     1472.61    148.95 o 
  15  13  -6      587.91      523.94     61.41 o 
  17  13  -6      240.59      279.48     48.06 o 
  -8  14  -6      293.52      403.46     57.65 o 
  -6  14  -6      681.98      688.35     86.44 o 
  -4  14  -6      342.46      512.24     56.62 o 
  -2  14  -6      978.45     1066.28     92.99 o 
   0  14  -6     2029.98     2183.45    248.25 o 
   2  14  -6     2092.77     2328.21    128.11 o 
   4  14  -6      337.94      273.88     51.23 o 
   6  14  -6       30.81        8.72     32.44 o 
   8  14  -6      489.33      483.61     64.05 o 
  10  14  -6      671.77      806.97     84.04 o 
  12  14  -6      429.34      507.12    114.20 o 
  14  14  -6      617.32      895.44    228.39 o 
  -1  15  -6      619.51      577.46     77.75 o 
   1  15  -6      704.66      805.46     88.13 o 
   3  15  -6     1401.39     1587.91    139.02 o 
   5  15  -6       61.07       31.97     42.20 o 
   7  15  -6      195.22      221.78     56.09 o 
 -25   1  -5        2.51      -17.55     35.11 o 
 -23   1  -5       26.42       -7.22     33.51 o 
 -21   1  -5      293.01      323.55     63.30 o 
 -19   1  -5      578.20      579.08     62.90 o 
 -17   1  -5      157.51      201.96     38.14 o 
 -15   1  -5     1721.70     1567.89     87.77 o 
 -13   1  -5     1194.18     1118.87     39.91 o 
 -11   1  -5       53.58       44.99     10.72 o 
  -9   1  -5      178.42      153.64     14.67 o 
  -7   1  -5     1456.68     1378.88     42.08 o 
  -5   1  -5     1865.12     1943.07     65.57 o 
  -3   1  -5     6352.60     7176.12    160.28 o 
  -1   1  -5       70.78       53.91      8.69 o 
   1   1  -5     1990.48     2035.63     72.38 o 
   3   1  -5     6566.39     7197.50    178.18 o 
   5   1  -5    17592.89    19084.86    458.44 o 
   7   1  -5     1235.83     1135.40     35.40 o 
   9   1  -5      882.60      878.35     37.71 o 
  11   1  -5       37.41       37.28      7.71 o 
  13   1  -5       21.28       36.04      8.02 o 
  15   1  -5     3040.69     2959.43     73.17 o 
  17   1  -5     1744.09     1851.63     55.87 o 
  19   1  -5       71.28       86.89     22.62 o 
  21   1  -5      398.39      357.22     40.37 o 
  23   1  -5     2117.97     2261.59    167.57 o 
  25   1  -5      551.90      565.11     55.11 o 
  27   1  -5      970.74      986.88    139.02 o 
  29   1  -5        9.07      -12.19     24.39 o 
  31   1  -5       14.49       -7.37     28.92 o 
 -26   2  -5        3.87       28.24     41.69 o 
 -24   2  -5       90.15       -6.68     54.62 o 
 -22   2  -5       27.29       36.23     32.44 o 
 -20   2  -5      101.39      165.17     41.22 o 
 -18   2  -5       40.18       29.79     26.33 o 
 -16   2  -5      633.49      561.94     57.93 o 
 -14   2  -5     9108.72     9010.82    209.56 o 
 -12   2  -5     2070.73     2107.28     60.94 o 
 -10   2  -5      212.73      202.79     16.95 o 
  -8   2  -5        4.16        1.17      8.73 o 
  -6   2  -5     3912.79     4109.98    154.80 o 
  -4   2  -5     3091.74     3670.20    103.50 o 
  -2   2  -5      505.22      518.38     39.90 o 
   0   2  -5     1389.52     1448.15     46.81 o 
   2   2  -5     1195.99     1090.68     61.24 o 
   4   2  -5     6136.87     6295.04    199.19 o 
   6   2  -5     4269.58     4327.07    196.12 o 
   8   2  -5    16386.17    17149.40    695.11 o 
  10   2  -5    34245.38    39117.35    929.24 o 
  12   2  -5     3370.20     3106.19     87.43 o 
  14   2  -5      509.05      509.89     23.54 o 
  16   2  -5     1740.22     1815.06     50.12 o 
  18   2  -5        9.68       15.37     10.74 o 
  20   2  -5     1931.64     2074.79    132.82 o 
  22   2  -5     1479.52     1473.44     77.24 o 
  24   2  -5       37.59       39.72     24.58 o 
  26   2  -5        7.56        0.76     22.62 o 
  28   2  -5       37.16        7.45     24.58 o 
  30   2  -5       12.58        2.17     27.92 o 
 -25   3  -5       44.66       52.82     41.22 o 
 -23   3  -5        3.00        2.42     32.44 o 
 -21   3  -5      158.88       92.70     38.50 o 
 -19   3  -5        2.02      -12.89     43.44 o 
 -17   3  -5       31.16       23.35     23.65 o 
 -15   3  -5     3420.49     3229.33    106.28 o 
 -13   3  -5      765.47      714.13     39.86 o 
 -11   3  -5      188.66      179.40     30.27 o 
  -9   3  -5      864.12      919.20     71.99 o 
  -7   3  -5     2285.65     2780.39     85.94 o 
  -5   3  -5      845.25      823.62     54.56 o 
  -3   3  -5       15.12        8.96     10.89 o 
  -1   3  -5      581.99      577.84     27.16 o 
   1   3  -5      155.23      169.78     23.76 o 
   3   3  -5     2196.99     2190.32     63.84 o 
   5   3  -5       24.37       18.62      8.78 o 
   7   3  -5     5758.89     5935.42    302.87 o 
   9   3  -5     5029.43     5481.44    178.17 o 
  11   3  -5      653.97      585.94     71.99 o 
  13   3  -5      240.60      318.49     45.81 o 
  15   3  -5       84.00       99.81     12.03 o 
  17   3  -5     1517.43     1547.07     51.44 o 
  19   3  -5      504.81      552.32     73.24 o 
  21   3  -5     1089.88     1269.07     70.95 o 
  23   3  -5      144.59      200.32     34.58 o 
  25   3  -5       40.39       43.69     26.16 o 
  27   3  -5       18.26       -2.48     34.76 o 
  29   3  -5      313.85      334.67     50.01 o 
  31   3  -5       23.82       46.58     40.96 o 
 -24   4  -5       78.19       58.52     68.27 o 
 -22   4  -5       34.38       42.38     35.95 o 
 -20   4  -5       60.80       42.34     32.16 o 
 -18   4  -5      206.77      208.00     57.10 o 
 -16   4  -5      927.82      844.17     76.22 o 
 -14   4  -5        1.19        8.47     13.15 o 
 -12   4  -5     1007.65      852.21     36.41 o 
 -10   4  -5      311.74      348.72     21.36 o 
  -8   4  -5     2805.37     3044.90     95.61 o 
  -6   4  -5     7645.63     8379.77    218.83 o 
  -4   4  -5     1274.23     1364.33     98.64 o 
  -2   4  -5     5995.44     6499.21    175.69 o 
   0   4  -5     4566.54     4903.35     98.80 o 
   2   4  -5      719.29      786.33     25.15 o 
   4   4  -5      719.43      828.53     32.77 o 
   6   4  -5     2080.18     2051.38    106.75 o 
   8   4  -5        3.78       20.24     11.31 o 
  10   4  -5     1045.44      964.19     46.49 o 
  12   4  -5       19.52       24.93      9.83 o 
  14   4  -5      438.51      458.71     32.90 o 
  16   4  -5      132.43      139.94     18.52 o 
  18   4  -5     2041.27     1973.38     90.75 o 
  20   4  -5       19.99       -2.61     16.06 o 
  22   4  -5      342.98      415.86     59.58 o 
  24   4  -5       13.56        3.10     26.07 o 
  26   4  -5       38.02       19.70     33.51 o 
  28   4  -5      209.81      252.90     88.13 o 
  30   4  -5       72.90      112.82     49.65 o 
 -25   5  -5       89.14       64.55     47.40 o 
 -23   5  -5        2.76      -18.73     37.47 o 
 -21   5  -5       22.30       -0.13     32.80 o 
 -19   5  -5      469.51      450.78    120.40 o 
 -17   5  -5       53.28       29.64     27.92 o 
 -15   5  -5      878.94      737.82     85.65 o 
 -13   5  -5      233.84      250.83     28.00 o 
 -11   5  -5      100.46       73.37     21.33 o 
  -9   5  -5      805.93      760.74     40.90 o 
  -7   5  -5    12035.23    12862.39    460.80 o 
  -5   5  -5     1163.03     1212.72     52.37 o 
  -3   5  -5     2229.46     2488.62     80.63 o 
  -1   5  -5      817.90      862.21     28.32 o 
   1   5  -5       15.29       10.15      5.56 o 
   3   5  -5      852.02     1001.81     40.16 o 
   5   5  -5      461.50      537.79     22.69 o 
   7   5  -5     5978.73     6486.19    165.67 o 
   9   5  -5    10783.66    11573.71    343.15 o 
  11   5  -5      192.40      165.25     54.62 o 
  13   5  -5      544.21      526.71     31.92 o 
  15   5  -5      269.49      293.52     27.05 o 
  17   5  -5       24.78       15.27     11.98 o 
  19   5  -5       28.87       48.76     15.17 o 
  21   5  -5        8.22       -8.94     17.87 o 
  23   5  -5        6.02       29.44     23.83 o 
  25   5  -5       58.73       38.67     27.06 o 
  27   5  -5       43.94       53.38     24.03 o 
  29   5  -5        4.30       -1.85     24.65 o 
 -24   6  -5       16.97      -21.01     42.02 o 
 -22   6  -5       81.45      131.21     52.13 o 
 -20   6  -5      216.61      245.74     50.01 o 
 -18   6  -5      774.76      691.56     89.37 o 
 -16   6  -5       17.71       53.91     30.68 o 
 -14   6  -5      190.92      219.17     28.60 o 
 -12   6  -5      121.28      137.09     25.29 o 
 -10   6  -5      954.00      897.97     52.61 o 
  -8   6  -5     1323.60     1341.50     57.21 o 
  -6   6  -5     2614.60     2714.56    104.47 o 
  -4   6  -5      496.94      512.18     35.78 o 
  -2   6  -5      763.79      739.53     31.61 o 
   0   6  -5     3046.55     3050.46     77.49 o 
   2   6  -5     1208.93     1182.41     38.37 o 
   4   6  -5       28.86       39.24      8.59 o 
   6   6  -5     8989.12     9406.54    236.44 o 
   8   6  -5     2116.28     2365.35     81.80 o 
  10   6  -5     1182.69     1167.82     45.69 o 
  12   6  -5     1423.74     1382.54     58.41 o 
  14   6  -5       39.01       32.35     11.33 o 
  16   6  -5      332.64      317.30     24.35 o 
  18   6  -5     2444.23     2296.55     68.66 o 
  20   6  -5      957.45      899.20     52.46 o 
  22   6  -5      533.89      479.29     40.96 o 
  24   6  -5      206.21      183.04     29.34 o 
  26   6  -5      110.69      119.16     38.62 o 
  28   6  -5      130.64      128.37     41.69 o 
 -23   7  -5      247.02      326.32     65.79 o 
 -21   7  -5       44.22       -9.04     34.20 o 
 -19   7  -5      390.14      428.44     63.20 o 
 -17   7  -5      686.05      662.52     71.91 o 
 -15   7  -5      134.30      145.84     45.93 o 
 -13   7  -5        1.40       -1.15     17.42 o 
 -11   7  -5      927.65      856.97     54.43 o 
  -9   7  -5      894.13      766.89     86.89 o 
  -7   7  -5       74.50       73.17     18.96 o 
  -5   7  -5      757.18      797.98     48.08 o 
  -3   7  -5      517.37      500.69     24.24 o 
  -1   7  -5      384.12      421.92     23.19 o 
   1   7  -5      577.36      518.45     21.08 o 
   3   7  -5       61.24       46.84      8.70 o 
   5   7  -5      757.95      750.90     43.00 o 
   7   7  -5      356.53      332.40     35.05 o 
   9   7  -5      596.81      571.46     34.61 o 
  11   7  -5       37.26       26.87     13.04 o 
  13   7  -5      203.02      209.02     20.21 o 
  15   7  -5     1080.22     1024.72     41.33 o 
  17   7  -5       34.55       35.67     14.23 o 
  19   7  -5      172.14      186.78     21.56 o 
  21   7  -5       21.21        5.65     25.05 o 
  23   7  -5      175.04      204.02     95.58 o 
  25   7  -5      240.72      276.04     48.78 o 
  27   7  -5       30.23       12.80     32.80 o 
 -22   8  -5      160.85       88.13     47.40 o 
 -20   8  -5      824.28      810.25    179.98 o 
 -18   8  -5       23.04       11.17     43.44 o 
 -16   8  -5        9.41       87.76     34.58 o 
 -14   8  -5       26.59       51.37     31.45 o 
 -12   8  -5        8.08       40.51     21.85 o 
 -10   8  -5        3.88       -7.38     14.77 o 
  -8   8  -5       35.81       39.72     18.61 o 
  -6   8  -5      874.41      879.21     61.93 o 
  -4   8  -5       14.73       16.45     17.92 o 
  -2   8  -5      230.15      207.90     25.44 o 
   0   8  -5      302.26      273.40     21.15 o 
   2   8  -5      242.23      233.06     15.63 o 
   4   8  -5      224.05      221.78     16.82 o 
   6   8  -5      901.83      871.13     35.97 o 
   8   8  -5     1951.42     1772.74     84.31 o 
  10   8  -5      145.23      153.18     20.63 o 
  12   8  -5     1501.34     1480.73     49.04 o 
  14   8  -5      160.21      181.56     24.82 o 
  16   8  -5       34.83       10.56     15.64 o 
  18   8  -5      168.86      159.14     26.10 o 
  20   8  -5       92.76       34.84     25.41 o 
  22   8  -5      276.32      241.30     42.77 o 
  24   8  -5       30.96        7.45     28.61 o 
  26   8  -5      225.23      393.07     56.87 o 
 -21   9  -5      155.99       98.87     50.01 o 
 -19   9  -5      291.32      207.72     55.44 o 
 -17   9  -5       78.23       49.82     37.55 o 
 -15   9  -5      511.92      515.32     65.39 o 
 -13   9  -5       28.05       46.37     23.71 o 
 -11   9  -5      660.45      658.42     52.61 o 
  -9   9  -5      146.16      143.12     39.99 o 
  -7   9  -5     1705.10     1792.50    124.66 o 
  -5   9  -5     1688.82     1577.17     69.59 o 
  -3   9  -5      625.82      636.42     45.82 o 
  -1   9  -5     1197.79     1077.23     57.46 o 
   1   9  -5     2425.73     2340.37     69.97 o 
   3   9  -5       34.38       32.64     13.84 o 
   5   9  -5      431.44      384.91     45.03 o 
   7   9  -5     2264.99     1952.90     59.61 o 
   9   9  -5       35.81       26.93     18.64 o 
  11   9  -5      626.88      609.20     49.38 o 
  13   9  -5     4392.85     4381.62    130.76 o 
  15   9  -5      890.15      840.44     51.99 o 
  17   9  -5       28.46       14.96     17.88 o 
  19   9  -5      216.38      222.38     48.32 o 
  21   9  -5      103.16       78.57     32.16 o 
  23   9  -5       14.65        9.46     27.43 o 
  25   9  -5       83.80      118.89     38.77 o 
 -18  10  -5       22.07       19.86     42.13 o 
 -16  10  -5       95.47      117.70     85.65 o 
 -14  10  -5        6.82        2.08     32.16 o 
 -12  10  -5       72.52       37.69     26.10 o 
 -10  10  -5       84.95       76.87     27.64 o 
  -8  10  -5     1338.31     1443.11     75.93 o 
  -6  10  -5     1195.41     1275.40     99.04 o 
  -4  10  -5       86.02       80.31     24.28 o 
  -2  10  -5      908.57      953.38     66.14 o 
   0  10  -5        2.89        2.88     15.24 o 
   2  10  -5        3.66        1.40     20.13 o 
   4  10  -5      224.77      215.52     33.83 o 
   6  10  -5     1609.85     1240.91     59.89 o 
   8  10  -5      274.90      252.83     35.02 o 
  10  10  -5       67.36       69.07     24.39 o 
  12  10  -5      398.40      400.97     34.01 o 
  14  10  -5     3335.10     3083.45    123.50 o 
  16  10  -5      491.48      475.11     50.54 o 
  18  10  -5      146.84      195.97     43.26 o 
  20  10  -5       33.44       15.14     26.83 o 
  22  10  -5      174.34      222.99     42.98 o 
  24  10  -5       15.62       12.96     31.02 o 
 -17  11  -5       29.96       80.57     46.30 o 
 -15  11  -5      614.80      653.57     85.65 o 
 -13  11  -5       19.51       25.11     30.49 o 
 -11  11  -5       16.26        2.11     23.54 o 
  -9  11  -5       16.92        0.71     22.84 o 
  -7  11  -5      683.55      748.20     57.76 o 
  -5  11  -5      551.09      585.12     49.80 o 
  -3  11  -5      468.49      479.35     45.33 o 
  -1  11  -5      641.41      730.89     54.86 o 
   1  11  -5        0.02        6.07     23.26 o 
   3  11  -5      125.50      124.86     29.69 o 
   5  11  -5      239.23      211.17     27.01 o 
   7  11  -5      302.97      284.40     32.38 o 
   9  11  -5       54.64       22.99     19.17 o 
  11  11  -5      850.13      650.95     68.27 o 
  13  11  -5     1283.60     1142.92    101.78 o 
  15  11  -5      899.86      744.77     70.75 o 
  17  11  -5      101.34      133.35     36.74 o 
  19  11  -5      119.84      150.91     39.47 o 
  21  11  -5       17.25       33.33     28.92 o 
  23  11  -5       13.66       32.33     35.95 o 
 -14  12  -5        0.26       47.28     40.26 o 
 -12  12  -5       27.77       70.70     31.35 o 
 -10  12  -5       29.10       18.86     27.54 o 
  -8  12  -5     1666.11     1730.70     91.69 o 
  -6  12  -5       94.71      103.21     34.86 o 
  -4  12  -5      413.46      477.30     48.56 o 
  -2  12  -5      151.76      140.62     30.90 o 
   0  12  -5       34.41       62.19     32.80 o 
   2  12  -5      236.74      277.93     60.82 o 
   4  12  -5       32.73       39.18     27.92 o 
   6  12  -5      281.46      272.94     43.78 o 
   8  12  -5       28.01       58.67     22.02 o 
  10  12  -5       29.51        9.07     20.32 o 
  12  12  -5       38.96       61.11     29.23 o 
  14  12  -5      326.23      284.16     45.54 o 
  16  12  -5       43.92       27.80     53.37 o 
  18  12  -5      512.04      414.25     56.09 o 
  20  12  -5      154.07       89.37     52.13 o 
 -13  13  -5       14.18       15.45     42.77 o 
 -11  13  -5        5.57       10.95     31.33 o 
  -9  13  -5        9.61       -3.39     28.59 o 
  -7  13  -5     1008.69     1063.76     74.95 o 
  -5  13  -5       64.47       54.74     30.90 o 
  -3  13  -5      350.89      351.66     45.44 o 
  -1  13  -5       32.12       10.22     37.24 o 
   1  13  -5      205.73      124.13     40.37 o 
   3  13  -5      108.40      149.28     40.26 o 
   5  13  -5      341.80      372.53     54.42 o 
   7  13  -5       12.52       41.49     30.68 o 
   9  13  -5        0.68        1.75     29.69 o 
  11  13  -5       80.57       41.84     24.72 o 
  13  13  -5       38.65       10.66     31.03 o 
  15  13  -5      407.88      371.13     91.85 o 
  17  13  -5       46.87       74.48     34.58 o 
  -8  14  -5      129.68      225.01     43.94 o 
  -6  14  -5     1394.28     1411.31     90.56 o 
  -4  14  -5      164.70       66.17     35.67 o 
  -2  14  -5       23.89      -16.61     33.21 o 
   0  14  -5      139.49      200.41     47.68 o 
   2  14  -5       81.11       85.70     75.72 o 
   4  14  -5      114.21       96.82     54.62 o 
   6  14  -5       78.33       52.01     33.39 o 
   8  14  -5      161.78      210.92     62.06 o 
  10  14  -5       24.07       16.17     31.60 o 
  12  14  -5       17.32       26.34     35.95 o 
  14  14  -5       82.99      129.23     46.49 o 
  -3  15  -5      119.50      145.12     50.01 o 
  -1  15  -5       16.18       43.75     42.02 o 
   1  15  -5        4.22       -7.99     34.44 o 
   3  15  -5       30.29       40.09     41.22 o 
   5  15  -5       38.60      -19.86     39.72 o 
   7  15  -5      233.92      176.50     50.91 o 
   9  15  -5      192.84      193.08     53.66 o 
 -26   0  -4     2615.60     2651.36    213.50 o 
 -24   0  -4     2189.01     2723.35    203.57 o 
 -22   0  -4      197.37      173.78     67.03 o 
 -20   0  -4     3170.69     3296.82    215.98 o 
 -18   0  -4      924.74      978.12    111.71 o 
 -16   0  -4      119.62       96.82     37.24 o 
 -14   0  -4    15919.63    15677.49    583.40 o 
 -12   0  -4     9270.62     8747.87    280.99 o 
 -10   0  -4     3180.73     2928.89    107.99 o 
  -8   0  -4      990.66     1080.84     47.11 o 
  -6   0  -4    82571.62    92685.72   3691.54 o 
  -4   0  -4   135876.39   148930.47   4350.86 o 
  -2   0  -4    50163.05    53970.64   1590.63 o 
   0   0  -4      511.90      625.41     31.03 o 
   2   0  -4      853.66      870.59     74.48 o 
   4   0  -4    11763.34    12845.58    398.11 o 
   6   0  -4    29070.56    31247.77   1330.64 o 
   8   0  -4      535.47      866.41     49.65 o 
  10   0  -4     3733.46     3476.42    150.19 o 
  12   0  -4     3752.98     3640.07    119.02 o 
  14   0  -4      228.23      279.66     22.50 o 
  16   0  -4    21300.59    23178.92   1154.38 o 
  18   0  -4     5360.21     4277.42    223.43 o 
  20   0  -4     3443.63     2954.23    168.81 o 
  22   0  -4     5027.70     4930.33    255.70 o 
  24   0  -4      488.32      377.35     64.55 o 
  26   0  -4     4133.59     4250.11    230.88 o 
  28   0  -4      947.55      960.74    106.75 o 
  30   0  -4     1501.35     1655.86    156.40 o 
 -27   1  -4     1917.19     2208.47    209.77 o 
 -25   1  -4     2425.11     2749.46    150.97 o 
 -23   1  -4     2038.96     2121.56    122.88 o 
 -21   1  -4      642.68      672.61     96.82 o 
 -19   1  -4      807.67      958.63     81.50 o 
 -17   1  -4     1075.22     1109.86     81.61 o 
 -15   1  -4      439.97      408.12     29.64 o 
 -13   1  -4    39012.55    40721.28    858.87 o 
 -11   1  -4     8552.28     8224.86    211.67 o 
  -9   1  -4     1879.62     1662.93     48.08 o 
  -7   1  -4    27351.30    29908.17    633.98 o 
  -5   1  -4    46462.88    48363.25   1011.10 o 
  -3   1  -4    42806.94    43493.00    920.69 o 
  -1   1  -4    18395.25    18764.30    468.81 o 
   1   1  -4     6924.13     6822.85    174.82 o 
   3   1  -4      749.01      798.52     30.68 o 
   5   1  -4    63111.08    66834.23   1912.53 o 
   7   1  -4    29384.30    29887.19    860.16 o 
   9   1  -4     5145.13     4875.32    128.03 o 
  11   1  -4     8332.04     8118.45    173.10 o 
  13   1  -4      514.50      516.24     42.96 o 
  15   1  -4    10436.62    11188.35    278.78 o 
  17   1  -4     4125.69     3533.72     96.03 o 
  19   1  -4    10670.22    10762.26    320.36 o 
  21   1  -4     7729.00     8122.85    305.35 o 
  23   1  -4      901.33      796.61    126.61 o 
  25   1  -4     1258.86     1392.95     84.80 o 
  27   1  -4     2323.34     2117.26    108.84 o 
  29   1  -4     1082.40     1172.22     91.85 o 
  31   1  -4      744.19      879.93     79.74 o 
 -26   2  -4     2285.32     2212.48    158.88 o 
 -24   2  -4     3750.38     3468.93    361.21 o 
 -22   2  -4     1768.29     1643.98    117.61 o 
 -20   2  -4       75.95       57.17     30.68 o 
 -18   2  -4     8694.35     8542.82    308.95 o 
 -16   2  -4     2224.35     2273.82     83.29 o 
 -14   2  -4    18573.20    18449.65    347.53 o 
 -12   2  -4    22649.38    23270.48    444.50 o 
 -10   2  -4     6212.93     6444.79    148.71 o 
  -8   2  -4      337.60      290.83     22.24 o 
  -6   2  -4    50174.73    56718.00   1364.52 o 
  -4   2  -4    26796.17    26907.77    661.04 o 
  -2   2  -4    53927.75    57518.15   1406.73 o 
   0   2  -4    23683.49    24760.56    518.92 o 
   2   2  -4     1258.28     1206.37     39.10 o 
   4   2  -4    12743.87    14527.84    603.26 o 
   6   2  -4     7614.11     7589.13    322.73 o 
   8   2  -4    50667.98    53980.69   1528.95 o 
  10   2  -4    40336.84    41973.32    994.22 o 
  12   2  -4    24040.13    26551.17    543.05 o 
  14   2  -4     3977.63     4282.17     96.52 o 
  16   2  -4     8652.74     8877.30    192.48 o 
  18   2  -4    13630.39    13717.34    403.74 o 
  20   2  -4     7642.19     7316.12    248.35 o 
  22   2  -4      615.65      671.17    104.27 o 
  24   2  -4        8.81       14.40     24.83 o 
  26   2  -4     1090.73     1343.15     90.39 o 
  28   2  -4     1846.17     2038.99    104.44 o 
  30   2  -4     1854.47     1920.52    106.11 o 
 -27   3  -4     1509.65     1709.58    184.95 o 
 -25   3  -4     3475.40     3518.30    179.05 o 
 -23   3  -4     1267.68     1152.91    100.06 o 
 -21   3  -4      426.65      409.62     57.03 o 
 -19   3  -4     4346.93     4309.60    182.54 o 
 -17   3  -4     1329.91     1174.04     61.98 o 
 -15   3  -4    15200.22    15237.07    397.73 o 
 -13   3  -4    10375.61    10113.04    229.40 o 
 -11   3  -4     6940.92     6665.11    226.61 o 
  -9   3  -4     1284.88     1252.42     39.72 o 
  -7   3  -4       93.76       36.92     12.45 o 
  -5   3  -4    43979.29    48590.95   1007.60 o 
  -3   3  -4    23384.75    23965.63    588.56 o 
  -1   3  -4    12583.24    12694.28    319.90 o 
   1   3  -4      531.37      449.23     16.03 o 
   3   3  -4      329.61      382.71     18.60 o 
   5   3  -4      160.24      104.27     19.86 o 
   7   3  -4    52315.41    54766.52   1561.39 o 
   9   3  -4    51537.92    53792.34   1582.62 o 
  11   3  -4    12348.01    12253.20    401.84 o 
  13   3  -4      678.14      625.51     58.49 o 
  15   3  -4     3397.21     3308.22     94.31 o 
  17   3  -4    12361.42    12422.62    331.09 o 
  19   3  -4     5338.53     5708.77    245.77 o 
  21   3  -4     1639.25     1836.74     83.04 o 
  23   3  -4     2195.49     2250.22    177.50 o 
  25   3  -4      161.65      121.18     30.68 o 
  27   3  -4      319.86      299.01     54.62 o 
  29   3  -4     1034.06     1177.45     86.56 o 
  31   3  -4     1651.36     1924.75    142.75 o 
 -26   4  -4     2458.26     2312.40    149.90 o 
 -24   4  -4     1512.97     1291.40    107.69 o 
 -22   4  -4     3319.24     3005.74    155.35 o 
 -20   4  -4        1.38       13.61     27.17 o 
 -18   4  -4     1935.24     1834.64    104.44 o 
 -16   4  -4     4528.03     3914.94    128.88 o 
 -14   4  -4    13550.60    13025.24    293.11 o 
 -12   4  -4     8768.21     8080.17    188.82 o 
 -10   4  -4     2161.77     1923.68     96.83 o 
  -8   4  -4      196.92      219.20     16.07 o 
  -6   4  -4     2833.86     2512.00     65.24 o 
  -4   4  -4    30221.43    30135.33    744.10 o 
  -2   4  -4     5405.91     4662.50    127.90 o 
   0   4  -4      300.41      262.11     13.26 o 
   2   4  -4    17128.24    19272.58    409.19 o 
   4   4  -4     9719.43    10081.41    244.54 o 
   6   4  -4    48452.23    51126.06   1469.18 o 
   8   4  -4    40344.26    43126.32   1219.96 o 
  10   4  -4    25875.18    26301.05    625.36 o 
  12   4  -4     8385.29     8444.76    322.21 o 
  14   4  -4     3238.18     3299.22     95.03 o 
  16   4  -4     3203.70     3040.06     90.50 o 
  18   4  -4     1590.53     1499.48     93.04 o 
  20   4  -4     4578.52     4971.40    172.74 o 
  22   4  -4     3337.76     3474.67    152.68 o 
  24   4  -4      372.74      298.26     69.51 o 
  26   4  -4     1271.95     1307.79     87.30 o 
  28   4  -4      978.64     1038.02     66.81 o 
  30   4  -4     1699.27     1914.06    184.90 o 
 -25   5  -4     1204.09     1087.90    105.15 o 
 -23   5  -4     2423.45     2550.17    184.95 o 
 -21   5  -4      927.06      814.48     81.61 o 
 -19   5  -4      139.34      157.35     40.37 o 
 -17   5  -4      208.77      216.78     41.00 o 
 -15   5  -4    11141.16    10896.06    584.64 o 
 -13   5  -4    12876.46    12421.12    281.47 o 
 -11   5  -4     3691.06     3528.16     95.67 o 
  -9   5  -4     1050.90     1076.74     49.09 o 
  -7   5  -4     2708.03     2607.71     69.25 o 
  -5   5  -4     9996.99    10334.17    227.27 o 
  -3   5  -4    16137.58    16732.34    355.50 o 
  -1   5  -4    15092.50    15660.32    336.73 o 
   1   5  -4     2036.26     2032.64     55.18 o 
   3   5  -4     1362.23     1183.01     31.31 o 
   5   5  -4    35796.42    38243.46    911.49 o 
   7   5  -4   112015.69   119759.86   2821.53 o 
   9   5  -4     2793.42     2108.30    115.42 o 
  11   5  -4     1661.50     1444.17     44.98 o 
  13   5  -4     2324.68     2444.11     95.07 o 
  15   5  -4     1280.03     1318.20     50.39 o 
  17   5  -4     1962.74     1892.08     88.85 o 
  19   5  -4     7150.86     7806.54    307.84 o 
  21   5  -4     6252.57     6520.65    222.75 o 
  23   5  -4      341.85      320.23     34.80 o 
  25   5  -4      117.39      123.47     26.08 o 
  27   5  -4     1403.27     1302.11     74.60 o 
  29   5  -4     1184.41     1344.22    103.84 o 
 -24   6  -4      979.92      959.41     99.64 o 
 -22   6  -4     2216.40     2401.03    208.53 o 
 -20   6  -4      482.68      574.83     69.19 o 
 -18   6  -4       72.54       47.37     43.44 o 
 -16   6  -4     4543.46     4779.00    193.97 o 
 -14   6  -4     8412.67     8212.32    230.61 o 
 -12   6  -4     6538.23     6315.49    181.77 o 
 -10   6  -4      195.10      163.67     15.87 o 
  -8   6  -4      694.93      685.60     46.58 o 
  -6   6  -4     4789.69     4316.26    108.05 o 
  -4   6  -4    13566.50    13224.08    289.64 o 
  -2   6  -4    13563.01    13537.78    293.52 o 
   0   6  -4     8638.94     8753.69    197.79 o 
   2   6  -4       81.94       85.65      8.72 o 
   4   6  -4      138.55      144.15     12.83 o 
   6   6  -4    46928.51    47187.65   1099.22 o 
   8   6  -4    14459.42    14466.90    349.60 o 
  10   6  -4     3624.72     3119.92     86.53 o 
  12   6  -4      462.72      524.08     43.36 o 
  14   6  -4     1309.47     1294.17     48.02 o 
  16   6  -4      406.93      400.47     32.47 o 
  18   6  -4     3805.01     3775.21     99.43 o 
  20   6  -4     2925.64     3127.86    100.77 o 
  22   6  -4     1695.73     1701.82    119.07 o 
  24   6  -4      749.75      841.10     56.43 o 
  26   6  -4      157.02      198.64     50.89 o 
  28   6  -4     1242.72     1320.55    100.93 o 
 -23   7  -4     2675.06     2532.78    148.33 o 
 -21   7  -4     2411.43     2380.83    136.04 o 
 -19   7  -4      155.18      142.18     42.02 o 
 -17   7  -4     2001.82     2194.69    118.48 o 
 -15   7  -4     5732.10     6087.38    235.23 o 
 -13   7  -4     7135.64     6715.68    202.13 o 
 -11   7  -4     1896.48     1821.98     73.33 o 
  -9   7  -4      316.61      387.98     34.34 o 
  -7   7  -4     2196.98     2201.01     63.13 o 
  -5   7  -4     8369.55     8074.81    183.70 o 
  -3   7  -4     6300.55     5621.77    235.76 o 
  -1   7  -4     9774.06     9372.10    212.54 o 
   1   7  -4      710.16      576.39     43.99 o 
   3   7  -4      882.23      939.24     31.64 o 
   5   7  -4    38997.71    39358.64    930.03 o 
   7   7  -4    22323.29    23229.14    554.54 o 
   9   7  -4    20091.13    20428.81    499.17 o 
  11   7  -4     1448.88     1288.75     46.22 o 
  13   7  -4      567.53      607.04     48.37 o 
  15   7  -4     1766.95     1668.46     59.48 o 
  17   7  -4      896.00      835.60     40.13 o 
  19   7  -4     2589.77     2563.60     89.58 o 
  21   7  -4     3884.51     4174.25    359.97 o 
  23   7  -4     3411.38     3758.57    157.99 o 
  25   7  -4      359.10      349.60     64.55 o 
  27   7  -4      623.46      912.35     82.50 o 
 -22   8  -4     1726.34     2096.37    137.12 o 
 -20   8  -4       61.11      101.58     42.77 o 
 -18   8  -4      429.65      515.80     66.71 o 
 -16   8  -4     4500.28     4560.53    358.73 o 
 -14   8  -4     7196.47     7230.49    217.39 o 
 -12   8  -4     5754.20     5646.54    174.53 o 
 -10   8  -4     2815.65     2655.16     95.82 o 
  -8   8  -4      181.97      160.42     24.84 o 
  -6   8  -4     6950.08     6704.35    231.99 o 
  -4   8  -4    14648.94    13953.01    306.93 o 
  -2   8  -4    23063.60    23647.01    509.33 o 
   0   8  -4     4623.57     4122.30    123.62 o 
   2   8  -4      263.79      251.01     18.34 o 
   4   8  -4       33.17       31.12      9.45 o 
   6   8  -4    18290.16    18545.07    452.21 o 
   8   8  -4     8978.19     8972.72    235.25 o 
  10   8  -4    12687.35    12640.25    272.52 o 
  12   8  -4     1133.42     1062.04     67.76 o 
  14   8  -4     1013.15      993.48     97.24 o 
  16   8  -4     4163.50     3898.27    120.84 o 
  18   8  -4     4671.60     4531.66    237.22 o 
  20   8  -4     4616.14     4774.41    402.17 o 
  22   8  -4     1341.96     1394.10     93.80 o 
  24   8  -4      125.80      172.02     39.47 o 
  26   8  -4       21.07       67.25     38.14 o 
 -21   9  -4       85.53       62.16     71.99 o 
 -19   9  -4      263.43      197.56     49.82 o 
 -17   9  -4     1626.62     1800.85    153.92 o 
 -15   9  -4     2669.85     2802.68    143.94 o 
 -13   9  -4     3535.60     3819.18    169.93 o 
 -11   9  -4     1571.50     1461.02    112.04 o 
  -9   9  -4        6.98        5.65     18.52 o 
  -7   9  -4     1179.57     1125.36     77.42 o 
  -5   9  -4     3061.98     3164.96    168.00 o 
  -3   9  -4     6489.39     6518.32    263.12 o 
  -1   9  -4     6384.59     6450.63    157.51 o 
   1   9  -4      455.86      394.95     27.85 o 
   3   9  -4       19.07       11.44     13.29 o 
   5   9  -4     6792.58     6443.66    151.36 o 
   7   9  -4    11131.18    11090.16    344.50 o 
   9   9  -4     2961.98     2858.03     91.17 o 
  11   9  -4    10094.85    10214.29    268.25 o 
  13   9  -4       29.48       21.69     15.95 o 
  15   9  -4      881.25      823.26     50.05 o 
  17   9  -4     2576.21     2632.86    147.13 o 
  19   9  -4     3647.97     3666.81    125.78 o 
  21   9  -4     2655.13     2868.97    158.88 o 
  23   9  -4      431.03      472.27    188.67 o 
  25   9  -4        7.31       23.89     31.60 o 
 -20  10  -4       85.70       43.08     47.01 o 
 -18  10  -4      571.51      586.64     93.10 o 
 -16  10  -4      984.27     1090.58    157.64 o 
 -14  10  -4     2864.15     3047.60    150.84 o 
 -12  10  -4     1993.86     2212.60     91.63 o 
 -10  10  -4      199.99      217.90     33.86 o 
  -8  10  -4       13.56       25.77     21.19 o 
  -6  10  -4     1743.64     1846.06    102.62 o 
  -4  10  -4     1214.81     1138.49     65.54 o 
  -2  10  -4     2886.70     2841.04    100.72 o 
   0  10  -4     1027.07      984.58     45.41 o 
   2  10  -4      736.46      651.10     89.69 o 
   4  10  -4     1525.57     1448.42     61.82 o 
   6  10  -4     4307.93     4155.77    131.98 o 
   8  10  -4     3587.65     3616.83    152.68 o 
  10  10  -4     3430.94     3380.58    138.55 o 
  12  10  -4     2758.32     2978.64    209.97 o 
  14  10  -4      335.91      355.73     38.20 o 
  16  10  -4     1589.91     1523.08     67.27 o 
  18  10  -4     1985.80     1938.24     95.23 o 
  20  10  -4     1854.06     1951.32    207.29 o 
  22  10  -4      646.17      639.05     81.92 o 
  24  10  -4        3.73       -3.72     43.44 o 
 -17  11  -4      542.73      656.17    157.64 o 
 -15  11  -4     2382.71     2496.02    239.57 o 
 -13  11  -4     1631.16     1700.36    114.64 o 
 -11  11  -4     1577.40     1724.39    168.75 o 
  -9  11  -4       54.26        9.10     22.93 o 
  -7  11  -4      814.80      912.94     61.90 o 
  -5  11  -4     1768.21     1669.15     81.67 o 
  -3  11  -4     7016.24     6973.26    206.27 o 
  -1  11  -4     3767.23     3782.06    187.56 o 
   1  11  -4      799.42      818.17     69.32 o 
   3  11  -4        4.56       20.42     15.90 o 
   5  11  -4      656.39      630.39     46.27 o 
   7  11  -4     2769.09     2750.30    115.94 o 
   9  11  -4     3501.26     3323.56    138.55 o 
  11  11  -4     3867.24     3909.14    155.29 o 
  13  11  -4       15.85        7.45     24.58 o 
  15  11  -4     1049.46     1119.53     83.26 o 
  17  11  -4     2389.69     2220.93    114.10 o 
  19  11  -4     3700.18     4036.06    269.88 o 
  21  11  -4      517.22      632.36    125.37 o 
  23  11  -4       22.19        9.67     33.21 o 
 -16  12  -4      510.65      775.61     90.09 o 
 -14  12  -4     2317.39     2867.18    223.43 o 
 -12  12  -4     1722.28     2028.29    100.29 o 
 -10  12  -4     1557.55     1608.00    107.50 o 
  -8  12  -4     1228.90     1065.60     72.11 o 
  -6  12  -4     1435.86     1433.85     82.12 o 
  -4  12  -4     2587.81     2635.83    151.70 o 
  -2  12  -4     5604.53     5731.00    234.34 o 
   0  12  -4     2561.43     2643.13    125.50 o 
   2  12  -4       30.98        7.45     26.16 o 
   4  12  -4      890.95      916.67     77.00 o 
   6  12  -4     3330.35     3066.58    111.26 o 
   8  12  -4     3405.61     3463.58    119.97 o 
  10  12  -4     1204.50     1181.75     85.16 o 
  12  12  -4     1104.99     1009.76     78.94 o 
  14  12  -4      319.47      300.22     45.90 o 
  16  12  -4      485.65      609.47     64.88 o 
  18  12  -4     2137.14     2001.50    112.18 o 
  20  12  -4      967.00      945.85    119.16 o 
 -13  13  -4     1977.75     1757.28    141.50 o 
 -11  13  -4      172.51      250.62     45.46 o 
  -9  13  -4      625.52      721.99     74.21 o 
  -7  13  -4      881.51      900.72     75.38 o 
  -5  13  -4     4886.15     4732.09    164.22 o 
  -3  13  -4     5781.64     5688.79    216.20 o 
  -1  13  -4     1943.94     2075.90    113.21 o 
   1  13  -4      378.05      453.88     58.79 o 
   3  13  -4      119.12      152.88     83.17 o 
   5  13  -4      452.55      483.98     62.30 o 
   7  13  -4      712.64      853.03    106.75 o 
   9  13  -4      709.39      789.37     73.13 o 
  11  13  -4     1013.97     1168.51     86.46 o 
  13  13  -4      712.32      611.02     65.39 o 
  15  13  -4      714.60      715.88    155.16 o 
  17  13  -4      442.39      553.66    207.29 o 
 -10  14  -4      672.05      829.78     72.53 o 
  -8  14  -4      192.06      148.25     39.04 o 
  -6  14  -4     1772.12     1997.72    146.70 o 
  -4  14  -4     8259.04     8740.71    526.30 o 
  -2  14  -4     4074.49     4271.95    189.59 o 
   0  14  -4      589.42      733.50     74.59 o 
   2  14  -4       57.44       63.72     36.36 o 
   4  14  -4      832.76      975.54     86.88 o 
   6  14  -4     1039.39     1072.50     92.15 o 
   8  14  -4      373.43      452.58    132.82 o 
  10  14  -4      523.26      459.06     66.64 o 
  12  14  -4      267.93      295.52     41.76 o 
  14  14  -4      149.49      177.89     47.11 o 
  -5  15  -4      757.04      720.25    109.23 o 
  -3  15  -4     1803.04     1868.05    129.90 o 
  -1  15  -4     1464.40     1385.92    112.96 o 
   1  15  -4        9.62       -3.14     52.13 o 
   3  15  -4      223.67      154.64     48.25 o 
   5  15  -4      472.32      541.73     86.89 o 
   7  15  -4     1071.40     1036.68    310.32 o 
   9  15  -4      918.42     1040.80     98.12 o 
 -27   1  -3       37.76       30.01     39.47 o 
 -25   1  -3      727.71      834.14     86.02 o 
 -23   1  -3      386.27      340.07     55.86 o 
 -21   1  -3        3.55      -12.17     44.69 o 
 -19   1  -3       11.76       -1.96     15.96 o 
 -17   1  -3     4122.45     4158.38    131.88 o 
 -15   1  -3      339.79      315.29     27.59 o 
 -13   1  -3       37.08       27.52      8.63 o 
 -11   1  -3      403.83      482.11     18.97 o 
  -9   1  -3     2380.95     2449.32     74.63 o 
  -7   1  -3      773.15      804.46     26.35 o 
  -5   1  -3        8.86       -3.29      6.58 o 
  -3   1  -3     1566.10     1563.84     47.16 o 
  -1   1  -3     3769.08     3879.36     87.93 o 
   1   1  -3       10.79        2.48      3.61 o 
   3   1  -3    78129.95    83693.95   3480.52 o 
   5   1  -3    13514.30    14378.89    623.12 o 
   7   1  -3    14572.36    16149.54    466.94 o 
   9   1  -3      299.00      306.43     55.13 o 
  11   1  -3      584.63      602.32     23.77 o 
  13   1  -3     1640.09     1777.91     60.56 o 
  15   1  -3       11.18        9.14     10.72 o 
  17   1  -3       46.95       48.41     17.55 o 
  19   1  -3       16.43       -7.02     14.04 o 
  21   1  -3      271.88      170.00     30.68 o 
  23   1  -3      725.73      875.45     84.41 o 
  25   1  -3      342.21      278.30     41.00 o 
  27   1  -3       83.71       35.53     27.92 o 
  29   1  -3       11.25       38.37     44.69 o 
  31   1  -3        3.67      -12.56     28.92 o 
 -28   2  -3       45.74       18.17     46.30 o 
 -26   2  -3      554.65      546.40     98.06 o 
 -24   2  -3     1168.25     1208.31    102.59 o 
 -22   2  -3     1281.24     1237.41     74.42 o 
 -20   2  -3      363.55      306.61     35.34 o 
 -18   2  -3     3500.53     3054.46    150.16 o 
 -16   2  -3     2350.92     2272.24     82.91 o 
 -14   2  -3      459.76      390.10     21.38 o 
 -12   2  -3       35.13       23.65     12.90 o 
 -10   2  -3     3199.47     3492.71     85.80 o 
  -8   2  -3     2161.39     2350.28     60.68 o 
  -6   2  -3     1283.87     1329.39     39.77 o 
  -4   2  -3      879.32      925.56     49.84 o 
  -2   2  -3        1.74        0.83      4.30 o 
   0   2  -3     1152.25     1154.38     25.23 o 
   2   2  -3    20540.80    22280.67    550.03 o 
   4   2  -3     3550.36     3433.36    153.92 o 
   6   2  -3    54337.80    61427.15   1760.65 o 
   8   2  -3     2658.77     2475.25    132.86 o 
  10   2  -3     5912.75     6387.06    161.45 o 
  12   2  -3     1327.51     1422.79     55.66 o 
  14   2  -3     1021.39     1338.99     43.00 o 
  16   2  -3      250.78      204.23     18.01 o 
  18   2  -3     1051.17     1160.97    115.44 o 
  20   2  -3      938.42      883.54     79.44 o 
  22   2  -3     1516.88     1565.06     79.86 o 
  24   2  -3      652.26      734.13     62.15 o 
  26   2  -3        0.65      -10.42     20.85 o 
  28   2  -3      213.28      152.48     39.47 o 
  30   2  -3      188.74      195.74     43.47 o 
 -27   3  -3       56.81       26.20     41.22 o 
 -25   3  -3      987.51     1158.76    103.39 o 
 -23   3  -3       12.11      -17.38     34.76 o 
 -21   3  -3        7.94       -2.35     17.26 o 
 -19   3  -3      348.63      373.83     39.55 o 
 -17   3  -3      301.77      314.27     37.80 o 
 -15   3  -3       16.80        2.36     13.49 o 
 -13   3  -3      299.23      284.07     19.66 o 
 -11   3  -3      105.77       95.05     13.05 o 
  -9   3  -3     5201.24     5569.08    127.96 o 
  -7   3  -3     8644.45     9881.64    218.12 o 
  -5   3  -3     9986.75    10800.53    236.16 o 
  -3   3  -3      919.77     1030.61     28.34 o 
  -1   3  -3        2.73       -1.12      2.23 o 
   1   3  -3    12365.38    13399.01    285.11 o 
   3   3  -3    58072.36    64050.60   1815.98 o 
   5   3  -3    40346.46    43396.93   1219.96 o 
   7   3  -3      920.82      829.25     90.61 o 
   9   3  -3     3473.48     3730.17     98.90 o 
  11   3  -3       23.76       24.83      9.01 o 
  13   3  -3       22.23       33.70      9.83 o 
  15   3  -3        1.94       12.04     13.37 o 
  17   3  -3      197.47      191.21     23.98 o 
  19   3  -3      261.52      286.32     34.58 o 
  21   3  -3     2818.31     2977.33    206.05 o 
  23   3  -3      175.64      255.75     36.74 o 
  25   3  -3       12.16       13.60     21.89 o 
  27   3  -3       66.48       24.83     26.33 o 
  29   3  -3       25.92       25.88     24.06 o 
  31   3  -3        1.26       15.04     26.08 o 
 -26   4  -3      280.74      204.91     55.27 o 
 -24   4  -3       17.86       21.82     36.26 o 
 -22   4  -3       61.75       92.19     47.17 o 
 -20   4  -3      946.87      999.30     85.02 o 
 -18   4  -3      391.42      366.44     44.70 o 
 -16   4  -3      134.39      152.62     22.88 o 
 -14   4  -3      242.46      284.76     24.16 o 
 -12   4  -3       57.97       50.65     11.43 o 
 -10   4  -3     3009.64     3042.11     78.34 o 
  -8   4  -3    10622.70    11790.41    258.95 o 
  -6   4  -3     4219.73     4756.07    125.22 o 
  -4   4  -3       31.93       28.77      5.94 o 
  -2   4  -3      177.78      197.66     24.01 o 
   0   4  -3       27.34       -0.67      8.24 o 
   2   4  -3     3081.70     3095.51     63.65 o 
   4   4  -3    15748.98    17464.65    419.89 o 
   6   4  -3     4020.33     4179.76    108.86 o 
   8   4  -3     4324.04     4253.29    142.16 o 
  10   4  -3      122.47      124.51     15.89 o 
  12   4  -3     2483.94     2692.23     78.32 o 
  14   4  -3        2.24        0.93      9.53 o 
  16   4  -3      146.49      132.21     18.01 o 
  18   4  -3      746.45      799.23     86.05 o 
  20   4  -3     2611.78     2749.91    109.62 o 
  22   4  -3      552.93      442.74     45.54 o 
  24   4  -3      135.05      111.22     33.51 o 
  26   4  -3      113.02      160.66     35.53 o 
  28   4  -3       17.26       10.76     28.28 o 
  30   4  -3        9.73       -2.00     23.59 o 
 -25   5  -3        1.73      -16.08     32.16 o 
 -23   5  -3       21.91      -12.00     31.45 o 
 -21   5  -3        1.51       22.63     37.24 o 
 -19   5  -3     1306.59     1401.56    100.01 o 
 -17   5  -3       14.83       -1.19     21.89 o 
 -15   5  -3       37.01       47.97     16.30 o 
 -13   5  -3      354.11      358.38     24.33 o 
 -11   5  -3     4611.76     4828.61    132.20 o 
  -9   5  -3     7626.75     7981.83    180.97 o 
  -7   5  -3      403.61      409.31     24.81 o 
  -5   5  -3     4749.74     5074.65    120.34 o 
  -3   5  -3        4.11        6.92      5.86 o 
  -1   5  -3      149.64      128.98     11.18 o 
   1   5  -3     1345.20     1446.65     48.72 o 
   3   5  -3    16331.06    17582.00    454.80 o 
   5   5  -3     4659.78     5127.13    131.19 o 
   7   5  -3     7919.14     7794.58    458.61 o 
   9   5  -3      360.96      410.97     25.44 o 
  11   5  -3       62.33       68.49     13.97 o 
  13   5  -3      470.15      493.61     26.76 o 
  15   5  -3      287.61      283.59     21.37 o 
  17   5  -3       20.17       14.90     10.97 o 
  19   5  -3       16.82       -1.66     14.43 o 
  21   5  -3       10.87       -7.19     14.77 o 
  23   5  -3      145.75      116.61     24.99 o 
  25   5  -3      116.04       96.40     27.26 o 
  27   5  -3      107.34       99.52     28.44 o 
  29   5  -3        1.05       22.22     34.58 o 
 -26   6  -3      107.16       57.88     49.82 o 
 -24   6  -3        1.79      -16.08     32.16 o 
 -22   6  -3       37.00       -7.80     37.24 o 
 -20   6  -3       73.14       50.83     34.98 o 
 -18   6  -3       15.16        1.66     26.16 o 
 -16   6  -3       43.34       63.87     28.61 o 
 -14   6  -3        1.82       -0.54     13.61 o 
 -12   6  -3      229.39      232.52     20.36 o 
 -10   6  -3     2443.17     2482.72     76.61 o 
  -8   6  -3     4967.75     4825.04    189.20 o 
  -6   6  -3       70.00       56.65     10.55 o 
  -4   6  -3      182.24      197.66     15.72 o 
  -2   6  -3      164.29      214.46     23.93 o 
   0   6  -3     3994.25     3962.39     84.43 o 
   2   6  -3     5485.99     5682.63    115.54 o 
   4   6  -3    20546.81    21787.88    517.25 o 
   6   6  -3      523.68      493.66     27.55 o 
   8   6  -3    15202.36    15817.95    384.99 o 
  10   6  -3     1902.34     1909.09     71.67 o 
  12   6  -3      585.76      642.40     29.38 o 
  14   6  -3       75.58      105.62     14.75 o 
  16   6  -3      875.44      888.02     38.96 o 
  18   6  -3      185.18      202.54     21.29 o 
  20   6  -3     2151.40     2090.82     77.48 o 
  22   6  -3      113.69      121.26     24.79 o 
  24   6  -3      192.39      207.35     41.69 o 
  26   6  -3      358.39      419.41     96.82 o 
  28   6  -3       37.52       43.39     38.50 o 
 -25   7  -3       76.47       46.93     68.27 o 
 -23   7  -3       19.25       -7.39     35.95 o 
 -21   7  -3       20.39      -15.34     30.68 o 
 -19   7  -3      101.92       85.62     35.95 o 
 -17   7  -3      230.16      353.77     51.58 o 
 -15   7  -3      528.72      570.54     62.15 o 
 -13   7  -3       25.55       42.69     17.26 o 
 -11   7  -3      941.99      923.39     54.45 o 
  -9   7  -3     1728.97     1649.51     65.21 o 
  -7   7  -3      293.31      268.12     20.68 o 
  -5   7  -3     5877.94     6280.21    318.01 o 
  -3   7  -3      892.21      951.40     34.70 o 
  -1   7  -3      183.09      219.90     17.87 o 
   1   7  -3     4469.12     4617.85    140.23 o 
   3   7  -3    13477.79    14045.59    482.66 o 
   5   7  -3      981.97      870.70     41.00 o 
   7   7  -3       88.17       96.60     14.14 o 
   9   7  -3     1140.30     1111.55     36.33 o 
  11   7  -3     2421.36     2379.34    120.76 o 
  13   7  -3      201.27      192.37     17.76 o 
  15   7  -3       83.17       72.45     14.07 o 
  17   7  -3     1264.41     1169.15     54.82 o 
  19   7  -3       80.66       62.06     38.48 o 
  21   7  -3       24.18       25.32     26.16 o 
  23   7  -3      139.58       63.30     31.60 o 
  25   7  -3      475.99      584.58     62.30 o 
  27   7  -3        4.17      -16.40     32.80 o 
 -24   8  -3       94.09      101.31     50.01 o 
 -22   8  -3       25.72        4.72     37.24 o 
 -20   8  -3      332.03      299.79     56.09 o 
 -18   8  -3      266.73      306.29     52.57 o 
 -16   8  -3       66.27       60.85     34.20 o 
 -14   8  -3      206.40      233.47     31.38 o 
 -12   8  -3      254.15      241.67     56.96 o 
 -10   8  -3      352.91      416.73     38.54 o 
  -8   8  -3      140.64      118.44     18.78 o 
  -6   8  -3     1493.95     1452.38     58.05 o 
  -4   8  -3      542.00      544.68     53.68 o 
  -2   8  -3      389.99      426.12     26.58 o 
   0   8  -3      503.01      452.00     26.37 o 
   2   8  -3     8798.83     8712.95    197.50 o 
   4   8  -3      783.78      688.11     29.18 o 
   6   8  -3      793.51      729.52     37.95 o 
   8   8  -3       45.51       57.09     13.61 o 
  10   8  -3      141.01      130.57     40.14 o 
  12   8  -3      358.45      338.59     44.70 o 
  14   8  -3        4.60       -5.39     13.33 o 
  16   8  -3      228.46      211.05     27.54 o 
  18   8  -3      395.28      352.15     34.61 o 
  20   8  -3      376.65      532.82     99.30 o 
  22   8  -3       57.12       25.91     27.92 o 
  24   8  -3       95.60      122.74     37.47 o 
  26   8  -3        1.87       -6.71     32.44 o 
 -23   9  -3        9.61       15.71     89.37 o 
 -21   9  -3       82.64       39.29     40.26 o 
 -19   9  -3      140.00      122.20     42.34 o 
 -17   9  -3       10.72      -13.99     27.98 o 
 -15   9  -3      118.51      155.16     42.13 o 
 -13   9  -3      121.41      144.00     29.22 o 
 -11   9  -3      132.35      182.13     46.60 o 
  -9   9  -3     1934.56     1892.92     86.31 o 
  -7   9  -3     9203.72     9526.68    261.80 o 
  -5   9  -3     5254.32     5239.07    130.91 o 
  -3   9  -3      571.06      565.82     56.97 o 
  -1   9  -3      209.88      232.43     21.44 o 
   1   9  -3      737.92      711.69     67.69 o 
   3   9  -3     3885.63     3707.76    112.26 o 
   5   9  -3     2394.13     2248.34     71.84 o 
   7   9  -3       13.76       -4.71     11.29 o 
   9   9  -3     2089.13     2341.47    120.64 o 
  11   9  -3      334.83      379.27     49.28 o 
  13   9  -3      194.26      199.81     29.56 o 
  15   9  -3      393.90      464.60     41.63 o 
  17   9  -3       21.22       29.46     19.96 o 
  19   9  -3       83.92       83.63     25.56 o 
  21   9  -3      122.03      208.86     39.23 o 
  23   9  -3        9.26       32.07     31.60 o 
  25   9  -3      102.59       50.46     37.47 o 
 -20  10  -3      540.26      597.97     78.10 o 
 -18  10  -3      187.96      238.53     95.58 o 
 -16  10  -3       35.60       85.65     36.86 o 
 -14  10  -3       98.68       74.85     27.64 o 
 -12  10  -3       14.14       37.35     23.38 o 
 -10  10  -3      231.95      250.03     34.98 o 
  -8  10  -3       70.18       55.47     22.23 o 
  -6  10  -3      104.04      135.85     26.75 o 
  -4  10  -3       81.97      110.57     22.93 o 
  -2  10  -3       11.82       -0.53     11.99 o 
   0  10  -3      254.17      217.39     22.67 o 
   2  10  -3     2423.92     2494.55    207.63 o 
   4  10  -3       66.89       96.82     25.75 o 
   6  10  -3        6.68        6.21     28.55 o 
   8  10  -3      268.81      254.60     35.19 o 
  10  10  -3      786.98      846.11     46.81 o 
  12  10  -3      107.24      122.96     23.29 o 
  14  10  -3       11.49       30.37     18.46 o 
  16  10  -3       18.03        2.36     19.08 o 
  18  10  -3        9.93       -9.78     19.55 o 
  20  10  -3      290.97      330.07     48.25 o 
  22  10  -3       16.10      -16.76     33.51 o 
  24  10  -3      530.52      542.02     98.06 o 
 -19  11  -3      249.47      248.21     60.54 o 
 -17  11  -3       19.28       91.96     42.77 o 
 -15  11  -3       57.29      121.84     44.12 o 
 -13  11  -3      529.35      568.89     53.69 o 
 -11  11  -3     1041.41     1204.04     73.71 o 
  -9  11  -3       45.34       48.08     25.29 o 
  -7  11  -3      517.85      500.67     46.70 o 
  -5  11  -3       44.18       63.09     23.68 o 
  -3  11  -3       41.56       83.25     24.28 o 
  -1  11  -3       78.33       93.78     18.99 o 
   1  11  -3      383.02      349.54     34.34 o 
   3  11  -3     2485.36     2247.84     95.11 o 
   5  11  -3        1.94       16.48     16.67 o 
   7  11  -3      164.24      136.79     30.38 o 
   9  11  -3     1163.32     1243.14    150.19 o 
  11  11  -3       43.44       14.34     26.07 o 
  13  11  -3      341.92      339.64     89.37 o 
  15  11  -3      256.52      301.92     58.34 o 
  17  11  -3     1739.70     1442.89     75.42 o 
  19  11  -3      168.97      189.18     34.51 o 
  21  11  -3       79.93       55.82     32.44 o 
 -16  12  -3       83.02       37.68     44.74 o 
 -14  12  -3        7.74      -12.41     35.95 o 
 -12  12  -3     1342.80     1536.18     89.77 o 
 -10  12  -3     1060.54     1016.35     70.14 o 
  -8  12  -3       89.75      112.88     31.03 o 
  -6  12  -3        8.78       22.88     24.28 o 
  -4  12  -3       22.09        4.57     22.23 o 
  -2  12  -3        5.40       -7.02     25.41 o 
   0  12  -3       39.42        4.30     26.16 o 
   2  12  -3       36.18       -0.70     17.12 o 
   4  12  -3        0.94        2.48     18.95 o 
   6  12  -3       19.31       15.38     20.95 o 
   8  12  -3      100.79       43.64     35.45 o 
  10  12  -3     2104.99     2061.80    145.23 o 
  12  12  -3      342.93      351.22     79.44 o 
  14  12  -3        1.22        5.48     25.05 o 
  16  12  -3      408.74      339.84     50.82 o 
  18  12  -3      529.25      577.78     66.64 o 
  20  12  -3      218.17      325.21     74.48 o 
 -15  13  -3       11.87       -1.12     62.06 o 
 -13  13  -3      233.75      340.77     48.61 o 
 -11  13  -3     1267.78     1265.36     83.86 o 
  -9  13  -3      976.91     1007.20     73.88 o 
  -7  13  -3        5.69       -8.58     25.22 o 
  -5  13  -3      179.52      139.80     33.90 o 
  -3  13  -3       89.57       41.93     32.16 o 
  -1  13  -3        7.79       26.89     31.45 o 
   1  13  -3       54.55       71.75     35.95 o 
   3  13  -3       87.68      105.54     35.95 o 
   5  13  -3        0.38       -1.59     19.17 o 
   7  13  -3       59.19       70.84     27.37 o 
   9  13  -3      361.58      379.92     43.69 o 
  11  13  -3      663.98      573.92     63.62 o 
  13  13  -3       73.21       29.79     45.93 o 
  15  13  -3      297.77      339.96     54.08 o 
  17  13  -3      421.16      318.66     55.11 o 
 -12  14  -3      167.66      184.60     44.98 o 
 -10  14  -3      116.01      143.64     39.44 o 
  -8  14  -3       37.18       32.49     30.90 o 
  -6  14  -3       63.89       25.95     31.03 o 
  -4  14  -3       69.01       34.76     38.62 o 
  -2  14  -3      265.00      289.28     53.52 o 
   0  14  -3       54.64       42.08     62.06 o 
   2  14  -3       79.06      128.79     42.34 o 
   4  14  -3      197.40      179.22     45.24 o 
   6  14  -3        4.85       23.35     32.44 o 
   8  14  -3       31.42        4.32     25.08 o 
  10  14  -3      203.62      171.12     35.33 o 
  12  14  -3      146.84      133.54     41.69 o 
  14  14  -3        0.67      -15.35     32.80 o 
  -7  15  -3        6.35      -15.96     31.92 o 
  -5  15  -3       58.85       74.04     44.53 o 
  -3  15  -3       90.55       69.51     43.78 o 
  -1  15  -3      225.86      287.46     55.11 o 
   1  15  -3       72.58      113.89     42.98 o 
   3  15  -3      132.82      221.28     50.91 o 
   5  15  -3        1.08       44.69     36.86 o 
   7  15  -3        0.94       44.69     49.65 o 
   9  15  -3       30.69       32.07     43.78 o 
 -28   0  -2     2073.98     2152.36    213.50 o 
 -26   0  -2      177.61       74.48     57.10 o 
 -24   0  -2      384.57      320.25     79.44 o 
 -22   0  -2     5618.62     5853.83    327.70 o 
 -20   0  -2      486.52      476.14     50.89 o 
 -18   0  -2    34981.05    36294.50   1106.17 o 
 -16   0  -2    12001.71    11678.00    381.91 o 
 -14   0  -2    10706.88    10827.51    271.81 o 
 -12   0  -2     4021.99     4125.92    112.87 o 
 -10   0  -2     9134.68     9256.61    231.40 o 
  -8   0  -2    26228.74    26946.86    834.68 o 
  -6   0  -2    27505.50    28818.62    695.29 o 
  -4   0  -2     1061.96     1090.13     41.00 o 
  -2   0  -2   186833.97   182314.77   9508.14 o 
   0   0  -2    38004.24    41192.27   1933.90 o 
   2   0  -2    19428.42    22005.23    649.87 o 
   4   0  -2   174554.19   180982.31   7045.46 o 
   6   0  -2    14761.85    17532.37    506.44 o 
   8   0  -2    16022.69    18038.23    529.24 o 
  10   0  -2     4977.17     5620.86    167.31 o 
  12   0  -2    21388.28    23278.80    973.16 o 
  14   0  -2    21694.66    22288.27    921.02 o 
  16   0  -2    13055.19    13107.82    553.61 o 
  18   0  -2    10487.76    11111.86    486.58 o 
  20   0  -2      485.80      302.87     52.13 o 
  22   0  -2     2320.06     2452.75    148.95 o 
  24   0  -2      767.67      963.23     99.30 o 
  26   0  -2     4227.05     4341.97    240.81 o 
  28   0  -2     2187.52     2470.13    168.81 o 
  30   0  -2      419.29      422.03     79.44 o 
 -29   1  -2     1861.09     1617.47    133.38 o 
 -27   1  -2      538.44      631.50    136.54 o 
 -25   1  -2      460.24      518.62    101.78 o 
 -23   1  -2      839.77      756.11     61.11 o 
 -21   1  -2     2558.84     2422.23    139.68 o 
 -19   1  -2      768.02      874.80     79.80 o 
 -17   1  -2    22702.84    23245.91    589.10 o 
 -15   1  -2    10002.00    10067.97    297.04 o 
 -13   1  -2     2868.26     2933.34     77.31 o 
 -11   1  -2     3068.39     2784.79     67.43 o 
  -9   1  -2    25388.88    26543.63    559.55 o 
  -7   1  -2    44519.10    46852.88    985.33 o 
  -5   1  -2    16308.27    17411.18    365.32 o 
  -3   1  -2     1223.18     1290.47     37.62 o 
  -1   1  -2       65.56       13.58      7.56 o 
   1   1  -2    12137.64    13755.99    329.87 o 
   3   1  -2    52154.01    54879.18   1881.77 o 
   5   1  -2   111985.97   116359.84   3336.89 o 
   7   1  -2    28826.53    29901.03    708.05 o 
   9   1  -2     1185.18     1154.01     34.01 o 
  11   1  -2    34451.73    38942.93    793.48 o 
  13   1  -2     2082.96     1693.56     50.77 o 
  15   1  -2    10208.27     9774.01    301.05 o 
  17   1  -2    10775.14    10416.53    579.67 o 
  19   1  -2     2880.13     3090.20    120.24 o 
  21   1  -2        1.95       16.33     19.86 o 
  23   1  -2     3016.53     3372.30    134.28 o 
  25   1  -2     3400.16     3461.89    144.81 o 
  27   1  -2     3054.51     3121.71    233.36 o 
  29   1  -2     1266.73     1357.71    105.51 o 
  31   1  -2       29.21       17.65     31.03 o 
 -28   2  -2     1573.08     1447.53    121.77 o 
 -26   2  -2     1259.38     1200.58     80.13 o 
 -24   2  -2       54.96       29.67     34.49 o 
 -22   2  -2      541.16      463.24     43.44 o 
 -20   2  -2     2036.59     1881.57     96.60 o 
 -18   2  -2     9815.23     9393.75    705.72 o 
 -16   2  -2    22407.21    23543.05    588.66 o 
 -14   2  -2     2747.89     2717.04     71.72 o 
 -12   2  -2       56.73       63.60      8.96 o 
 -10   2  -2     3245.37     2875.80     74.89 o 
  -8   2  -2    10585.22     9830.43    213.22 o 
  -6   2  -2    37986.13    39288.82    818.84 o 
  -4   2  -2    18057.99    18859.57    396.62 o 
  -2   2  -2     7662.12     8170.73    230.40 o 
   0   2  -2    17218.62    17901.19    326.70 o 
   2   2  -2    26728.25    30150.48   1263.61 o 
   4   2  -2    59899.29    63052.19   2348.48 o 
   6   2  -2     4458.02     5462.56    132.81 o 
   8   2  -2     6999.68     7172.08    174.85 o 
  10   2  -2     1563.81     1630.87     49.02 o 
  12   2  -2    10242.27    10923.92    263.20 o 
  14   2  -2     6636.79     5610.21    144.46 o 
  16   2  -2    24927.18    25049.73    718.77 o 
  18   2  -2    12829.41    13370.14    407.25 o 
  20   2  -2     1734.51     1912.38     93.10 o 
  22   2  -2      867.90      870.80     63.12 o 
  24   2  -2     3506.46     3624.99    143.06 o 
  26   2  -2     2200.87     2291.74    110.55 o 
  28   2  -2     1974.09     1985.18    140.26 o 
  30   2  -2      402.51      481.85     50.12 o 
 -27   3  -2     1633.96     1527.56    212.26 o 
 -25   3  -2      866.20      724.67     93.10 o 
 -23   3  -2     1362.82     1371.89     75.09 o 
 -21   3  -2     1551.44     1608.81     74.51 o 
 -19   3  -2     6214.37     6300.17    186.71 o 
 -17   3  -2    15717.44    16311.53    557.34 o 
 -15   3  -2     3239.50     2940.41     98.08 o 
 -13   3  -2      170.53      208.80     16.20 o 
 -11   3  -2     4598.56     4700.29    111.05 o 
  -9   3  -2    24967.07    25323.67    535.60 o 
  -7   3  -2    21812.54    21495.55    456.96 o 
  -5   3  -2    14262.45    14360.47    305.14 o 
  -3   3  -2    10613.86    11131.50    268.99 o 
  -1   3  -2     4927.09     5322.27    117.98 o 
   1   3  -2    28578.99    31451.32    667.46 o 
   3   3  -2   238920.94   238131.28   6151.97 o 
   5   3  -2    29646.34    30819.78    857.59 o 
   7   3  -2      388.55      263.84     16.81 o 
   9   3  -2      252.61      170.50     22.63 o 
  11   3  -2     1210.55     1183.95     40.49 o 
  13   3  -2    23818.34    25083.07    596.24 o 
  15   3  -2     8974.91     8221.64    204.87 o 
  17   3  -2    12730.51    12905.76    316.56 o 
  19   3  -2     7267.16     7357.08    239.57 o 
  21   3  -2      877.12      802.78     59.61 o 
  23   3  -2     3905.23     3707.27    147.33 o 
  25   3  -2     1769.37     1885.88     94.74 o 
  27   3  -2      321.92      334.10     38.35 o 
  29   3  -2       80.51       76.77     27.50 o 
 -28   4  -2      786.90      719.04     88.64 o 
 -26   4  -2     1770.13     1584.10    124.49 o 
 -24   4  -2      393.01      315.70     55.11 o 
 -22   4  -2     1735.23     1713.34    112.73 o 
 -20   4  -2     2024.40     1877.52     80.69 o 
 -18   4  -2     2647.13     2609.69    149.92 o 
 -16   4  -2    11057.14    10995.66    290.88 o 
 -14   4  -2       41.14       28.09      9.91 o 
 -12   4  -2     2864.57     2911.08     96.03 o 
 -10   4  -2    35189.80    38496.33    813.42 o 
  -8   4  -2    26997.65    27661.92    667.86 o 
  -6   4  -2     3233.87     2701.73     66.37 o 
  -4   4  -2    16272.49    16743.18    359.38 o 
  -2   4  -2     3053.21     3303.66     69.14 o 
   0   4  -2     8810.77     9890.16    189.83 o 
   2   4  -2    42472.30    43655.59    900.63 o 
   4   4  -2    10310.23     9680.79    237.87 o 
   6   4  -2    37180.55    38570.89    912.45 o 
   8   4  -2    12271.26    12477.14    293.43 o 
  10   4  -2     2425.00     2552.87     63.81 o 
  12   4  -2    12798.50    13403.60    325.33 o 
  14   4  -2    15727.54    15093.92    365.94 o 
  16   4  -2    11876.85    11892.52    293.23 o 
  18   4  -2     2938.97     2967.94    115.70 o 
  20   4  -2       22.54       -1.19     14.14 o 
  22   4  -2     2709.17     2517.44     91.01 o 
  24   4  -2     4744.24     4933.00    153.19 o 
  26   4  -2     1712.94     1897.19     82.20 o 
  28   4  -2      687.42      594.42     58.19 o 
  30   4  -2       95.11       87.75     31.35 o 
 -27   5  -2      846.28      846.72     93.90 o 
 -25   5  -2      283.17      339.90     61.36 o 
 -23   5  -2       29.46       20.92     34.98 o 
 -21   5  -2     2018.84     1906.81    113.13 o 
 -19   5  -2     4039.37     4015.62    134.29 o 
 -17   5  -2     1383.90     1342.15     69.84 o 
 -15   5  -2     4801.74     4550.28    114.80 o 
 -13   5  -2      138.14      149.64     16.52 o 
 -11   5  -2     4993.51     4704.17    158.45 o 
  -9   5  -2    25665.68    25486.13    537.12 o 
  -7   5  -2     6807.59     6030.55    140.26 o 
  -5   5  -2    23895.57    25691.97    541.65 o 
  -3   5  -2     4952.75     4919.07    115.66 o 
  -1   5  -2     1996.97     2030.58     53.93 o 
   1   5  -2     3879.94     3417.48     71.32 o 
   3   5  -2    35711.24    36937.14    869.89 o 
   5   5  -2    42990.06    45043.30   1055.75 o 
   7   5  -2    43280.64    46406.27    947.60 o 
   9   5  -2     4000.58     4344.22    100.97 o 
  11   5  -2     5669.22     5799.90    131.76 o 
  13   5  -2    14316.11    13850.63    621.18 o 
  15   5  -2    19026.71    19285.30    403.64 o 
  17   5  -2     4938.83     4956.52    122.48 o 
  19   5  -2        1.69       -6.83     19.75 o 
  21   5  -2      268.88      316.07     37.05 o 
  23   5  -2     2507.93     2486.53    110.24 o 
  25   5  -2     4130.75     4181.85    136.85 o 
  27   5  -2     1225.15     1396.52     78.17 o 
  29   5  -2      537.53      504.62     68.46 o 
 -26   6  -2      949.55      974.41    137.78 o 
 -24   6  -2       11.22       15.94     33.21 o 
 -22   6  -2     1072.52     1142.59     97.13 o 
 -20   6  -2     2777.38     2748.08    232.12 o 
 -18   6  -2     3087.51     3301.20    150.94 o 
 -16   6  -2     4351.08     4246.79    132.16 o 
 -14   6  -2      835.10      690.47     34.05 o 
 -12   6  -2     1262.46     1348.86     45.28 o 
 -10   6  -2     2481.54     2303.15    107.31 o 
  -8   6  -2    28122.76    28830.89    611.88 o 
  -6   6  -2    18776.05    19691.47    418.46 o 
  -4   6  -2     7558.43     7381.56    170.14 o 
  -2   6  -2      172.80      172.93     15.07 o 
   0   6  -2     4570.38     4470.54    106.40 o 
   2   6  -2    48437.50    51205.65   1336.88 o 
   4   6  -2    39345.54    40586.95   1166.31 o 
   6   6  -2     5511.18     5422.74    193.30 o 
   8   6  -2     3201.40     3110.27     75.10 o 
  10   6  -2       29.70       26.29      8.35 o 
  12   6  -2     9385.97     9179.84    229.51 o 
  14   6  -2    11834.92    12271.19    264.91 o 
  16   6  -2     2332.03     2239.13     88.15 o 
  18   6  -2      330.63      294.92     24.91 o 
  20   6  -2        7.57      -10.07     20.13 o 
  22   6  -2     1624.90     1471.86     75.55 o 
  24   6  -2     3961.80     4311.06    181.23 o 
  26   6  -2      628.75      680.98     75.72 o 
  28   6  -2     1844.33     2221.57    121.12 o 
 -25   7  -2      280.69      240.51     55.11 o 
 -23   7  -2      358.43      458.44     76.96 o 
 -21   7  -2     1266.55     1277.28    141.50 o 
 -19   7  -2      490.53      555.75     65.81 o 
 -17   7  -2     6837.35     6911.87    275.56 o 
 -15   7  -2     3609.35     3368.74    153.91 o 
 -13   7  -2      114.88      139.58     26.32 o 
 -11   7  -2     2374.94     2284.29     73.81 o 
  -9   7  -2    21030.63    21898.09    600.91 o 
  -7   7  -2    23171.13    21731.23    478.36 o 
  -5   7  -2    14401.12    15103.64    334.55 o 
  -3   7  -2     1434.33     1298.07     43.37 o 
  -1   7  -2     2473.08     2973.43     78.75 o 
   1   7  -2    15560.96    16289.38    313.85 o 
   3   7  -2    46079.44    48184.27   1128.30 o 
   5   7  -2    26857.58    27625.52    647.19 o 
   7   7  -2     9457.21     9615.35    206.90 o 
   9   7  -2      591.94      566.88     25.51 o 
  11   7  -2     2186.56     2059.74     68.08 o 
  13   7  -2     2905.99     2877.85     75.41 o 
  15   7  -2       73.95       91.66     14.85 o 
  17   7  -2      659.63      706.27     45.57 o 
  19   7  -2      422.62      493.19    122.89 o 
  21   7  -2       50.79       43.56     27.17 o 
  23   7  -2     4742.82     4643.56    181.68 o 
  25   7  -2      415.37      475.99    105.51 o 
  27   7  -2     1968.50     2374.56    126.39 o 
 -24   8  -2      252.48      316.22     60.54 o 
 -22   8  -2       97.61      128.61     44.74 o 
 -20   8  -2     1943.47     2261.34    139.02 o 
 -18   8  -2     4347.64     4525.12    194.83 o 
 -16   8  -2     5345.91     5574.71    492.78 o 
 -14   8  -2     2407.48     2415.74     90.91 o 
 -12   8  -2       66.19       50.51     19.14 o 
 -10   8  -2     2227.34     2163.53     69.15 o 
  -8   8  -2     4500.06     4083.68    107.71 o 
  -6   8  -2    17443.10    17205.51    413.15 o 
  -4   8  -2     7809.78     7159.83    270.18 o 
  -2   8  -2      888.57      885.88     53.14 o 
   0   8  -2     1394.45     1227.32     73.81 o 
   2   8  -2    21134.02    20771.42    436.41 o 
   4   8  -2    14057.46    13731.19    339.37 o 
   6   8  -2     6793.88     6296.50    138.70 o 
   8   8  -2     1559.37     1335.22     83.58 o 
  10   8  -2      279.76      285.19     28.74 o 
  12   8  -2       48.43       53.16     15.12 o 
  14   8  -2     2509.74     2285.33    122.62 o 
  16   8  -2     8751.37     8800.89    356.87 o 
  18   8  -2     2663.98     2756.96     95.06 o 
  20   8  -2      562.11      543.03     91.85 o 
  22   8  -2      428.28      538.25     59.61 o 
  24   8  -2     1430.52     1187.52     89.47 o 
  26   8  -2      707.87      730.73     76.22 o 
 -23   9  -2       49.48       67.17     46.30 o 
 -21   9  -2      968.70      859.81     87.72 o 
 -19   9  -2     3059.29     3222.46    176.26 o 
 -17   9  -2     4541.79     4569.59    304.11 o 
 -15   9  -2     4077.27     4101.75    194.88 o 
 -13   9  -2      320.58      292.24     35.86 o 
 -11   9  -2     5278.78     5107.16    196.16 o 
  -9   9  -2     4657.51     4695.86    141.22 o 
  -7   9  -2    10745.20    10724.02    248.31 o 
  -5   9  -2     7391.70     7456.84    180.60 o 
  -3   9  -2     1292.97     1284.06     68.80 o 
  -1   9  -2       63.55       73.34     15.10 o 
   1   9  -2     4210.42     4063.46    136.23 o 
   3   9  -2     6520.00     6106.80    170.19 o 
   5   9  -2     8157.94     8002.88    205.86 o 
   7   9  -2     3811.66     3735.94    107.33 o 
   9   9  -2       45.83       50.19     14.38 o 
  11   9  -2      763.69      734.56     44.54 o 
  13   9  -2     1156.50     1214.61     66.86 o 
  15   9  -2     7057.46     6951.03    195.82 o 
  17   9  -2     2411.91     2326.95     87.41 o 
  19   9  -2      392.60      489.22     53.52 o 
  21   9  -2       54.38       68.45     42.20 o 
  23   9  -2     1327.47     1427.20     99.87 o 
  25   9  -2      717.75      884.35     88.13 o 
 -22  10  -2      418.00      396.24     75.72 o 
 -20  10  -2     1224.82     1270.16    203.57 o 
 -18  10  -2     2592.61     2449.90    206.05 o 
 -16  10  -2     2221.27     2182.35    125.50 o 
 -14  10  -2       37.10      -10.22     24.51 o 
 -12  10  -2      737.97      746.84     56.27 o 
 -10  10  -2     5169.99     5495.71    171.09 o 
  -8  10  -2     9056.87     9486.91    254.24 o 
  -6  10  -2     5743.34     5856.54    194.57 o 
  -4  10  -2      642.90      640.34     37.08 o 
  -2  10  -2      550.22      576.18     35.81 o 
   0  10  -2      321.05      350.80     35.87 o 
   2  10  -2     3184.75     2774.64     96.62 o 
   4  10  -2     5770.27     5686.55    161.69 o 
   6  10  -2     4600.38     4551.14    166.65 o 
   8  10  -2      488.31      470.76     34.25 o 
  10  10  -2      235.52      234.70     27.35 o 
  12  10  -2     5715.83     5978.54    173.92 o 
  14  10  -2     3164.45     3345.00    110.23 o 
  16  10  -2     3931.81     3855.65    267.35 o 
  18  10  -2     1410.01     1348.37    120.04 o 
  20  10  -2      193.31      185.15     41.22 o 
  22  10  -2     1031.16     1283.31     94.74 o 
  24  10  -2      660.29      904.73     95.58 o 
 -19  11  -2     1537.59     1741.17    148.95 o 
 -17  11  -2     2252.88     2512.45    144.75 o 
 -15  11  -2      640.85      738.91     89.37 o 
 -13  11  -2       16.97       12.92     24.13 o 
 -11  11  -2       13.42        2.99     23.21 o 
  -9  11  -2     1628.70     1795.90     82.16 o 
  -7  11  -2     7504.56     7411.03    223.23 o 
  -5  11  -2     3295.67     3195.21    115.40 o 
  -3  11  -2       79.42       74.30     18.55 o 
  -1  11  -2      571.45      559.74     51.22 o 
   1  11  -2     1173.35     1173.02     89.23 o 
   3  11  -2     5658.50     5732.66    169.57 o 
   5  11  -2      933.06      988.39     58.20 o 
   7  11  -2     2854.43     3061.50    208.53 o 
   9  11  -2        7.11       36.98     28.55 o 
  11  11  -2     1074.26     1145.90     81.50 o 
  13  11  -2     2756.98     2785.35    126.35 o 
  15  11  -2     6410.88     6532.22    188.98 o 
  17  11  -2     2817.36     2861.34    127.22 o 
  19  11  -2     1112.23     1113.29     82.50 o 
  21  11  -2       37.40       52.13     33.35 o 
 -18  12  -2      528.00      732.97    104.27 o 
 -16  12  -2     1153.99     1269.59    108.84 o 
 -14  12  -2      466.14      509.64     64.53 o 
 -12  12  -2       16.57       17.10     26.34 o 
 -10  12  -2      420.36      420.56     48.53 o 
  -8  12  -2     2159.36     2049.37     92.51 o 
  -6  12  -2     5682.06     5576.04    180.31 o 
  -4  12  -2     2034.66     2136.78     90.27 o 
  -2  12  -2       42.80        9.37     26.83 o 
   0  12  -2      377.10      425.48     39.32 o 
   2  12  -2     2774.00     2822.15    103.04 o 
   4  12  -2     4338.66     4220.66    138.18 o 
   6  12  -2     2482.78     2523.33     95.79 o 
   8  12  -2     2164.43     2077.23    105.15 o 
  10  12  -2      560.69      585.00     60.39 o 
  12  12  -2      769.54      829.26    157.64 o 
  14  12  -2     3224.48     2912.29    332.66 o 
  16  12  -2     1294.64     1283.01     98.06 o 
  18  12  -2      498.06      478.24     60.09 o 
  20  12  -2       39.05       52.13     47.17 o 
 -15  13  -2      873.22     1136.96    158.88 o 
 -13  13  -2      304.34      417.79     57.51 o 
 -11  13  -2       89.96       55.93     31.93 o 
  -9  13  -2     1161.55     1358.33     85.70 o 
  -7  13  -2     1660.26     1697.87     90.20 o 
  -5  13  -2     2628.12     2591.26    107.78 o 
  -3  13  -2      581.77      686.53     71.72 o 
  -1  13  -2      487.37      615.32     65.67 o 
   1  13  -2     1893.82     1780.17    171.30 o 
   3  13  -2     3603.42     3617.84    124.46 o 
   5  13  -2     2547.28     2358.14    180.74 o 
   7  13  -2      135.67      144.36     34.61 o 
   9  13  -2      106.52      111.34     34.58 o 
  11  13  -2      711.10      666.02     88.13 o 
  13  13  -2     1292.17     1182.75     91.85 o 
  15  13  -2     1003.36     1044.13     89.47 o 
  17  13  -2      469.97      438.08     61.44 o 
 -12  14  -2       96.37      106.98     39.26 o 
 -10  14  -2       40.39       17.23     30.21 o 
  -8  14  -2     1151.76     1203.04     82.65 o 
  -6  14  -2      819.78      803.22     66.22 o 
  -4  14  -2     1505.79     1712.32    141.50 o 
  -2  14  -2      384.35      567.77     67.57 o 
   0  14  -2      312.88      251.30     49.82 o 
   2  14  -2     1779.99     1956.77    119.21 o 
   4  14  -2     3784.63     4066.39    347.56 o 
   6  14  -2     1551.90     1730.03    112.42 o 
   8  14  -2      604.59      620.14     56.06 o 
  10  14  -2      209.36      265.19     40.49 o 
  12  14  -2      547.52      509.39     98.06 o 
  14  14  -2     1432.54     1276.03    101.41 o 
  -7  15  -2      854.30      936.72     92.15 o 
  -5  15  -2     1328.94     1392.62    111.46 o 
  -3  15  -2      204.30      249.54     53.37 o 
  -1  15  -2       65.12       96.82     43.89 o 
   1  15  -2      763.89      755.16     80.69 o 
   3  15  -2     1498.03     1590.41    225.91 o 
   5  15  -2     1059.54     1056.69     96.36 o 
   7  15  -2      373.06      409.43     84.41 o 
   9  15  -2      292.15      374.08     49.17 o 
 -29   1  -1      134.30       29.99     42.77 o 
 -27   1  -1      231.55      232.31     48.32 o 
 -25   1  -1        5.03       11.46     24.35 o 
 -23   1  -1        4.07       -2.04     20.15 o 
 -21   1  -1     2452.07     2377.85     80.21 o 
 -19   1  -1      365.48      322.13     28.15 o 
 -17   1  -1       53.73       59.79     15.53 o 
 -15   1  -1     2785.18     2785.68     99.26 o 
 -13   1  -1     1378.95     1383.18     37.56 o 
 -11   1  -1     3730.53     4123.61    100.87 o 
  -9   1  -1       65.93       51.58      6.67 o 
  -7   1  -1     4508.24     4805.69     96.69 o 
  -5   1  -1     1843.54     1874.61     48.02 o 
  -3   1  -1      177.97      154.51     10.09 o 
  -1   1  -1     1034.82     1019.06     24.35 o 
   1   1  -1     1670.03     1804.51     45.78 o 
   3   1  -1     4442.88     4797.85    402.17 o 
   5   1  -1    84686.22    90430.14   2137.97 o 
   7   1  -1     1369.70     1396.49     44.19 o 
   9   1  -1    10027.06    11136.30    264.63 o 
  11   1  -1     1974.72     2185.90     60.56 o 
  13   1  -1      915.09      984.37     48.25 o 
  15   1  -1      197.21      162.74     23.65 o 
  17   1  -1       82.50       47.43     18.62 o 
  19   1  -1       12.78        3.86     21.10 o 
  21   1  -1       10.31        3.53     24.83 o 
  23   1  -1      495.33      516.58     51.76 o 
  25   1  -1       69.51       55.86     28.09 o 
  27   1  -1       56.11       32.27     28.09 o 
  29   1  -1       11.78        1.68     26.83 o 
 -28   2  -1      131.54      106.98     34.90 o 
 -26   2  -1      384.27      352.05     43.46 o 
 -24   2  -1      924.25     1049.10     69.62 o 
 -22   2  -1     1725.33     1801.49    160.72 o 
 -20   2  -1     1168.19     1062.24     62.84 o 
 -18   2  -1       53.73       60.52     18.95 o 
 -16   2  -1      219.80      222.36     25.55 o 
 -14   2  -1      988.22      931.64     86.76 o 
 -12   2  -1     4220.00     4057.94    122.55 o 
 -10   2  -1     3793.99     3993.50     93.83 o 
  -8   2  -1      261.58      250.69     13.83 o 
  -6   2  -1     1944.90     2012.99     49.85 o 
  -4   2  -1     3472.72     3685.83     92.77 o 
  -2   2  -1     4227.34     4538.28    108.72 o 
   0   2  -1     9323.69     9664.88    183.79 o 
   2   2  -1     1513.40     1543.14     41.52 o 
   4   2  -1    50399.89    53490.88   1276.54 o 
   6   2  -1      971.71     1030.55     36.86 o 
   8   2  -1      179.73      211.82     25.35 o 
  10   2  -1     4364.36     5016.64    127.50 o 
  12   2  -1     8234.17     9072.13    222.55 o 
  14   2  -1     7302.02     7926.96    199.47 o 
  16   2  -1       19.34       12.34      8.25 o 
  18   2  -1     1395.93     1486.61    110.47 o 
  20   2  -1       62.92       52.46     38.48 o 
  22   2  -1       22.05       29.79     21.07 o 
  24   2  -1       16.92        0.43     34.76 o 
  26   2  -1       27.97        2.67     22.62 o 
  28   2  -1      103.34      109.90     28.49 o 
  30   2  -1        4.09      -12.53     25.06 o 
 -29   3  -1       25.98       -8.69     40.96 o 
 -27   3  -1       10.17       62.50     39.47 o 
 -25   3  -1      130.90      177.31     33.73 o 
 -23   3  -1       40.58        2.32     22.64 o 
 -21   3  -1     1405.48     1339.91     68.67 o 
 -19   3  -1     1004.48     1071.88     58.01 o 
 -17   3  -1      212.09      228.61     26.97 o 
 -15   3  -1      451.78      456.66     45.83 o 
 -13   3  -1      733.84      860.23     65.21 o 
 -11   3  -1     1279.05     1369.27     41.15 o 
  -9   3  -1      454.12      498.13     41.92 o 
  -7   3  -1      935.98      946.34     29.29 o 
  -5   3  -1      542.22      564.81     24.29 o 
  -3   3  -1      742.68      567.38     20.18 o 
  -1   3  -1     2573.31     2528.06     69.02 o 
   1   3  -1    74313.23    79476.66   1633.62 o 
   3   3  -1    34493.47    38641.07    944.93 o 
   5   3  -1    45552.74    49390.21    996.04 o 
   7   3  -1      108.24      108.05     18.27 o 
   9   3  -1     1199.75     1302.68     41.02 o 
  11   3  -1     3192.06     3654.61     99.27 o 
  13   3  -1      248.31      241.23     21.16 o 
  15   3  -1      483.27      469.96     26.65 o 
  17   3  -1        0.91       -8.07     16.14 o 
  19   3  -1        2.68       -6.54     13.08 o 
  21   3  -1       99.35      152.16     40.96 o 
  23   3  -1     2004.17     1914.89     77.37 o 
  25   3  -1      642.50      732.40     53.74 o 
  27   3  -1       32.20       10.23     22.84 o 
  29   3  -1       25.33       30.37     26.34 o 
 -28   4  -1       25.02       -9.03     76.96 o 
 -26   4  -1       35.93       10.84     32.80 o 
 -24   4  -1       21.16       36.68     26.46 o 
 -22   4  -1       22.59      -11.54     23.07 o 
 -20   4  -1      824.60      838.29     56.47 o 
 -18   4  -1     1011.95     1069.08     57.33 o 
 -16   4  -1      122.48      135.23     23.13 o 
 -14   4  -1      157.67      141.34     15.21 o 
 -12   4  -1     2122.22     2117.03     59.98 o 
 -10   4  -1      117.26       84.57     11.36 o 
  -8   4  -1     1550.13     1767.74     51.96 o 
  -6   4  -1     6951.10     7736.57    172.40 o 
  -4   4  -1        5.46        2.69      4.83 o 
  -2   4  -1      175.58      336.58     54.82 o 
   0   4  -1    14171.43    16123.86    387.84 o 
   2   4  -1     3264.89     3640.97    242.03 o 
   4   4  -1     9506.35    10460.50    260.30 o 
   6   4  -1    25812.14    28183.20    576.16 o 
   8   4  -1     2244.37     2314.91     74.53 o 
  10   4  -1       47.92       51.79      9.47 o 
  12   4  -1     2781.47     2825.80     71.85 o 
  14   4  -1      116.84      118.67     14.07 o 
  16   4  -1      449.04      433.45     25.41 o 
  18   4  -1      267.14      236.25     48.47 o 
  20   4  -1      557.13      573.87     41.82 o 
  22   4  -1     1926.36     1986.57    101.69 o 
  24   4  -1       20.79       19.75     25.13 o 
  26   4  -1       10.12       21.18     23.19 o 
  28   4  -1       14.22       -1.08     22.09 o 
 -27   5  -1       34.68       -4.08     36.36 o 
 -25   5  -1        5.45        5.86     43.44 o 
 -23   5  -1        9.79        7.30     29.69 o 
 -21   5  -1       23.10        5.99     19.49 o 
 -19   5  -1      314.12      387.74     37.88 o 
 -17   5  -1      278.02      297.45     31.72 o 
 -15   5  -1       54.96       38.27     11.18 o 
 -13   5  -1     2160.93     2245.26     68.02 o 
 -11   5  -1       12.33       12.71      8.71 o 
  -9   5  -1      278.46      177.76     15.74 o 
  -7   5  -1     3809.68     4333.26    102.82 o 
  -5   5  -1     2215.36     2311.17     61.17 o 
  -3   5  -1     2008.56     1872.88     51.79 o 
  -1   5  -1     2494.03     2519.61     64.97 o 
   1   5  -1     3187.71     3191.73     74.18 o 
   3   5  -1    19328.09    21124.17    502.01 o 
   5   5  -1    14178.77    16406.52    339.96 o 
   7   5  -1     9098.74     9429.61    200.59 o 
   9   5  -1      133.51      122.27     15.41 o 
  11   5  -1     1926.13     2129.37     57.12 o 
  13   5  -1      812.36      878.05     46.63 o 
  15   5  -1     2364.90     2364.68     68.42 o 
  17   5  -1      249.13      272.66     22.14 o 
  19   5  -1      141.36      131.52     29.27 o 
  21   5  -1       91.09      110.15     23.29 o 
  23   5  -1       15.10       11.61     17.19 o 
  25   5  -1       19.96       22.06     39.14 o 
  27   5  -1       40.68       21.93     30.30 o 
  29   5  -1        2.90       -6.21     55.86 o 
 -26   6  -1       19.54       -7.33     35.95 o 
 -24   6  -1      224.70      240.88     60.82 o 
 -22   6  -1      289.26      334.78     55.27 o 
 -20   6  -1       37.68       15.35     28.61 o 
 -18   6  -1       60.54       64.46     21.77 o 
 -16   6  -1        1.74       -0.87     13.35 o 
 -14   6  -1      696.99      670.41     35.60 o 
 -12   6  -1     2304.12     2260.44     90.42 o 
 -10   6  -1     3486.56     3371.58     88.71 o 
  -8   6  -1      923.22      831.94     68.80 o 
  -6   6  -1      895.93      911.11     34.26 o 
  -4   6  -1      189.75      208.28     16.85 o 
  -2   6  -1      343.64      311.15     19.82 o 
   0   6  -1      984.49     1009.99     27.31 o 
   2   6  -1      157.22      154.97     14.14 o 
   4   6  -1     5137.80     5527.32    283.49 o 
   6   6  -1       24.91       31.00      5.74 o 
   8   6  -1      270.72      298.41     18.27 o 
  10   6  -1       42.65       35.96      8.59 o 
  12   6  -1       12.59       -3.81      8.20 o 
  14   6  -1     1103.24     1045.84     38.38 o 
  16   6  -1      536.51      590.05     52.67 o 
  18   6  -1     2143.28     2053.61     92.58 o 
  20   6  -1      801.43      823.41     50.74 o 
  22   6  -1      206.91      260.88     94.34 o 
  24   6  -1      264.89      294.64     49.15 o 
  26   6  -1       53.95       23.93     34.20 o 
  28   6  -1        4.12       24.71     36.26 o 
 -25   7  -1       68.06       58.72     40.26 o 
 -23   7  -1        5.23       21.57     36.36 o 
 -21   7  -1       20.89       15.03     31.45 o 
 -19   7  -1       88.97       79.70     33.21 o 
 -17   7  -1      163.03      218.10     52.58 o 
 -15   7  -1        6.48       11.20     12.07 o 
 -13   7  -1       17.10       16.02     11.96 o 
 -11   7  -1      115.14       93.99     16.38 o 
  -9   7  -1      136.32      152.02     17.35 o 
  -7   7  -1      407.38      453.11     28.29 o 
  -5   7  -1      540.85      516.35     27.76 o 
  -3   7  -1     1215.27     1169.23     40.52 o 
  -1   7  -1      475.52      496.65     74.17 o 
   1   7  -1      211.61      162.44     12.67 o 
   3   7  -1     4794.47     5088.69    132.81 o 
   5   7  -1     1224.99     1370.85     55.47 o 
   7   7  -1       24.58       15.03      7.17 o 
   9   7  -1      115.67      114.22     16.48 o 
  11   7  -1      261.94      251.52     21.86 o 
  13   7  -1      291.85      280.53     20.33 o 
  15   7  -1       23.08       12.79     13.15 o 
  17   7  -1      146.78      166.57     26.97 o 
  19   7  -1        4.42       22.15     22.62 o 
  21   7  -1      492.16      651.30    151.44 o 
  23   7  -1      344.44      330.48     50.91 o 
  25   7  -1       32.20       69.79     38.77 o 
  27   7  -1      147.87      214.15     84.41 o 
 -24   8  -1      290.61      213.34     54.33 o 
 -22   8  -1       35.68        0.00     33.35 o 
 -20   8  -1       13.22       54.55     32.16 o 
 -18   8  -1       41.78        4.56     29.79 o 
 -16   8  -1     1394.07     1493.64     97.78 o 
 -14   8  -1      134.97      132.90     21.52 o 
 -12   8  -1     2170.15     2095.72     96.75 o 
 -10   8  -1     5294.40     4852.00    132.58 o 
  -8   8  -1      456.25      517.88     46.30 o 
  -6   8  -1        0.12       -5.02     10.03 o 
  -4   8  -1        3.03        7.02      9.47 o 
  -2   8  -1       16.31       16.05      9.76 o 
   0   8  -1     1074.33     1083.18     45.95 o 
   2   8  -1      609.71      519.22     24.36 o 
   4   8  -1     1256.11     1282.39     92.71 o 
   6   8  -1      230.38      205.83     20.63 o 
   8   8  -1      145.21      142.06     18.96 o 
  10   8  -1     3661.47     3711.05    108.56 o 
  12   8  -1      362.34      404.15     32.77 o 
  14   8  -1       16.92        5.61     15.36 o 
  16   8  -1     1585.70     1513.66     64.79 o 
  18   8  -1      651.57      684.05     62.88 o 
  20   8  -1     1841.98     1730.34     93.80 o 
  22   8  -1      309.94      331.98     49.06 o 
  24   8  -1        9.13       29.44     29.79 o 
  26   8  -1       12.10      -29.44    107.99 o 
 -23   9  -1      101.16       29.68     39.35 o 
 -21   9  -1      136.75       90.30     41.69 o 
 -19   9  -1      279.17      271.42     52.66 o 
 -17   9  -1      143.97      111.71     36.86 o 
 -15   9  -1     2486.29     2588.87     99.21 o 
 -13   9  -1     4434.61     4543.19    194.88 o 
 -11   9  -1       35.90       11.91     14.89 o 
  -9   9  -1     4324.01     4161.25    111.15 o 
  -7   9  -1     1769.01     1605.61     55.86 o 
  -5   9  -1     1402.04     1336.70     49.19 o 
  -3   9  -1      111.65      102.84     16.64 o 
  -1   9  -1       98.22       87.72     15.33 o 
   1   9  -1     4271.60     4177.91    125.36 o 
   3   9  -1     1976.59     1918.49     85.55 o 
   5   9  -1       98.14      107.18     16.67 o 
   7   9  -1      453.76      530.04     34.93 o 
   9   9  -1       14.98       -6.11     12.22 o 
  11   9  -1      753.47      759.09     46.14 o 
  13   9  -1      708.10      736.60     49.91 o 
  15   9  -1     1288.18     1228.70     63.46 o 
  17   9  -1      661.89      543.35     60.19 o 
  19   9  -1      618.74      639.69    132.82 o 
  21   9  -1       85.89      113.20     48.41 o 
  23   9  -1       59.75       56.48     34.98 o 
  25   9  -1      172.12      210.51     64.55 o 
 -22  10  -1        2.87      -20.99     79.44 o 
 -20  10  -1        3.78       19.74     36.74 o 
 -18  10  -1        3.40       83.62     38.50 o 
 -16  10  -1      308.54      401.95     58.79 o 
 -14  10  -1      320.30      363.52     41.60 o 
 -12  10  -1      335.60      346.52     39.93 o 
 -10  10  -1      591.11      575.00     48.42 o 
  -8  10  -1     1637.09     1710.02     61.41 o 
  -6  10  -1       93.31      105.15     18.93 o 
  -4  10  -1       39.03       27.08     13.88 o 
  -2  10  -1     2343.23     2387.00     75.02 o 
   0  10  -1      273.37      272.25     54.22 o 
   2  10  -1      213.04      184.31     25.13 o 
   4  10  -1       48.83       46.87     21.47 o 
   6  10  -1      553.83      514.17     50.89 o 
   8  10  -1      340.60      388.41     32.90 o 
  10  10  -1       31.24       13.97     16.20 o 
  12  10  -1      628.07      604.32     43.69 o 
  14  10  -1      574.95      563.27     44.20 o 
  16  10  -1      501.86      509.99     43.37 o 
  18  10  -1      742.29      776.50     75.61 o 
  20  10  -1      780.31      786.86     70.15 o 
  22  10  -1        1.28      -19.86     39.72 o 
  24  10  -1       24.30      -15.34     34.20 o 
 -21  11  -1       58.58       -5.28     41.69 o 
 -19  11  -1       88.33       52.98     43.47 o 
 -17  11  -1        0.01        0.85     35.95 o 
 -15  11  -1      728.05      702.50    109.23 o 
 -13  11  -1     1234.32     1150.64     82.21 o 
 -11  11  -1     1452.29     1317.46     78.00 o 
  -9  11  -1      556.67      586.46     49.42 o 
  -7  11  -1      540.40      632.95     41.33 o 
  -5  11  -1      209.65      240.21     26.00 o 
  -3  11  -1      193.57      224.35     27.59 o 
  -1  11  -1      673.87      634.27     45.63 o 
   1  11  -1       32.36       23.80     18.01 o 
   3  11  -1       28.93        6.98     16.47 o 
   5  11  -1      108.82      171.73     32.16 o 
   7  11  -1      104.89      140.46     31.03 o 
   9  11  -1       78.78       53.02     24.39 o 
  11  11  -1       80.12       60.20     29.79 o 
  13  11  -1        2.06       -2.72     18.52 o 
  15  11  -1        3.27      -10.39     20.78 o 
  17  11  -1       94.23      107.38     28.46 o 
  19  11  -1       42.92       -0.88     36.00 o 
  21  11  -1        5.75      -10.00     29.23 o 
 -18  12  -1        0.64       20.22     42.02 o 
 -16  12  -1      334.20      389.92     59.61 o 
 -14  12  -1      398.08      407.73     48.08 o 
 -12  12  -1      273.27      360.53     45.04 o 
 -10  12  -1      409.60      378.37     45.15 o 
  -8  12  -1       25.80       30.94     37.72 o 
  -6  12  -1       88.72       81.63     27.16 o 
  -4  12  -1      839.38      858.52     69.03 o 
  -2  12  -1      335.86      332.47     34.84 o 
   0  12  -1      145.00      118.15     25.49 o 
   2  12  -1      300.03      288.05     34.80 o 
   4  12  -1      544.67      485.63     69.27 o 
   6  12  -1     1224.71     1353.15     84.41 o 
   8  12  -1      104.74       97.08     33.21 o 
  10  12  -1       25.75      -13.03     26.07 o 
  12  12  -1      400.51      368.82     51.76 o 
  14  12  -1      290.46      264.57     47.01 o 
  16  12  -1      102.98       84.41     35.11 o 
  18  12  -1        0.70       28.48     31.45 o 
  20  12  -1       53.50       81.92     54.62 o 
 -15  13  -1       33.79       37.95     47.17 o 
 -13  13  -1      226.31      292.97     44.98 o 
 -11  13  -1       97.32       99.81     56.88 o 
  -9  13  -1        9.05      -10.57     25.48 o 
  -7  13  -1       53.78       66.05     29.60 o 
  -5  13  -1      166.61      205.51     36.56 o 
  -3  13  -1      590.80      673.45     73.23 o 
  -1  13  -1      658.27      587.67     73.31 o 
   1  13  -1       81.62       51.43     37.87 o 
   3  13  -1       82.69       70.88     27.18 o 
   5  13  -1     1991.23     1879.41     84.68 o 
   7  13  -1      276.76      257.42     36.18 o 
   9  13  -1      109.49       44.75     43.44 o 
  11  13  -1       12.69      -14.46     28.92 o 
  13  13  -1      317.09      247.00     76.96 o 
  15  13  -1       13.20       19.10     44.69 o 
  17  13  -1        3.08      -10.81     29.69 o 
 -12  14  -1       21.62       17.75     32.01 o 
 -10  14  -1       25.22        8.57     30.03 o 
  -8  14  -1      252.84      313.81     46.14 o 
  -6  14  -1       57.65       -2.48     35.11 o 
  -4  14  -1       38.99       39.72     35.11 o 
  -2  14  -1      480.42      527.89     63.20 o 
   0  14  -1      242.86      250.23     50.01 o 
   2  14  -1       16.06        3.46     21.91 o 
   4  14  -1      143.64      218.92     36.54 o 
   6  14  -1      685.93      857.68     64.65 o 
   8  14  -1       23.06       -2.05     25.58 o 
  10  14  -1      185.43      252.25     48.31 o 
  12  14  -1      156.52      164.13     59.58 o 
  14  14  -1       61.06        4.79     37.71 o 
  -9  15  -1      366.60      452.03     57.73 o 
  -7  15  -1      466.44      537.59     74.59 o 
  -5  15  -1        8.31       26.69     38.50 o 
  -3  15  -1      162.30      204.53     49.45 o 
  -1  15  -1      112.81      147.15     47.11 o 
   1  15  -1       63.43       58.23     38.14 o 
   3  15  -1        2.01       -4.97     57.10 o 
   5  15  -1      108.11       55.78     29.66 o 
   7  15  -1      928.81      911.44     69.22 o 
   9  15  -1        5.91       24.14     30.62 o 
 -30   0   0      175.27      285.49     84.41 o 
 -28   0   0      341.29      414.65     86.89 o 
 -26   0   0      526.59      641.18     68.53 o 
 -24   0   0      361.90      470.56     55.11 o 
 -22   0   0     8351.47     8184.04    381.07 o 
 -20   0   0     8545.61     8778.66    299.62 o 
 -18   0   0     1890.90     1792.35    105.51 o 
 -16   0   0     2087.59     2303.09    323.97 o 
 -14   0   0     6999.65     7441.05    250.73 o 
 -12   0   0      980.83      638.01     52.13 o 
 -10   0   0     6657.00     5738.65    388.52 o 
  -8   0   0    13783.39    14015.46    426.99 o 
  -6   0   0    11643.29    12376.67    370.90 o 
  -4   0   0      410.43      328.15     23.58 o 
  -2   0   0    78574.64    78990.42   5348.64 o 
   2   0   0    78726.88    77209.55   2224.88 o 
   4   0   0      444.37      337.63     22.34 o 
   6   0   0    11658.01    12161.98    506.44 o 
   8   0   0    13653.69    14108.29    580.91 o 
  10   0   0     6192.79     5262.99    245.77 o 
  12   0   0     1050.61      695.11     52.13 o 
  14   0   0     6995.17     8016.13    342.59 o 
  16   0   0     2110.62     1807.29    116.68 o 
  18   0   0     1836.42     1762.60    114.20 o 
  20   0   0     8509.24     8626.83    402.17 o 
  22   0   0     8432.06     8122.88    387.28 o 
  24   0   0      351.71      392.24     67.03 o 
  26   0   0      493.53      441.89     74.48 o 
  28   0   0      347.85      394.72     76.96 o 
  30   0   0      155.30      237.34     49.82 o 
 -29   1   0      606.51      556.15     59.09 o 
 -27   1   0      101.06       72.73     31.03 o 
 -25   1   0     2184.83     2139.48    100.55 o 
 -23   1   0     3242.95     3406.41    105.51 o 
 -21   1   0     8779.48     8901.09    217.80 o 
 -19   1   0     4459.74     4141.96    114.47 o 
 -17   1   0        4.28       10.66     11.55 o 
 -15   1   0     1346.88     1283.99     46.06 o 
 -13   1   0     7162.16     7138.11    166.38 o 
 -11   1   0    12358.79    11499.48    253.51 o 
  -9   1   0     8396.14     7857.55    175.43 o 
  -7   1   0    30314.04    32792.39    607.93 o 
  -5   1   0      861.41      811.79     19.89 o 
  -3   1   0    12007.41    13252.36    245.55 o 
  -1   1   0   130238.23   125546.99   2629.96 o 
   1   1   0   130205.31   123679.48   2910.39 o 
   3   1   0    12010.34    13076.21    266.87 o 
   5   1   0      839.16      813.50     32.25 o 
   7   1   0    30358.54    32401.49    660.04 o 
   9   1   0     8337.90     7833.02    191.47 o 
  11   1   0    12201.35    11519.63    278.43 o 
  13   1   0     7177.04     7107.52    315.28 o 
  15   1   0     1359.72     1378.66     62.30 o 
  17   1   0       15.65       -4.97     11.31 o 
  19   1   0     4432.15     4339.38    155.35 o 
  21   1   0     8917.66     9042.51    294.03 o 
  23   1   0     3346.51     3488.48    140.40 o 
  25   1   0     2159.60     2275.13    198.60 o 
  27   1   0       99.21      149.03     29.91 o 
  29   1   0      616.54      631.57     54.61 o 
 -30   2   0      127.08      299.67     73.31 o 
 -28   2   0      536.22      563.12     94.89 o 
 -26   2   0      180.91      255.35     39.31 o 
 -24   2   0      836.03      922.13     64.50 o 
 -22   2   0     4552.17     4465.43    127.72 o 
 -20   2   0     3130.57     2964.70    109.49 o 
 -18   2   0      834.30      751.79     40.74 o 
 -16   2   0      863.21      873.67     40.67 o 
 -14   2   0    10484.07    10853.72    246.32 o 
 -12   2   0    17547.83    17172.64    323.72 o 
 -10   2   0     5635.62     4874.48    100.28 o 
  -8   2   0    14018.88    15306.26    289.98 o 
  -6   2   0     2406.44     2230.28     53.68 o 
  -4   2   0     5777.71     5897.67    128.58 o 
  -2   2   0    67068.98    71197.81   1466.80 o 
   0   2   0    42735.67    45958.95    837.95 o 
   2   2   0    67018.27    70290.76   1270.47 o 
   4   2   0     5861.05     5832.24    174.61 o 
   6   2   0     2438.53     2125.78     51.46 o 
   8   2   0    14066.14    15164.97    362.62 o 
  10   2   0     5808.10     4757.96    123.67 o 
  12   2   0    17433.20    16375.16    403.68 o 
  14   2   0    10502.54    10942.18    325.46 o 
  16   2   0      849.48      743.06     37.59 o 
  18   2   0      817.17      728.27     53.35 o 
  20   2   0     3051.52     2914.04    118.48 o 
  22   2   0     4605.50     4777.90    172.85 o 
  24   2   0      813.19      922.77     60.68 o 
  26   2   0      163.81      163.52     30.42 o 
  28   2   0      537.96      587.30     51.33 o 
  30   2   0      120.75      130.28     33.84 o 
 -29   3   0      880.05      803.21    115.44 o 
 -27   3   0      402.59      370.08     61.48 o 
 -25   3   0      914.73     1018.39     70.27 o 
 -23   3   0     1768.62     1948.15     84.26 o 
 -21   3   0     9549.73     9907.72    279.67 o 
 -19   3   0     3741.71     3590.45    120.15 o 
 -17   3   0      110.71      106.64     20.40 o 
 -15   3   0     8831.27     8977.64    204.15 o 
 -13   3   0    23833.70    23543.67    504.51 o 
 -11   3   0    24133.17    24432.25    514.56 o 
  -9   3   0    22512.00    23790.28    499.49 o 
  -7   3   0      482.30      543.72     28.31 o 
  -5   3   0     9702.22    10515.75    226.15 o 
  -3   3   0    19651.67    22750.38    473.00 o 
  -1   3   0    29939.28    31544.95    588.55 o 
   1   3   0    29970.06    31933.40    641.65 o 
   3   3   0    19692.56    22320.70    407.81 o 
   5   3   0     9696.62    10425.11    218.38 o 
   7   3   0      565.36      555.93     19.63 o 
   9   3   0    22334.90    23350.49    484.99 o 
  11   3   0    24012.12    23918.38    498.63 o 
  13   3   0    23760.30    23702.51    489.94 o 
  15   3   0     8813.21     9097.09    198.71 o 
  17   3   0      110.41      126.22     19.33 o 
  19   3   0     3621.77     3706.69    152.78 o 
  21   3   0     9543.35     9990.25    264.13 o 
  23   3   0     1858.44     1835.91     77.62 o 
  25   3   0      914.91      993.30     62.93 o 
  27   3   0      393.62      419.75     45.10 o 
  29   3   0      881.67      935.00     85.80 o 
 -28   4   0       22.57      -10.28     36.36 o 
 -26   4   0     1231.25     1241.25     78.99 o 
 -24   4   0     2859.49     2903.18    112.80 o 
 -22   4   0      421.87      580.57     50.40 o 
 -20   4   0    14672.32    14613.89    398.22 o 
 -18   4   0      563.62      514.74     41.16 o 
 -16   4   0     2147.22     2095.63     75.60 o 
 -14   4   0    18060.90    18920.13    408.24 o 
 -12   4   0    32617.72    33278.83    704.29 o 
 -10   4   0    20448.99    20557.73    440.28 o 
  -8   4   0    21682.32    23348.48    497.97 o 
  -6   4   0       41.00       31.68      7.45 o 
  -4   4   0      120.42       73.35      8.32 o 
  -2   4   0     3899.30     4067.92     94.78 o 
   0   4   0    10184.67     9702.57    206.26 o 
   2   4   0     4037.49     4182.76    119.88 o 
   4   4   0      152.30      103.59     10.03 o 
   6   4   0       39.42       33.21      6.24 o 
   8   4   0    21790.50    23509.69    482.46 o 
  10   4   0    20585.86    20539.56    426.00 o 
  12   4   0    32861.29    33166.52    682.64 o 
  14   4   0    18108.59    18677.42    395.27 o 
  16   4   0     2131.08     1951.82     57.87 o 
  18   4   0      560.66      491.89     37.50 o 
  20   4   0    14510.99    15318.69    380.65 o 
  22   4   0      456.92      555.88     44.36 o 
  24   4   0     2822.62     2884.60    189.61 o 
  26   4   0     1249.95     1297.73     73.71 o 
  28   4   0       16.73       47.18     25.72 o 
 -27   5   0      220.23      193.06     52.57 o 
 -25   5   0     2338.74     2462.90    172.54 o 
 -23   5   0     2989.39     3040.15    115.87 o 
 -21   5   0     4194.81     4343.58    170.66 o 
 -19   5   0     6964.23     6859.17    201.01 o 
 -17   5   0      236.41      324.09     32.84 o 
 -15   5   0     4246.56     4327.00    108.95 o 
 -13   5   0    17028.99    17899.75    384.24 o 
 -11   5   0    11339.68    10089.92    228.85 o 
  -9   5   0    22303.66    23308.43    497.30 o 
  -7   5   0      920.49      790.06     28.96 o 
  -5   5   0      783.44      677.49     26.06 o 
  -3   5   0     7673.15     7423.90    166.66 o 
  -1   5   0     3820.44     3220.99     67.48 o 
   1   5   0     3705.70     3158.79     71.21 o 
   3   5   0     7571.55     7383.49    185.21 o 
   5   5   0      782.87      657.89     21.15 o 
   7   5   0      927.94      750.72     32.68 o 
   9   5   0    22350.96    23137.12    480.57 o 
  11   5   0    11479.29    10315.54    220.50 o 
  13   5   0    16964.89    17267.81    370.73 o 
  15   5   0     4252.43     4180.85    104.68 o 
  17   5   0      236.32      248.07     22.31 o 
  19   5   0     6936.62     6822.59    189.44 o 
  21   5   0     4321.41     4537.19    255.92 o 
  23   5   0     3034.93     3110.26    108.56 o 
  25   5   0     2294.32     2471.00     97.23 o 
  27   5   0      219.55      220.07     47.30 o 
 -28   6   0       61.68       73.96     46.30 o 
 -26   6   0      836.76      955.42     93.90 o 
 -24   6   0     1680.03     1820.48    115.22 o 
 -22   6   0     2312.02     2472.84     98.60 o 
 -20   6   0     8574.10     8100.91    239.94 o 
 -18   6   0     4544.41     4208.00    136.17 o 
 -16   6   0      166.18      166.17     28.71 o 
 -14   6   0     5893.41     5693.81    139.39 o 
 -12   6   0    12254.60    11737.55    263.65 o 
 -10   6   0    18670.47    19389.56    415.08 o 
  -8   6   0     6492.89     6386.11    149.78 o 
  -6   6   0       14.37       36.84      9.63 o 
  -4   6   0     3846.57     3819.94     95.66 o 
  -2   6   0    28291.32    29234.42    627.12 o 
   0   6   0    51300.16    55017.53   1133.62 o 
   2   6   0    28129.50    29958.18    701.20 o 
   4   6   0     3832.47     3922.69    162.73 o 
   6   6   0       22.34       18.61      4.43 o 
   8   6   0     6401.01     6363.30    142.03 o 
  10   6   0    18565.01    18811.02    399.49 o 
  12   6   0    12340.44    11711.06    253.34 o 
  14   6   0     6018.84     5618.90    133.16 o 
  16   6   0      155.23      178.69     24.37 o 
  18   6   0     4544.68     4234.76    178.36 o 
  20   6   0     8520.34     8529.14    242.45 o 
  22   6   0     2276.14     2319.65    137.78 o 
  24   6   0     1639.85     1574.26    106.11 o 
  26   6   0      822.28      977.61     85.02 o 
  28   6   0       56.69       44.02     39.47 o 
 -27   7   0      460.33      622.81    141.50 o 
 -25   7   0     1858.23     1836.74    158.88 o 
 -23   7   0     1216.69     1353.06    172.54 o 
 -21   7   0     2079.11     2365.98    243.29 o 
 -19   7   0     8557.08     8262.60    239.21 o 
 -17   7   0     2724.08     2574.66    156.30 o 
 -15   7   0      412.85      324.96     35.47 o 
 -13   7   0     9198.13     9271.34    217.95 o 
 -11   7   0    12760.23    12759.98    284.13 o 
  -9   7   0    14413.18    14467.62    322.13 o 
  -7   7   0     3116.28     2982.28     81.41 o 
  -5   7   0     2748.79     2795.88     76.27 o 
  -3   7   0     6006.22     5969.88    144.02 o 
  -1   7   0     7182.88     6177.95    146.56 o 
   1   7   0     7123.50     6264.80    160.01 o 
   3   7   0     5989.16     6209.30    159.27 o 
   5   7   0     2740.26     2859.63     84.64 o 
   7   7   0     3084.54     3062.97     91.01 o 
   9   7   0    14312.47    14567.26    308.13 o 
  11   7   0    12736.26    12467.32    271.19 o 
  13   7   0     9321.77     9505.11    245.53 o 
  15   7   0      346.68      414.76     33.67 o 
  17   7   0     2743.36     2433.83    102.03 o 
  19   7   0     8585.26     8291.22    281.74 o 
  21   7   0     2015.86     2189.57    111.46 o 
  23   7   0     1315.59     1524.01    101.81 o 
  25   7   0     1877.32     1922.76    129.09 o 
  27   7   0      462.21      558.41    142.75 o 
 -26   8   0      209.73      183.16     54.28 o 
 -24   8   0     1175.19     1297.14    108.84 o 
 -22   8   0      930.50      874.33     85.12 o 
 -20   8   0     1272.19     1367.84    103.39 o 
 -18   8   0     1468.21     1440.15    103.17 o 
 -16   8   0        4.26       -4.74     21.01 o 
 -14   8   0       41.38       29.69     14.28 o 
 -12   8   0     7644.86     7454.57    212.70 o 
 -10   8   0     5757.02     6014.40    146.55 o 
  -8   8   0     3663.70     3838.32    107.50 o 
  -6   8   0       70.24       64.53     13.04 o 
  -4   8   0     3578.61     3395.65    116.81 o 
  -2   8   0     8691.58     8598.80    197.02 o 
   0   8   0    14087.30    13393.18    289.33 o 
   2   8   0     8658.94     8336.34    215.92 o 
   4   8   0     3669.69     3447.12     99.29 o 
   6   8   0       61.88       49.88     13.49 o 
   8   8   0     3649.39     3892.86    113.86 o 
  10   8   0     5790.67     5734.72    162.71 o 
  12   8   0     7704.82     7416.75    201.51 o 
  14   8   0        9.45       17.02     16.20 o 
  16   8   0       13.55        8.10     16.68 o 
  18   8   0     1427.26     1501.45     89.06 o 
  20   8   0     1255.56     1263.30    141.50 o 
  22   8   0      984.28      846.54     76.35 o 
  24   8   0     1204.57     1341.98     99.17 o 
  26   8   0      198.64      179.37     52.13 o 
 -25   9   0     1083.39     1026.31    104.23 o 
 -23   9   0      904.81     1084.41     98.89 o 
 -21   9   0      920.10      846.18     87.56 o 
 -19   9   0     2216.49     2188.30    269.36 o 
 -17   9   0       33.13       13.65     29.84 o 
 -15   9   0      238.86      256.31     27.51 o 
 -13   9   0      806.60      973.59     52.19 o 
 -11   9   0    15755.31    15331.96    346.10 o 
  -9   9   0     9959.76     9656.76    229.02 o 
  -7   9   0     1603.74     1388.36     69.16 o 
  -5   9   0        6.66       10.50     11.85 o 
  -3   9   0     2705.01     2641.63    124.70 o 
  -1   9   0     8495.79     8076.14    219.53 o 
   1   9   0     8401.95     8138.73    220.53 o 
   3   9   0     2843.69     2359.66     91.57 o 
   5   9   0       22.15        9.07     10.51 o 
   7   9   0     1629.88     1509.72     56.84 o 
   9   9   0     9866.12     9920.74    326.39 o 
  11   9   0    15769.73    15323.94    448.03 o 
  13   9   0      785.93      922.86     63.04 o 
  15   9   0      235.18      262.04     40.64 o 
  17   9   0       43.08       36.45     20.40 o 
  19   9   0     2142.10     2141.78    249.50 o 
  21   9   0      977.72      947.45    137.78 o 
  23   9   0      974.07     1050.05     86.88 o 
  25   9   0     1093.54     1124.07    124.13 o 
 -22  10   0     1202.47     1368.24    137.78 o 
 -20  10   0     2032.07     2040.37    130.78 o 
 -18  10   0      153.15      145.95     96.82 o 
 -16  10   0      217.13      212.13     47.30 o 
 -14  10   0     3548.25     3649.73    164.52 o 
 -12  10   0     5807.78     5633.59    149.62 o 
 -10  10   0     9893.63     9625.77    440.11 o 
  -8  10   0     5439.87     5483.43    142.95 o 
  -6  10   0      241.01      243.66     24.71 o 
  -4  10   0       32.91       27.97     16.84 o 
  -2  10   0     5633.79     5016.53    403.91 o 
   0  10   0    14625.17    14640.44    378.08 o 
   2  10   0     5578.99     5136.07    180.71 o 
   4  10   0       36.18        6.45     23.58 o 
   6  10   0      250.11      209.24     24.06 o 
   8  10   0     5375.25     5503.14    157.14 o 
  10  10   0     9941.99     9556.93    260.01 o 
  12  10   0     5977.15     5808.96    167.53 o 
  14  10   0     3562.16     3595.88    119.81 o 
  16  10   0      215.31      304.58     41.36 o 
  18  10   0      174.67       93.67     32.44 o 
  20  10   0     2016.49     2223.14    175.02 o 
  22  10   0     1183.67     1231.39     95.66 o 
 -21  11   0     1435.89     1549.31    147.71 o 
 -19  11   0      360.81      358.91     63.20 o 
 -17  11   0       42.59       85.85     42.02 o 
 -15  11   0     1291.49     1181.27     75.08 o 
 -13  11   0     4283.55     4247.86    148.85 o 
 -11  11   0     3788.31     3867.58    132.74 o 
  -9  11   0      455.80      490.21     45.51 o 
  -7  11   0     1476.85     1482.58     58.98 o 
  -5  11   0       64.16       81.70     22.57 o 
  -3  11   0     2251.85     2219.53     84.68 o 
  -1  11   0    10286.01    10229.39    275.36 o 
   1  11   0    10179.58    10065.10    275.77 o 
   3  11   0     2248.58     2250.84    125.61 o 
   5  11   0       71.60       70.54     47.17 o 
   7  11   0     1524.23     1463.95    299.15 o 
   9  11   0      489.94      455.95     51.58 o 
  11  11   0     3880.21     3511.72    151.84 o 
  13  11   0     4229.06     4484.53    139.74 o 
  15  11   0     1239.41     1172.43     69.14 o 
  17  11   0       46.25       61.24     25.54 o 
  19  11   0      383.07      404.82     70.75 o 
  21  11   0     1418.40     1502.12    105.28 o 
 -18  12   0      148.80      260.67     57.85 o 
 -16  12   0      304.09      223.66     80.68 o 
 -14  12   0      686.62      817.29     65.25 o 
 -12  12   0     2238.65     2430.87    103.28 o 
 -10  12   0     2146.62     1906.95     87.73 o 
  -8  12   0      919.41      979.42     67.57 o 
  -6  12   0       18.37       -5.89     14.71 o 
  -4  12   0      816.77      763.25     60.01 o 
  -2  12   0     3079.61     3110.24    108.97 o 
   0  12   0     2576.06     2616.33    131.59 o 
   2  12   0     3042.39     3089.46    110.12 o 
   4  12   0      868.65      788.35     55.31 o 
   6  12   0       29.41      -10.42     20.85 o 
   8  12   0      929.66      837.80     73.67 o 
  10  12   0     2116.25     1804.48    101.63 o 
  12  12   0     2238.62     2324.12    259.43 o 
  14  12   0      668.69      876.59    104.27 o 
  16  12   0      292.58      290.97     49.45 o 
  18  12   0      152.51      161.37     59.58 o 
 -17  13   0       77.65       79.49     58.34 o 
 -15  13   0       51.04       -5.14     36.98 o 
 -13  13   0      431.80      488.47     54.13 o 
 -11  13   0      885.83     1046.28     74.39 o 
  -9  13   0     2788.83     2775.75    114.92 o 
  -7  13   0      155.69      187.77     36.72 o 
  -5  13   0      261.34      238.49     46.49 o 
  -3  13   0     1266.05     1291.62     70.69 o 
  -1  13   0     6645.44     6329.08    193.95 o 
   1  13   0     6661.65     6525.60    195.91 o 
   3  13   0     1284.37     1354.45    103.92 o 
   5  13   0      256.60      205.38     34.84 o 
   7  13   0      158.27      127.82     37.47 o 
   9  13   0     2744.49     2762.83    136.54 o 
  11  13   0      893.46      837.49     77.98 o 
  13  13   0      368.49      415.12     58.79 o 
  15  13   0       30.98      -13.52     31.02 o 
  17  13   0       72.37       59.36     43.44 o 
 -14  14   0      129.20      109.40     38.98 o 
 -12  14   0      350.01      435.88     53.34 o 
 -10  14   0      735.79      731.84     64.27 o 
  -8  14   0      287.04      266.65     43.02 o 
  -6  14   0       13.05       20.04     35.95 o 
  -4  14   0     1287.22     1288.45     99.08 o 
  -2  14   0      906.86     1029.91    146.47 o 
   0  14   0     4403.06     4192.99    166.18 o 
   2  14   0      908.37     1020.15     69.44 o 
   4  14   0     1290.01     1248.28     77.62 o 
   6  14   0        9.74       36.06     40.68 o 
   8  14   0      269.11      326.17     53.07 o 
  10  14   0      709.05      725.83    171.30 o 
  12  14   0      372.12      317.55     68.27 o 
  14  14   0      115.19      127.56     45.24 o 
  -9  15   0      829.25      863.95     88.64 o 
  -7  15   0      629.70      932.77    153.92 o 
  -5  15   0      321.78      318.73     59.61 o 
  -3  15   0      651.76      645.83     76.96 o 
  -1  15   0     1413.21     1459.62    110.22 o 
   1  15   0     1377.92     1373.73    152.68 o 
   3  15   0      645.26      770.16     78.27 o 
   5  15   0      317.81      411.58    128.61 o 
   7  15   0      652.46      667.46    107.00 o 
   9  15   0      806.19      959.89    119.75 o 
 -29   1   1       10.72       20.80     24.15 o 
 -27   1   1       56.50       47.45     22.93 o 
 -25   1   1       69.31       92.87     28.96 o 
 -23   1   1      496.75      585.64     43.03 o 
 -21   1   1       11.24       53.22     16.02 o 
 -19   1   1       11.71       14.24     12.94 o 
 -17   1   1       84.72       92.23     15.80 o 
 -15   1   1      195.70      209.19     19.67 o 
 -13   1   1      915.77      972.43     39.42 o 
 -11   1   1     1974.77     2126.72     58.52 o 
  -9   1   1    10024.76    10889.90    239.94 o 
  -7   1   1     1366.95     1438.55     46.22 o 
  -5   1   1    84681.35    92970.12   1699.38 o 
  -3   1   1     4443.80     4724.22     82.50 o 
  -1   1   1     1669.51     1805.62     33.23 o 
   1   1   1     1037.59     1023.84     24.72 o 
   3   1   1      176.97      134.62      8.43 o 
   5   1   1     1847.13     1844.71     43.72 o 
   7   1   1     4507.07     4855.80    146.51 o 
   9   1   1       65.84       52.22      7.91 o 
  11   1   1     3729.35     4067.10    107.69 o 
  13   1   1     1378.90     1503.08     62.30 o 
  15   1   1     2787.47     2865.92    229.64 o 
  17   1   1       57.14       36.00     15.80 o 
  19   1   1      364.79      284.39     36.86 o 
  21   1   1     2450.86     2547.33    108.84 o 
  23   1   1        4.71        3.07     17.08 o 
  25   1   1        5.91      -10.14     22.77 o 
  27   1   1      231.55      266.83     37.67 o 
  29   1   1      134.43      130.25     28.97 o 
 -30   2   1        3.67       -0.35     27.61 o 
 -28   2   1      101.42      112.05     33.14 o 
 -26   2   1       27.73       13.26     19.45 o 
 -24   2   1       16.99       24.29     18.56 o 
 -22   2   1       20.05       -7.34     14.69 o 
 -20   2   1       64.97       62.23     16.87 o 
 -18   2   1     1396.53     1420.73     53.06 o 
 -16   2   1       18.82       13.40     14.69 o 
 -14   2   1     7299.47     7981.93    184.45 o 
 -12   2   1     8233.35     8992.93    178.60 o 
 -10   2   1     4361.10     5005.90    103.04 o 
  -8   2   1      170.42      172.05     15.22 o 
  -6   2   1      969.63      956.40     30.90 o 
  -4   2   1    50406.74    56105.71   1129.15 o 
  -2   2   1     1514.42     1544.78     45.61 o 
   0   2   1     9325.75     9943.01    200.72 o 
   2   2   1     4228.83     4709.76     97.98 o 
   4   2   1     3468.93     3453.06     90.68 o 
   6   2   1     1935.35     1999.83     48.29 o 
   8   2   1      258.19      244.00     15.26 o 
  10   2   1     3795.71     3938.44     91.10 o 
  12   2   1     4218.82     4013.33     94.09 o 
  14   2   1      985.99      965.64     32.48 o 
  16   2   1      210.67      217.90     22.84 o 
  18   2   1       53.92       33.88     13.76 o 
  20   2   1     1168.54     1099.10     56.77 o 
  22   2   1     1724.51     1735.02     72.55 o 
  24   2   1      924.06     1048.34     64.40 o 
  26   2   1      385.01      391.22     45.30 o 
  28   2   1      132.74      178.87     33.53 o 
 -29   3   1       24.43       18.41     28.76 o 
 -27   3   1       30.98       57.24     28.71 o 
 -25   3   1      644.15      590.16     52.50 o 
 -23   3   1     2004.09     1880.10     83.86 o 
 -21   3   1       92.82      128.67     21.59 o 
 -19   3   1        5.75       10.03     19.35 o 
 -17   3   1        2.99       -5.41     10.82 o 
 -15   3   1      481.03      426.12     19.70 o 
 -13   3   1      249.15      286.10     22.53 o 
 -11   3   1     3189.52     3747.52     80.86 o 
  -9   3   1     1193.49     1235.01     33.36 o 
  -7   3   1      107.92      113.75     10.90 o 
  -5   3   1    45562.06    49111.36   1027.40 o 
  -3   3   1    34499.53    39200.14    721.50 o 
  -1   3   1    74303.29    80186.80   1634.54 o 
   1   3   1     2586.22     2472.65     66.27 o 
   3   3   1      732.20      595.55     18.35 o 
   5   3   1      542.72      542.43     28.67 o 
   7   3   1      944.47      949.27     32.61 o 
   9   3   1      454.12      458.15     24.04 o 
  11   3   1     1281.53     1412.59     41.09 o 
  13   3   1      724.23      830.64     30.75 o 
  15   3   1      459.43      486.00     26.08 o 
  17   3   1      213.67      203.83     24.64 o 
  19   3   1     1004.28      998.75     67.47 o 
  21   3   1     1403.07     1220.72    104.90 o 
  23   3   1       40.02       78.56     23.71 o 
  25   3   1      128.01      163.17     32.02 o 
  27   3   1        7.98       37.31     25.18 o 
  29   3   1       26.45       63.54     27.26 o 
 -28   4   1       12.53       18.20     27.26 o 
 -26   4   1        9.78        8.73     24.79 o 
 -24   4   1       21.51        2.25     21.91 o 
 -22   4   1     1921.94     1959.48    123.29 o 
 -20   4   1      550.26      629.81     59.51 o 
 -18   4   1      272.13      316.54     31.89 o 
 -16   4   1      452.48      422.21     23.36 o 
 -14   4   1      115.28      146.43     23.29 o 
 -12   4   1     2784.06     2850.84     74.72 o 
 -10   4   1       62.37       55.39      9.20 o 
  -8   4   1     2231.11     2470.79     62.74 o 
  -6   4   1    25816.64    28267.21    595.53 o 
  -4   4   1     9504.37    10918.20    205.86 o 
  -2   4   1     3268.05     3539.13     75.07 o 
   0   4   1    14166.14    16346.60    385.45 o 
   2   4   1      181.24      299.43     35.47 o 
   4   4   1       11.32       11.33      3.96 o 
   6   4   1     6970.55     7738.06    166.20 o 
   8   4   1     1549.25     1736.54     47.29 o 
  10   4   1      116.59      112.61     12.17 o 
  12   4   1     2126.82     2133.45     58.18 o 
  14   4   1      167.38      170.81     16.34 o 
  16   4   1      134.95      171.08     18.27 o 
  18   4   1     1011.34     1078.07     68.03 o 
  20   4   1      819.69      761.31     50.02 o 
  22   4   1       22.61        1.46     17.12 o 
  24   4   1       20.98       16.86     20.75 o 
  26   4   1       38.30       53.81     24.84 o 
  28   4   1       18.40       41.61     24.86 o 
 -29   5   1        4.02        9.20     38.50 o 
 -27   5   1       43.18       79.20     31.33 o 
 -25   5   1       20.56       42.93     27.07 o 
 -23   5   1       10.53      -10.59     21.19 o 
 -21   5   1       94.44      112.54     25.92 o 
 -19   5   1      143.04      177.73     26.75 o 
 -17   5   1      248.86      268.90     29.91 o 
 -15   5   1     2365.23     2324.64    141.54 o 
 -13   5   1      807.38      919.48     43.00 o 
 -11   5   1     1946.99     2076.44     60.05 o 
  -9   5   1      144.41      143.20     13.96 o 
  -7   5   1     9112.40     9438.43    209.75 o 
  -5   5   1    14176.96    16479.06    354.00 o 
  -3   5   1    19327.41    21021.40    440.10 o 
  -1   5   1     3191.24     3130.68     84.68 o 
   1   5   1     2502.02     2612.95     71.28 o 
   3   5   1     2002.76     1942.03     58.06 o 
   5   5   1     2224.79     2296.52     56.27 o 
   7   5   1     3801.45     4155.26     97.29 o 
   9   5   1      277.31      236.91     15.99 o 
  11   5   1        8.36        8.11      8.43 o 
  13   5   1     2173.95     2205.42     70.44 o 
  15   5   1       54.40       57.19     13.23 o 
  17   5   1      266.19      284.74     28.82 o 
  19   5   1      315.40      333.02     37.53 o 
  21   5   1       22.70       25.68     20.10 o 
  23   5   1       13.21       -2.44     18.92 o 
  25   5   1        6.30      -18.00     36.00 o 
  27   5   1       26.29       77.84     39.47 o 
 -28   6   1        2.79       24.66     39.23 o 
 -26   6   1       56.68       49.88     43.44 o 
 -24   6   1      265.50      268.67     38.64 o 
 -22   6   1      202.68      241.92     35.17 o 
 -20   6   1      797.16      780.38     77.04 o 
 -18   6   1     2158.41     1907.14    108.71 o 
 -16   6   1      543.55      499.54     31.22 o 
 -14   6   1     1098.66     1125.38     48.60 o 
 -12   6   1       18.82       22.20     10.90 o 
 -10   6   1       29.07       34.60     10.35 o 
  -8   6   1      279.98      334.48     34.95 o 
  -6   6   1       39.42       21.45     11.82 o 
  -4   6   1     5131.56     5553.59    145.21 o 
  -2   6   1      157.99      190.45     18.69 o 
   0   6   1      993.87     1003.62     35.03 o 
   2   6   1      328.63      292.68     19.94 o 
   4   6   1      169.47      187.50     18.42 o 
   6   6   1      904.44      912.86     65.95 o 
   8   6   1      922.49      902.08     29.84 o 
  10   6   1     3495.19     3429.49     99.26 o 
  12   6   1     2291.50     2232.05     62.80 o 
  14   6   1      706.86      666.43     32.48 o 
  16   6   1        1.11       14.91     11.85 o 
  18   6   1       61.82       70.19     20.07 o 
  20   6   1       37.11       32.75     26.16 o 
  22   6   1      287.33      245.00     42.98 o 
  24   6   1      222.86      227.25     44.74 o 
  26   6   1       10.85      -11.20     32.16 o 
 -27   7   1      147.20      154.42     68.27 o 
 -25   7   1       32.91       51.16     35.95 o 
 -23   7   1      346.94      283.01     52.57 o 
 -21   7   1      491.81      587.15     51.12 o 
 -19   7   1        9.38       -0.39     21.74 o 
 -17   7   1      144.35      185.53     26.50 o 
 -15   7   1       21.21       27.10     13.39 o 
 -13   7   1      292.63      270.15     23.55 o 
 -11   7   1      260.12      257.97     22.47 o 
  -9   7   1      102.98      103.04     17.56 o 
  -7   7   1       31.52       13.45      9.25 o 
  -5   7   1     1221.96     1202.68     42.65 o 
  -3   7   1     4794.47     4975.19    105.42 o 
  -1   7   1      210.04      215.01     38.78 o 
   1   7   1      502.27      549.82     26.78 o 
   3   7   1     1211.01     1141.06     43.44 o 
   5   7   1      542.70      586.75     31.31 o 
   7   7   1      401.06      431.96     29.88 o 
   9   7   1      134.17      134.20     14.69 o 
  11   7   1      108.13      122.29     19.46 o 
  13   7   1        8.87       31.19     15.64 o 
  15   7   1       15.39        8.69     14.77 o 
  17   7   1      182.07      172.26     26.17 o 
  19   7   1       95.08      103.19     32.44 o 
  21   7   1       21.07      -12.41     26.33 o 
  23   7   1        6.55       -2.77     29.69 o 
  25   7   1       71.81       51.07     36.74 o 
 -26   8   1        9.97       34.76     38.77 o 
 -24   8   1        7.91       -7.33     35.70 o 
 -22   8   1      298.80      337.28     54.33 o 
 -20   8   1     1843.52     1721.66     82.45 o 
 -18   8   1      649.17      649.62     50.72 o 
 -16   8   1     1584.09     1504.69     96.47 o 
 -14   8   1       18.79        2.13     12.55 o 
 -12   8   1      360.06      361.73     30.82 o 
 -10   8   1     3667.59     3468.87     97.82 o 
  -8   8   1      126.66      115.29     16.46 o 
  -6   8   1      236.44      165.06     18.45 o 
  -4   8   1     1250.44     1304.18     55.43 o 
  -2   8   1      607.54      503.32     21.45 o 
   0   8   1     1073.79     1050.54     35.94 o 
   2   8   1       11.83        9.71      9.52 o 
   4   8   1        1.62       11.42     10.22 o 
   6   8   1        6.66        4.87     10.77 o 
   8   8   1      443.72      507.24     53.44 o 
  10   8   1     5297.34     4951.49    141.79 o 
  12   8   1     2175.93     2218.63     97.90 o 
  14   8   1      121.66      152.13     34.94 o 
  16   8   1     1385.90     1460.86     64.93 o 
  18   8   1       43.62       64.62     31.03 o 
  20   8   1       15.48      -13.58     27.17 o 
  22   8   1       36.78        9.35     29.69 o 
  24   8   1      286.85      283.80     50.82 o 
 -25   9   1      174.16      150.19     50.91 o 
 -23   9   1       66.37       31.41     37.47 o 
 -21   9   1       77.34       94.39     41.22 o 
 -19   9   1      618.10      784.72     77.00 o 
 -17   9   1      650.35      671.23     49.99 o 
 -15   9   1     1292.86     1255.35     67.01 o 
 -13   9   1      710.29      762.83     43.54 o 
 -11   9   1      750.79      663.18     48.37 o 
  -9   9   1       16.36        4.27     12.73 o 
  -7   9   1      487.64      525.71     33.64 o 
  -5   9   1       96.51       96.97     16.87 o 
  -3   9   1     1972.10     1888.11     61.81 o 
  -1   9   1     4271.43     4183.18    125.98 o 
   1   9   1      112.87       83.26     14.14 o 
   3   9   1       80.15       73.66     14.96 o 
   5   9   1     1411.47     1345.28     53.31 o 
   7   9   1     1774.46     1590.00     61.99 o 
   9   9   1     4325.15     4037.69    123.50 o 
  11   9   1       38.32       44.82     18.27 o 
  13   9   1     4434.65     4379.83    195.87 o 
  15   9   1     2490.54     2556.16     93.59 o 
  17   9   1      143.08      117.31     26.75 o 
  19   9   1      282.20      260.12     43.89 o 
  21   9   1      138.30      187.80     42.77 o 
  23   9   1      100.66       81.92     57.10 o 
 -24  10   1       29.79      -32.27     64.55 o 
 -22  10   1        6.01      -18.86     37.71 o 
 -20  10   1      778.89      765.93     78.47 o 
 -18  10   1      732.05      931.66     85.82 o 
 -16  10   1      497.41      449.37     58.63 o 
 -14  10   1      572.62      502.32     38.00 o 
 -12  10   1      634.05      687.13     42.75 o 
 -10  10   1       14.23       -7.04     14.07 o 
  -8  10   1      355.76      390.92     61.63 o 
  -6  10   1      548.78      568.39     36.42 o 
  -4  10   1       39.01       30.50     14.10 o 
  -2  10   1      212.32      208.72     33.98 o 
   0  10   1      281.12      318.37     31.72 o 
   2  10   1     2355.46     2431.97    106.11 o 
   4  10   1       39.21       28.80     21.89 o 
   6  10   1      111.22       88.18     37.75 o 
   8  10   1     1642.34     1623.72     78.38 o 
  10  10   1      593.79      586.76     42.85 o 
  12  10   1      325.55      313.82     33.78 o 
  14  10   1      320.98      283.68     40.53 o 
  16  10   1      285.64      312.03     37.27 o 
  18  10   1        6.06       33.07     27.17 o 
  20  10   1        5.76       -7.01     29.69 o 
  22  10   1        3.70       47.69     37.24 o 
 -21  11   1       12.40      -18.73     37.47 o 
 -19  11   1       46.28       78.36     42.02 o 
 -17  11   1       93.90      147.39     44.74 o 
 -15  11   1        2.30      -11.10     23.86 o 
 -13  11   1        1.09      -10.32     20.63 o 
 -11  11   1       82.56       71.76     20.29 o 
  -9  11   1       52.76       44.50     18.73 o 
  -7  11   1       89.06       83.56     18.58 o 
  -5  11   1      125.34      189.46     24.22 o 
  -3  11   1       28.96       21.01     17.40 o 
  -1  11   1       30.89       45.88     18.89 o 
   1  11   1      665.65      614.25     57.59 o 
   3  11   1      201.85      266.81     73.24 o 
   5  11   1      212.15      222.64     37.47 o 
   7  11   1      530.60      575.95     56.87 o 
   9  11   1      554.40      508.56     55.85 o 
  11  11   1     1444.85     1577.36    178.24 o 
  13  11   1     1233.82     1193.72     68.26 o 
  15  11   1      704.96      660.83    101.34 o 
  17  11   1        4.79       32.32     34.51 o 
  19  11   1       89.38       78.41     35.19 o 
  21  11   1       59.47       53.06     37.71 o 
 -20  12   1       57.21       18.98     44.53 o 
 -18  12   1        1.73       11.17     38.62 o 
 -16  12   1       98.31      132.58     45.54 o 
 -14  12   1      291.99      262.35     46.62 o 
 -12  12   1      396.45      299.98     41.82 o 
 -10  12   1       15.85       -3.94     18.31 o 
  -8  12   1       75.22       64.53     20.55 o 
  -6  12   1     1223.74     1238.31     79.55 o 
  -4  12   1      549.29      486.58     56.17 o 
  -2  12   1      300.71      303.72     42.33 o 
   0  12   1      141.62       78.42     23.04 o 
   2  12   1      329.52      400.64     39.75 o 
   4  12   1      824.15      866.48     98.06 o 
   6  12   1       93.02       87.96     32.16 o 
   8  12   1       25.14       40.22     26.16 o 
  10  12   1      404.44      422.03     54.78 o 
  12  12   1      262.20      298.79     48.06 o 
  14  12   1      391.70      381.14     54.08 o 
  16  12   1      329.44      244.84     49.15 o 
  18  12   1        5.12       29.79     42.20 o 
 -17  13   1        0.01       -6.58     40.96 o 
 -15  13   1       14.38       39.72     38.77 o 
 -13  13   1      317.76      290.22     59.74 o 
 -11  13   1        7.33      -14.56     29.12 o 
  -9  13   1      105.57      133.17     32.56 o 
  -7  13   1      275.38      256.01     31.31 o 
  -5  13   1     1986.01     1882.48     93.46 o 
  -3  13   1       82.83       48.73     24.28 o 
  -1  13   1       80.39       39.21     36.40 o 
   1  13   1      657.78      591.85     67.53 o 
   3  13   1      579.48      569.01     52.20 o 
   5  13   1      166.11      134.76     30.78 o 
   7  13   1       67.45       32.98     29.79 o 
   9  13   1        8.67       -9.05     26.16 o 
  11  13   1       96.31       68.78     35.95 o 
  13  13   1      228.83      223.33     47.68 o 
  15  13   1       45.43       38.15     35.95 o 
 -14  14   1       59.55       -7.95     31.47 o 
 -12  14   1      164.58      199.27     41.26 o 
 -10  14   1      192.40      286.54     43.94 o 
  -8  14   1       17.35      -14.84     29.69 o 
  -6  14   1      697.38      720.20     75.42 o 
  -4  14   1      141.57      186.27     33.15 o 
  -2  14   1       16.20      -11.75     23.50 o 
   0  14   1      238.17      225.19     36.16 o 
   2  14   1      470.14      485.00     49.23 o 
   4  14   1       57.88       77.41     28.83 o 
   6  14   1       62.07       50.51     29.22 o 
   8  14   1      252.14      330.72     53.00 o 
  10  14   1       26.58        0.98     32.80 o 
  12  14   1       32.31        6.21     35.11 o 
  -9  15   1       17.94       32.17     41.00 o 
  -7  15   1      939.40      979.09     89.32 o 
  -5  15   1      116.64      112.41     44.69 o 
  -3  15   1        0.98       29.79     36.74 o 
  -1  15   1       65.55       23.17     27.69 o 
   1  15   1      107.81       69.63     29.66 o 
   3  15   1      174.93      220.83     39.51 o 
   5  15   1       17.03       -7.66     26.51 o 
   7  15   1      456.67      592.61     59.16 o 
   9  15   1      364.28      407.67    130.33 o 
 -30   0   2      423.75      507.38     68.39 o 
 -28   0   2     2135.72     2288.21    126.82 o 
 -26   0   2     4152.79     4191.42    180.17 o 
 -24   0   2      770.35      795.58     69.32 o 
 -22   0   2     2375.67     2285.52    110.22 o 
 -20   0   2      489.19      561.24     50.82 o 
 -18   0   2    10449.59    10899.67    357.78 o 
 -16   0   2    12983.42    12666.95    406.04 o 
 -14   0   2    21522.65    22201.96    677.04 o 
 -12   0   2    21425.16    23825.57    714.75 o 
 -10   0   2     4936.28     5400.04    178.95 o 
  -8   0   2    16028.89    18605.13    550.79 o 
  -6   0   2    14862.34    17599.26    525.38 o 
  -4   0   2   174578.50   171525.44   4125.48 o 
  -2   0   2    19418.29    22106.63    525.59 o 
   0   0   2    38051.10    42792.00   1198.03 o 
   2   0   2   186830.78   181870.25   5205.54 o 
   4   0   2      940.76     1105.49     39.47 o 
   6   0   2    27502.82    29363.51   1176.73 o 
   8   0   2    26053.20    26945.52   1099.77 o 
  10   0   2     9074.15     9021.56    397.21 o 
  12   0   2     3962.82     4247.63    201.09 o 
  14   0   2    10786.24    10558.25    469.20 o 
  16   0   2    11879.87    12104.88    518.85 o 
  18   0   2    34975.73    36490.89   1506.90 o 
  20   0   2      494.39      496.51     67.03 o 
  22   0   2     5584.43     5630.55    204.50 o 
  24   0   2      384.03      340.93    111.71 o 
  26   0   2      183.83      127.34     35.19 o 
  28   0   2     2021.36     2227.80    335.14 o 
 -31   1   2       28.96       68.59     30.46 o 
 -29   1   2     1252.97     1242.37     89.22 o 
 -27   1   2     3064.23     3022.88    103.44 o 
 -25   1   2     3332.97     3525.11    109.71 o 
 -23   1   2     3090.42     3186.85    107.14 o 
 -21   1   2        1.71        2.19     12.99 o 
 -19   1   2     2970.76     3072.75     89.20 o 
 -17   1   2    10803.25    11280.14    251.79 o 
 -15   1   2    10275.17     9686.75    221.11 o 
 -13   1   2     2110.31     1650.56     70.23 o 
 -11   1   2    34451.19    39337.88    824.44 o 
  -9   1   2     1171.75     1214.04     48.02 o 
  -7   1   2    28640.51    30426.70    563.94 o 
  -5   1   2   111820.46   117428.67   1965.24 o 
  -3   1   2    52346.18    55462.22    856.22 o 
  -1   1   2    12058.55    13440.31    249.22 o 
   1   1   2       70.98       29.31     14.69 o 
   3   1   2     1275.41     1271.80     33.48 o 
   5   1   2    16416.81    17109.87    354.37 o 
   7   1   2    44565.80    47518.33    956.68 o 
   9   1   2    25452.07    26344.55    542.72 o 
  11   1   2     3165.32     2844.97     82.62 o 
  13   1   2     2879.77     3023.88     88.38 o 
  15   1   2     9961.51     9909.42    254.65 o 
  17   1   2    22580.17    22829.37    561.36 o 
  19   1   2      885.69      786.29     81.49 o 
  21   1   2     2512.15     2422.22    108.43 o 
  23   1   2      839.86      849.56     55.37 o 
  25   1   2      457.20      482.85     38.78 o 
  27   1   2      474.16      552.92     49.61 o 
  29   1   2     1849.10     2128.17     94.98 o 
 -30   2   2      386.73      328.12     49.11 o 
 -28   2   2     1998.58     2071.76     83.27 o 
 -26   2   2     2166.04     2222.29     83.43 o 
 -24   2   2     3477.96     3351.01    106.12 o 
 -22   2   2      933.49      745.38     45.67 o 
 -20   2   2     1726.55     1815.04     64.37 o 
 -18   2   2    12903.89    13177.27    299.81 o 
 -16   2   2    24906.41    24554.14    735.48 o 
 -14   2   2     6681.51     5536.73    134.52 o 
 -12   2   2    10191.70    10656.71    210.73 o 
 -10   2   2     1545.75     1580.42     39.37 o 
  -8   2   2     7069.64     7066.79    154.70 o 
  -6   2   2     4427.68     5308.41    106.04 o 
  -4   2   2    59888.34    64029.36   1071.48 o 
  -2   2   2    26751.74    29456.53    494.07 o 
   0   2   2    17263.42    17064.53    357.12 o 
   2   2   2     7632.88     7797.35    148.50 o 
   4   2   2    18049.15    18784.38    385.68 o 
   6   2   2    37793.98    39022.80    795.30 o 
   8   2   2    10694.61     9646.47    238.36 o 
  10   2   2     3244.58     2739.12     73.81 o 
  12   2   2       86.18       75.43     14.69 o 
  14   2   2     2797.10     2763.34     91.81 o 
  16   2   2    22412.80    22769.85    776.47 o 
  18   2   2    10016.31     9948.36    253.20 o 
  20   2   2     2042.49     2017.71     78.27 o 
  22   2   2      490.12      486.23     47.90 o 
  24   2   2       62.84       52.23     33.38 o 
  26   2   2     1222.69     1426.85     79.08 o 
  28   2   2     1605.46     1673.23     89.35 o 
 -29   3   2      113.31      126.11     35.58 o 
 -27   3   2      349.18      331.65     43.69 o 
 -25   3   2     1746.91     1678.90     75.81 o 
 -23   3   2     3918.31     3816.70    112.62 o 
 -21   3   2      874.63      800.68     46.97 o 
 -19   3   2     7200.54     7167.34    177.93 o 
 -17   3   2    12605.44    12723.63    290.48 o 
 -15   3   2     8841.38     7945.43    164.57 o 
 -13   3   2    23966.92    25115.73    476.78 o 
 -11   3   2     1306.01     1174.50     33.20 o 
  -9   3   2      254.35      185.25     17.04 o 
  -7   3   2      393.15      320.70     26.52 o 
  -5   3   2    29744.34    31198.30    526.01 o 
  -3   3   2   238812.64   238526.75   4401.89 o 
  -1   3   2    28467.18    32392.80    647.55 o 
   1   3   2     4898.83     5326.08    127.50 o 
   3   3   2    10658.10    10834.97    228.62 o 
   5   3   2    14220.40    14210.44    296.61 o 
   7   3   2    21735.40    21571.38    444.01 o 
   9   3   2    24957.83    25146.76    520.36 o 
  11   3   2     4584.85     4573.80    108.23 o 
  13   3   2      200.39      184.42     16.89 o 
  15   3   2     3157.32     3071.32    131.50 o 
  17   3   2    15756.47    15761.67    399.85 o 
  19   3   2     6317.17     6163.18    176.26 o 
  21   3   2     1555.74     1555.59     67.71 o 
  23   3   2     1367.44     1325.74     93.64 o 
  25   3   2      848.43      856.83     59.77 o 
  27   3   2     1618.05     1663.38     89.35 o 
 -30   4   2       89.68       64.84     35.40 o 
 -28   4   2      657.34      665.47    109.97 o 
 -26   4   2     1579.85     1743.31     88.96 o 
 -24   4   2     4814.38     4938.81    163.34 o 
 -22   4   2     2750.06     2512.06     97.85 o 
 -20   4   2       35.89       34.55     15.36 o 
 -18   4   2     2970.77     2997.15     96.60 o 
 -16   4   2    11803.91    11745.66    236.20 o 
 -14   4   2    15699.00    14955.84    293.93 o 
 -12   4   2    12793.44    13304.20    261.17 o 
 -10   4   2     2385.60     2542.90     66.98 o 
  -8   4   2    12308.36    13060.42    277.73 o 
  -6   4   2    37027.00    38939.30    721.69 o 
  -4   4   2    10531.58     9819.97    188.87 o 
  -2   4   2    42508.36    43989.79    902.46 o 
   0   4   2     8794.90    10003.55    242.58 o 
   2   4   2     3044.30     3431.06     75.95 o 
   4   4   2    16226.13    16909.53    348.36 o 
   6   4   2     3191.61     2505.99     63.07 o 
   8   4   2    26820.17    27426.96    566.87 o 
  10   4   2    35450.53    38683.80    790.32 o 
  12   4   2     2873.63     2865.19     74.97 o 
  14   4   2       48.17       41.01     11.84 o 
  16   4   2    11012.55    10569.03    236.95 o 
  18   4   2     2693.75     2670.97     90.44 o 
  20   4   2     2043.91     1964.99     76.63 o 
  22   4   2     1692.45     1848.42     76.77 o 
  24   4   2      398.09      410.51     41.98 o 
  26   4   2     1774.23     1809.51     84.82 o 
  28   4   2      723.26      912.01     84.21 o 
 -29   5   2      567.78      585.98     59.07 o 
 -27   5   2     1233.33     1345.76     83.78 o 
 -25   5   2     4087.69     4192.52    146.43 o 
 -23   5   2     2535.66     2446.83     99.68 o 
 -21   5   2      282.56      316.70     36.05 o 
 -19   5   2       44.36       13.14     17.14 o 
 -17   5   2     4920.12     5256.43    154.21 o 
 -15   5   2    19010.54    18986.86    417.21 o 
 -13   5   2    14355.15    14095.10    307.56 o 
 -11   5   2     5701.54     5850.67    138.39 o 
  -9   5   2     4011.82     4430.96    106.76 o 
  -7   5   2    43234.23    46911.45    979.08 o 
  -5   5   2    43081.93    44773.44    835.43 o 
  -3   5   2    35851.01    36973.25    689.71 o 
  -1   5   2     3883.79     3355.66     91.43 o 
   1   5   2     2039.22     2110.94    100.24 o 
   3   5   2     5035.34     5067.74    158.19 o 
   5   5   2    24049.72    25299.38    523.97 o 
   7   5   2     6917.08     6115.23    135.93 o 
   9   5   2    25641.76    24763.26    519.97 o 
  11   5   2     4969.49     4912.31    114.30 o 
  13   5   2      117.07      160.97     17.25 o 
  15   5   2     4792.79     4495.25    121.30 o 
  17   5   2     1253.27     1317.25     57.27 o 
  19   5   2     4113.35     4192.43    128.01 o 
  21   5   2     2074.98     2081.34     80.76 o 
  23   5   2       27.99       45.08     22.36 o 
  25   5   2      266.53      327.10     51.76 o 
  27   5   2      863.62      686.94    157.64 o 
 -28   6   2     1856.44     1960.89    132.17 o 
 -26   6   2      580.78      666.44     58.06 o 
 -24   6   2     3962.45     3655.13    137.58 o 
 -22   6   2     1641.85     1456.08     73.77 o 
 -20   6   2       17.03       17.26     18.60 o 
 -18   6   2      281.91      351.35     35.02 o 
 -16   6   2     2365.37     2536.53     72.27 o 
 -14   6   2    11800.10    12178.85    275.54 o 
 -12   6   2     9357.45     9148.19    210.77 o 
 -10   6   2       14.04        5.38      8.73 o 
  -8   6   2     3216.44     3049.49     81.36 o 
  -6   6   2     5463.67     5462.00    113.12 o 
  -4   6   2    39513.53    40553.57    757.74 o 
  -2   6   2    48512.38    51502.38    954.78 o 
   0   6   2     4693.35     4388.18    150.74 o 
   2   6   2      159.13      179.85     16.72 o 
   4   6   2     7624.52     7585.96    192.38 o 
   6   6   2    18624.98    19054.81    402.84 o 
   8   6   2    28183.33    28488.14    591.58 o 
  10   6   2     2356.34     2330.31     63.32 o 
  12   6   2     1225.70     1194.83     84.21 o 
  14   6   2      855.15      781.21     48.02 o 
  16   6   2     4233.29     4013.08    105.11 o 
  18   6   2     3126.94     3393.24    140.26 o 
  20   6   2     2797.17     3029.58    130.77 o 
  22   6   2     1056.45     1167.77     87.72 o 
  24   6   2       10.71      -14.46     28.92 o 
  26   6   2      990.90      973.15     85.12 o 
 -27   7   2     1991.23     2278.91    153.92 o 
 -25   7   2      407.39      582.54     56.43 o 
 -23   7   2     4761.64     4419.07    153.17 o 
 -21   7   2       31.30       14.98     21.54 o 
 -19   7   2      445.42      443.42     41.80 o 
 -17   7   2      716.23      870.10     65.25 o 
 -15   7   2       49.88       61.37     15.18 o 
 -13   7   2     3008.77     2804.20    106.37 o 
 -11   7   2     2265.07     2107.15     64.67 o 
  -9   7   2      601.77      622.12     36.12 o 
  -7   7   2     9340.21     9579.24    219.40 o 
  -5   7   2    26828.08    26701.65    512.06 o 
  -3   7   2    46173.59    47728.23    895.02 o 
  -1   7   2    15489.95    16515.74    398.20 o 
   1   7   2     2469.66     3001.52    115.30 o 
   3   7   2     1466.00     1367.54     49.23 o 
   5   7   2    14465.99    15436.29    376.80 o 
   7   7   2    23128.02    22769.67    539.78 o 
   9   7   2    21108.56    21173.00    526.88 o 
  11   7   2     2352.56     2206.23     95.55 o 
  13   7   2      123.31      179.24     26.45 o 
  15   7   2     3501.93     3407.99    278.65 o 
  17   7   2     6708.89     6408.71    232.55 o 
  19   7   2      550.33      582.01     70.75 o 
  21   7   2     1271.67     1305.58     92.99 o 
  23   7   2      360.75      395.31     55.85 o 
  25   7   2      287.52      256.30     57.10 o 
 -26   8   2      726.26      748.63     84.04 o 
 -24   8   2     1394.19     1517.78    112.31 o 
 -22   8   2      428.40      368.88     42.76 o 
 -20   8   2      571.69      520.75     63.06 o 
 -18   8   2     2720.20     2411.06     97.41 o 
 -16   8   2     8623.58     8700.65    209.88 o 
 -14   8   2     2295.10     2101.50    103.91 o 
 -12   8   2       66.52       53.93     14.51 o 
 -10   8   2      282.67      283.99     25.01 o 
  -8   8   2     1514.64     1490.32     50.66 o 
  -6   8   2     6843.30     6100.42    150.93 o 
  -4   8   2    14144.13    13827.47    270.52 o 
  -2   8   2    21043.21    20467.60    811.16 o 
   0   8   2     1401.81     1289.03     47.10 o 
   2   8   2      879.20      846.48     48.00 o 
   4   8   2     7780.39     7612.61    219.74 o 
   6   8   2    17270.44    17808.84    431.71 o 
   8   8   2     4371.32     4263.92    124.04 o 
  10   8   2     2103.32     2198.64     89.15 o 
  12   8   2       73.24       91.01     20.51 o 
  14   8   2     2364.13     2342.93     85.03 o 
  16   8   2     5363.44     5052.92    155.72 o 
  18   8   2     4314.46     4414.88    175.52 o 
  20   8   2     2014.89     1969.39    106.19 o 
  22   8   2       81.08      115.49     38.50 o 
  24   8   2      252.00      203.17     55.86 o 
 -25   9   2      697.37      796.60     88.87 o 
 -23   9   2     1339.77     1352.06    111.71 o 
 -21   9   2       46.37       76.79     39.23 o 
 -19   9   2      405.52      458.45     46.64 o 
 -17   9   2     2311.50     2345.25     93.99 o 
 -15   9   2     7168.98     7022.76    176.24 o 
 -13   9   2     1168.47     1168.89     51.16 o 
 -11   9   2      752.88      792.18     44.04 o 
  -9   9   2       43.83       38.04     16.48 o 
  -7   9   2     3716.62     3461.36    137.44 o 
  -5   9   2     8173.69     7831.34    257.99 o 
  -3   9   2     6288.36     6016.70    453.71 o 
  -1   9   2     4156.34     4048.34    101.66 o 
   1   9   2       56.69       54.86     15.74 o 
   3   9   2     1368.29     1219.84     72.93 o 
   5   9   2     7294.19     7421.63    199.83 o 
   7   9   2    10734.00    10800.69    279.74 o 
   9   9   2     4757.66     4747.37    140.28 o 
  11   9   2     5243.00     5358.60    249.57 o 
  13   9   2      320.80      351.41     41.87 o 
  15   9   2     4053.65     3961.11    162.33 o 
  17   9   2     4475.39     4328.42    170.01 o 
  19   9   2     3060.32     3326.24    143.91 o 
  21   9   2      965.93      780.83     74.59 o 
  23   9   2       53.19       58.20     36.98 o 
 -24  10   2      686.77      709.83     84.80 o 
 -22  10   2     1026.69     1338.18    260.67 o 
 -20  10   2      195.84      269.22     63.30 o 
 -18  10   2     1448.16     1399.23    129.09 o 
 -16  10   2     3920.30     3984.87    116.70 o 
 -14  10   2     3108.89     3227.06    154.44 o 
 -12  10   2     5760.10     6083.08    157.10 o 
 -10  10   2      213.50      208.25     43.00 o 
  -8  10   2      524.15      508.04     35.94 o 
  -6  10   2     4564.00     4485.06    121.24 o 
  -4  10   2     5749.92     5330.98    211.59 o 
  -2  10   2     3102.87     2993.02     98.83 o 
   0  10   2      337.42      369.90     33.78 o 
   2  10   2      542.15      527.84     79.44 o 
   4  10   2      635.68      631.65     40.35 o 
   6  10   2     5789.54     5609.98    162.91 o 
   8  10   2     9176.58     8351.76    367.35 o 
  10  10   2     5227.45     5361.32    205.74 o 
  12  10   2      728.26      804.37     53.04 o 
  14  10   2       17.44       24.61     21.11 o 
  16  10   2     2190.74     2173.11     88.29 o 
  18  10   2     2565.11     2348.96    118.48 o 
  20  10   2     1238.64     1269.69     94.74 o 
  22  10   2      414.03      286.19     53.52 o 
 -21  11   2       51.99      -19.73     39.47 o 
 -19  11   2     1103.06     1095.14     96.12 o 
 -17  11   2     2902.30     2861.38    147.70 o 
 -15  11   2     6384.83     6416.84    190.63 o 
 -13  11   2     2872.81     2783.93     96.03 o 
 -11  11   2     1093.51     1068.95     63.13 o 
  -9  11   2       15.66       26.02     23.65 o 
  -7  11   2     2881.82     2897.95     99.49 o 
  -5  11   2     1016.50     1067.99    133.30 o 
  -3  11   2     5580.87     5663.16    169.93 o 
  -1  11   2     1173.63     1314.33     80.50 o 
   1  11   2      585.63      476.90     40.53 o 
   3  11   2       84.91       85.03     27.43 o 
   5  11   2     3379.70     3160.12    156.40 o 
   7  11   2     7617.35     7688.32    265.94 o 
   9  11   2     1678.03     1677.54     74.42 o 
  11  11   2        2.45        5.05     18.46 o 
  13  11   2       11.72       40.22     22.62 o 
  15  11   2      643.13      833.97     58.28 o 
  17  11   2     2305.63     2904.73    131.52 o 
  19  11   2     1589.54     1772.17    122.89 o 
 -20  12   2       39.66      -15.60     41.71 o 
 -18  12   2      480.80      649.17    106.75 o 
 -16  12   2     1304.96     1576.12    113.77 o 
 -14  12   2     3247.05     3366.05    125.70 o 
 -12  12   2      761.50      778.05     49.86 o 
 -10  12   2      558.56      554.63     51.24 o 
  -8  12   2     2138.07     2189.26     78.13 o 
  -6  12   2     2503.65     2332.74     92.31 o 
  -4  12   2     4371.69     4211.65    137.85 o 
  -2  12   2     2738.85     2928.66    118.96 o 
   0  12   2      420.60      428.53     41.57 o 
   2  12   2       52.26        3.50     17.88 o 
   4  12   2     2051.65     1972.09    103.53 o 
   6  12   2     5556.87     5702.00    299.15 o 
   8  12   2     2256.03     1985.89    106.11 o 
  10  12   2      400.51      434.59     56.09 o 
  12  12   2       16.00       11.24     29.69 o 
  14  12   2      474.00      453.00    103.03 o 
  16  12   2     1176.81     1170.88     93.80 o 
  18  12   2      598.81      697.59    106.75 o 
 -17  13   2      446.43      553.88    100.54 o 
 -15  13   2      966.75     1037.44     75.32 o 
 -13  13   2     1324.88     1412.03     87.07 o 
 -11  13   2      745.12      770.65     64.27 o 
  -9  13   2      108.28      110.53     25.15 o 
  -7  13   2      121.98      146.51     29.24 o 
  -5  13   2     2555.88     2253.23     93.73 o 
  -3  13   2     3617.55     3320.81    211.62 o 
  -1  13   2     1868.17     1925.65     83.40 o 
   1  13   2      491.10      563.19     49.46 o 
   3  13   2      586.53      603.74     52.91 o 
   5  13   2     2568.17     2458.64    127.85 o 
   7  13   2     1682.97     1485.48    111.71 o 
   9  13   2     1179.00     1340.64     98.12 o 
  11  13   2       70.84       46.52     32.80 o 
  13  13   2      303.82      375.69     78.20 o 
  15  13   2      909.61      930.39     86.77 o 
 -14  14   2     1347.17     1399.57    147.32 o 
 -12  14   2      571.22      643.27     61.78 o 
 -10  14   2      204.62      196.33     39.97 o 
  -8  14   2      612.81      667.85     71.08 o 
  -6  14   2     1542.01     1660.47     83.76 o 
  -4  14   2     3823.06     3514.98    130.56 o 
  -2  14   2     1729.25     1724.49     88.96 o 
   0  14   2      318.68      376.07     45.26 o 
   2  14   2      377.44      469.66     49.42 o 
   4  14   2     1480.47     1533.31    178.26 o 
   6  14   2      775.13      733.47     85.65 o 
   8  14   2     1138.44     1040.26    117.92 o 
  10  14   2       26.29        3.10     34.98 o 
  12  14   2       96.42      148.57     44.74 o 
  -9  15   2      294.78      386.32     61.36 o 
  -7  15   2      356.86      422.56     62.30 o 
  -5  15   2     1084.75     1217.90     98.89 o 
  -3  15   2     1501.17     1412.77     86.31 o 
  -1  15   2      771.08      743.62    117.30 o 
   1  15   2       67.72       84.81     30.90 o 
   3  15   2      229.12      224.83     58.77 o 
   5  15   2     1332.78     1435.46     91.74 o 
   7  15   2      889.55      891.91     72.13 o 
 -31   1   3        3.67      -11.77     23.54 o 
 -29   1   3       11.32       -4.31     22.58 o 
 -27   1   3       84.28       48.83     23.34 o 
 -25   1   3      340.33      336.15     34.99 o 
 -23   1   3      728.61      770.47     59.59 o 
 -21   1   3      275.59      240.90     26.32 o 
 -19   1   3       17.28       -5.67     11.33 o 
 -17   1   3       47.17       41.63     11.85 o 
 -15   1   3        9.93        9.04      8.32 o 
 -13   1   3     1644.62     1766.89     52.44 o 
 -11   1   3      583.43      567.34     24.09 o 
  -9   1   3      297.00      271.14     16.06 o 
  -7   1   3    14569.95    16007.29    303.12 o 
  -5   1   3    13512.87    15107.93    238.46 o 
  -3   1   3    78125.89    86394.03   1429.88 o 
  -1   1   3       11.58       -2.01      4.02 o 
   1   1   3     3770.54     3942.91     77.00 o 
   3   1   3     1571.54     1608.12     34.98 o 
   5   1   3        8.90       -1.94      3.88 o 
   7   1   3      771.26      811.95     25.89 o 
   9   1   3     2378.72     2402.97     71.64 o 
  11   1   3      407.35      439.60     28.16 o 
  13   1   3       37.78       14.46     10.45 o 
  15   1   3      339.03      309.10     27.54 o 
  17   1   3     4121.10     4117.63    123.70 o 
  19   1   3       11.08        4.04     14.19 o 
  21   1   3        2.57       10.52     15.39 o 
  23   1   3      385.85      437.98     35.02 o 
  25   1   3      727.46      854.78     50.82 o 
  27   1   3       38.33        4.35     24.46 o 
 -30   2   3      188.22      190.18     35.91 o 
 -28   2   3      213.42      226.39     33.08 o 
 -26   2   3        0.32       -9.06     18.13 o 
 -24   2   3      654.45      725.57     47.63 o 
 -22   2   3     1517.25     1506.36     59.75 o 
 -20   2   3      935.77      918.60     47.29 o 
 -18   2   3     1052.86     1063.16     58.58 o 
 -16   2   3      251.06      212.96     20.40 o 
 -14   2   3     1024.33     1242.67     43.67 o 
 -12   2   3     1323.00     1366.40     36.99 o 
 -10   2   3     5910.66     6476.85    129.51 o 
  -8   2   3     2652.98     2569.95     55.64 o 
  -6   2   3    54332.70    61719.08   1037.42 o 
  -4   2   3     3551.79     3422.66     58.13 o 
  -2   2   3    20541.29    22708.76    411.42 o 
   0   2   3     1141.26     1115.20     30.32 o 
   2   2   3        3.51        4.57      4.05 o 
   4   2   3      881.33      921.34     27.27 o 
   6   2   3     1283.03     1400.49     37.78 o 
   8   2   3     2172.53     2364.63     79.91 o 
  10   2   3     3205.59     3447.67     89.94 o 
  12   2   3       31.22       34.49      9.29 o 
  14   2   3      453.65      445.04     42.29 o 
  16   2   3     2349.16     2155.63     76.38 o 
  18   2   3     3504.67     3514.19    106.52 o 
  20   2   3      358.33      399.52     53.79 o 
  22   2   3     1278.98     1298.53     67.54 o 
  24   2   3     1167.25     1159.88     72.53 o 
  26   2   3      556.65      635.99     68.35 o 
  28   2   3       46.02       28.47     30.12 o 
 -31   3   3        0.81      -19.96     39.92 o 
 -29   3   3       25.95       19.24     23.58 o 
 -27   3   3       66.90       40.70     25.80 o 
 -25   3   3       10.20       21.43     19.61 o 
 -23   3   3      176.88      181.45     25.78 o 
 -21   3   3     2828.92     2698.33     86.77 o 
 -19   3   3      259.60      285.70     25.98 o 
 -17   3   3      197.58      229.72     29.38 o 
 -15   3   3        3.40        8.25      8.27 o 
 -13   3   3       19.56        9.82      7.21 o 
 -11   3   3       25.35       25.86      7.28 o 
  -9   3   3     3474.04     3715.40     79.79 o 
  -7   3   3      916.89      821.75     21.92 o 
  -5   3   3    40341.18    42297.19    719.30 o 
  -3   3   3    58079.90    63000.13    980.99 o 
  -1   3   3    12352.84    13372.24    277.67 o 
   1   3   3        1.56       -1.40      2.80 o 
   3   3   3      927.51      950.93     24.16 o 
   5   3   3     9990.25    11013.47    230.51 o 
   7   3   3     8650.64    10000.59    212.83 o 
   9   3   3     5190.79     5417.57    124.67 o 
  11   3   3      108.43       93.41     12.69 o 
  13   3   3      296.53      302.89     25.08 o 
  15   3   3       15.92        9.44      9.81 o 
  17   3   3      300.72      331.42     34.23 o 
  19   3   3      350.92      369.51     35.67 o 
  21   3   3        5.74       30.09     19.08 o 
  23   3   3        7.04       32.61     20.63 o 
  25   3   3      989.71     1086.83    103.11 o 
  27   3   3       57.61       15.18     24.82 o 
 -30   4   3       10.68       -6.91     29.45 o 
 -28   4   3       17.34       29.84     27.37 o 
 -26   4   3      112.35      103.57     30.98 o 
 -24   4   3      133.09      101.59     23.99 o 
 -22   4   3      561.17      535.62     53.75 o 
 -20   4   3     2617.39     2489.71     81.62 o 
 -18   4   3      748.30      715.44     41.35 o 
 -16   4   3      147.84      141.27     19.09 o 
 -14   4   3        1.96       -3.20      6.39 o 
 -12   4   3     2487.57     2686.72     63.85 o 
 -10   4   3      122.10      110.77     11.38 o 
  -8   4   3     4321.89     4501.73     85.14 o 
  -6   4   3     4023.19     4160.25     87.05 o 
  -4   4   3    15751.22    17656.79    333.11 o 
  -2   4   3     3091.68     2890.26     82.52 o 
   0   4   3       26.57        0.00      5.37 o 
   2   4   3      182.32      174.21     11.47 o 
   4   4   3       31.33       14.40      5.84 o 
   6   4   3     4216.75     4674.58    107.78 o 
   8   4   3    10590.14    11854.42    252.52 o 
  10   4   3     3015.91     3014.17     76.82 o 
  12   4   3       59.97       55.21     12.52 o 
  14   4   3      246.10      237.43     20.04 o 
  16   4   3      133.74      154.74     24.19 o 
  18   4   3      389.49      384.42     36.77 o 
  20   4   3      949.61      982.32     58.11 o 
  22   4   3       64.05       72.95     22.09 o 
  24   4   3       19.63       -8.98     17.96 o 
  26   4   3      283.54      375.33     63.30 o 
 -29   5   3        0.93       27.49     26.99 o 
 -27   5   3      104.86      115.40     32.41 o 
 -25   5   3      112.11      105.14     27.91 o 
 -23   5   3      147.06      125.62     28.82 o 
 -21   5   3        5.47       -0.22     17.02 o 
 -19   5   3       14.24       13.76     15.96 o 
 -17   5   3       17.71       18.11     10.55 o 
 -15   5   3      283.25      258.82     21.46 o 
 -13   5   3      460.87      417.06     26.02 o 
 -11   5   3       57.30       43.30     14.69 o 
  -9   5   3      385.08      412.79     24.15 o 
  -7   5   3     7929.90     8057.38    158.67 o 
  -5   5   3     4653.57     5008.25    104.94 o 
  -3   5   3    16344.21    17845.71    338.15 o 
  -1   5   3     1354.39     1512.43     47.98 o 
   1   5   3      138.82      146.08     12.90 o 
   3   5   3        6.72        7.15      5.56 o 
   5   5   3     4743.87     5223.43    133.84 o 
   7   5   3      400.35      424.55     35.47 o 
   9   5   3     7636.82     7827.21    175.79 o 
  11   5   3     4616.79     4781.31    114.55 o 
  13   5   3      351.23      296.68     30.82 o 
  15   5   3       43.41       50.55     13.94 o 
  17   5   3       15.17        7.45     13.84 o 
  19   5   3     1312.65     1272.87     62.78 o 
  21   5   3        5.39       -8.56     17.12 o 
  23   5   3       29.59        4.26     29.79 o 
  25   5   3        4.93       19.41     34.20 o 
 -28   6   3       40.30       18.09     26.44 o 
 -26   6   3      362.37      324.28     53.61 o 
 -24   6   3      173.05      162.38     32.12 o 
 -22   6   3      117.90       93.64     26.97 o 
 -20   6   3     2145.15     2030.19     83.78 o 
 -18   6   3      183.29      200.29     27.89 o 
 -16   6   3      867.36      838.55     39.92 o 
 -14   6   3       72.36       80.45     14.42 o 
 -12   6   3      577.22      610.31     32.66 o 
 -10   6   3     1912.89     1942.69     58.14 o 
  -8   6   3    15209.99    15742.89    305.01 o 
  -6   6   3      524.95      472.10     21.76 o 
  -4   6   3    20544.95    21551.96    411.57 o 
  -2   6   3     5487.42     5635.94    148.34 o 
   0   6   3     3959.06     4165.65    110.99 o 
   2   6   3      183.31      214.24     32.59 o 
   4   6   3      179.48      220.29     36.12 o 
   6   6   3       71.07       62.41      9.62 o 
   8   6   3     4959.95     4830.33    113.44 o 
  10   6   3     2436.17     2300.69    110.72 o 
  12   6   3      250.87      229.11     19.83 o 
  14   6   3        5.48       -4.93      9.86 o 
  16   6   3       41.71       51.19     15.13 o 
  18   6   3       18.64      -10.95     21.89 o 
  20   6   3       76.82       85.48     32.44 o 
  22   6   3       31.25       47.88     47.17 o 
  24   6   3        1.97        9.39     32.44 o 
  26   6   3      105.38      117.96     93.10 o 
 -27   7   3        6.96       -9.73     27.55 o 
 -25   7   3      477.95      431.29     56.60 o 
 -23   7   3      140.26      141.36     30.03 o 
 -21   7   3       22.07       25.87     23.00 o 
 -19   7   3       76.84       65.56     22.78 o 
 -17   7   3     1261.20     1264.21     50.33 o 
 -15   7   3       81.30       56.79     14.66 o 
 -13   7   3      180.31      176.07     19.49 o 
 -11   7   3     2423.59     2424.56     79.55 o 
  -9   7   3     1146.93     1098.58     53.02 o 
  -7   7   3       92.56      108.26     17.78 o 
  -5   7   3      980.34      887.83     31.70 o 
  -3   7   3    13486.61    14120.11    302.19 o 
  -1   7   3     4466.01     4372.28    123.37 o 
   1   7   3      169.77      192.34     18.60 o 
   3   7   3      891.25      919.75     64.67 o 
   5   7   3     5882.07     5883.84    297.20 o 
   7   7   3      282.14      237.36     25.13 o 
   9   7   3     1712.30     1641.54     63.40 o 
  11   7   3      953.44      913.42     51.47 o 
  13   7   3       16.00        2.62     19.93 o 
  15   7   3      533.39      565.70     55.66 o 
  17   7   3      228.67      226.73     55.86 o 
  19   7   3       97.45       96.82     33.35 o 
  21   7   3       16.48       32.76     31.45 o 
  23   7   3       26.25      -13.33     30.68 o 
  25   7   3       72.92        9.93     36.86 o 
 -26   8   3        3.36       48.41    103.03 o 
 -24   8   3      100.55       74.59     29.28 o 
 -22   8   3       47.09       38.72     25.92 o 
 -20   8   3      377.89      405.12     43.19 o 
 -18   8   3      397.63      445.45     41.74 o 
 -16   8   3      237.82      251.68     30.73 o 
 -14   8   3       11.35        2.91     12.81 o 
 -12   8   3      347.81      361.81     28.29 o 
 -10   8   3      130.90      144.08     22.24 o 
  -8   8   3       39.16       48.13     13.10 o 
  -6   8   3      791.80      741.90     39.43 o 
  -4   8   3      779.58      665.90     69.51 o 
  -2   8   3     8801.19     9145.01    201.21 o 
   0   8   3      500.77      423.40     28.49 o 
   2   8   3      383.52      359.96     38.62 o 
   4   8   3      535.20      608.26     37.92 o 
   6   8   3     1498.99     1399.10     56.65 o 
   8   8   3      137.75      162.80     26.67 o 
  10   8   3      376.26      454.08     37.09 o 
  12   8   3      239.25      208.86     27.16 o 
  14   8   3      197.34      221.37     30.16 o 
  16   8   3       66.29       84.99     28.22 o 
  18   8   3      266.19      226.15     41.22 o 
  20   8   3      324.00      309.00     65.79 o 
  22   8   3       21.15        3.09     32.44 o 
  24   8   3       91.16      115.46     42.98 o 
 -25   9   3       98.81       90.00     54.62 o 
 -23   9   3       18.32       -7.19     33.21 o 
 -21   9   3      136.88      152.07     33.12 o 
 -19   9   3       81.37       62.93     25.33 o 
 -17   9   3       23.76       35.48     22.05 o 
 -15   9   3      405.17      399.46     40.91 o 
 -13   9   3      195.95      210.17     24.93 o 
 -11   9   3      312.68      361.24     29.50 o 
  -9   9   3     2085.36     2191.81    113.59 o 
  -7   9   3       14.95        4.73     11.66 o 
  -5   9   3     2386.58     2195.39     77.76 o 
  -3   9   3     3896.95     3532.82     92.82 o 
  -1   9   3      747.56      716.77     34.04 o 
   1   9   3      241.87      256.59     24.28 o 
   3   9   3      591.55      549.04     51.59 o 
   5   9   3     5255.15     5043.79    147.67 o 
   7   9   3     9210.84     9212.52    247.72 o 
   9   9   3     1929.89     1867.47     90.84 o 
  11   9   3      123.01      114.92     24.40 o 
  13   9   3      118.38       81.91     22.84 o 
  15   9   3      118.99      112.28     26.17 o 
  17   9   3       11.09       -1.52     27.17 o 
  19   9   3      141.02      124.94     85.65 o 
  21   9   3       76.58       95.46     95.58 o 
  23   9   3        9.03       -2.48     33.93 o 
 -24  10   3      533.81      757.18    129.09 o 
 -22  10   3       32.55      -10.61     88.13 o 
 -20  10   3      294.07      262.96     38.30 o 
 -18  10   3       10.40       26.00     23.72 o 
 -16  10   3       25.19        3.61     18.64 o 
 -14  10   3       23.30       -1.10     16.72 o 
 -12  10   3      118.05      146.60     23.89 o 
 -10  10   3      801.63      832.07     46.68 o 
  -8  10   3      273.83      305.49     29.07 o 
  -6  10   3        6.08       -6.81     13.62 o 
  -4  10   3       68.81       77.46     22.94 o 
  -2  10   3     2437.79     2561.48    124.17 o 
   0  10   3      242.43      269.04     29.53 o 
   2  10   3       22.28       12.00     12.46 o 
   4  10   3       77.25       51.61     16.80 o 
   6  10   3      104.30       68.93     20.10 o 
   8  10   3       71.79       56.09     20.63 o 
  10  10   3      225.61      174.07     30.50 o 
  12  10   3        7.59       10.87     18.95 o 
  14  10   3       98.21       96.92     41.57 o 
  16  10   3       37.76       27.71     23.86 o 
  18  10   3      195.69      236.63     46.30 o 
  20  10   3      536.47      352.07     52.57 o 
 -21  11   3       81.19       94.77     44.74 o 
 -19  11   3      168.34      231.70     52.31 o 
 -17  11   3     1736.54     1589.22     84.60 o 
 -15  11   3      255.54      254.88     32.05 o 
 -13  11   3      329.69      376.00     40.13 o 
 -11  11   3       42.94        7.81     17.18 o 
  -9  11   3     1173.08     1154.06     58.51 o 
  -7  11   3      159.10      155.70     23.21 o 
  -5  11   3        1.70       16.22     21.38 o 
  -3  11   3     2483.83     2271.08    105.22 o 
  -1  11   3      373.17      347.73     52.12 o 
   1  11   3       64.34       84.58     21.40 o 
   3  11   3       37.69       40.96     24.58 o 
   5  11   3       42.34       19.86     26.33 o 
   7  11   3      514.36      401.88     49.45 o 
   9  11   3       46.01       41.71     21.12 o 
  11  11   3     1044.82     1044.58     67.43 o 
  13  11   3      541.21      545.70     48.35 o 
  15  11   3       58.50       36.53     26.10 o 
  17  11   3       19.69       24.96     31.45 o 
  19  11   3      249.89      339.42     55.27 o 
 -20  12   3      212.93       86.89     76.96 o 
 -18  12   3      526.94      632.80     74.51 o 
 -16  12   3      409.49      382.55     65.59 o 
 -14  12   3        1.74        1.47     20.55 o 
 -12  12   3      336.99      369.90     46.23 o 
 -10  12   3     2111.60     2052.00     76.68 o 
  -8  12   3       99.20      121.83     23.73 o 
  -6  12   3       19.68       30.26     21.24 o 
  -4  12   3        3.35       -9.00     18.01 o 
  -2  12   3       36.27       61.83     22.52 o 
   0  12   3       19.56       21.34     20.72 o 
   2  12   3        2.34       -0.90     18.61 o 
   4  12   3       15.86       -4.54     25.05 o 
   6  12   3       11.68        7.12     26.16 o 
   8  12   3       86.76       80.23     39.72 o 
  10  12   3     1056.52     1053.54     85.96 o 
  12  12   3     1323.34     1504.27    105.28 o 
  14  12   3        3.82       12.41     31.02 o 
  16  12   3       79.30      128.99     42.02 o 
 -17  13   3      417.51      451.70     67.86 o 
 -15  13   3      298.87      394.88     49.11 o 
 -13  13   3       73.72       42.22     28.98 o 
 -11  13   3      670.65      693.52     63.07 o 
  -9  13   3      354.16      380.86     42.37 o 
  -7  13   3       53.98       46.89     24.09 o 
  -5  13   3        1.97       -9.57     19.14 o 
  -3  13   3       81.95       55.63     46.47 o 
  -1  13   3       39.46        2.42     25.18 o 
   1  13   3        0.47      -10.04     20.07 o 
   3  13   3       97.23       95.01     27.64 o 
   5  13   3      179.98      145.19     50.89 o 
   7  13   3        6.37       -9.93     24.79 o 
   9  13   3      977.02     1090.24     89.47 o 
  11  13   3     1250.87     1349.99    101.81 o 
  13  13   3      227.97      222.33     51.76 o 
  15  13   3       16.33       49.87     39.47 o 
 -14  14   3        3.24       30.61     33.67 o 
 -12  14   3      143.05      155.68     38.85 o 
 -10  14   3      226.37      219.71     47.40 o 
  -8  14   3       36.05        3.23     22.94 o 
  -6  14   3        5.28       -0.77     20.89 o 
  -4  14   3      195.08      215.78     36.29 o 
  -2  14   3       86.86       44.74     28.01 o 
   0  14   3       67.46       24.10     24.79 o 
   2  14   3      267.89      246.47     40.21 o 
   4  14   3       68.39       67.24     30.42 o 
   6  14   3       63.98      120.58     41.71 o 
   8  14   3       36.79       78.01     57.10 o 
  10  14   3      108.00      161.37     45.64 o 
  12  14   3      181.02      176.22     50.01 o 
  -9  15   3       36.75       43.44     88.13 o 
  -7  15   3        2.36        9.48     38.14 o 
  -5  15   3        0.44        0.00     26.20 o 
  -3  15   3      136.27      115.88     32.98 o 
  -1  15   3       89.46       80.38     46.45 o 
   1  15   3      231.51      207.67     40.08 o 
   3  15   3       99.88       58.76     31.90 o 
   5  15   3       60.92       92.32     36.23 o 
   7  15   3        2.45      -19.24     38.48 o 
 -30   0   4     1535.41     1722.49    121.92 o 
 -28   0   4      891.86      990.31    119.16 o 
 -26   0   4     4131.29     3831.08    167.58 o 
 -24   0   4      510.94      520.29     56.17 o 
 -22   0   4     5059.58     5059.31    191.24 o 
 -20   0   4     3420.07     3163.60    128.11 o 
 -18   0   4     5266.39     4656.97    188.67 o 
 -16   0   4    21322.54    21829.03    687.70 o 
 -14   0   4      264.57      287.72     28.92 o 
 -12   0   4     3781.92     3700.63    183.71 o 
 -10   0   4     3920.54     3384.78    116.73 o 
  -8   0   4      775.02      895.52     31.92 o 
  -6   0   4    29138.28    33126.56    780.55 o 
  -4   0   4    11666.26    12332.39    370.38 o 
  -2   0   4      874.63      806.83     44.69 o 
   0   0   4      527.04      610.71     34.76 o 
   2   0   4    50284.90    54136.74   1545.61 o 
   4   0   4   136242.02   147775.09   4229.52 o 
   6   0   4    82482.24    90311.78   2604.07 o 
   8   0   4     1032.78      976.06     48.41 o 
  10   0   4     3288.51     2840.97    166.33 o 
  12   0   4     9118.10     8917.00    371.14 o 
  14   0   4    16121.22    15239.33    467.82 o 
  16   0   4      207.76      237.40     31.60 o 
  18   0   4      903.24      961.81     65.81 o 
  20   0   4     3178.37     3231.88    242.05 o 
  22   0   4      134.95      178.94     34.20 o 
  24   0   4     2274.35     2436.46    118.40 o 
  26   0   4     2669.29     2730.96    130.77 o 
 -31   1   4      780.41      763.08     63.07 o 
 -29   1   4     1030.94     1193.10     84.85 o 
 -27   1   4     2367.49     2376.39     86.10 o 
 -25   1   4     1274.95     1275.85     65.73 o 
 -23   1   4      942.80      885.37     49.35 o 
 -21   1   4     7735.23     7852.71    194.15 o 
 -19   1   4    10569.45     9842.14    435.34 o 
 -17   1   4     4210.68     3855.25    140.42 o 
 -15   1   4    10461.10    11139.40    250.62 o 
 -13   1   4      508.37      493.50     25.94 o 
 -11   1   4     8308.40     8043.61    180.89 o 
  -9   1   4     5025.82     4852.29    111.39 o 
  -7   1   4    29509.88    29750.21    504.70 o 
  -5   1   4    63100.30    66652.74   1218.86 o 
  -3   1   4      743.44      680.70     18.83 o 
  -1   1   4     6939.85     7028.13    147.37 o 
   1   1   4    18451.68    19314.63    350.59 o 
   3   1   4    42603.77    44554.46    800.67 o 
   5   1   4    46374.63    48407.71    982.13 o 
   7   1   4    27463.88    30207.18    616.28 o 
   9   1   4     1878.94     1763.12     51.24 o 
  11   1   4     8556.89     8355.81    183.37 o 
  13   1   4    38788.54    40644.08    837.22 o 
  15   1   4      465.31      414.64     26.58 o 
  17   1   4      999.32      881.28     51.24 o 
  19   1   4      796.09      783.05     55.18 o 
  21   1   4      656.16      637.98     49.45 o 
  23   1   4     2022.60     2041.80     79.88 o 
  25   1   4     2476.23     2686.39    111.70 o 
  27   1   4     1955.52     2208.72    112.17 o 
 -30   2   4     1832.85     1854.02     86.91 o 
 -28   2   4     1796.89     1869.97     79.42 o 
 -26   2   4     1127.11     1057.04     60.57 o 
 -24   2   4        6.74       -7.70     15.41 o 
 -22   2   4      696.37      670.96     48.54 o 
 -20   2   4     7535.21     7644.77    184.50 o 
 -18   2   4    13601.16    12762.69    295.58 o 
 -16   2   4     8759.29     8933.03    206.56 o 
 -14   2   4     3981.38     4038.95    104.23 o 
 -12   2   4    24019.37    26350.02    563.49 o 
 -10   2   4    40272.79    42614.92    791.43 o 
  -8   2   4    50681.93    53110.56    900.44 o 
  -6   2   4     7757.05     7479.92    122.59 o 
  -4   2   4    12790.42    14514.85    215.46 o 
  -2   2   4     1237.55     1317.65     30.68 o 
   0   2   4    23795.77    24773.37    452.50 o 
   2   2   4    53852.20    58220.27   1173.56 o 
   4   2   4    26497.22    26926.57    492.46 o 
   6   2   4    50253.28    55642.25   1018.05 o 
   8   2   4      333.59      289.57     21.44 o 
  10   2   4     6213.95     6376.60    145.19 o 
  12   2   4    22639.29    23534.80    617.98 o 
  14   2   4    18442.34    17208.29    918.84 o 
  16   2   4     2338.37     2239.60     66.80 o 
  18   2   4     8716.44     8517.01    229.33 o 
  20   2   4       70.50       97.82     20.78 o 
  22   2   4     1722.19     1718.19     81.27 o 
  24   2   4     3733.52     3517.26    132.12 o 
  26   2   4     2339.28     2427.66     99.33 o 
 -31   3   4     1658.34     1869.52    132.63 o 
 -29   3   4     1028.82      947.91     78.11 o 
 -27   3   4      335.29      294.01     41.57 o 
 -25   3   4      169.02      154.29     26.21 o 
 -23   3   4     2235.48     1926.76     71.85 o 
 -21   3   4     1600.13     1467.93     58.46 o 
 -19   3   4     5250.16     5208.72    137.39 o 
 -17   3   4    12175.21    12053.72    277.58 o 
 -15   3   4     3366.53     3269.00     76.61 o 
 -13   3   4      677.88      609.87     32.44 o 
 -11   3   4    12275.08    12800.18    245.36 o 
  -9   3   4    51324.80    54442.82    918.60 o 
  -7   3   4    52521.44    54323.75    919.66 o 
  -5   3   4      159.85      104.93     13.98 o 
  -3   3   4      336.86      338.46     23.00 o 
  -1   3   4      536.83      434.01     17.82 o 
   1   3   4    12694.31    12783.29    266.49 o 
   3   3   4    23733.79    23744.41    490.25 o 
   5   3   4    44074.15    47726.70    979.61 o 
   7   3   4       85.13       35.76      8.35 o 
   9   3   4     1319.38     1282.26     40.55 o 
  11   3   4     7016.07     6767.86    241.02 o 
  13   3   4    10279.88    10097.05    223.03 o 
  15   3   4    15224.37    15152.05    380.28 o 
  17   3   4     1319.51     1169.43     54.71 o 
  19   3   4     4345.08     4192.24    131.35 o 
  21   3   4      377.41      388.47     38.90 o 
  23   3   4     1268.14     1161.63     86.06 o 
  25   3   4     3416.65     3686.82    128.26 o 
  27   3   4     1528.22     1583.96     89.99 o 
 -30   4   4     1687.86     1629.16     98.37 o 
 -28   4   4      930.35      943.39     79.55 o 
 -26   4   4     1283.25     1142.99     79.91 o 
 -24   4   4      371.86      350.51     33.97 o 
 -22   4   4     3355.33     3315.32    101.00 o 
 -20   4   4     4564.67     4696.10    128.32 o 
 -18   4   4     1657.77     1637.54     56.91 o 
 -16   4   4     3217.39     3010.32     81.64 o 
 -14   4   4     3235.17     3297.39     77.19 o 
 -12   4   4     8452.01     8881.27    176.06 o 
 -10   4   4    25791.83    26401.29    499.43 o 
  -8   4   4    40317.41    42100.43    719.29 o 
  -6   4   4    48494.22    51302.74    865.97 o 
  -4   4   4     9603.44     9943.61    194.54 o 
  -2   4   4    17114.83    19267.95    398.67 o 
   0   4   4      253.92      227.33     16.53 o 
   2   4   4     5322.59     4635.58    125.94 o 
   4   4   4    29994.21    30180.23    619.31 o 
   6   4   4     2789.85     2629.82     65.87 o 
   8   4   4      195.70      232.25     17.92 o 
  10   4   4     2200.11     2006.05     56.36 o 
  12   4   4     8594.17     8338.04    185.78 o 
  14   4   4    13571.60    13209.52    285.69 o 
  16   4   4     4704.95     4202.77    123.58 o 
  18   4   4     1929.09     1914.70    108.68 o 
  20   4   4        8.40       -7.82     15.64 o 
  22   4   4     3340.15     3224.40    144.04 o 
  24   4   4     1460.13     1434.94    162.09 o 
  26   4   4     2403.03     2528.24    128.11 o 
 -29   5   4     1203.13     1276.91     85.22 o 
 -27   5   4     1402.52     1254.46     94.61 o 
 -25   5   4      128.56      131.38     30.61 o 
 -23   5   4      356.90      360.07     34.51 o 
 -21   5   4     6348.17     6427.90    166.73 o 
 -19   5   4     6966.86     6914.13    177.88 o 
 -17   5   4     1889.77     1833.77     52.86 o 
 -15   5   4     1296.00     1365.72     45.08 o 
 -13   5   4     2331.74     2411.77     61.65 o 
 -11   5   4     1593.97     1461.36     41.66 o 
  -9   5   4     2754.33     2179.52     61.58 o 
  -7   5   4   112062.91   121510.48   2232.57 o 
  -5   5   4    35861.48    38921.73    723.09 o 
  -3   5   4     1381.25     1183.27     42.65 o 
  -1   5   4     2037.37     2102.70     53.60 o 
   1   5   4    15140.44    15628.82    327.19 o 
   3   5   4    15801.00    16281.19    345.23 o 
   5   5   4     9961.64    10242.55    221.68 o 
   7   5   4     2679.44     2682.34     75.96 o 
   9   5   4     1038.51      996.67     42.66 o 
  11   5   4     3676.88     3580.96     90.94 o 
  13   5   4    12879.08    12672.89    274.52 o 
  15   5   4    11119.71    10861.41    242.80 o 
  17   5   4      233.13      192.12     41.77 o 
  19   5   4      119.77      116.33     23.72 o 
  21   5   4      916.24     1055.67     89.08 o 
  23   5   4     2360.12     2521.77    156.40 o 
  25   5   4     1201.03     1477.78    105.33 o 
 -28   6   4     1241.67     1203.77     81.24 o 
 -26   6   4      171.74      176.40     40.99 o 
 -24   6   4      747.72      748.69     58.38 o 
 -22   6   4     1684.78     1630.81     77.06 o 
 -20   6   4     2997.40     2886.53    107.11 o 
 -18   6   4     3936.82     3909.67    125.83 o 
 -16   6   4      396.60      347.57     26.14 o 
 -14   6   4     1308.84     1254.99     45.78 o 
 -12   6   4      487.39      450.31     28.11 o 
 -10   6   4     3487.45     3420.91    107.14 o 
  -8   6   4    14544.44    14137.91    277.36 o 
  -6   6   4    46877.11    46272.90    871.22 o 
  -4   6   4      132.58      112.49     12.59 o 
  -2   6   4       86.33       66.09     12.35 o 
   0   6   4     8693.26     8973.28    225.37 o 
   2   6   4    13482.04    13307.20    283.89 o 
   4   6   4    13610.93    13199.08    281.14 o 
   6   6   4     4839.70     4583.83    106.76 o 
   8   6   4      681.54      698.24     30.68 o 
  10   6   4      171.42      159.12     16.44 o 
  12   6   4     6552.63     6315.94    148.95 o 
  14   6   4     8591.44     8170.60    189.08 o 
  16   6   4     4717.25     4488.26    173.76 o 
  18   6   4       62.79       58.46     26.83 o 
  20   6   4      486.65      527.72     59.68 o 
  22   6   4     2253.34     2266.70    118.48 o 
  24   6   4      929.69      877.99     81.61 o 
 -27   7   4      675.67      666.61     73.48 o 
 -25   7   4      372.67      322.17     55.46 o 
 -23   7   4     3400.50     3774.86    204.54 o 
 -21   7   4     3822.76     3950.14    137.69 o 
 -19   7   4     2635.51     2505.28     96.38 o 
 -17   7   4      938.63      826.48     43.80 o 
 -15   7   4     1845.01     1710.07    103.91 o 
 -13   7   4      587.84      522.45     32.12 o 
 -11   7   4     1473.21     1351.00     48.02 o 
  -9   7   4    19935.31    20660.68    396.17 o 
  -7   7   4    22377.29    22920.54    440.77 o 
  -5   7   4    38901.27    39259.00    738.95 o 
  -3   7   4      918.01      914.53     41.57 o 
  -1   7   4      647.41      619.30     50.01 o 
   1   7   4     9819.71     9480.90    258.06 o 
   3   7   4     6417.74     5623.24    486.19 o 
   5   7   4     8423.25     7849.47    207.83 o 
   7   7   4     2208.64     2086.09     99.30 o 
   9   7   4      322.48      369.27     31.92 o 
  11   7   4     1882.61     1884.06     71.18 o 
  13   7   4     7089.27     7326.96    197.27 o 
  15   7   4     5805.18     5875.00    172.40 o 
  17   7   4     1965.30     2060.50    166.33 o 
  19   7   4      132.64      125.53     62.06 o 
  21   7   4     2473.07     2450.55    121.99 o 
  23   7   4     2691.13     2699.18    132.46 o 
 -26   8   4       59.62       44.44     33.94 o 
 -24   8   4      119.54      132.63     32.98 o 
 -22   8   4     1394.27     1475.48     79.65 o 
 -20   8   4     4699.45     4888.32    157.88 o 
 -18   8   4     4625.04     4528.28    146.98 o 
 -16   8   4     4254.44     4043.35    255.33 o 
 -14   8   4     1011.91     1071.57     49.53 o 
 -12   8   4     1199.20     1063.99     66.23 o 
 -10   8   4    12705.99    12645.38    287.60 o 
  -8   8   4     8983.16     9337.08    188.50 o 
  -6   8   4    18124.21    18579.77    360.82 o 
  -4   8   4        4.07       47.34     11.14 o 
  -2   8   4      262.23      208.30     18.53 o 
   0   8   4     4666.62     4425.55    123.19 o 
   2   8   4    23064.71    23537.84    574.07 o 
   4   8   4    14575.26    13565.85    347.15 o 
   6   8   4     6912.54     6571.99    182.34 o 
   8   8   4      164.74      151.65     22.84 o 
  10   8   4     2805.56     2503.17     89.77 o 
  12   8   4     5872.08     5803.03    167.66 o 
  14   8   4     7150.83     7640.10    210.63 o 
  16   8   4     4523.08     4594.13    192.76 o 
  18   8   4      442.80      493.36     57.03 o 
  20   8   4       70.17       65.79     33.35 o 
  22   8   4     1696.73     1872.92    115.70 o 
 -25   9   4        1.93      -15.38     30.77 o 
 -23   9   4      423.84      416.50     58.46 o 
 -21   9   4     2610.53     2531.34    150.58 o 
 -19   9   4     3676.89     3621.96    143.93 o 
 -17   9   4     2537.14     2711.70     86.62 o 
 -15   9   4      860.86      821.58     55.18 o 
 -13   9   4       30.75       24.65     15.75 o 
 -11   9   4    10112.48    10407.93    243.47 o 
  -9   9   4     2993.15     2943.58    107.70 o 
  -7   9   4    11104.18    10656.42    251.37 o 
  -5   9   4     6764.10     6388.91    151.70 o 
  -3   9   4       19.65       12.95      9.51 o 
  -1   9   4      509.68      476.82     33.11 o 
   1   9   4     6458.65     6502.83    177.71 o 
   3   9   4     6509.45     6402.97    178.25 o 
   5   9   4     3310.59     3102.87    122.95 o 
   7   9   4     1129.28     1150.07     65.97 o 
   9   9   4       10.93       17.83     17.08 o 
  11   9   4     1517.27     1499.40     70.82 o 
  13   9   4     3500.04     3545.84    121.71 o 
  15   9   4     2645.28     2924.73    106.04 o 
  17   9   4     1621.06     1766.34     99.08 o 
  19   9   4      249.01      336.22     91.85 o 
  21   9   4      102.11       80.68     38.62 o 
 -24  10   4        5.30       44.69     59.58 o 
 -22  10   4      658.24      627.30     71.57 o 
 -20  10   4     1898.47     1843.19    124.32 o 
 -18  10   4     2015.04     2027.07    151.24 o 
 -16  10   4     1624.70     1523.78    118.82 o 
 -14  10   4      335.62      324.56     31.17 o 
 -12  10   4     2804.48     2776.57     89.58 o 
 -10  10   4     3392.95     3536.35    102.61 o 
  -8  10   4     3617.86     3585.18    103.93 o 
  -6  10   4     4380.65     4471.33    134.67 o 
  -4  10   4     1525.78     1612.92     69.22 o 
  -2  10   4      731.69      708.43     46.43 o 
   0  10   4     1095.53      985.67     70.95 o 
   2  10   4     2866.36     2644.64    102.57 o 
   4  10   4     1211.78     1034.80     54.07 o 
   6  10   4     1714.92     1737.67    110.03 o 
   8  10   4        2.54       -5.81     20.68 o 
  10  10   4      148.24      191.31     31.63 o 
  12  10   4     1922.29     1923.75     83.03 o 
  14  10   4     2818.09     2894.51    107.93 o 
  16  10   4     1059.21     1085.96     67.55 o 
  18  10   4      589.73      504.23     59.61 o 
  20  10   4       91.64      113.53     47.17 o 
 -23  11   4       44.18       27.31     69.51 o 
 -21  11   4      476.93      578.43    114.20 o 
 -19  11   4     3570.95     3847.49    486.58 o 
 -17  11   4     2349.56     2503.96    102.09 o 
 -15  11   4     1128.58     1085.00     67.01 o 
 -13  11   4       10.79       -6.85     17.21 o 
 -11  11   4     3856.08     3836.44    149.16 o 
  -9  11   4     3534.00     3425.19    103.32 o 
  -7  11   4     2799.47     2808.07     99.66 o 
  -5  11   4      640.81      649.88     47.27 o 
  -3  11   4       18.87       15.04     17.51 o 
  -1  11   4      777.87      842.49     55.33 o 
   1  11   4     3763.04     3639.55    300.39 o 
   3  11   4     7000.82     6572.73    243.08 o 
   5  11   4     1794.28     1916.85     98.12 o 
   7  11   4      835.54      839.63     54.74 o 
   9  11   4       37.87       69.96     22.52 o 
  11  11   4     1567.11     1700.45     78.71 o 
  13  11   4     1640.64     1545.24     79.98 o 
  15  11   4     2300.42     2414.25     99.80 o 
  17  11   4      594.95      586.43    101.78 o 
 -20  12   4      935.87      916.06    143.99 o 
 -18  12   4     2129.18     2492.47    203.57 o 
 -16  12   4      481.09      530.33     44.89 o 
 -14  12   4      324.12      365.54     36.67 o 
 -12  12   4     1102.49     1069.61     59.84 o 
 -10  12   4     1197.04     1265.87     64.16 o 
  -8  12   4     3426.26     3344.56    118.81 o 
  -6  12   4     3290.08     3230.63    118.98 o 
  -4  12   4      897.37      876.88     94.92 o 
  -2  12   4       37.38       40.61     20.37 o 
   0  12   4     2551.93     2540.89    127.27 o 
   2  12   4     5490.18     5463.49    213.24 o 
   4  12   4     2622.99     2489.38    122.84 o 
   6  12   4     1481.20     1508.36    143.99 o 
   8  12   4     1217.81     1127.47    107.99 o 
  10  12   4     1546.58     1616.70    110.59 o 
  12  12   4     1735.93     1848.59    122.54 o 
  14  12   4     2307.03     2276.97    127.26 o 
  16  12   4      558.96      646.10     85.65 o 
 -17  13   4      402.86      563.54    116.68 o 
 -15  13   4      710.78      612.81     69.54 o 
 -13  13   4      717.97      693.09     50.59 o 
 -11  13   4     1010.52     1004.25     75.59 o 
  -9  13   4      669.18      749.56     57.22 o 
  -7  13   4      707.69      788.14     85.12 o 
  -5  13   4      439.77      495.02     47.05 o 
  -3  13   4      127.40      104.34     28.01 o 
  -1  13   4      362.92      444.76     51.00 o 
   1  13   4     1934.51     2029.35    108.51 o 
   3  13   4     5755.94     5204.05    213.28 o 
   5  13   4     4900.78     4849.02    253.22 o 
   7  13   4      847.31      917.89    145.23 o 
   9  13   4      633.09      684.78     84.41 o 
  11  13   4      182.90      128.99     49.65 o 
  13  13   4     1968.27     1978.38    121.64 o 
 -14  14   4      144.71      237.47     57.77 o 
 -12  14   4      290.91      310.74     42.41 o 
 -10  14   4      508.10      587.21     53.64 o 
  -8  14   4      374.64      452.69     46.92 o 
  -6  14   4     1022.72      990.55    107.08 o 
  -4  14   4      826.73      790.25     71.58 o 
  -2  14   4       50.16       84.78     30.27 o 
   0  14   4      636.63      706.81     65.95 o 
   2  14   4     4080.97     4524.38    240.19 o 
   4  14   4     8230.54     8079.55    388.21 o 
   6  14   4     1709.14     1729.04    130.33 o 
   8  14   4      191.61      122.89     45.64 o 
  10  14   4      686.30      845.81     90.61 o 
  -9  15   4      909.18     1018.46    155.79 o 
  -7  15   4     1100.72     1178.99     77.06 o 
  -5  15   4      463.33      366.06     47.01 o 
  -3  15   4      226.62      213.01     39.75 o 
  -1  15   4       13.02       -4.48     26.89 o 
   1  15   4     1443.41     1570.04    107.33 o 
   3  15   4     1808.21     1819.09    104.88 o 
   5  15   4      790.30      695.53     65.81 o 
 -31   1   5       14.46      -11.55     23.10 o 
 -29   1   5        8.09       -6.62     21.21 o 
 -27   1   5      969.10      975.28     58.55 o 
 -25   1   5      553.21      502.19     39.96 o 
 -23   1   5     2119.09     2108.13     73.85 o 
 -21   1   5      398.65      404.73     41.92 o 
 -19   1   5       70.21       62.37     15.80 o 
 -17   1   5     1745.51     1837.11     58.32 o 
 -15   1   5     3043.07     2925.22     79.13 o 
 -13   1   5       21.91       12.23      7.07 o 
 -11   1   5       37.50       31.47     10.88 o 
  -9   1   5      883.50      851.86     22.99 o 
  -7   1   5     1234.46     1188.00     26.55 o 
  -5   1   5    17597.26    18765.67    390.36 o 
  -3   1   5     6568.99     7031.14    135.44 o 
  -1   1   5     1986.05     2026.35     64.67 o 
   1   1   5       70.50       41.70      6.50 o 
   3   1   5     6354.05     7176.87    154.17 o 
   5   1   5     1857.40     1882.86     65.21 o 
   7   1   5     1459.47     1369.48     39.75 o 
   9   1   5      174.15      168.87     14.63 o 
  11   1   5       52.11       64.19     11.25 o 
  13   1   5     1194.92     1189.66     41.15 o 
  15   1   5     1719.30     1633.69     53.22 o 
  17   1   5      159.29      147.52     20.48 o 
  19   1   5      577.42      622.23     37.42 o 
  21   1   5      294.73      331.89     31.17 o 
  23   1   5       25.97       62.50     22.69 o 
  25   1   5        2.54      -11.02     22.23 o 
 -30   2   5       11.32        2.37     22.29 o 
 -28   2   5       39.60       65.41     31.17 o 
 -26   2   5        5.57       -7.36     18.50 o 
 -24   2   5       35.84       61.45     19.47 o 
 -22   2   5     1481.33     1474.30     58.30 o 
 -20   2   5     1932.99     1819.06     63.85 o 
 -18   2   5       12.10        9.54     11.07 o 
 -16   2   5     1742.61     1815.30     68.80 o 
 -14   2   5      515.38      505.21     27.83 o 
 -12   2   5     3370.31     3389.16     82.48 o 
 -10   2   5    34240.03    39626.75    736.82 o 
  -8   2   5    16383.20    16576.69    265.68 o 
  -6   2   5     4287.69     4268.87     80.18 o 
  -4   2   5     6145.96     6278.23    122.97 o 
  -2   2   5     1197.09     1162.03     28.36 o 
   0   2   5     1394.65     1477.82     53.30 o 
   2   2   5      505.90      505.10     22.39 o 
   4   2   5     3094.81     3643.09     75.23 o 
   6   2   5     3919.35     4150.65    139.50 o 
   8   2   5        1.82       -2.02      5.66 o 
  10   2   5      215.74      191.85     16.64 o 
  12   2   5     2070.74     2086.64     59.60 o 
  14   2   5     9113.27     9294.11    205.35 o 
  16   2   5      631.73      697.72     38.34 o 
  18   2   5       40.43       50.34     15.33 o 
  20   2   5      100.88       52.74     20.78 o 
  22   2   5       26.99      -12.38     24.77 o 
  24   2   5       90.23       -5.54     34.66 o 
  26   2   5        4.30      -11.66     23.31 o 
 -31   3   5       26.36        5.76     29.66 o 
 -29   3   5      312.82      224.71     34.44 o 
 -27   3   5       15.48       10.43     19.63 o 
 -25   3   5       40.51        4.31     17.82 o 
 -23   3   5      142.82      153.00     24.52 o 
 -21   3   5     1091.97     1070.42     68.08 o 
 -19   3   5      499.04      518.34     34.51 o 
 -17   3   5     1524.06     1513.33     52.92 o 
 -15   3   5       88.21       86.06     14.10 o 
 -13   3   5      244.20      268.08     20.85 o 
 -11   3   5      651.40      671.79     22.00 o 
  -9   3   5     5026.15     5606.69    104.32 o 
  -7   3   5     5756.57     6168.55    103.28 o 
  -5   3   5       28.59       19.35      6.26 o 
  -3   3   5     2190.95     2144.76     48.24 o 
  -1   3   5      164.65      168.44      9.79 o 
   1   3   5      579.82      513.61     39.06 o 
   3   3   5       14.80       28.70      8.32 o 
   5   3   5      839.60      827.58     24.67 o 
   7   3   5     2283.59     2695.59     60.74 o 
   9   3   5      861.60      995.02     29.57 o 
  11   3   5      189.05      169.45     14.62 o 
  13   3   5      764.15      747.11     30.61 o 
  15   3   5     3425.57     3227.51     86.31 o 
  17   3   5       30.80        2.34     14.51 o 
  19   3   5        5.07       12.19     16.68 o 
  21   3   5      162.23      178.21     29.91 o 
  23   3   5        2.04       15.64     21.85 o 
  25   3   5       45.87       60.88     25.56 o 
 -30   4   5       75.33       88.53     48.37 o 
 -28   4   5      204.70      162.94     31.59 o 
 -26   4   5       41.98       32.27     20.88 o 
 -24   4   5       10.08       10.46     17.20 o 
 -22   4   5      341.07      348.96     32.47 o 
 -20   4   5       16.63       24.67     15.73 o 
 -18   4   5     2036.63     1953.68     64.42 o 
 -16   4   5      128.69      148.28     22.28 o 
 -14   4   5      444.08      478.12     24.57 o 
 -12   4   5       24.64       32.71      8.62 o 
 -10   4   5     1046.37      982.92     31.83 o 
  -8   4   5        6.61        5.22      6.00 o 
  -6   4   5     2085.37     2078.37     51.51 o 
  -4   4   5      711.43      818.90     29.33 o 
  -2   4   5      697.57      727.86     29.74 o 
   0   4   5     4567.09     5013.83    112.46 o 
   2   4   5     5999.06     6592.44    146.03 o 
   4   4   5     1258.87     1211.11     61.27 o 
   6   4   5     7639.27     7985.81    180.21 o 
   8   4   5     2816.80     3041.63     67.86 o 
  10   4   5      296.20      304.77     22.29 o 
  12   4   5     1006.34     1035.49     48.73 o 
  14   4   5        1.69        0.05     11.33 o 
  16   4   5      926.50      916.63     52.53 o 
  18   4   5      205.98      187.84     27.16 o 
  20   4   5       67.76       78.56     22.57 o 
  22   4   5       35.18       56.14     22.24 o 
  24   4   5       77.44       49.74     24.82 o 
 -29   5   5        7.72       20.21     31.45 o 
 -27   5   5       44.52       71.82     29.22 o 
 -25   5   5       56.75        7.57     31.53 o 
 -23   5   5        4.73       -1.05     16.79 o 
 -21   5   5        8.88       -7.71     15.42 o 
 -19   5   5       36.81       15.91     13.85 o 
 -17   5   5       12.61        6.58      9.97 o 
 -15   5   5      248.32      268.66     19.60 o 
 -13   5   5      534.40      532.96     26.49 o 
 -11   5   5      193.30      146.48     12.12 o 
  -9   5   5    10772.27    11151.70    202.14 o 
  -7   5   5     5968.68     6360.32    131.90 o 
  -5   5   5      472.59      509.52     23.28 o 
  -3   5   5      834.33      869.40     34.51 o 
  -1   5   5       11.30        9.19      6.24 o 
   1   5   5      819.46      879.49     39.61 o 
   3   5   5     2236.19     2539.70     65.43 o 
   5   5   5     1162.28     1236.95     84.92 o 
   7   5   5    12051.37    12814.56    276.05 o 
   9   5   5      803.61      822.05     35.69 o 
  11   5   5      103.00       85.83     14.89 o 
  13   5   5      232.66      227.49     21.85 o 
  15   5   5      879.65      743.73     39.47 o 
  17   5   5       41.05       32.14     17.52 o 
  19   5   5      473.61      453.75     51.95 o 
  21   5   5       26.03       24.83     28.61 o 
  23   5   5        3.10       -0.69     31.45 o 
  25   5   5       87.07       50.81     37.71 o 
 -28   6   5      131.24       93.68     42.34 o 
 -26   6   5      114.58       89.37     37.24 o 
 -24   6   5      206.95      188.26     32.08 o 
 -22   6   5      530.87      593.82     49.27 o 
 -20   6   5      953.07      930.73     58.29 o 
 -18   6   5     2445.26     2258.41     72.13 o 
 -16   6   5      329.00      325.05     26.42 o 
 -14   6   5       29.83       16.39     11.16 o 
 -12   6   5     1425.50     1313.32     63.42 o 
 -10   6   5     1180.99     1163.03     36.07 o 
  -8   6   5     2116.82     2033.17     74.97 o 
  -6   6   5     8983.83     9058.24    184.93 o 
  -4   6   5       26.00       24.61      8.81 o 
  -2   6   5     1222.11     1242.53     38.18 o 
   0   6   5     3052.95     3024.59     76.05 o 
   2   6   5      770.36      696.21     31.17 o 
   4   6   5      490.47      500.96     29.38 o 
   6   6   5     2620.51     2739.53     72.60 o 
   8   6   5     1305.19     1378.05     45.47 o 
  10   6   5      957.23      978.13     39.72 o 
  12   6   5      122.00      121.62     17.91 o 
  14   6   5      189.26      209.24     36.44 o 
  16   6   5       21.09       14.90     23.65 o 
  18   6   5      774.75      672.91     63.12 o 
  20   6   5      224.18      263.64     45.54 o 
  22   6   5       80.97       95.28     36.74 o 
  24   6   5       17.62      -12.41     33.35 o 
 -27   7   5       32.04      -12.96     31.02 o 
 -25   7   5      251.04      313.02     51.88 o 
 -23   7   5      174.77      176.97     32.70 o 
 -21   7   5       21.10       37.47     21.14 o 
 -19   7   5      181.47      170.89     28.98 o 
 -17   7   5       34.15       32.12     15.03 o 
 -15   7   5     1068.54     1124.97     47.32 o 
 -13   7   5      200.56      176.38     20.11 o 
 -11   7   5       35.49       52.80     10.74 o 
  -9   7   5      598.72      584.41     27.26 o 
  -7   7   5      357.27      368.57     29.43 o 
  -5   7   5      749.44      811.49     36.63 o 
  -3   7   5       48.46       52.36     12.26 o 
  -1   7   5      580.63      603.01     36.50 o 
   1   7   5      382.47      420.51     21.10 o 
   3   7   5      519.93      510.52     57.79 o 
   5   7   5      754.86      742.87     44.63 o 
   7   7   5       83.05       71.62     19.81 o 
   9   7   5      869.48      862.78     50.17 o 
  11   7   5      923.90     1013.93     56.19 o 
  13   7   5        1.39        0.84     17.08 o 
  15   7   5      137.83      171.01     35.63 o 
  17   7   5      668.50      673.90     64.05 o 
  19   7   5      389.06      357.24     51.76 o 
  21   7   5       39.27       20.26     32.44 o 
  23   7   5      250.67      234.02     50.82 o 
 -26   8   5      233.24      290.74     53.62 o 
 -24   8   5       33.69       57.41     33.94 o 
 -22   8   5      273.57      285.93     48.19 o 
 -20   8   5       98.03       43.47     35.99 o 
 -18   8   5      165.51      151.93     28.38 o 
 -16   8   5       23.87       20.51     16.12 o 
 -14   8   5      169.98      107.01     18.09 o 
 -12   8   5     1507.88     1548.45     56.28 o 
 -10   8   5      146.83      132.24     15.87 o 
  -8   8   5     1957.03     1769.81     50.78 o 
  -6   8   5      941.67      954.98     44.43 o 
  -4   8   5      222.93      244.87     20.39 o 
  -2   8   5      237.27      253.18     49.73 o 
   0   8   5      308.89      276.21     25.92 o 
   2   8   5      230.27      190.55     23.21 o 
   4   8   5        4.44       13.15     13.76 o 
   6   8   5      877.35      803.03     47.68 o 
   8   8   5       63.09       41.06     16.57 o 
  10   8   5       10.51       -2.77     14.96 o 
  12   8   5       11.24       21.30     19.46 o 
  14   8   5       31.05       14.13     19.96 o 
  16   8   5        9.10       -4.97     26.33 o 
  18   8   5       19.60       36.41     31.45 o 
  20   8   5      815.39      801.79    109.23 o 
  22   8   5      153.42      128.06     41.69 o 
 -25   9   5       92.14       86.60     42.71 o 
 -23   9   5       17.19       18.48     31.02 o 
 -21   9   5      102.47      169.19     43.47 o 
 -19   9   5      215.10      178.67     32.22 o 
 -17   9   5       34.87       54.54     19.30 o 
 -15   9   5      890.44      879.80     48.93 o 
 -13   9   5     4406.75     4330.12    120.49 o 
 -11   9   5      630.30      660.01     40.16 o 
  -9   9   5       40.05       35.29     15.41 o 
  -7   9   5     2264.22     2028.25    119.68 o 
  -5   9   5      424.45      344.56     24.81 o 
  -3   9   5       21.33        9.34     10.43 o 
  -1   9   5     2435.54     2345.09     95.75 o 
   1   9   5     1196.40     1132.11     52.54 o 
   3   9   5      616.90      646.97     42.57 o 
   5   9   5     1661.90     1602.10     66.14 o 
   7   9   5     1697.73     1799.58    132.77 o 
   9   9   5      153.08      124.61     25.13 o 
  11   9   5      666.45      780.18     53.51 o 
  13   9   5       28.17        9.99     19.79 o 
  15   9   5      516.22      551.03     67.85 o 
  17   9   5       95.84       62.48     42.20 o 
  19   9   5      299.96      302.33     50.55 o 
  21   9   5      149.93      166.33     47.40 o 
 -24  10   5       16.95       27.20     38.08 o 
 -22  10   5      173.16      229.08     48.31 o 
 -20  10   5       25.30        6.78     32.16 o 
 -18  10   5      144.72      132.37     39.03 o 
 -16  10   5      484.52      432.40     61.99 o 
 -14  10   5     3348.03     3127.94    136.90 o 
 -12  10   5      407.42      407.98     47.30 o 
 -10  10   5       66.50       87.68     36.19 o 
  -8  10   5      270.99      269.08     31.83 o 
  -6  10   5     1594.26     1431.99     62.29 o 
  -4  10   5      206.97      237.94     34.43 o 
  -2  10   5        4.46       20.27     23.50 o 
   0  10   5        7.06       -0.47     13.76 o 
   2  10   5      909.29      899.25     50.24 o 
   4  10   5       83.27      100.50     21.03 o 
   6  10   5     1218.71     1200.30     63.47 o 
   8  10   5     1346.11     1339.69     68.30 o 
  10  10   5       96.07       77.26     23.38 o 
  12  10   5       74.42       66.51     27.62 o 
  14  10   5        9.30       22.60     26.98 o 
  16  10   5       94.38       81.67     34.20 o 
  18  10   5       20.22       30.94     33.93 o 
 -23  11   5       14.16      -19.86     67.03 o 
 -21  11   5       16.92      -16.53     34.44 o 
 -19  11   5      119.29      141.55     41.72 o 
 -17  11   5       93.82      115.48     40.09 o 
 -15  11   5      906.13      899.08     53.79 o 
 -13  11   5     1296.66     1452.98     66.32 o 
 -11  11   5      847.67      848.28     49.98 o 
  -9  11   5       55.88       39.87     21.40 o 
  -7  11   5      303.78      269.06     32.30 o 
  -5  11   5      237.52      198.28     50.25 o 
  -3  11   5      117.67       96.55     25.81 o 
  -1  11   5        2.60       -3.14     17.71 o 
   1  11   5      639.47      712.52     88.13 o 
   3  11   5      475.07      517.76     56.17 o 
   5  11   5      552.31      478.40     55.27 o 
   7  11   5      690.89      636.96     88.11 o 
   9  11   5       28.77       32.42     22.69 o 
  11  11   5        7.78       16.14     21.19 o 
  13  11   5       19.80       66.00     26.93 o 
  15  11   5      611.67      698.65     56.70 o 
  17  11   5       23.19        0.20     32.16 o 
 -20  12   5      158.54      168.44     51.88 o 
 -18  12   5      513.50      470.91     75.72 o 
 -16  12   5       38.11       29.31     26.50 o 
 -14  12   5      324.41      319.19     42.15 o 
 -12  12   5       36.17       46.75     21.31 o 
 -10  12   5       29.43       14.35     22.24 o 
  -8  12   5       16.65       34.51     21.77 o 
  -6  12   5      289.80      326.11     38.35 o 
  -4  12   5       38.41       54.51     22.64 o 
  -2  12   5      244.30      233.13     35.06 o 
   0  12   5       35.44       13.57     21.95 o 
   2  12   5      155.92      118.76     37.71 o 
   4  12   5      430.89      421.65     56.09 o 
   6  12   5       96.18      123.55     37.47 o 
   8  12   5     1681.26     1783.60    110.63 o 
  10  12   5       30.51        7.94     52.13 o 
  12  12   5       25.23        0.00     31.60 o 
  14  12   5        1.40       10.25     27.76 o 
 -17  13   5       50.44       30.85     42.20 o 
 -15  13   5      407.74      433.01     51.60 o 
 -13  13   5       40.21       -9.61     27.26 o 
 -11  13   5       81.14       82.88     33.93 o 
  -9  13   5        0.00      -10.38     20.75 o 
  -7  13   5       23.16       15.58     21.27 o 
  -5  13   5      361.58      300.84     46.71 o 
  -3  13   5      102.93      135.21     38.35 o 
  -1  13   5      201.01      195.86     35.75 o 
   1  13   5       29.87       33.78     24.66 o 
   3  13   5      357.94      444.37     60.54 o 
   5  13   5       66.86       45.45     36.36 o 
   7  13   5      983.22      984.82     89.06 o 
   9  13   5        5.43      -13.96     32.16 o 
  11  13   5        4.44       35.33     37.47 o 
  13  13   5       14.28       13.55     41.69 o 
 -14  14   5       87.07      104.60     37.20 o 
 -12  14   5       19.95       21.49     32.80 o 
 -10  14   5       24.77      -16.14     32.27 o 
  -8  14   5      150.69      282.40     39.99 o 
  -6  14   5       80.06       94.33     29.17 o 
  -4  14   5      115.18      132.88     32.34 o 
  -2  14   5       93.23       79.70     34.59 o 
   0  14   5      145.76      174.83     48.81 o 
   2  14   5       22.76       -1.24     28.96 o 
   4  14   5      156.67      120.02     50.89 o 
   6  14   5     1379.25     1090.10     96.55 o 
   8  14   5      133.21      128.49     45.93 o 
  -9  15   5      191.97      103.23     64.55 o 
  -7  15   5      233.31      332.02     55.44 o 
  -5  15   5       32.81       29.40     30.48 o 
  -3  15   5       15.76       54.62     28.83 o 
  -1  15   5       12.38       14.73     29.45 o 
   1  15   5       18.49      -13.34     26.68 o 
   3  15   5      118.32      123.25     37.81 o 
 -32   0   6      614.44      633.05    111.71 o 
 -30   0   6      154.74      122.78     41.69 o 
 -28   0   6      823.72      895.14     79.86 o 
 -26   0   6     3304.63     3020.70    139.55 o 
 -24   0   6       80.52      103.70     30.68 o 
 -22   0   6     1571.48     1503.74     80.69 o 
 -20   0   6     2067.86     1860.81     88.64 o 
 -18   0   6      406.37      345.86     36.00 o 
 -16   0   6      225.89      204.38     26.16 o 
 -14   0   6    21580.63    23282.00    679.10 o 
 -12   0   6    65298.81    66187.26   1960.38 o 
 -10   0   6    20944.07    20229.64    498.13 o 
  -8   0   6       28.65       76.63     16.31 o 
  -6   0   6    10774.24    11704.14    344.94 o 
  -4   0   6    28182.25    30596.93    871.56 o 
  -2   0   6    27146.28    28263.84    804.86 o 
   0   0   6    51050.27    53111.29   1518.41 o 
   2   0   6   100402.48   115246.27   3280.77 o 
   4   0   6      285.77      329.39     25.64 o 
   6   0   6        0.50       53.94     12.39 o 
   8   0   6    11264.78    11532.39    349.28 o 
  10   0   6     4865.36     4774.42    160.44 o 
  12   0   6     1416.83     1385.01     64.67 o 
  14   0   6      850.42      841.43     53.07 o 
  16   0   6     1324.98     1431.56    162.61 o 
  18   0   6     5880.10     5832.20    202.61 o 
  20   0   6     7950.02     7820.28    269.35 o 
  22   0   6     3352.25     3520.25    215.98 o 
  24   0   6      758.97      863.92    106.75 o 
 -31   1   6      174.03      191.66     41.41 o 
 -29   1   6      165.35      118.35     27.97 o 
 -27   1   6     1119.32     1060.39     61.99 o 
 -25   1   6     1610.13     1673.08     66.69 o 
 -23   1   6     2940.12     2898.87     91.20 o 
 -21   1   6     3218.96     3008.20     88.74 o 
 -19   1   6     3576.69     3295.84     93.65 o 
 -17   1   6       39.55       44.58     12.52 o 
 -15   1   6     6767.81     6563.70    153.60 o 
 -13   1   6     6910.76     6763.23    152.35 o 
 -11   1   6     9058.02     8456.75    166.51 o 
  -9   1   6    15382.29    15829.03    277.44 o 
  -7   1   6        0.84        1.86      4.90 o 
  -5   1   6     9248.62    10219.00    215.67 o 
  -3   1   6     8294.51     7829.67    165.70 o 
  -1   1   6    37708.70    39124.34    794.40 o 
   1   1   6    47504.80    50591.38   1021.85 o 
   3   1   6    21132.48    23589.50    483.15 o 
   5   1   6     1332.55     1382.63     44.79 o 
   7   1   6     5112.33     4733.21    110.31 o 
   9   1   6    20374.51    20471.82    428.85 o 
  11   1   6     7174.32     6751.25    222.52 o 
  13   1   6     3895.04     3835.16     98.56 o 
  15   1   6     1357.47     1227.74     45.33 o 
  17   1   6     4294.99     4214.85    110.02 o 
  19   1   6     8932.86     8197.09    483.26 o 
  21   1   6     4406.61     4274.31    136.57 o 
  23   1   6     2034.24     2115.69     89.24 o 
  25   1   6      246.38      251.70     47.30 o 
 -30   2   6      591.66      552.01     56.62 o 
 -28   2   6      150.13      188.47     29.60 o 
 -26   2   6     1240.16     1281.75     64.92 o 
 -24   2   6     4592.97     4453.50    126.18 o 
 -22   2   6     2698.66     2632.07     84.09 o 
 -20   2   6     2402.59     2403.23     75.03 o 
 -18   2   6      712.88      728.31     38.60 o 
 -16   2   6     1052.71     1029.97     39.08 o 
 -14   2   6    15024.98    15149.38    332.55 o 
 -12   2   6    31816.12    32483.65    608.68 o 
 -10   2   6    65750.70    69035.83   1285.91 o 
  -8   2   6    23178.94    24395.61    459.14 o 
  -6   2   6     5858.55     6311.88    124.10 o 
  -4   2   6     5796.25     5542.82    109.64 o 
  -2   2   6    13153.86    12938.49    243.10 o 
   0   2   6    23650.52    24750.15    454.93 o 
   2   2   6    47340.86    52699.83    963.42 o 
   4   2   6     6751.06     7731.14    167.09 o 
   6   2   6     6400.68     6307.97    173.07 o 
   8   2   6     5209.89     4607.39    128.68 o 
  10   2   6    29132.88    29293.04    601.37 o 
  12   2   6     3050.76     2821.69     96.75 o 
  14   2   6     1383.19     1298.89     74.17 o 
  16   2   6      373.90      364.42     27.43 o 
  18   2   6     2372.08     2419.96     87.85 o 
  20   2   6     3537.33     3700.32    121.68 o 
  22   2   6     2617.46     2701.64    102.12 o 
  24   2   6     1385.44     1349.32    110.87 o 
 -31   3   6      935.00      929.84     73.40 o 
 -29   3   6      438.83      333.40     49.33 o 
 -27   3   6      320.65      402.50     39.58 o 
 -25   3   6     2633.53     2609.67     88.61 o 
 -23   3   6     5005.80     4702.05    131.23 o 
 -21   3   6     4080.40     3844.22    121.47 o 
 -19   3   6      714.17      661.97     38.50 o 
 -17   3   6      180.89      186.45     20.11 o 
 -15   3   6    13867.15    14026.57    375.82 o 
 -13   3   6    38300.36    39764.70    747.13 o 
 -11   3   6    19438.13    19332.12    335.11 o 
  -9   3   6    10384.08    10282.38    183.85 o 
  -7   3   6     1815.74     1754.66     35.73 o 
  -5   3   6     4854.88     5164.92     94.51 o 
  -3   3   6     8273.57     8412.97    162.00 o 
  -1   3   6    17317.87    16763.11    310.34 o 
   1   3   6    14343.75    13655.36    291.36 o 
   3   3   6     2979.14     2865.67     74.41 o 
   5   3   6     5965.46     6258.56    143.63 o 
   7   3   6     3276.21     2902.04     64.74 o 
   9   3   6    16730.39    16783.32    319.20 o 
  11   3   6    20159.62    19311.33    767.64 o 
  13   3   6     3785.01     3829.94     96.07 o 
  15   3   6      131.62      140.52     23.17 o 
  17   3   6       27.23       33.55     17.51 o 
  19   3   6     1473.03     1507.59     71.55 o 
  21   3   6     3201.90     3192.83    139.20 o 
  23   3   6     2451.34     2407.61    158.68 o 
  25   3   6       17.03      -10.70     21.40 o 
 -30   4   6      714.57      684.34     72.17 o 
 -28   4   6       39.57       12.75     25.29 o 
 -26   4   6     1384.69     1225.03     76.81 o 
 -24   4   6     3366.86     3406.34    103.25 o 
 -22   4   6     3894.21     4028.87    115.62 o 
 -20   4   6     1317.85     1249.39     54.46 o 
 -18   4   6     3418.17     3530.80     98.78 o 
 -16   4   6     3100.54     3193.56     83.27 o 
 -14   4   6    10981.21    10841.56    216.10 o 
 -12   4   6    24118.32    25512.03    441.57 o 
 -10   4   6    22249.79    22032.72    379.31 o 
  -8   4   6    13901.06    13934.29    244.42 o 
  -6   4   6     4993.94     5571.21    103.48 o 
  -4   4   6     3692.87     3536.44     75.50 o 
  -2   4   6    17034.11    17605.71    367.65 o 
   0   4   6    15439.23    15398.01    326.06 o 
   2   4   6      127.68       71.60     10.58 o 
   4   4   6     1109.88     1132.02     63.78 o 
   6   4   6     5704.97     5825.92    136.15 o 
   8   4   6    12352.74    12256.59    237.34 o 
  10   4   6    17311.15    17645.44    433.26 o 
  12   4   6     5586.25     5535.30    134.84 o 
  14   4   6     7621.91     7368.25    173.37 o 
  16   4   6      534.43      479.39     38.30 o 
  18   4   6      670.66      688.00     48.81 o 
  20   4   6     3231.09     3094.28    109.69 o 
  22   4   6     3106.92     3186.07    114.02 o 
  24   4   6      634.90      658.06    103.03 o 
 -29   5   6       93.17       66.45     33.78 o 
 -27   5   6      225.83      227.44     53.61 o 
 -25   5   6     1493.39     1555.61     82.73 o 
 -23   5   6     1860.09     2054.29     74.46 o 
 -21   5   6     1991.86     1935.11     69.88 o 
 -19   5   6     1797.02     1758.79     62.79 o 
 -17   5   6      257.20      260.10     20.96 o 
 -15   5   6     1260.01     1173.68     39.60 o 
 -13   5   6     7799.58     7108.32    148.12 o 
 -11   5   6    10273.98    11029.59    198.82 o 
  -9   5   6     1726.83     1457.74     36.75 o 
  -7   5   6     4545.80     5366.05    101.62 o 
  -5   5   6      700.79      846.10     27.25 o 
  -3   5   6    10363.29    10029.84    219.56 o 
  -1   5   6    19782.35    19965.52    416.94 o 
   1   5   6    12014.88    12015.62    259.29 o 
   3   5   6     2792.55     2845.40     72.89 o 
   5   5   6     1180.99      992.93     36.30 o 
   7   5   6     7639.14     7561.06    198.49 o 
   9   5   6    11987.82    11872.95    258.67 o 
  11   5   6    18471.75    19091.37    402.37 o 
  13   5   6      244.16      200.05     21.81 o 
  15   5   6     4169.30     4182.47    127.67 o 
  17   5   6       13.08        0.08     15.96 o 
  19   5   6     5215.02     5211.94    195.72 o 
  21   5   6     5189.90     5480.50    208.87 o 
  23   5   6     1916.79     2188.01    119.33 o 
 -28   6   6      165.71      198.60     47.01 o 
 -26   6   6     1764.96     1750.27    113.77 o 
 -24   6   6     3526.62     3291.60    213.50 o 
 -22   6   6     2812.52     2815.21    172.03 o 
 -20   6   6      983.50      977.89     51.45 o 
 -18   6   6      919.71      907.76     43.36 o 
 -16   6   6       40.39       32.78     12.14 o 
 -14   6   6    13156.27    13572.31    270.66 o 
 -12   6   6     2900.34     2761.90     68.92 o 
 -10   6   6     5470.01     5303.51    115.85 o 
  -8   6   6      700.37      813.37     44.10 o 
  -6   6   6     1515.96     1335.29     44.10 o 
  -4   6   6     2404.23     2415.29     75.77 o 
  -2   6   6    14729.40    14721.97    311.04 o 
   0   6   6    21721.31    21883.99    459.08 o 
   2   6   6    16725.88    17088.26    481.32 o 
   4   6   6     1093.30     1081.34     58.46 o 
   6   6   6     5629.63     5645.86    134.33 o 
   8   6   6     9460.47     9713.48    217.28 o 
  10   6   6    10149.53    10269.68    230.65 o 
  12   6   6     5613.18     5550.94    137.10 o 
  14   6   6      165.73      133.89     24.82 o 
  16   6   6      209.68      317.13     45.24 o 
  18   6   6     1539.07     1513.02     93.31 o 
  20   6   6     2461.67     2365.64    152.68 o 
  22   6   6     4669.62     4956.80    198.34 o 
 -27   7   6      410.27      480.38     66.21 o 
 -25   7   6     3451.89     3384.12    208.53 o 
 -23   7   6     6101.63     6136.98    245.29 o 
 -21   7   6     3714.48     3580.61    162.03 o 
 -19   7   6     1668.97     1606.02     84.22 o 
 -17   7   6      890.65      826.57     43.29 o 
 -15   7   6     8191.03     8331.67    215.35 o 
 -13   7   6      327.85      328.17     26.44 o 
 -11   7   6       96.12       92.22     13.26 o 
  -9   7   6     1904.22     1717.56     54.27 o 
  -7   7   6      666.68      688.99     32.14 o 
  -5   7   6     2174.56     2055.44     74.89 o 
  -3   7   6     5320.00     5030.39    160.51 o 
  -1   7   6    22199.56    22265.95    472.03 o 
   1   7   6    21458.93    21617.13    461.17 o 
   3   7   6     3649.87     3847.87    116.81 o 
   5   7   6     1363.39     1416.21     58.20 o 
   7   7   6     6458.88     6955.35    190.59 o 
   9   7   6     8467.83     8382.78    228.33 o 
  11   7   6     9497.05     9593.86    255.10 o 
  13   7   6     3735.48     3463.92    128.91 o 
  15   7   6       41.85       -3.04     19.55 o 
  17   7   6      239.32      290.01     46.30 o 
  19   7   6     2592.24     2520.07    126.39 o 
  21   7   6     2188.92     2169.47    117.61 o 
 -26   8   6      420.88      449.02     63.62 o 
 -24   8   6     1746.26     1684.92    119.09 o 
 -22   8   6     2306.33     2312.60    126.17 o 
 -20   8   6     1476.98     1581.67    134.06 o 
 -18   8   6      688.86      662.91     50.96 o 
 -16   8   6       33.67       13.81     14.63 o 
 -14   8   6     3142.89     3211.72     93.89 o 
 -12   8   6     3024.40     2922.41     75.38 o 
 -10   8   6    16260.24    16468.88    324.36 o 
  -8   8   6      143.64      155.42     16.04 o 
  -6   8   6      197.56      207.60     22.22 o 
  -4   8   6     3095.67     2780.84     77.77 o 
  -2   8   6    12212.07    12047.46    349.84 o 
   0   8   6    17781.84    17153.72    434.11 o 
   2   8   6    12872.54    12142.16    318.51 o 
   4   8   6     3009.49     3073.79    100.63 o 
   6   8   6       45.20       33.75     17.42 o 
   8   8   6     6079.20     6154.47    180.09 o 
  10   8   6     8930.34     9609.82    308.93 o 
  12   8   6     6234.50     6330.53    186.76 o 
  14   8   6       79.55       71.82     38.66 o 
  16   8   6      356.85      326.78     70.75 o 
  18   8   6     1129.84     1131.57     88.53 o 
  20   8   6     1940.93     2137.32    125.37 o 
 -25   9   6      379.27      401.58     94.34 o 
 -23   9   6     1599.39     1605.18    117.32 o 
 -21   9   6     2193.47     2180.08    123.00 o 
 -19   9   6      323.85      336.00     51.27 o 
 -17   9   6      179.57      164.55     30.90 o 
 -15   9   6     1815.48     1916.93     96.03 o 
 -13   9   6     3230.75     3360.55    179.52 o 
 -11   9   6     8795.04     8473.60    204.50 o 
  -9   9   6    11611.86    10812.34    221.79 o 
  -7   9   6      410.35      278.88     23.91 o 
  -5   9   6      282.97      312.55     31.17 o 
  -3   9   6     9353.56     9649.26    221.88 o 
  -1   9   6     6714.87     6440.04    181.15 o 
   1   9   6     2637.90     2619.54    170.38 o 
   3   9   6      549.70      532.88     59.48 o 
   5   9   6      249.14      240.24     38.49 o 
   7   9   6     7746.57     7961.94    223.47 o 
   9   9   6     3467.95     3548.83    126.67 o 
  11   9   6     5224.65     5373.06    161.35 o 
  13   9   6     1075.16      912.97     62.51 o 
  15   9   6      432.16      436.73     45.28 o 
  17   9   6      239.84      312.83     50.01 o 
  19   9   6     1794.95     1643.62    165.09 o 
 -24  10   6       77.18       91.14     41.71 o 
 -22  10   6     1201.09     1348.09    117.92 o 
 -20  10   6      449.42      467.52     63.82 o 
 -18  10   6      683.47      461.49     60.09 o 
 -16  10   6     1790.14     1751.43     88.23 o 
 -14  10   6     4012.78     4004.33    135.30 o 
 -12  10   6     4057.60     3997.52    115.42 o 
 -10  10   6     5213.79     5299.20    141.16 o 
  -8  10   6     3653.64     3623.31    119.65 o 
  -6  10   6     1744.75     1465.64     64.37 o 
  -4  10   6     2925.76     2700.64     97.32 o 
  -2  10   6     6987.94     7021.41    168.29 o 
   0  10   6     3011.44     2805.25    123.46 o 
   2  10   6      732.69      733.75     49.02 o 
   4  10   6      343.16      404.50     38.71 o 
   6  10   6     5615.40     5875.56    186.80 o 
   8  10   6     1546.08     1519.81    105.79 o 
  10  10   6     3994.76     3961.21    130.77 o 
  12  10   6     2351.63     2472.09    219.89 o 
  14  10   6      704.91      632.51     84.72 o 
  16  10   6       41.58       60.65     32.16 o 
  18  10   6      563.04      552.99     68.46 o 
 -23  11   6      334.52      270.11     56.47 o 
 -21  11   6      154.53      144.54     45.01 o 
 -19  11   6      814.94      797.37    187.43 o 
 -17  11   6       14.86       -6.45     25.13 o 
 -15  11   6     2493.10     2058.63     93.80 o 
 -13  11   6     4440.86     4314.30    148.37 o 
 -11  11   6     4498.62     4667.04    228.57 o 
  -9  11   6     3692.03     3563.35    128.36 o 
  -7  11   6       36.26       17.43     19.33 o 
  -5  11   6      669.40      655.78     70.89 o 
  -3  11   6     1185.32     1118.28     71.07 o 
  -1  11   6     4191.80     4195.57    196.01 o 
   1  11   6     3939.51     3605.92    170.05 o 
   3  11   6      993.00      903.93     94.34 o 
   5  11   6      746.23      875.77     93.49 o 
   7  11   6     1600.49     1799.14     89.69 o 
   9  11   6     2168.81     2187.27    121.09 o 
  11  11   6     1835.78     1826.53    133.56 o 
  13  11   6      378.73      376.05     45.28 o 
  15  11   6        3.76      -11.22     50.04 o 
 -20  12   6      480.22      384.64     84.41 o 
 -18  12   6       19.75       10.55     43.44 o 
 -16  12   6      758.89      726.10     62.82 o 
 -14  12   6     1162.46     1290.02     79.71 o 
 -12  12   6     1660.19     1768.22    150.19 o 
 -10  12   6     1883.52     1957.34    105.93 o 
  -8  12   6     1042.17      905.46     59.76 o 
  -6  12   6       20.15        4.53     20.54 o 
  -4  12   6      594.14      703.81     53.27 o 
  -2  12   6     3430.51     3409.83    136.64 o 
   0  12   6     2588.43     2417.58    132.92 o 
   2  12   6     2197.81     2350.62    244.53 o 
   4  12   6      639.25      647.68     68.39 o 
   6  12   6     1057.27      896.38    173.78 o 
   8  12   6      716.79      864.13     79.86 o 
  10  12   6     2595.54     2625.34    134.21 o 
  12  12   6     1432.66     1431.81    108.79 o 
  14  12   6      665.58      718.27     72.37 o 
 -17  13   6      245.75      173.03    115.44 o 
 -15  13   6      612.09      616.63     58.00 o 
 -13  13   6     1333.61     1360.62     99.87 o 
 -11  13   6     1852.94     1808.17    279.29 o 
  -9  13   6     1520.27     1504.11    117.92 o 
  -7  13   6      111.63      109.87     36.98 o 
  -5  13   6     1324.91     1313.41     77.16 o 
  -3  13   6     1644.14     1620.68     82.02 o 
  -1  13   6     4199.22     4219.85    319.37 o 
   1  13   6      892.86      908.88     75.55 o 
   3  13   6     1993.05     2101.54    173.78 o 
   5  13   6       37.09       -0.80     29.23 o 
   7  13   6       10.37       17.38     33.35 o 
   9  13   6     1181.47     1165.59    100.01 o 
  11  13   6     1377.20     1257.43    224.67 o 
 -14  14   6      650.06      596.97     71.99 o 
 -12  14   6      443.95      555.69    136.54 o 
 -10  14   6      697.89      808.91     81.50 o 
  -8  14   6      483.01      574.77     68.39 o 
  -6  14   6       32.62      -14.84     29.69 o 
  -4  14   6      383.35      312.98     48.52 o 
  -2  14   6     2163.16     2250.37    216.78 o 
   0  14   6     2030.61     2019.79     99.06 o 
   2  14   6      986.59     1114.28     77.21 o 
   4  14   6      341.27      349.91     61.36 o 
   6  14   6      667.85      683.13     78.76 o 
   8  14   6      289.53      500.06     70.22 o 
  -7  15   6      191.50      258.85     70.75 o 
  -5  15   6       58.48       86.39     45.93 o 
  -3  15   6     1381.51     1319.17    107.69 o 
  -1  15   6      650.38      521.50     71.40 o 
   1  15   6      603.26      639.03     94.55 o 
 -31   1   7       31.78       29.79     50.89 o 
 -29   1   7      127.36       87.60     32.41 o 
 -27   1   7       22.45       10.03     19.80 o 
 -25   1   7      483.89      488.99     38.36 o 
 -23   1   7       58.69       51.89     18.37 o 
 -21   1   7      313.87      296.93     27.43 o 
 -19   1   7       89.76       80.13     15.77 o 
 -17   1   7       40.24       32.35     10.55 o 
 -15   1   7     3096.19     3155.86    136.16 o 
 -13   1   7     8706.71     9182.12    184.95 o 
 -11   1   7        6.55        0.93      4.99 o 
  -9   1   7      144.78      150.70     12.30 o 
  -7   1   7     2793.75     3067.27     76.33 o 
  -5   1   7     1811.19     1919.65     51.77 o 
  -3   1   7     2405.49     2577.20     63.82 o 
  -1   1   7     2062.38     2152.82     55.26 o 
   1   1   7    10553.88    11342.60    242.93 o 
   3   1   7      888.16     1017.19     35.47 o 
   5   1   7      113.96      127.50     12.09 o 
   7   1   7      780.84      776.96     30.69 o 
   9   1   7       25.48       27.34      9.47 o 
  11   1   7      189.48      179.22     17.62 o 
  13   1   7      818.79      790.48     37.18 o 
  15   1   7      313.59      315.14     25.22 o 
  17   1   7      321.36      334.88     57.87 o 
  19   1   7       55.79       36.23     20.63 o 
  21   1   7      107.33       75.78     34.76 o 
  23   1   7       42.96       57.38     30.38 o 
 -30   2   7      323.40      331.09     57.13 o 
 -28   2   7      484.64      452.45     49.59 o 
 -26   2   7      252.00      219.22     35.29 o 
 -24   2   7      380.30      347.38     32.55 o 
 -22   2   7      127.56      157.76     22.34 o 
 -20   2   7        4.02       -5.86     11.71 o 
 -18   2   7      317.63      333.01     25.22 o 
 -16   2   7     4617.41     4506.10    111.60 o 
 -14   2   7     7547.41     7174.28    168.41 o 
 -12   2   7      154.50      179.18     13.82 o 
 -10   2   7     6633.90     7036.69    140.98 o 
  -8   2   7    13279.57    15274.52    290.54 o 
  -6   2   7     1411.95     1689.77     47.09 o 
  -4   2   7       52.58       50.34      8.81 o 
  -2   2   7       10.01        7.45      6.45 o 
   0   2   7     1278.70     1409.87     38.39 o 
   2   2   7     3066.64     3109.57     75.85 o 
   4   2   7      163.54      162.45     14.69 o 
   6   2   7      619.00      633.31     49.81 o 
   8   2   7      518.05      499.63     29.74 o 
  10   2   7       25.11       21.78      9.14 o 
  12   2   7      280.33      285.90     28.67 o 
  14   2   7      426.92      423.61     35.11 o 
  16   2   7     1590.25     1450.82     80.99 o 
  18   2   7      224.69      169.47     26.93 o 
  20   2   7        3.30       14.50     18.96 o 
  22   2   7       11.28       16.92     20.78 o 
  24   2   7       35.51       51.71     30.68 o 
 -31   3   7       24.81       49.77     31.03 o 
 -29   3   7      174.87      144.93     62.39 o 
 -27   3   7      671.61      585.17     53.83 o 
 -25   3   7       11.24      -10.08     20.16 o 
 -23   3   7       11.92       20.55     16.85 o 
 -21   3   7      530.99      523.11     36.04 o 
 -19   3   7      514.42      436.73     31.17 o 
 -17   3   7      783.13      752.66     39.19 o 
 -15   3   7     4290.06     4077.06    121.68 o 
 -13   3   7      427.97      399.98     20.55 o 
 -11   3   7       35.34       17.57      6.41 o 
  -9   3   7     1921.22     2072.10     47.06 o 
  -7   3   7      554.00      517.83     22.51 o 
  -5   3   7      404.67      306.71     17.02 o 
  -3   3   7      709.12      729.01     24.02 o 
  -1   3   7     3496.74     3929.25     82.41 o 
   1   3   7     1001.50     1046.27     35.61 o 
   3   3   7     1620.70     1624.57     48.61 o 
   5   3   7       94.56       95.02     15.25 o 
   7   3   7      163.66      183.58     14.88 o 
   9   3   7      283.61      301.05     20.26 o 
  11   3   7      436.76      417.52     53.94 o 
  13   3   7     1242.30     1228.81     56.77 o 
  15   3   7     1129.39     1022.65     65.57 o 
  17   3   7      439.83      384.74     36.29 o 
  19   3   7      380.21      464.34     42.57 o 
  21   3   7       42.39       46.83     23.68 o 
  23   3   7       77.96       81.49     26.57 o 
 -30   4   7      140.30      145.62     36.72 o 
 -28   4   7       84.93       90.12     32.13 o 
 -26   4   7      377.34      413.59     47.12 o 
 -24   4   7      242.13      164.62     32.23 o 
 -22   4   7       63.13       73.58     28.88 o 
 -20   4   7        1.92       -6.29     12.77 o 
 -18   4   7      247.14      267.08     24.87 o 
 -16   4   7      143.03      165.15     18.35 o 
 -14   4   7      158.94      175.53     18.32 o 
 -12   4   7      212.59      214.43     14.46 o 
 -10   4   7        5.27       -2.48      5.12 o 
  -8   4   7      643.22      648.81     33.39 o 
  -6   4   7     1007.52     1068.53     27.63 o 
  -4   4   7      482.45      546.95     21.98 o 
  -2   4   7     1441.94     1429.67     37.68 o 
   0   4   7     3897.22     3945.42     98.57 o 
   2   4   7      350.49      388.78     33.68 o 
   4   4   7     4063.38     4489.40    110.69 o 
   6   4   7      522.83      558.44     31.34 o 
   8   4   7      190.74      159.12     18.23 o 
  10   4   7      523.79      473.90     30.16 o 
  12   4   7     2065.79     2049.78     88.15 o 
  14   4   7     2998.77     3006.88     98.20 o 
  16   4   7      187.64      224.83     29.17 o 
  18   4   7       79.18       59.80     22.42 o 
  20   4   7       56.25       34.87     21.85 o 
  22   4   7      495.59      633.17     62.58 o 
 -29   5   7       21.62      -12.95     25.90 o 
 -27   5   7      291.88      322.33     60.76 o 
 -25   5   7      240.26      237.39     38.35 o 
 -23   5   7      135.13      129.08     29.45 o 
 -21   5   7        0.34       -8.54     17.08 o 
 -19   5   7       49.90       65.93     16.46 o 
 -17   5   7       86.67       68.23     13.74 o 
 -15   5   7      439.82      414.20     25.04 o 
 -13   5   7     1044.07     1075.03     32.85 o 
 -11   5   7      134.50      126.35     14.21 o 
  -9   5   7     2122.21     2223.89     50.68 o 
  -7   5   7      294.66      310.08     24.02 o 
  -5   5   7       40.67       36.96      7.58 o 
  -3   5   7     1652.58     1803.93     53.44 o 
  -1   5   7     2542.97     2508.72     67.44 o 
   1   5   7       12.45       -1.92      6.99 o 
   3   5   7      123.87      103.97     18.63 o 
   5   5   7      261.69      289.40     22.42 o 
   7   5   7       25.36       32.21     11.77 o 
   9   5   7     1397.39     1316.72     75.84 o 
  11   5   7      309.18      339.30     26.70 o 
  13   5   7     4413.37     3937.92    105.58 o 
  15   5   7       97.09      116.47     23.00 o 
  17   5   7       88.31       96.17     30.58 o 
  19   5   7       69.80      108.26     39.72 o 
  21   5   7      183.64      163.53     41.22 o 
  23   5   7        8.78       -6.81     30.68 o 
 -28   6   7      397.99      383.70     75.72 o 
 -26   6   7       63.45       44.17     27.71 o 
 -24   6   7       26.89        7.44     23.71 o 
 -22   6   7      492.77      484.67     48.42 o 
 -20   6   7     1167.97     1116.65     67.77 o 
 -18   6   7      218.17      183.47     23.95 o 
 -16   6   7     1787.08     1757.36     90.34 o 
 -14   6   7     1434.43     1337.98     41.99 o 
 -12   6   7       20.72        7.38      8.26 o 
 -10   6   7      153.91      159.51     13.24 o 
  -8   6   7      171.89      169.08     15.90 o 
  -6   6   7      149.46      128.57     14.26 o 
  -4   6   7     1018.71      847.44     56.16 o 
  -2   6   7       59.16       33.40     13.62 o 
   0   6   7      202.53      217.66     18.39 o 
   2   6   7      205.01      175.70     17.45 o 
   4   6   7       25.41        2.79      9.94 o 
   6   6   7      998.29     1059.87     44.79 o 
   8   6   7       98.52       64.73     18.63 o 
  10   6   7      245.92      195.34     21.62 o 
  12   6   7      107.24      147.46     26.25 o 
  14   6   7        3.23       -9.03     18.05 o 
  16   6   7      452.69      537.42     57.03 o 
  18   6   7      417.28      425.81    130.33 o 
  20   6   7       29.60       16.00     68.27 o 
  22   6   7       45.09       -4.69     39.72 o 
 -27   7   7       32.54       58.45     38.50 o 
 -25   7   7      133.29      138.49     41.00 o 
 -23   7   7      330.21      254.92     49.45 o 
 -21   7   7      100.18       47.62     28.61 o 
 -19   7   7       14.82       26.07     36.00 o 
 -17   7   7     1386.62     1349.56     65.61 o 
 -15   7   7        8.45       10.60     17.14 o 
 -13   7   7      422.23      449.57     26.59 o 
 -11   7   7       43.45       39.44     10.67 o 
  -9   7   7      243.36      243.38     18.56 o 
  -7   7   7       93.11      110.49     15.39 o 
  -5   7   7      249.76      257.33     20.72 o 
  -3   7   7      477.31      481.21     30.82 o 
  -1   7   7       39.59       30.18     10.83 o 
   1   7   7       20.03       16.34      9.67 o 
   3   7   7     1500.13     1479.59     48.86 o 
   5   7   7     1252.63     1243.03     57.30 o 
   7   7   7        5.66        2.31     14.61 o 
   9   7   7       62.32       45.25     19.33 o 
  11   7   7     1208.44     1226.40     67.30 o 
  13   7   7      125.08      105.73     38.86 o 
  15   7   7       21.79       49.05     28.92 o 
  17   7   7      178.06      159.58     39.23 o 
  19   7   7      625.91      526.38     62.30 o 
  21   7   7        0.13       -6.40     33.21 o 
 -26   8   7        4.23       20.18     33.39 o 
 -24   8   7       39.99       30.75     31.58 o 
 -22   8   7      166.66      127.44     69.51 o 
 -20   8   7        6.20       47.66     28.92 o 
 -18   8   7      861.89      895.95     59.26 o 
 -16   8   7      866.83      844.95     72.18 o 
 -14   8   7       35.23       50.41     19.73 o 
 -12   8   7     4711.72     4593.06    104.90 o 
 -10   8   7       56.40       54.01     15.58 o 
  -8   8   7      151.09      161.19     21.86 o 
  -6   8   7      122.32      137.28     16.74 o 
  -4   8   7     2039.74     1863.18     60.17 o 
  -2   8   7       45.43       22.45     15.24 o 
   0   8   7      819.85      795.48     54.67 o 
   2   8   7     1120.13     1125.08     90.58 o 
   4   8   7     1047.37     1183.22     59.50 o 
   6   8   7        7.90       -7.38     14.77 o 
   8   8   7      161.61      220.92     32.18 o 
  10   8   7       32.74        4.57     20.32 o 
  12   8   7      618.78      569.74     51.78 o 
  14   8   7        8.56       -8.25     19.55 o 
  16   8   7       30.02        6.21     28.09 o 
  18   8   7      398.85      406.20     57.93 o 
  20   8   7       45.04      105.22     43.44 o 
 -25   9   7      347.46      404.77     83.17 o 
 -23   9   7       71.72       73.84     42.20 o 
 -21   9   7      100.74      126.10     50.89 o 
 -19   9   7      108.88      133.57     38.57 o 
 -17   9   7      688.53      696.46     54.02 o 
 -15   9   7      676.42      562.54     49.04 o 
 -13   9   7      939.62      949.24     62.07 o 
 -11   9   7      828.80      795.52     43.22 o 
  -9   9   7      965.08     1008.37     45.22 o 
  -7   9   7       76.78       75.58     21.14 o 
  -5   9   7      511.98      480.73     31.89 o 
  -3   9   7      356.78      350.08     27.28 o 
  -1   9   7     6975.09     6676.67    187.88 o 
   1   9   7     8057.88     8040.79    220.53 o 
   3   9   7     1437.16     1497.35     67.58 o 
   5   9   7     1471.54     1598.41     98.22 o 
   7   9   7     1483.77     1495.86     91.02 o 
   9   9   7       33.91       35.77     25.99 o 
  11   9   7        8.99       -0.83     20.78 o 
  13   9   7      749.66      737.62     56.29 o 
  15   9   7      402.48      383.35     54.33 o 
  17   9   7      150.03      158.16     42.02 o 
  19   9   7       84.80       96.82     43.89 o 
 -24  10   7       13.28       29.32     36.36 o 
 -22  10   7        0.36      -14.90     29.79 o 
 -20  10   7       60.39       26.96     37.24 o 
 -18  10   7      526.67      500.71     49.46 o 
 -16  10   7      363.22      244.87     38.05 o 
 -14  10   7      249.02      249.58     37.74 o 
 -12  10   7       31.59        5.31     20.58 o 
 -10  10   7      143.16      172.59     44.69 o 
  -8  10   7       18.54       45.19     18.89 o 
  -6  10   7       35.83       39.72     18.87 o 
  -4  10   7      579.93      523.02     34.30 o 
  -2  10   7      166.37      146.97     24.79 o 
   0  10   7      879.61      918.44     56.60 o 
   2  10   7       60.23      103.39     26.54 o 
   4  10   7     2089.12     2113.06     84.68 o 
   6  10   7      481.40      412.84     40.88 o 
   8  10   7       11.13       28.58     22.64 o 
  10  10   7      128.84      175.38     31.61 o 
  12  10   7        6.61       -9.98     19.96 o 
  14  10   7       12.08       27.57     25.72 o 
  16  10   7      131.97      121.20     39.47 o 
 -21  11   7       18.07      -16.37     34.90 o 
 -19  11   7       22.56       22.76     43.44 o 
 -17  11   7        2.49        3.18     26.25 o 
 -15  11   7        1.78      -10.96     21.91 o 
 -13  11   7       25.92       30.08     24.65 o 
 -11  11   7       41.89       82.62     33.39 o 
  -9  11   7      737.41      661.74     90.61 o 
  -7  11   7      314.16      328.60     37.14 o 
  -5  11   7      335.19      323.86     38.35 o 
  -3  11   7     1328.66     1525.69     74.64 o 
  -1  11   7      109.27      135.89     36.36 o 
   1  11   7     1101.34     1198.88     89.06 o 
   3  11   7     5672.28     5549.39    195.22 o 
   5  11   7       20.09       29.54     22.84 o 
   7  11   7        2.11       -5.83     20.90 o 
   9  11   7        3.07       38.94     24.86 o 
  11  11   7       88.22       73.83     28.82 o 
  13  11   7       26.05        4.45     25.48 o 
  15  11   7      201.93      159.64     42.98 o 
 -20  12   7        5.30       16.62     96.82 o 
 -18  12   7       56.26       73.68     40.56 o 
 -16  12   7      132.25      147.29     39.40 o 
 -14  12   7       14.85       24.41     26.15 o 
 -12  12   7      274.11      284.26     48.78 o 
 -10  12   7      775.97      694.92     69.63 o 
  -8  12   7      138.91       85.93     33.93 o 
  -6  12   7      379.10      414.71     55.44 o 
  -4  12   7      249.71      275.27     35.67 o 
  -2  12   7      272.88      291.56     36.72 o 
   0  12   7       69.99      101.15     28.46 o 
   2  12   7      211.17       94.15     42.20 o 
   4  12   7     1878.58     1680.02    116.73 o 
   6  12   7       84.51       31.94     48.41 o 
   8  12   7      101.22       77.28     41.00 o 
  10  12   7       14.59      -15.38     30.77 o 
  12  12   7      173.10      120.27     35.42 o 
 -17  13   7       36.04      -22.58     45.17 o 
 -15  13   7       33.01      -14.46     28.92 o 
 -13  13   7       47.06       48.31     33.93 o 
 -11  13   7      385.54      373.95     59.58 o 
  -9  13   7      473.96      406.11     56.55 o 
  -7  13   7       61.61       11.59     59.58 o 
  -5  13   7      211.51      251.85     48.06 o 
  -3  13   7      157.14      145.96     42.77 o 
  -1  13   7      153.47      140.10     33.46 o 
   1  13   7       24.47       -8.80     23.68 o 
   3  13   7      902.21      791.05     80.69 o 
   5  13   7      229.86      208.55     48.25 o 
   7  13   7        0.47      -17.49     34.98 o 
   9  13   7        2.10       -1.72     33.93 o 
 -12  14   7      104.38      107.37     63.30 o 
 -10  14   7       77.59       50.61     38.48 o 
  -8  14   7       56.64       68.68     76.96 o 
  -6  14   7       25.66        1.40     32.61 o 
  -4  14   7       22.12       -0.95     33.93 o 
  -2  14   7       67.24       31.00     35.70 o 
   0  14   7       66.01       48.07     38.14 o 
   2  14   7      502.77      309.88     49.84 o 
   4  14   7        4.04       31.11     39.23 o 
   6  14   7        3.03       41.69     41.69 o 
 -32   0   8      226.01      290.46     89.37 o 
 -30   0   8     1210.40     1089.84    131.57 o 
 -28   0   8     4406.31     4371.76    260.67 o 
 -26   0   8     7331.68     7119.93    377.35 o 
 -24   0   8      679.10      621.99     58.63 o 
 -22   0   8      721.10      630.82     94.34 o 
 -20   0   8      184.94      166.06     29.69 o 
 -18   0   8     6958.46     7062.26    449.34 o 
 -16   0   8     9305.57     9269.35    443.13 o 
 -14   0   8     5236.31     4685.56    219.78 o 
 -12   0   8    11733.65    11591.93    295.25 o 
 -10   0   8      581.08      488.08     38.62 o 
  -8   0   8    13750.87    15416.91    445.00 o 
  -6   0   8    16055.15    15746.91    470.45 o 
  -4   0   8     3262.85     2745.53    100.01 o 
  -2   0   8     2396.15     2095.54     75.98 o 
   0   0   8      985.25     1023.27     45.24 o 
   2   0   8     2690.53     2578.76    121.64 o 
   4   0   8     1250.28     1051.07     48.31 o 
   6   0   8    36399.23    37093.31   1083.09 o 
   8   0   8    46871.40    47848.11   1330.61 o 
  10   0   8     5906.32     6030.07    197.20 o 
  12   0   8     7201.97     6685.94    222.75 o 
  14   0   8    12846.59    12668.10    460.51 o 
  16   0   8    14194.72    14237.38    635.53 o 
  18   0   8     8418.93     7748.01    389.76 o 
  20   0   8     2271.55     2251.67    163.85 o 
  22   0   8      275.48      315.28     67.03 o 
 -31   1   8      803.40      692.67     77.18 o 
 -29   1   8     1967.46     1947.28    119.21 o 
 -27   1   8     2522.18     2648.76    129.01 o 
 -25   1   8     1431.65     1326.40     72.85 o 
 -23   1   8      396.20      339.16     30.76 o 
 -21   1   8       23.28        8.23     13.23 o 
 -19   1   8     2314.73     2106.66     65.79 o 
 -17   1   8     9542.48     9559.70    216.28 o 
 -15   1   8    11586.32    11330.18    252.89 o 
 -13   1   8     4310.98     3979.24     80.59 o 
 -11   1   8       62.73       68.14      7.69 o 
  -9   1   8    20621.82    23063.58    485.64 o 
  -7   1   8     1197.49      935.95     33.41 o 
  -5   1   8    16968.48    17040.81    356.24 o 
  -3   1   8    20146.35    20561.58    426.68 o 
  -1   1   8     5710.34     5686.24    128.66 o 
   1   1   8      534.47      437.52     21.81 o 
   3   1   8     5040.97     4775.93    110.51 o 
   5   1   8     9396.79     9182.55    197.52 o 
   7   1   8    18165.93    17861.81    373.25 o 
   9   1   8    12413.43    11928.45    296.33 o 
  11   1   8     2330.88     2093.46     80.91 o 
  13   1   8     2031.39     1914.39     72.72 o 
  15   1   8     7655.25     7412.08    207.74 o 
  17   1   8     8264.22     8258.73    230.17 o 
  19   1   8     3953.57     3991.39    227.15 o 
  21   1   8      137.13       43.16     28.55 o 
  23   1   8      100.12      128.74     36.74 o 
 -30   2   8     2106.22     1910.26    287.97 o 
 -28   2   8     1503.49     1482.54     95.27 o 
 -26   2   8      894.41     1046.21     68.19 o 
 -24   2   8     1135.18     1073.07     67.14 o 
 -22   2   8      393.04      353.98     36.29 o 
 -20   2   8      126.96      153.55     20.78 o 
 -18   2   8      434.23      393.00     37.98 o 
 -16   2   8    11703.17    11446.80    312.10 o 
 -14   2   8    10855.85    10626.18    211.10 o 
 -12   2   8    12293.65    12353.01    244.85 o 
 -10   2   8     1208.45     1376.64     39.27 o 
  -8   2   8      683.63      519.74     48.02 o 
  -6   2   8     3571.28     2736.36     70.35 o 
  -4   2   8    23276.99    23991.21    487.80 o 
  -2   2   8    11950.41    12540.81    262.13 o 
   0   2   8     2331.34     2425.10     62.80 o 
   2   2   8     3828.83     3533.89     97.45 o 
   4   2   8     9455.18     9094.11    198.38 o 
   6   2   8    13061.10    12746.37    271.99 o 
   8   2   8     7982.68     7483.97    168.84 o 
  10   2   8      897.13      945.76     67.86 o 
  12   2   8     1283.68     1297.86     56.15 o 
  14   2   8     2231.48     2183.55     80.68 o 
  16   2   8     9645.10     9252.94    251.75 o 
  18   2   8     3764.71     3793.09    126.06 o 
  20   2   8     1416.91     1278.72     84.89 o 
  22   2   8       23.00      -12.70     25.41 o 
 -31   3   8      174.73      155.79    103.03 o 
 -29   3   8      754.48      716.99     62.96 o 
 -27   3   8      969.65     1181.26     75.78 o 
 -25   3   8     1629.84     1719.67     79.30 o 
 -23   3   8     1270.88      991.78     62.90 o 
 -21   3   8     1248.84     1192.67     64.50 o 
 -19   3   8      306.37      253.55     30.62 o 
 -17   3   8    25510.36    25064.98    616.32 o 
 -15   3   8    16563.23    15972.98    330.15 o 
 -13   3   8    21531.15    21862.96    411.28 o 
 -11   3   8     1820.43     1623.79     46.32 o 
  -9   3   8      679.08      627.09     31.88 o 
  -7   3   8    15525.20    16355.88    309.05 o 
  -5   3   8    23697.93    23520.42    436.94 o 
  -3   3   8    14975.91    15477.43    295.25 o 
  -1   3   8     7732.93     7714.05    153.37 o 
   1   3   8     9497.54     9921.93    219.66 o 
   3   3   8    13532.95    14252.55    307.17 o 
   5   3   8    15449.77    15801.18    384.10 o 
   7   3   8     9244.83     8986.82    281.74 o 
   9   3   8     3281.28     3210.30    146.96 o 
  11   3   8       30.81       42.46     15.67 o 
  13   3   8      109.83       98.60     30.26 o 
  15   3   8     2600.67     2434.74     89.61 o 
  17   3   8     6542.52     6216.33    205.96 o 
  19   3   8     2999.33     3008.02    122.10 o 
  21   3   8      225.82      233.83     34.59 o 
  23   3   8      128.44      168.27     41.69 o 
 -30   4   8       63.49       74.91     33.41 o 
 -28   4   8      493.34      517.65     52.88 o 
 -26   4   8     1446.50     1368.80    155.43 o 
 -24   4   8     1764.56     1692.71     85.37 o 
 -22   4   8     1697.45     1591.70     76.92 o 
 -20   4   8       99.51      114.06     29.81 o 
 -18   4   8    15230.34    15749.99    403.06 o 
 -16   4   8     4076.89     3811.09    121.76 o 
 -14   4   8     5435.87     4947.27    100.09 o 
 -12   4   8     5029.91     4899.84     97.02 o 
 -10   4   8       95.45       83.29     11.25 o 
  -8   4   8     5889.10     5698.67    119.15 o 
  -6   4   8    20207.66    19555.56    335.74 o 
  -4   4   8    26099.90    27291.41    505.30 o 
  -2   4   8    14169.97    14811.19    281.62 o 
   0   4   8     3290.88     3427.74     88.01 o 
   2   4   8    19627.40    20715.29    442.14 o 
   4   4   8    17033.75    17579.91    378.23 o 
   6   4   8    13190.68    13381.14    376.89 o 
   8   4   8     2827.73     2727.24     78.70 o 
  10   4   8     2323.59     2192.90     79.19 o 
  12   4   8       79.75       68.03     19.17 o 
  14   4   8      586.24      607.51     65.95 o 
  16   4   8     2306.73     2549.50    168.54 o 
  18   4   8     3576.05     3704.66    155.48 o 
  20   4   8      863.50      704.56     53.83 o 
  22   4   8       18.75       50.23     32.27 o 
 -29   5   8      630.92      727.66     84.32 o 
 -27   5   8      551.75      578.62     60.90 o 
 -25   5   8     1132.62     1263.25     79.05 o 
 -23   5   8      667.14      660.34     53.77 o 
 -21   5   8       78.88       45.56     22.69 o 
 -19   5   8     3906.98     4150.62    129.82 o 
 -17   5   8    12910.30    12834.42    297.02 o 
 -15   5   8     6214.27     5934.43    221.81 o 
 -13   5   8     1392.41     1256.03     41.63 o 
 -11   5   8      428.23      471.89     21.30 o 
  -9   5   8     5021.85     4832.35    102.47 o 
  -7   5   8    10476.72     9661.99    175.76 o 
  -5   5   8    14591.35    14973.27    285.87 o 
  -3   5   8    20992.77    20289.62    429.08 o 
  -1   5   8     9463.25     8901.53    262.19 o 
   1   5   8      800.62      749.21     37.62 o 
   3   5   8     7807.52     7735.99    177.32 o 
   5   5   8    12238.95    12833.45    337.18 o 
   7   5   8    11544.49    12071.01    268.01 o 
   9   5   8      556.65      476.11     32.29 o
[truncated: 113,601 more chars]
