# Supplementary material for: Second harmonic generation from the ‘centrosymmetric’ crystals
Source: IUCrJ. 2015 Mar 20;2(Pt 3):317–21. doi: 10.1107/S2052252515002183 (PMC4420541; doi:10.1107/S2052252515002183)
Supplement: Supplementary file 4 [file m-02-00317-e257sup4.fcf]

# CCDC 1031436
# h,k,l, Fc-squared, Fo-squared, sigma(Fo-squared) and status flag 
# 
data_e257 
_shelx_title ' E257 in Cc [Zn(benzoate)2(4spy)2]' 
_shelx_refln_list_code          4 
_shelx_F_calc_maximum      486.13 
_exptl_crystal_F_000      2016.00 
_reflns_d_resolution_high  0.7697 
 
loop_ 
 _symmetry_equiv_pos_as_xyz 
 'x, y, z' 
 'x, -y, z+1/2' 
 'x+1/2, y+1/2, z' 
 'x+1/2, -y+1/2, z+1/2' 
 
_cell_length_a    24.8171 
_cell_length_b    12.2411 
_cell_length_c    15.7136 
_cell_angle_alpha  90.000 
_cell_angle_beta  109.390 
_cell_angle_gamma  90.000 
 
_shelx_F_squared_multiplier     1.000 
 
loop_ 
 _refln_index_h 
 _refln_index_k 
 _refln_index_l 
 _refln_F_squared_calc 
 _refln_F_squared_meas 
 _refln_F_squared_sigma 
 _refln_observed_status 
   6   0 -20     1840.61     2133.30    130.90 o 
   8   0 -20     1714.80     2033.08    126.81 o 
  10   0 -20      512.28      548.15     67.50 o 
  12   0 -20        5.11      -15.34     30.68 o 
  14   0 -20      290.00      274.08     49.09 o 
   5   1 -20     1667.23     1768.23    132.95 o 
   7   1 -20     2420.27     2907.79    112.02 o 
   9   1 -20      879.89      823.19     57.80 o 
  11   1 -20       73.38       86.12     34.77 o 
  13   1 -20      104.03       42.95     35.79 o 
   6   2 -20     1440.51     1491.65     75.92 o 
   8   2 -20     2035.42     2113.04     92.56 o 
  10   2 -20      276.62      191.95     34.62 o 
  12   2 -20       25.56      138.51     52.16 o 
   9   3 -20      770.71     1028.81     92.04 o 
  11   3 -20       37.70       22.50     36.82 o 
  -1   1 -19       92.13      301.87     60.34 o 
   1   1 -19       54.37      107.40     30.68 o 
   3   1 -19       46.51       40.91     27.48 o 
   5   1 -19       11.39       21.12     26.73 o 
   7   1 -19       29.87       99.49     28.17 o 
   9   1 -19       46.61       19.81     23.01 o 
  11   1 -19       24.40       69.54     24.46 o 
  13   1 -19        9.96       36.56     34.77 o 
  15   1 -19        4.29       33.09     24.46 o 
  17   1 -19        2.14       14.32     36.82 o 
  19   1 -19       23.62       38.86     40.91 o 
   0   2 -19       41.87       88.39     36.82 o 
   2   2 -19       16.81       12.77     26.73 o 
   4   2 -19        9.13       21.25     25.91 o 
   6   2 -19        1.53        6.98     37.84 o 
   8   2 -19      180.52      245.26     43.97 o 
  10   2 -19       23.91       39.92     47.04 o 
  12   2 -19       11.24      -10.12     20.25 o 
  14   2 -19       48.56       21.91     24.54 o 
  16   2 -19       56.65      104.31     45.00 o 
  18   2 -19       16.12       28.63     42.95 o 
  20   2 -19        0.95       27.82     28.49 o 
   1   3 -19       17.15       71.78     31.07 o 
   3   3 -19        9.18      -12.64     25.28 o 
   5   3 -19       34.98       65.28     22.69 o 
   7   3 -19        7.99       20.25     20.01 o 
   9   3 -19       13.32       22.82     20.01 o 
  11   3 -19       22.10       46.02     26.03 o 
  13   3 -19       12.83       38.47     22.27 o 
  15   3 -19       44.72      173.90     43.97 o 
  17   3 -19       28.38      -19.43     38.86 o 
  19   3 -19       60.38       16.47     29.66 o 
   2   4 -19       88.58      213.06     30.99 o 
   4   4 -19       20.38      -12.64     25.28 o 
   6   4 -19        3.59      -12.64     25.28 o 
   8   4 -19        5.45       58.16     28.17 o 
  10   4 -19      170.43      196.74     52.16 o 
  12   4 -19      412.23      429.64     36.64 o 
  14   4 -19        0.90      -24.54     49.09 o 
  16   4 -19        0.42      -13.25     26.49 o 
  18   4 -19      201.66      182.04     57.27 o 
   5   5 -19        0.50       18.41     28.93 o 
   7   5 -19        5.20      -13.64     39.88 o 
   9   5 -19       15.38       34.41     28.82 o 
  11   5 -19      261.42      454.73     83.86 o 
  13   5 -19        8.64       34.34     31.07 o 
  15   5 -19        6.12        2.59     29.62 o 
  -4   0 -18       20.89        8.18     38.86 o 
  -2   0 -18        0.67       28.63     38.86 o 
   0   0 -18     1221.09     1501.29    104.31 o 
   2   0 -18     2396.89     2840.99    151.36 o 
   4   0 -18     3034.47     3117.11    157.49 o 
   6   0 -18     1094.95     1098.35     85.90 o 
   8   0 -18       43.04       53.18     32.73 o 
  10   0 -18      489.77      558.38     63.41 o 
  12   0 -18     2260.58     2221.25    116.58 o 
  14   0 -18     2600.16     2539.76    161.58 o 
  16   0 -18      521.61      617.69     69.54 o 
  18   0 -18        1.07        6.14     34.77 o 
  20   0 -18       43.27       53.18     38.86 o 
  22   0 -18     1712.99     1548.33    106.36 o 
  -3   1 -18        0.23      -12.29     24.59 o 
  -1   1 -18      150.21      153.69     39.88 o 
   1   1 -18     1494.89     1390.71     71.58 o 
   3   1 -18     2750.70     2567.83    325.21 o 
   5   1 -18     2745.48     2650.90    192.26 o 
   7   1 -18     1035.56     1102.25     88.97 o 
   9   1 -18      164.87      127.00     27.48 o 
  11   1 -18     1415.88     1375.45    166.70 o 
  13   1 -18     1780.18     2111.04     68.76 o 
  15   1 -18     1387.67     1495.25     69.02 o 
  17   1 -18      152.08      152.71     33.26 o 
  19   1 -18       13.35       -0.87     23.83 o 
  21   1 -18      177.06      234.75     45.00 o 
  23   1 -18      934.21      995.72     63.59 o 
  -4   2 -18      211.76      142.80     35.41 o 
  -2   2 -18        4.37       13.29     24.59 o 
   0   2 -18      579.86      535.89     49.17 o 
   2   2 -18     1633.22     1493.97     73.59 o 
   4   2 -18     1480.68     1633.93     76.61 o 
   6   2 -18      902.14     1081.12     55.24 o 
   8   2 -18       30.00        4.18     16.30 o 
  10   2 -18      261.58      200.82     25.93 o 
  12   2 -18     1166.96     1691.67     52.86 o 
  14   2 -18     1520.65     1859.87     63.70 o 
  16   2 -18      972.26      898.32     62.38 o 
  18   2 -18       27.55       30.68     24.59 o 
  20   2 -18      137.58      144.57     32.52 o 
  22   2 -18      488.76      479.01     48.30 o 
  -3   3 -18        8.19      -12.31     27.47 o 
  -1   3 -18      172.09       82.47     30.53 o 
   1   3 -18     2085.81     2175.41     84.17 o 
   3   3 -18     2143.67     2118.52     73.14 o 
   5   3 -18      658.28      720.84     46.01 o 
   7   3 -18      137.11      113.63     23.08 o 
   9   3 -18      528.82      523.19     36.91 o 
  11   3 -18      849.46      801.31     44.44 o 
  13   3 -18      678.10      742.01     42.42 o 
  15   3 -18     1001.08     1104.81     80.79 o 
  17   3 -18      261.46      330.52     39.88 o 
  19   3 -18      118.26       72.30     28.82 o 
  21   3 -18      515.85      689.62    130.90 o 
  -2   4 -18      273.30      453.86     39.35 o 
   0   4 -18      677.33      511.81     41.35 o 
   2   4 -18     1989.43     2391.85     79.42 o 
   4   4 -18     1973.66     2383.69     77.43 o 
   6   4 -18      319.23      256.53     77.72 o 
   8   4 -18      100.65      127.06     35.79 o 
  10   4 -18      907.95     1117.54     62.80 o 
  12   4 -18      100.81       92.47     23.99 o 
  14   4 -18     1399.54     1459.64     85.90 o 
  16   4 -18      471.11      625.10     53.45 o 
  18   4 -18      378.39      367.83     41.87 o 
  20   4 -18        3.02       46.63     28.82 o 
  -1   5 -18      598.59      940.86     66.48 o 
   1   5 -18     1021.81      886.94     65.45 o 
   3   5 -18     2505.62     2663.83    155.45 o 
   5   5 -18     1981.68     2182.37     93.28 o 
   7   5 -18        5.64        2.36     23.83 o 
   9   5 -18      387.45      323.41     91.02 o 
  11   5 -18      149.43       53.81     23.20 o 
  13   5 -18     1333.54     1427.62     59.46 o 
  15   5 -18     1036.48     1149.46     69.87 o 
  17   5 -18      674.23      611.78     56.18 o 
  19   5 -18      297.54      335.77     87.95 o 
   2   6 -18     2021.08     1828.66    199.42 o 
   4   6 -18     1702.60     1473.40     96.13 o 
   6   6 -18      799.95     1030.13     66.53 o 
   8   6 -18      125.03      220.90     36.07 o 
  10   6 -18      149.42      157.79     28.34 o 
  12   6 -18     1039.46     1143.02     56.48 o 
  14   6 -18      816.48      866.61     70.56 o 
  16   6 -18      522.87      537.48     54.90 o 
  18   6 -18      255.95      239.31     57.27 o 
   5   7 -18     1359.65     1597.64     81.63 o 
   7   7 -18      252.73      309.91     44.56 o 
   9   7 -18      394.82      468.58     41.65 o 
  11   7 -18      289.09      368.12     38.18 o 
  13   7 -18      979.90      993.64     98.18 o 
  -7   1 -17       21.65        6.57     30.68 o 
  -5   1 -17       45.02      104.12     30.87 o 
  -3   1 -17        4.44       24.54     24.46 o 
  -1   1 -17      154.47      133.30     31.07 o 
   1   1 -17       43.30       21.48     24.59 o 
   3   1 -17       59.15        9.95     21.55 o 
   5   1 -17      176.38      278.29     36.13 o 
   7   1 -17        2.04       39.05     16.45 o 
   9   1 -17       32.31       69.04     18.82 o 
  11   1 -17      161.69      297.00     40.60 o 
  13   1 -17       56.16       17.04     15.06 o 
  15   1 -17      123.52      176.81     20.35 o 
  17   1 -17      158.59      236.31     27.44 o 
  19   1 -17        7.54       -9.63     19.26 o 
  21   1 -17       14.05        4.69     47.04 o 
  23   1 -17       11.13        4.15     47.04 o 
  25   1 -17       19.89        1.38     26.73 o 
  -6   2 -17       38.73       49.74     29.62 o 
  -4   2 -17       10.78       58.59     21.50 o 
  -2   2 -17       12.12       29.05     19.40 o 
   0   2 -17      178.81      145.29     25.45 o 
   2   2 -17      214.57      135.03     30.38 o 
   4   2 -17       13.90        7.83     16.74 o 
   6   2 -17       53.20       79.50     20.31 o 
   8   2 -17       12.85        7.52     16.55 o 
  10   2 -17      365.14      377.21     30.70 o 
  12   2 -17       26.15       25.25     14.90 o 
  14   2 -17        9.43        9.34     14.95 o 
  16   2 -17      152.67      144.56     23.56 o 
  18   2 -17      161.84      205.25     33.17 o 
  20   2 -17       10.98       16.77     25.03 o 
  22   2 -17       35.88      104.53     62.38 o 
  24   2 -17       45.17       44.12     30.68 o 
  -5   3 -17       11.83       87.70     25.76 o 
  -3   3 -17       22.30       88.85     28.23 o 
  -1   3 -17        3.82       -3.09     19.66 o 
   1   3 -17        0.27       11.30     18.82 o 
   3   3 -17       11.39        8.09     18.08 o 
   5   3 -17        9.54       -8.45     16.90 o 
   7   3 -17       22.38       51.81     18.82 o 
   9   3 -17       10.13       21.64     17.29 o 
  11   3 -17        9.81       28.50     18.82 o 
  13   3 -17        2.83       33.89     18.82 o 
  15   3 -17        8.65        4.33     18.20 o 
  17   3 -17       45.88      126.62     30.27 o 
  19   3 -17      635.50      676.06     50.56 o 
  21   3 -17       13.73       59.32     28.93 o 
  23   3 -17       44.80       85.42     31.70 o 
  -6   4 -17        0.21       21.48     22.55 o 
  -4   4 -17       75.42      176.41     28.29 o 
  -2   4 -17      173.28      359.81     34.55 o 
   0   4 -17       34.15       -7.55     19.13 o 
   2   4 -17       14.07       12.04     19.88 o 
   4   4 -17       26.63       55.63     22.02 o 
   6   4 -17       40.75       89.00     25.03 o 
   8   4 -17      204.49      382.02     40.50 o 
  10   4 -17      119.53      143.35     25.03 o 
  12   4 -17      194.31      219.49     29.74 o 
  14   4 -17        9.04        0.92     22.38 o 
  16   4 -17       12.07        8.68     18.92 o 
  18   4 -17      293.22      306.34     39.80 o 
  20   4 -17      473.99      557.27     49.50 o 
  22   4 -17        8.75       26.01     28.17 o 
  -3   5 -17       25.64      -11.05     22.10 o 
  -1   5 -17      109.25      117.61     32.89 o 
   1   5 -17       30.42       34.15     29.66 o 
   3   5 -17       89.34      101.27     29.62 o 
   5   5 -17        2.63       10.78     23.83 o 
   7   5 -17      518.94      648.18     71.59 o 
   9   5 -17      322.16      197.95     27.54 o 
  11   5 -17        0.86       29.58     20.59 o 
  13   5 -17        2.94        7.32     19.80 o 
  15   5 -17       14.23       -7.80     23.01 o 
  17   5 -17      168.48      120.25     25.17 o 
  19   5 -17      151.18      223.77     35.38 o 
  21   5 -17       65.92       24.05     34.77 o 
  -2   6 -17       87.47      104.31     48.07 o 
   0   6 -17       36.79       95.12     51.13 o 
   2   6 -17       46.64       39.88     27.48 o 
   4   6 -17       60.74      182.09     47.04 o 
   6   6 -17      139.45      144.96     31.72 o 
   8   6 -17       67.53       71.96     23.08 o 
  10   6 -17        3.01       10.29     20.42 o 
  12   6 -17      103.93      170.90     27.08 o 
  14   6 -17      265.58      182.34     49.09 o 
  16   6 -17      202.00      214.01     57.27 o 
  18   6 -17        1.99       17.63     22.02 o 
  20   6 -17       82.68      146.00     34.62 o 
  -1   7 -17       82.41      213.01     39.75 o 
   1   7 -17      138.76      276.13     43.32 o 
   3   7 -17       94.42      169.71     36.86 o 
   5   7 -17       28.43       -4.44     25.28 o 
   7   7 -17        8.94       22.33     43.97 o 
   9   7 -17       25.72       -7.76     19.66 o 
  11   7 -17        5.84       34.79     21.23 o 
  13   7 -17        1.08       45.75     31.70 o 
  15   7 -17        6.16       -1.02     27.48 o 
  17   7 -17        4.14       -5.91     25.91 o 
  19   7 -17       47.41      103.93     33.90 o 
   2   8 -17      340.99      407.29     51.33 o 
   4   8 -17      200.59      274.08     44.09 o 
   6   8 -17        4.62      -13.25     26.49 o 
   8   8 -17        7.11       27.63     23.73 o 
  10   8 -17        6.75       -0.38     22.19 o 
  12   8 -17       11.41      -14.71     29.41 o 
  14   8 -17        9.65       -6.03     28.49 o 
 -10   0 -16      708.47      754.73     81.81 o 
  -8   0 -16      106.36       87.95     40.91 o 
  -6   0 -16       80.79      157.49     42.95 o 
  -4   0 -16     1074.57     1120.85     92.04 o 
  -2   0 -16     6120.92     5737.20    239.31 o 
   0   0 -16     5684.23     6119.68    247.49 o 
   2   0 -16     1100.77     1174.03     85.90 o 
   4   0 -16      503.99      466.34     57.27 o 
   6   0 -16      566.75      427.48     55.22 o 
   8   0 -16     2313.19     2340.12    262.83 o 
  10   0 -16     1453.28     1118.41     64.43 o 
  12   0 -16     5608.48     6874.44    151.49 o 
  14   0 -16     3232.45     3322.51    106.12 o 
  16   0 -16      927.20      660.65     65.45 o 
  18   0 -16     4539.39     4997.59    146.75 o 
  20   0 -16     2677.83     2819.37    100.51 o 
  22   0 -16      822.55      886.67     55.67 o 
  24   0 -16      222.14      245.99     42.95 o 
  26   0 -16       15.58      -18.41     36.82 o 
  -9   1 -16      637.11      735.92     57.80 o 
  -7   1 -16       42.45       61.47     47.04 o 
  -5   1 -16      423.16      443.79     45.54 o 
  -3   1 -16     2591.77     2631.24     98.13 o 
  -1   1 -16     3083.04     3006.30    117.23 o 
   1   1 -16     2043.73     2291.36     70.77 o 
   3   1 -16      528.46      644.74     35.96 o 
   5   1 -16      858.72     1119.45     84.04 o 
   7   1 -16     1984.27     2224.32     66.11 o 
   9   1 -16      368.41      408.07     29.07 o 
  11   1 -16     5218.98     5477.35    111.43 o 
  13   1 -16     1781.80     1959.12     47.30 o 
  15   1 -16      447.72      535.78     24.91 o 
  17   1 -16      400.12      454.31     32.26 o 
  19   1 -16     2452.34     2546.35     75.56 o 
  21   1 -16     1960.08     2054.36     78.39 o 
  23   1 -16      358.31      422.36     71.59 o 
  25   1 -16       65.71       51.65     22.75 o 
  27   1 -16       35.92       12.31     23.56 o 
 -10   2 -16     1148.51     1755.82     67.98 o 
  -8   2 -16      235.62      307.58     33.05 o 
  -6   2 -16      139.80      105.61     23.56 o 
  -4   2 -16     1983.85     2196.31     83.31 o 
  -2   2 -16     3086.76     2955.44     84.76 o 
   0   2 -16     2787.49     3063.35    110.06 o 
   2   2 -16     1076.02     1420.99     83.05 o 
   4   2 -16      259.79      194.30     23.88 o 
   6   2 -16     5077.18     5848.70    157.89 o 
   8   2 -16      526.41      479.81     32.26 o 
  10   2 -16     3160.80     3602.17     82.25 o 
  12   2 -16     1703.97     1374.89     38.46 o 
  14   2 -16      185.60      180.49     17.58 o 
  16   2 -16        8.23       -7.46     14.93 o 
  18   2 -16      451.89      444.38     41.05 o 
  20   2 -16     1835.79     1895.28    127.83 o 
  22   2 -16     1289.05     1366.94     86.93 o 
  24   2 -16      166.81      198.17     34.62 o 
  26   2 -16       36.40       56.84     30.87 o 
  -9   3 -16      944.76     1123.98     56.66 o 
  -7   3 -16        0.31       14.44     20.01 o 
  -5   3 -16      272.87      118.59     24.33 o 
  -3   3 -16     3323.59     3791.80    102.46 o 
  -1   3 -16     5096.85     5399.37    131.85 o 
   1   3 -16     2890.47     2966.12     96.02 o 
   3   3 -16      146.90       96.82     21.19 o 
   5   3 -16     1489.59     1645.67     57.84 o 
   7   3 -16     2385.15     2464.57     94.51 o 
   9   3 -16     4872.18     4610.23     99.14 o 
  11   3 -16     2366.51     2412.81     72.31 o 
  13   3 -16      328.37      288.97     23.54 o 
  15   3 -16        2.46       14.59     16.74 o 
  17   3 -16      281.55      380.82     42.95 o 
  19   3 -16     1473.03     1421.92     69.02 o 
  21   3 -16     1084.44     1177.99     65.70 o 
  23   3 -16      693.73      819.51     77.72 o 
  25   3 -16       14.26       27.61     27.48 o 
  -8   4 -16      350.79      484.24     42.06 o 
  -6   4 -16       73.83      232.40     47.91 o 
  -4   4 -16     1048.72      946.04     48.74 o 
  -2   4 -16     4067.08     4199.44    111.43 o 
   0   4 -16     2676.58     2691.15    103.77 o 
   2   4 -16      923.36      855.50     51.94 o 
   4   4 -16       30.16        8.11     19.27 o 
   6   4 -16     1242.40     1034.15     57.85 o 
   8   4 -16     1431.92     1548.30     65.08 o 
  10   4 -16     3548.25     3851.43    101.13 o 
  12   4 -16     1471.68     1849.17     86.25 o 
  14   4 -16       75.97       41.76     15.98 o 
  16   4 -16      544.12      549.86     36.95 o 
  18   4 -16      942.41     1061.32     60.34 o 
  20   4 -16      927.34      798.69     54.90 o 
  22   4 -16      261.65      304.92     40.42 o 
  24   4 -16      106.52       43.95     29.62 o 
  -7   5 -16        9.71      -12.00     26.73 o 
  -5   5 -16      309.47      468.74     47.46 o 
  -3   5 -16     1489.06     1506.74    157.49 o 
  -1   5 -16     3181.74     2998.44    112.81 o 
   1   5 -16     1792.87     1990.28    137.04 o 
   3   5 -16      922.45      979.18     76.70 o 
   5   5 -16      255.85      327.26     37.60 o 
   7   5 -16      176.44       54.33     19.85 o 
   9   5 -16     2676.32     3171.70     92.00 o 
  11   5 -16     1995.47     2192.81     71.89 o 
  13   5 -16      368.02      298.84     30.69 o 
  15   5 -16       28.22       23.27     22.96 o 
  17   5 -16      267.06      320.38     32.39 o 
  19   5 -16      569.91      744.72     55.33 o 
  21   5 -16      479.16      589.24     51.21 o 
  23   5 -16       70.13       29.71     30.27 o 
  -6   6 -16       54.40      132.03     40.91 o 
  -4   6 -16      441.93      323.97     45.00 o 
  -2   6 -16     3457.72     3750.82    132.33 o 
   0   6 -16     2396.70     2300.01     94.72 o 
   2   6 -16     2024.06     2419.71     96.90 o 
   4   6 -16        4.62      -11.19     22.38 o 
   6   6 -16       67.04       90.71     28.49 o 
   8   6 -16     1321.35     1236.82     54.22 o 
  10   6 -16     2811.59     3150.76     95.24 o 
  12   6 -16     1340.94     1367.87     90.52 o 
  14   6 -16      120.03      137.49     32.32 o 
  16   6 -16      207.25      176.44     27.32 o 
  18   6 -16      777.62      902.06     49.02 o 
  20   6 -16      841.26      893.64     60.54 o 
  22   6 -16      403.15      376.01     46.85 o 
  -3   7 -16     1050.53     1038.30     67.98 o 
  -1   7 -16     1320.08     1672.98     83.08 o 
   1   7 -16     2264.56     2496.29    101.24 o 
   3   7 -16      386.58      244.50     38.97 o 
   5   7 -16       22.25        4.81     24.46 o 
   7   7 -16      430.78      573.52     41.65 o 
   9   7 -16     1910.20     1723.47     65.98 o 
  11   7 -16     2064.99     2121.98     73.52 o 
  13   7 -16      248.72      312.96     41.87 o 
  15   7 -16      150.92      188.12     37.27 o 
  17   7 -16      886.00     1015.68     52.41 o 
  19   7 -16      761.86      806.72    116.58 o 
  21   7 -16      603.97      575.05     54.11 o 
  -2   8 -16      586.41      484.86     53.28 o 
   0   8 -16     1070.75     1430.80     77.37 o 
   2   8 -16      921.70     1109.60     70.87 o 
   4   8 -16        9.58       34.06     37.84 o 
   6   8 -16      130.12       45.15     27.95 o 
   8   8 -16     1212.20     1141.66     55.78 o 
  10   8 -16     1427.07     1706.22     66.73 o 
  12   8 -16      538.34      594.03     42.95 o 
  14   8 -16        7.11       26.59     28.93 o 
  16   8 -16       59.83       16.78     28.17 o 
  18   8 -16      230.89      251.33     33.21 o 
   1   9 -16      612.60      692.05     62.14 o 
   3   9 -16      291.74      396.73     49.17 o 
   5   9 -16       38.22       95.24     43.97 o 
   7   9 -16      593.49      555.19     44.09 o 
   9   9 -16     1408.49     1434.30     64.06 o 
  11   9 -16      640.74      724.24     49.13 o 
  13   9 -16      307.33      288.56     50.11 o 
  15   9 -16        9.88       24.27     34.77 o 
 -11   1 -15       20.30       35.84     26.77 o 
  -9   1 -15       18.99       20.15     18.32 o 
  -7   1 -15       34.65       27.16     19.19 o 
  -5   1 -15       41.28        9.23     17.63 o 
  -3   1 -15      243.08      233.82     25.83 o 
  -1   1 -15      927.92     1155.08     45.93 o 
   1   1 -15     1231.54     1461.09     51.11 o 
   3   1 -15      124.86      346.77     27.44 o 
   5   1 -15      174.74       67.97     17.00 o 
   7   1 -15      430.18      588.83     32.18 o 
   9   1 -15       18.61       23.43     12.96 o 
  11   1 -15      108.92      163.04     14.43 o 
  13   1 -15      959.40     1157.16     32.78 o 
  15   1 -15       68.53       88.01     13.79 o 
  17   1 -15      277.53      361.68     28.93 o 
  19   1 -15       45.30       36.15     18.47 o 
  21   1 -15       19.77       59.75     17.26 o 
  23   1 -15        2.90       -7.89     15.77 o 
  25   1 -15       40.46       28.92     21.07 o 
  27   1 -15        4.47       21.17     22.24 o 
 -12   2 -15       15.41        9.31     21.19 o 
 -10   2 -15        6.89       -9.63     19.26 o 
  -8   2 -15        5.72       69.31     20.84 o 
  -6   2 -15        8.68       18.12     17.29 o 
  -4   2 -15        3.50       11.32     17.29 o 
  -2   2 -15      252.50      167.09     23.93 o 
   0   2 -15     2052.62     2106.23     92.45 o 
   2   2 -15     1300.88     1637.26     77.85 o 
   4   2 -15      370.39      413.44     29.47 o 
   6   2 -15     2408.54     3085.28     83.03 o 
   8   2 -15      821.23      994.21     36.19 o 
  10   2 -15      225.73      202.16     24.72 o 
  12   2 -15     1129.31     1157.56     52.78 o 
  14   2 -15       28.85       56.58     13.60 o 
  16   2 -15       15.51        9.00     15.93 o 
  18   2 -15      314.78      341.59     29.68 o 
  20   2 -15       55.89       94.83     38.86 o 
  22   2 -15      110.86      143.44     31.07 o 
  24   2 -15      218.06      232.09     36.82 o 
  26   2 -15       48.98       72.78     29.62 o 
  28   2 -15       80.01       87.56     33.78 o 
 -11   3 -15       22.49       -1.90     20.14 o 
  -9   3 -15       20.13        9.35     18.82 o 
  -7   3 -15      217.55      241.00     28.85 o 
  -5   3 -15       15.37        7.51     18.47 o 
  -3   3 -15       44.71       34.42     18.08 o 
  -1   3 -15     1049.49     1222.89     49.95 o 
   1   3 -15      118.14       77.74     19.13 o 
   3   3 -15      198.56      327.95     28.34 o 
   5   3 -15      531.26      614.18     35.02 o 
   7   3 -15       19.13       97.14     17.15 o 
   9   3 -15      465.56      559.59     34.65 o 
  11   3 -15      163.97      108.40     16.47 o 
  13   3 -15       10.13       -5.45     11.93 o 
  15   3 -15      293.36      183.18     24.27 o 
  17   3 -15      116.16      112.34     27.95 o 
  19   3 -15      161.49      140.64     29.41 o 
  21   3 -15      141.47      182.97     32.52 o 
  23   3 -15       11.76       -0.37     23.83 o 
  25   3 -15        0.03      -10.46     25.28 o 
  27   3 -15        2.62       -8.29     27.37 o 
 -10   4 -15        1.50       -9.75     19.51 o 
  -8   4 -15        4.34       26.83     20.37 o 
  -6   4 -15      129.40      243.76     29.01 o 
  -4   4 -15        8.62        7.40     18.08 o 
  -2   4 -15      369.99      381.35     37.82 o 
   0   4 -15       22.47       76.26     18.82 o 
   2   4 -15       26.43       42.81     17.63 o 
   4   4 -15      260.52      260.25     25.93 o 
   6   4 -15      135.06      113.58     25.28 o 
   8   4 -15      251.55      127.59     21.79 o 
  10   4 -15      267.25      238.92     21.38 o 
  12   4 -15       17.47       27.24     13.99 o 
  14   4 -15       12.46       -6.31     12.63 o 
  16   4 -15      443.59      377.06     31.84 o 
  18   4 -15       36.67       19.77     23.83 o 
  20   4 -15        6.02       -3.89     29.66 o 
  22   4 -15      229.32      273.36     46.02 o 
  24   4 -15       36.85       50.11     28.93 o 
  26   4 -15       26.28       11.97     29.62 o 
  -9   5 -15        6.88       -3.13     24.46 o 
  -7   5 -15      143.89      153.86     26.30 o 
  -5   5 -15      133.79      138.78     25.93 o 
  -3   5 -15       14.94       23.18     18.82 o 
  -1   5 -15       60.70       80.29     60.34 o 
   1   5 -15       29.35       92.51     31.70 o 
   3   5 -15       73.96      101.70     46.02 o 
   5   5 -15      172.90      179.50     37.84 o 
   7   5 -15       60.29       25.93     23.78 o 
   9   5 -15      130.08       91.22     20.37 o 
  11   5 -15        4.45       66.22     15.94 o 
  13   5 -15      129.27      114.59     18.57 o 
  15   5 -15      280.60      348.33     30.80 o 
  17   5 -15      113.57      167.54     25.59 o 
  19   5 -15        3.91       12.83     23.57 o 
  21   5 -15       23.57       13.27     25.03 o 
  23   5 -15       10.52        9.04     30.68 o 
  25   5 -15       84.77       91.77     32.52 o 
  -8   6 -15        5.09      -13.36     26.73 o 
  -6   6 -15      203.19      369.11     95.11 o 
  -4   6 -15       97.54       53.18     28.82 o 
  -2   6 -15       76.39       84.49     28.17 o 
   0   6 -15      137.57      135.81     30.37 o 
   2   6 -15       68.46       89.56     27.37 o 
   4   6 -15       78.65      174.84     31.07 o 
   6   6 -15      122.25      144.63     31.68 o 
   8   6 -15       51.90       37.05     19.59 o 
  10   6 -15       55.94       66.35     20.01 o 
  12   6 -15      242.47      295.96     24.80 o 
  14   6 -15     1274.50     1468.94    107.12 o 
  16   6 -15      806.46      735.09     43.22 o 
  18   6 -15       24.25       42.31     27.37 o 
  20   6 -15      203.35      314.98     40.75 o 
  22   6 -15       99.44      136.21     32.52 o 
  24   6 -15       34.84       47.29     29.96 o 
  -7   7 -15       17.75       71.68     45.00 o 
  -5   7 -15      295.18      609.29     56.18 o 
  -3   7 -15      129.77      187.62     60.34 o 
  -1   7 -15       26.51      -12.23     24.46 o 
   1   7 -15      122.35       87.00     29.62 o 
   3   7 -15      159.88      113.86     30.27 o 
   5   7 -15        7.14       50.11     26.03 o 
   7   7 -15       27.64       28.16     22.07 o 
   9   7 -15      181.10      229.78     30.06 o 
  11   7 -15      287.20      359.88     32.43 o 
  13   7 -15       27.58       -7.43     14.87 o 
  15   7 -15       37.92       39.71     20.99 o 
  17   7 -15       11.24       -0.68     21.26 o 
  19   7 -15      362.95      337.26     76.70 o 
  21   7 -15       47.49       99.60     31.07 o 
  23   7 -15       10.79       27.73     31.07 o 
  -4   8 -15       22.26       47.36     32.52 o 
  -2   8 -15       18.28        1.71     26.73 o 
   0   8 -15       30.52       55.12     27.37 o 
   2   8 -15      133.29      105.86     32.52 o 
   4   8 -15      373.27      610.25     52.01 o 
   6   8 -15      100.66      211.55     29.81 o 
   8   8 -15      107.79      274.70     31.38 o 
  10   8 -15       18.18       44.92     21.89 o 
  12   8 -15       41.59       18.66     23.08 o 
  14   8 -15       75.54      118.19     33.17 o 
  16   8 -15        3.32        2.64     20.78 o 
  18   8 -15      117.06       68.67     24.85 o 
  20   8 -15       46.92       88.97     31.82 o 
  -3   9 -15       13.81      -22.50     47.04 o 
  -1   9 -15       11.27      -14.41     28.82 o 
   1   9 -15        4.54       -5.77     28.17 o 
   3   9 -15       55.49       80.47     29.62 o 
   5   9 -15      277.62      175.67     29.10 o 
   7   9 -15      119.63      259.22     32.94 o 
   9   9 -15       36.60       55.80     22.78 o 
  11   9 -15      156.29      161.69     27.74 o 
  13   9 -15      269.42      310.60     43.32 o 
  15   9 -15       18.28       25.26     28.49 o 
  17   9 -15       94.08      201.02     44.70 o 
  19   9 -15       58.74       46.33     32.89 o 
   2  10 -15        6.19       -0.19     47.04 o 
   4  10 -15       18.57       21.20     29.62 o 
   6  10 -15       51.31       -8.63     22.02 o 
   8  10 -15       57.42       25.37     23.43 o 
  10  10 -15       15.92       31.66     43.64 o 
  12  10 -15       11.32       11.82     29.62 o 
  14  10 -15        1.72        0.00     36.82 o 
 -14   0 -14      966.69     1088.12     94.09 o 
 -12   0 -14      339.02      310.89     57.27 o 
 -10   0 -14       13.94       22.09     21.12 o 
  -8   0 -14     1018.88     1043.41     56.79 o 
  -6   0 -14     4791.48     5163.55    150.88 o 
  -4   0 -14     7251.30     7658.37    242.37 o 
  -2   0 -14     2865.45     2491.11    115.56 o 
   0   0 -14      517.48      265.09     49.09 o 
   2   0 -14     2579.55     2831.05     91.63 o 
   4   0 -14     1458.48      698.48     40.19 o 
   6   0 -14     7276.25     7357.34    658.60 o 
   8   0 -14     3140.91     3375.63    100.45 o 
  10   0 -14      732.33      658.91     31.71 o 
  12   0 -14      155.91      186.76     19.26 o 
  14   0 -14      456.78      469.94     27.93 o 
  16   0 -14      169.12      147.19     19.13 o 
  18   0 -14     1554.42     1725.71    185.10 o 
  20   0 -14      921.08     1282.91     84.88 o 
  22   0 -14       68.86       36.24     25.57 o 
  24   0 -14      414.73      308.83     36.69 o 
  26   0 -14     1032.05     1087.37    120.68 o 
  28   0 -14     1208.79     1209.15     67.15 o 
 -13   1 -14      667.16      795.45     45.13 o 
 -11   1 -14       96.78       91.02     22.44 o 
  -9   1 -14      517.63      601.55     37.18 o 
  -7   1 -14     4539.49     4660.18    191.12 o 
  -5   1 -14     6622.18     6609.01    149.54 o 
  -3   1 -14     3344.05     3714.41     94.72 o 
  -1   1 -14      549.06      551.48     35.80 o 
   1   1 -14     2036.53     2077.68     52.72 o 
   3   1 -14     6849.17     7887.28    145.65 o 
   5   1 -14      120.39       69.21     13.47 o 
   7   1 -14    10602.21    11497.10    204.13 o 
   9   1 -14     2333.86     2265.54     49.41 o 
  11   1 -14      224.41      209.55     14.77 o 
  13   1 -14      775.91      783.26     27.03 o 
  15   1 -14     2134.17     2097.61     51.76 o 
  17   1 -14     2037.64     2075.69     54.68 o 
  19   1 -14      925.65      763.20     32.73 o 
  21   1 -14      201.74      101.02     21.26 o 
  23   1 -14      100.19      114.40     19.35 o 
  25   1 -14      693.21      721.55     62.78 o 
  27   1 -14      483.28      619.06     41.65 o 
  29   1 -14      852.99      711.12     49.33 o 
 -14   2 -14     1046.13      957.25     83.88 o 
 -12   2 -14      191.66      362.99     33.94 o 
 -10   2 -14      135.67      173.08     25.07 o 
  -8   2 -14     2432.66     2696.58    109.24 o 
  -6   2 -14     7233.17     6694.72    155.63 o 
  -4   2 -14     8253.70     8004.92    311.09 o 
  -2   2 -14     2501.55     2294.17     67.66 o 
   0   2 -14       10.73       36.78     15.26 o 
   2   2 -14     6310.18     7401.54    159.80 o 
   4   2 -14     3153.12     3046.51     79.47 o 
   6   2 -14     3350.30     2489.10     69.27 o 
   8   2 -14     6339.88     6719.00    114.43 o 
  10   2 -14      190.09      240.74     17.26 o 
  12   2 -14       89.62      157.69     13.98 o 
  14   2 -14     3297.19     3392.39     66.52 o 
  16   2 -14     5163.60     6056.61    138.44 o 
  18   2 -14     1781.49     1951.29     70.86 o 
  20   2 -14      133.42      122.90     21.04 o 
  22   2 -14      124.42       63.73     23.01 o 
  24   2 -14      468.16      436.50     43.32 o 
  26   2 -14       89.39      187.41     37.91 o 
  28   2 -14      690.90      763.59     57.11 o 
 -13   3 -14      586.95      675.97     43.56 o 
 -11   3 -14       17.56        0.10     18.32 o 
  -9   3 -14      332.58      347.44     32.01 o 
  -7   3 -14     3238.09     3168.61     90.10 o 
  -5   3 -14     9537.05     9874.74    211.74 o 
  -3   3 -14     3396.99     3464.85     92.01 o 
  -1   3 -14      997.57     1124.20     45.62 o 
   1   3 -14     1003.83     1317.74     48.80 o 
   3   3 -14      692.47      468.59     30.25 o 
   5   3 -14     5994.31     6679.32    147.98 o 
   7   3 -14     3966.78     4152.07     77.98 o 
   9   3 -14     3394.29     4088.86     83.68 o 
  11   3 -14      101.56      103.16     19.78 o 
  13   3 -14     1007.34      991.10     31.04 o 
  15   3 -14     6067.55     6093.84    145.09 o 
  17   3 -14     3569.27     3495.74    112.08 o 
  19   3 -14     1669.29     1867.02     77.37 o 
  21   3 -14      307.12      288.35     36.07 o 
  23   3 -14        0.55      -10.32     20.64 o 
  25   3 -14       90.65       83.65     28.17 o 
  27   3 -14     1523.39     1570.17     77.28 o 
 -12   4 -14      308.67      403.84     36.05 o 
 -10   4 -14        7.16       23.85     20.45 o 
  -8   4 -14     1289.24     1097.60     51.35 o 
  -6   4 -14     5166.35     5415.26    153.60 o 
  -4   4 -14     2788.58     2183.26     69.96 o 
  -2   4 -14     2845.78     3275.63     89.64 o 
   0   4 -14       14.73       12.75     16.03 o 
   2   4 -14     2718.16     2808.88    122.11 o 
   4   4 -14     2965.53     2604.21     73.96 o 
   6   4 -14     4074.28     4158.42    103.45 o 
   8   4 -14     5136.59     4919.09    148.50 o 
  10   4 -14      803.87      711.52     33.36 o 
  12   4 -14      592.96      706.84     30.98 o 
  14   4 -14     2194.41     2181.72     56.38 o 
  16   4 -14     3854.12     4003.36    124.52 o 
  18   4 -14     1853.12     1981.74     80.18 o 
  20   4 -14      208.45      234.59     35.79 o 
  22   4 -14       22.86       33.47     25.57 o 
  24   4 -14        7.41      -11.92     23.83 o 
  26   4 -14      341.58      546.43     51.33 o 
  28   4 -14      449.26      532.94     52.77 o 
 -11   5 -14       31.91       19.56     34.77 o 
  -9   5 -14      503.46      421.29     36.00 o 
  -7   5 -14     2704.79     2991.04     88.52 o 
  -5   5 -14     1330.78     1245.71     53.06 o 
  -3   5 -14     1097.11     1179.83     65.97 o 
  -1   5 -14      934.97     1230.41     71.59 o 
   1   5 -14      135.98       94.41     31.70 o 
   3   5 -14     2544.80     3068.25    104.13 o 
   5   5 -14     3684.85     3904.80    102.15 o 
   7   5 -14     3906.33     3747.64     99.15 o 
   9   5 -14      972.03      760.60     32.71 o 
  11   5 -14      339.30      330.86     23.39 o 
  13   5 -14     1049.20      954.41     36.63 o 
  15   5 -14     2585.14     2564.05     77.13 o 
  17   5 -14     1799.35     2037.53     67.23 o 
  19   5 -14      855.00      823.25     53.45 o 
  21   5 -14      144.52      127.34     29.41 o 
  23   5 -14       70.91       50.66     27.95 o 
  25   5 -14       70.25      114.98     33.75 o 
  27   5 -14     1277.16     1140.95     70.87 o 
 -10   6 -14      222.54      323.34     44.09 o 
  -8   6 -14      435.85      346.36     43.32 o 
  -6   6 -14     1785.28     2131.63    226.01 o 
  -4   6 -14      859.85      830.72    100.22 o 
  -2   6 -14      648.06      737.09     52.77 o 
   0   6 -14      216.68      118.76     28.93 o 
   2   6 -14       89.23       61.36     35.79 o 
   4   6 -14     2874.93     2685.97    203.51 o 
   6   6 -14     4557.59     4151.54    107.05 o 
   8   6 -14     2779.06     2865.71    139.37 o 
  10   6 -14      510.87      444.26     27.40 o 
  12   6 -14      109.60       46.06     31.88 o 
  14   6 -14      750.93      792.83     41.57 o 
  16   6 -14     3176.79     2921.97     86.56 o 
  18   6 -14     1054.95     1223.82     64.25 o 
  20   6 -14      719.46      763.11     54.22 o 
  22   6 -14       13.12       16.42     42.95 o 
  24   6 -14       15.14       13.43     26.73 o 
  26   6 -14      975.35      972.50     67.24 o 
  -9   7 -14      491.80      687.91     69.54 o 
  -7   7 -14     1096.91      885.47    200.44 o 
  -5   7 -14     1597.23     1724.33    241.35 o 
  -3   7 -14      676.00      651.62     52.77 o 
  -1   7 -14       78.30       41.03     30.68 o 
   1   7 -14      235.19      326.57     47.04 o 
   3   7 -14      655.71      621.76     48.43 o 
   5   7 -14     3064.98     3095.63     90.10 o 
   7   7 -14     4226.70     4722.38    180.86 o 
   9   7 -14     2689.69     3193.14     89.25 o 
  11   7 -14      323.38      298.94     25.13 o 
  13   7 -14      713.69      812.02     36.67 o 
  15   7 -14     2805.52     2792.41    146.44 o 
  17   7 -14     2201.42     2417.96     78.29 o 
  19   7 -14     1272.18     1188.30     67.15 o 
  21   7 -14       37.36       41.69     33.75 o 
  23   7 -14      142.14      151.38     36.16 o 
  -8   8 -14     1065.29     1284.15     76.61 o 
  -6   8 -14     1749.86     1755.38     86.04 o 
  -4   8 -14     1783.18     1803.85    147.26 o 
  -2   8 -14      966.97     1005.31     65.08 o 
   0   8 -14       20.38      -11.57     23.14 o 
   2   8 -14     1143.21     1125.74     70.56 o 
   4   8 -14     2175.85     1743.98     65.31 o 
   6   8 -14     2668.55     2995.79     90.34 o 
   8   8 -14     1480.01     1387.17     74.83 o 
  10   8 -14      132.77      135.07     28.94 o 
  12   8 -14      298.68      301.48     26.44 o 
  14   8 -14     1450.48     1351.42     76.04 o 
  16   8 -14     1377.83     1659.39     64.11 o 
  18   8 -14     1425.74     1273.40     64.32 o 
  20   8 -14      180.87      212.22     36.86 o 
  22   8 -14       20.68       -7.97     28.17 o 
  -5   9 -14     1855.41     2119.42     96.87 o 
  -3   9 -14     1495.90     1668.75     83.88 o 
  -1   9 -14      463.23      436.44     49.17 o 
   1   9 -14      283.86      333.72     57.27 o 
   3   9 -14     2411.14     2356.38     99.00 o 
   5   9 -14     1277.52     1315.79     58.52 o 
   7   9 -14     1551.63     1785.49     68.34 o 
   9   9 -14      663.49      663.95     43.66 o 
  11   9 -14       96.45       78.02     23.15 o 
  13   9 -14      557.49      629.48     45.91 o 
  15   9 -14      539.80      703.59     67.97 o 
  17   9 -14      768.99      711.42     47.12 o 
  19   9 -14      613.69      652.07     56.35 o 
  21   9 -14       51.35      -15.34     30.68 o 
  -2  10 -14      748.30      835.42     65.79 o 
   0  10 -14        4.26      -13.36     26.73 o 
   2  10 -14      372.21      395.50     48.43 o 
   4  10 -14      943.12     1181.94     78.75 o 
   6  10 -14     1155.59      933.75     52.58 o 
   8  10 -14      570.60      583.38     43.56 o 
  10  10 -14       11.26        4.53     20.70 o 
  12  10 -14      176.79      209.14     41.05 o 
  14  10 -14      467.10      440.08     50.56 o 
  16  10 -14      115.32      143.47     50.55 o 
  18  10 -14      448.25      443.19     41.98 o 
   1  11 -14      127.05      134.99     37.60 o 
   3  11 -14      326.01      343.70     45.54 o 
   5  11 -14     1301.22     1727.40     70.43 o 
   7  11 -14      607.46      867.69     53.42 o 
   9  11 -14       27.33       12.92     23.43 o 
  11  11 -14      168.41      262.47     34.39 o 
  13  11 -14      186.22      178.61     43.97 o 
 -15   1 -13       20.52       29.57     21.07 o 
 -13   1 -13       13.16       19.75     18.64 o 
 -11   1 -13       26.17        3.27     16.45 o 
  -9   1 -13      302.83      353.93     24.90 o 
  -7   1 -13       90.81      213.66     26.27 o 
  -5   1 -13      984.05     1391.77     41.46 o 
  -3   1 -13      324.96      163.70     16.93 o 
  -1   1 -13     1201.92     1176.97     35.45 o 
   1   1 -13       44.61      116.16     14.05 o 
   3   1 -13     2748.25     3765.48     91.81 o 
   5   1 -13     1171.19     1627.04     42.34 o 
   7   1 -13      129.48       61.33     11.87 o 
   9   1 -13      183.58      231.06     13.00 o 
  11   1 -13      324.41      384.25     17.42 o 
  13   1 -13       92.99       64.67     10.37 o 
  15   1 -13     1760.51     1876.42     42.70 o 
  17   1 -13      163.15      180.51     17.79 o 
  19   1 -13       85.03       67.78     14.70 o 
  21   1 -13      123.44      113.27     17.68 o 
  23   1 -13       14.36       -6.93     14.76 o 
  25   1 -13       65.71       95.53     19.84 o 
  27   1 -13      102.04      173.09     27.88 o 
  29   1 -13        4.42       15.80     21.79 o 
 -16   2 -13       18.28       78.40     24.80 o 
 -14   2 -13        2.72       19.95     21.33 o 
 -12   2 -13       26.11       75.40     20.84 o 
 -10   2 -13      351.34      279.53     27.93 o 
  -8   2 -13      200.61      187.61     24.39 o 
  -6   2 -13        4.44       -6.78     15.62 o 
  -4   2 -13        2.97       10.69     14.73 o 
  -2   2 -13       27.08       18.90     14.83 o 
   0   2 -13     1176.45     1308.78     56.94 o 
   2   2 -13       17.39       95.87     16.90 o 
   4   2 -13     1823.81     2351.21     54.74 o 
   6   2 -13      496.70      656.69     22.91 o 
   8   2 -13      476.61      666.47     21.25 o 
  10   2 -13       58.81       57.18     10.82 o 
  12   2 -13     2781.55     2722.15     55.02 o 
  14   2 -13     1221.52     1297.80     41.63 o 
  16   2 -13        8.01       -6.28     12.56 o 
  18   2 -13       99.55       67.16     17.29 o 
  20   2 -13       13.94       39.58     16.62 o 
  22   2 -13      169.85      113.91     18.37 o 
  24   2 -13       34.19       22.55     35.66 o 
  26   2 -13     1120.84      765.85     60.53 o 
  28   2 -13        4.66       15.16     21.63 o 
 -15   3 -13       48.92        1.14     20.84 o 
 -13   3 -13       24.17       -1.83     19.13 o 
 -11   3 -13       55.59       69.97     21.56 o 
  -9   3 -13      160.67      119.79     21.89 o 
  -7   3 -13      315.94      340.45     29.47 o 
  -5   3 -13      171.83      266.85     25.93 o 
  -3   3 -13      181.44      124.27     18.82 o 
  -1   3 -13      195.91      156.30     20.01 o 
   1   3 -13       16.81        6.03     13.15 o 
   3   3 -13      167.31      161.26     22.25 o 
   5   3 -13        2.14        2.35      9.74 o 
   7   3 -13      303.63      391.31     19.64 o 
   9   3 -13      117.79       75.33     13.24 o 
  11   3 -13      394.82      656.33     27.47 o 
  13   3 -13      870.41      813.34     27.43 o 
  15   3 -13        1.68        4.69     10.63 o 
  17   3 -13       88.03      126.80     18.95 o 
  19   3 -13       12.34       30.68     21.69 o 
  21   3 -13        6.44       17.24     20.09 o 
  23   3 -13      160.85       65.77     27.37 o 
  25   3 -13      443.31      293.25     49.09 o 
  27   3 -13       20.18      -11.65     23.83 o 
  29   3 -13        0.48       15.00     28.17 o 
 -14   4 -13       77.82      166.17     27.83 o 
 -12   4 -13       16.50       -9.04     18.08 o 
 -10   4 -13       15.85       33.53     18.82 o 
  -8   4 -13      281.36      402.42     33.02 o 
  -6   4 -13        8.08       13.07     17.22 o 
  -4   4 -13       24.54       39.54     17.71 o 
  -2   4 -13      792.93      846.85     43.85 o 
   0   4 -13      182.02      315.70     26.95 o 
   2   4 -13      221.36      121.81     19.26 o 
   4   4 -13      183.53      173.31     33.06 o 
   6   4 -13     1584.59     1857.43     48.54 o 
   8   4 -13      223.52      245.36     19.74 o 
  10   4 -13     1010.71     1104.20     43.99 o 
  12   4 -13       12.57       -5.75     11.50 o 
  14   4 -13       13.66       -1.38     11.59 o 
  16   4 -13      572.83      587.32     51.03 o 
  18   4 -13        2.61       47.32     26.59 o 
  20   4 -13      193.49      182.13     30.37 o 
  22   4 -13        3.19      -10.74     21.48 o 
  24   4 -13       25.84       46.02     26.03 o 
  26   4 -13       32.30       16.12     24.46 o 
  28   4 -13       65.03        3.64     29.62 o 
 -13   5 -13        3.43        2.05     24.59 o 
 -11   5 -13        4.96       42.52     20.84 o 
  -9   5 -13       44.73       14.90     19.51 o 
  -7   5 -13       22.29       36.15     19.66 o 
  -5   5 -13       37.46       24.45     17.40 o 
  -3   5 -13      176.38      125.46     22.98 o 
  -1   5 -13        3.72       -8.64     22.50 o 
   1   5 -13      169.47      335.54     34.71 o 
   3   5 -13        3.13       16.99     18.64 o 
   5   5 -13      407.64      513.76     32.62 o 
   7   5 -13       29.14       49.59     14.32 o 
   9   5 -13       29.66       -5.15     11.61 o 
  11   5 -13      718.22      833.19     53.43 o 
  13   5 -13      124.47      124.29     16.76 o 
  15   5 -13       39.79       58.63     17.71 o 
  17   5 -13       16.41       -9.02     18.04 o 
  19   5 -13       68.95       87.95     26.03 o 
  21   5 -13      179.92       85.22     25.91 o 
  23   5 -13       41.05       14.54     32.73 o 
  25   5 -13       21.81      -13.02     26.03 o 
  27   5 -13        2.80       32.35     34.77 o 
 -12   6 -13       15.61      -13.81     27.61 o 
 -10   6 -13      120.61      211.22     36.86 o 
  -8   6 -13       33.60       80.79     30.37 o 
  -6   6 -13      427.00      498.94     58.29 o 
  -4   6 -13       61.55       73.01     29.66 o 
  -2   6 -13      229.07      186.49     30.37 o 
   0   6 -13       40.15       73.63     23.57 o 
   2   6 -13      287.08      352.95     36.07 o 
   4   6 -13       61.05      165.42     23.62 o 
   6   6 -13      853.98      817.76     45.23 o 
   8   6 -13        7.85       -5.80     11.59 o 
  10   6 -13      511.33      612.99     29.66 o 
  12   6 -13      951.41      868.53     37.87 o 
  14   6 -13       15.94       14.02     13.28 o 
  16   6 -13      111.16      118.71     28.46 o 
  18   6 -13       45.96       57.50     25.28 o 
  20   6 -13      185.61      156.10     34.77 o 
  22   6 -13        5.61       15.78     25.28 o 
  24   6 -13      140.93      121.33     50.11 o 
  26   6 -13        5.50       13.22     29.41 o 
 -11   7 -13      145.66      103.12     34.62 o 
  -9   7 -13       57.78       33.80     28.63 o 
  -7   7 -13      233.28      246.68     37.60 o 
  -5   7 -13      271.17      183.80     62.38 o 
  -3   7 -13      399.13      446.69     76.70 o 
  -1   7 -13        6.82        5.08     22.38 o 
   1   7 -13      102.70       83.04     25.28 o 
   3   7 -13      227.71      151.41     42.44 o 
   5   7 -13      202.44       70.76     20.84 o 
   7   7 -13      339.23      397.90     31.84 o 
   9   7 -13      655.78      573.41     49.60 o 
  11   7 -13      913.71      945.48     38.38 o 
  13   7 -13      907.77      979.90     53.73 o 
  15   7 -13      835.54      693.10     40.86 o 
  17   7 -13       12.51       33.12     19.59 o 
  19   7 -13        5.46       -4.09     32.73 o 
  21   7 -13       44.59       21.02     26.59 o 
  23   7 -13      218.94      244.57     61.36 o 
  25   7 -13        4.22        5.60     29.66 o 
 -10   8 -13       69.71      108.40     32.32 o 
  -8   8 -13       25.44       14.22     28.82 o 
  -6   8 -13       52.74       59.01     33.75 o 
  -4   8 -13      237.66      277.18     38.31 o 
  -2   8 -13      330.98      326.02     41.93 o 
   0   8 -13       12.15      -10.47     20.93 o 
   2   8 -13       52.76       56.88     26.73 o 
   4   8 -13        1.22       -8.37     16.74 o 
   6   8 -13       42.96       10.74     22.05 o 
   8   8 -13        4.71       21.41     18.41 o 
  10   8 -13       85.84      106.19     18.75 o 
  12   8 -13      203.01      227.87     26.87 o 
  14   8 -13       48.47       70.37     21.89 o 
  16   8 -13        4.05       -0.04     19.19 o 
  18   8 -13       27.34       19.43     29.66 o 
  20   8 -13        4.83       35.60     27.61 o 
  22   8 -13      109.41      117.32     33.96 o 
  24   8 -13       58.50       73.20     33.78 o 
  -9   9 -13       98.50      226.07     42.65 o 
  -7   9 -13       70.39      193.37     38.97 o 
  -5   9 -13      165.27      167.34     33.96 o 
  -3   9 -13      245.43      337.03     41.87 o 
  -1   9 -13       66.34      149.61     55.22 o 
   1   9 -13        3.83       25.54     25.28 o 
   3   9 -13      115.29       91.69     23.65 o 
   5   9 -13       72.35       66.86     22.02 o 
   7   9 -13      133.41       84.81     22.75 o 
   9   9 -13      101.36       68.25     31.03 o 
  11   9 -13      303.65      449.69     30.51 o 
  13   9 -13       53.30       56.87     24.49 o 
  15   9 -13        5.68       -9.20     18.41 o 
  17   9 -13       12.51       20.87     28.83 o 
  19   9 -13        4.27       -8.47     25.03 o 
  21   9 -13       29.49       16.01     29.62 o 
  -6  10 -13       36.42       38.29     31.07 o 
  -4  10 -13      140.38      125.60     35.41 o 
  -2  10 -13       60.93       30.23     29.62 o 
   0  10 -13       55.33       54.93     29.62 o 
   2  10 -13        6.84       10.55     27.03 o 
   4  10 -13      182.64      262.66     31.84 o 
   6  10 -13      158.17      246.17     30.99 o 
   8  10 -13      117.68      137.86     25.76 o 
  10  10 -13       62.08        4.47     19.66 o 
  12  10 -13       22.75       -1.73     23.62 o 
  14  10 -13       23.44       35.51     23.56 o 
  16  10 -13       35.71       79.77     24.64 o 
  18  10 -13       14.74       25.69     24.33 o 
  20  10 -13       13.11       17.83     28.17 o 
  -3  11 -13      288.35      411.66     51.21 o 
  -1  11 -13       21.61      -13.37     27.95 o 
   1  11 -13       42.57      113.64     36.07 o 
   3  11 -13       12.71       38.36     34.77 o 
   5  11 -13       75.58      124.58     26.75 o 
   7  11 -13       71.04      126.66     26.83 o 
   9  11 -13      386.48      392.04     46.92 o 
  11  11 -13      446.35      464.85     40.13 o 
  13  11 -13       14.33      -10.95     22.24 o 
  15  11 -13       30.93       48.49     24.92 o 
  17  11 -13       22.38       22.81     23.88 o 
   2  12 -13       34.76      -14.46     28.93 o 
   4  12 -13        5.17       60.35     26.30 o 
   6  12 -13       11.29       21.93     23.15 o 
   8  12 -13      136.89      132.97     29.70 o 
  10  12 -13      212.61      260.44     73.44 o 
 -18   0 -12      842.15      841.32     56.40 o 
 -16   0 -12      606.18      909.79     61.36 o 
 -14   0 -12       62.95       99.61     27.61 o 
 -12   0 -12     1022.23     1113.92     60.34 o 
 -10   0 -12     2620.26     2474.27     88.08 o 
  -8   0 -12     4551.41     5902.67    162.59 o 
  -6   0 -12      668.53      781.53     42.21 o 
  -4   0 -12       22.26       82.61     19.48 o 
  -2   0 -12     2560.98     3425.54    101.77 o 
   0   0 -12       89.87       58.95     20.45 o 
   2   0 -12    13412.50    16388.87    391.20 o 
   4   0 -12     8947.40     9269.38    235.73 o 
   6   0 -12      616.89      374.50     40.91 o 
   8   0 -12     2942.01     2668.75     74.34 o 
  10   0 -12     7055.64     6379.67    196.85 o 
  12   0 -12     8955.15     8377.71    172.73 o 
  14   0 -12     6561.67     6112.46    133.31 o 
  16   0 -12      652.07      805.53     41.94 o 
  18   0 -12      141.54      117.40     22.10 o 
  20   0 -12      471.97      527.91     38.31 o 
  22   0 -12      880.48      864.16     92.04 o 
  24   0 -12     8108.29     6933.46    306.80 o 
  26   0 -12      543.86      601.08     77.72 o 
  28   0 -12      150.03      144.47     40.91 o 
  30   0 -12       63.14       54.97     28.82 o 
 -17   1 -12      401.96      336.53     33.02 o 
 -15   1 -12       20.03       16.94     15.29 o 
 -13   1 -12      270.33      377.51     26.14 o 
 -11   1 -12     3015.70     3183.22     74.04 o 
  -9   1 -12     6896.76     6784.26    130.33 o 
  -7   1 -12     3193.10     2381.08     64.15 o 
  -5   1 -12     1498.79     1711.30     69.08 o 
  -3   1 -12      799.01      480.32     22.82 o 
  -1   1 -12     7427.44     7917.20    142.52 o 
   1   1 -12     3732.71     2701.91     65.54 o 
   3   1 -12    16855.78    17941.20    301.10 o 
   5   1 -12     5763.05     6092.73    114.24 o 
   7   1 -12       11.33        3.62      7.71 o 
   9   1 -12     2703.34     2482.36     47.87 o 
  11   1 -12     9356.27     9553.93    217.84 o 
  13   1 -12     6689.31     7689.18    113.23 o 
  15   1 -12     1751.37     1858.13     45.71 o 
  17   1 -12      159.29      128.36     15.36 o 
  19   1 -12      597.84      552.88     26.75 o 
  21   1 -12      899.18      895.56     34.46 o 
  23   1 -12     1158.67     1545.58     74.69 o 
  25   1 -12     4383.81     3973.68    116.61 o 
  27   1 -12      291.54      338.05     32.77 o 
  29   1 -12       26.11       31.85     23.08 o 
 -18   2 -12     1177.38     1076.20     53.06 o 
 -16   2 -12      219.72      101.61     23.99 o 
 -14   2 -12        2.41       -2.88     20.53 o 
 -12   2 -12     1777.47     1804.00     61.70 o 
 -10   2 -12     6923.42     7311.34    202.18 o 
  -8   2 -12     4137.95     3823.31     82.43 o 
  -6   2 -12     2982.13     2902.58    101.56 o 
  -4   2 -12     1699.31     1948.83     53.73 o 
  -2   2 -12      795.82      795.31     43.69 o 
   0   2 -12     5763.03     7104.70    130.50 o 
   2   2 -12     9413.85     9400.59    168.87 o 
   4   2 -12    15810.73    16742.42    250.75 o 
   6   2 -12     1357.47     1571.50     34.10 o 
   8   2 -12     2591.11     2786.57     48.94 o 
  10   2 -12    13358.56    13955.14    195.64 o 
  12   2 -12     8005.72     8267.75    132.58 o 
  14   2 -12     2701.55     2901.89     56.95 o 
  16   2 -12     2635.09     2130.92     61.24 o 
  18   2 -12      259.51      258.24     19.88 o 
  20   2 -12      931.92      662.49     29.68 o 
  22   2 -12      638.37      595.33     29.55 o 
  24   2 -12     3913.76     3602.73    142.42 o 
  26   2 -12     1612.95     1374.97     55.07 o 
  28   2 -12        3.45       32.07     21.56 o 
  30   2 -12       12.97        9.78     23.25 o 
 -17   3 -12      618.28      572.44     40.46 o 
 -15   3 -12       82.49       97.97     23.56 o 
 -13   3 -12      830.03      922.22     45.97 o 
 -11   3 -12     4106.95     3876.30    132.49 o 
  -9   3 -12     7701.34     7637.98    169.64 o 
  -7   3 -12     3296.71     3563.59     91.23 o 
  -5   3 -12      887.33      816.88     38.49 o 
  -3   3 -12      134.20      116.95     18.41 o 
  -1   3 -12     3867.27     3356.38    120.51 o 
   1   3 -12     5308.38     4186.34     99.98 o 
   3   3 -12    10577.19    12246.15    242.44 o 
   5   3 -12     3874.35     3976.90     72.38 o 
   7   3 -12      243.55      256.33     15.76 o 
   9   3 -12     6517.96     7006.94    129.24 o 
  11   3 -12     5671.39     5528.36     95.23 o 
  13   3 -12     3905.75     3074.37     60.02 o 
  15   3 -12     1605.58     1688.33     44.32 o 
  17   3 -12     1284.17     1280.48     53.87 o 
  19   3 -12       56.80       24.54     20.25 o 
  21   3 -12      473.29      356.41     52.16 o 
  23   3 -12     1949.87     1910.20     78.81 o 
  25   3 -12     1113.45     1415.63     86.93 o 
  27   3 -12      214.59      259.82     37.60 o 
  29   3 -12       26.31      -13.25     26.49 o 
 -16   4 -12      280.32      300.88     32.93 o 
 -14   4 -12      105.41      185.68     26.75 o 
 -12   4 -12     2248.87     2403.71     97.48 o 
 -10   4 -12     6005.19     5868.56    139.71 o 
  -8   4 -12     6057.39     5942.08    143.26 o 
  -6   4 -12     3466.64     3885.25     98.80 o 
  -4   4 -12       13.96       33.36     15.93 o 
  -2   4 -12     3333.70     3887.33     97.61 o 
   0   4 -12     6512.87     7517.95    182.89 o 
   2   4 -12     1506.49      957.19     38.93 o 
   4   4 -12     9234.37    10313.18    162.76 o 
   6   4 -12       58.42       16.78     10.34 o 
   8   4 -12      201.92      200.19     16.94 o 
  10   4 -12     2295.21     2276.84     54.77 o 
  12   4 -12     5692.53     5671.48    110.97 o 
  14   4 -12     2835.01     3318.92     82.07 o 
  16   4 -12     2814.53     2835.48     94.66 o 
  18   4 -12        0.40       -2.05     17.36 o 
  20   4 -12      316.96      254.24     33.17 o 
  22   4 -12     3222.60     2997.06    199.42 o 
  24   4 -12      813.54      861.49     55.67 o 
  26   4 -12      278.36      302.93     55.22 o 
  28   4 -12       50.24       81.43     34.77 o 
 -15   5 -12      151.23      284.46     48.07 o 
 -13   5 -12      395.23      330.27     40.50 o 
 -11   5 -12     3424.79     3788.65    102.22 o 
  -9   5 -12     6057.30     5942.72    140.91 o 
  -7   5 -12     4836.90     4203.73    108.55 o 
  -5   5 -12      276.45      242.59     25.93 o 
  -3   5 -12     3889.08     3210.15    107.00 o 
  -1   5 -12     7312.76     7903.64    254.65 o 
   1   5 -12     6568.34     6919.67    191.63 o 
   3   5 -12      860.47      388.64     28.67 o 
   5   5 -12     4035.55     4662.64     92.99 o 
   7   5 -12      413.35      578.29     29.09 o 
   9   5 -12        1.63       22.80     11.48 o 
  11   5 -12     8670.39     8569.95    158.36 o 
  13   5 -12     4297.70     4470.98    158.58 o 
  15   5 -12     3170.34     2787.10     91.91 o 
  17   5 -12      124.69       77.39     22.38 o 
  19   5 -12      315.30      283.57     34.71 o 
  21   5 -12      888.34     1017.46     58.56 o 
  23   5 -12     1617.98     1705.28     78.10 o 
  25   5 -12      939.97     1077.44     64.35 o 
  27   5 -12       74.02       96.08     31.07 o 
 -14   6 -12       37.77       -3.70     26.49 o 
 -12   6 -12      902.65      798.90    108.40 o 
 -10   6 -12     3477.20     3736.69    136.02 o 
  -8   6 -12     2684.47     3027.59    106.29 o 
  -6   6 -12      480.55      611.75     46.99 o 
  -4   6 -12      379.81      454.64     63.41 o 
  -2   6 -12     4443.85     5068.77    150.33 o 
   0   6 -12     6105.37     5746.08    164.86 o 
   2   6 -12     1475.33     1629.42    105.34 o 
   4   6 -12     1704.11     1538.13     60.26 o 
   6   6 -12     3864.19     4183.52     87.94 o 
   8   6 -12       23.93        0.85     11.59 o 
  10   6 -12      388.81      626.90     28.92 o 
  12   6 -12     3711.02     3759.64     81.14 o 
  14   6 -12     2831.36     2751.47     66.16 o 
  16   6 -12     1052.55      980.48     44.84 o 
  18   6 -12       62.11       55.22     23.14 o 
  20   6 -12      412.96      425.61     42.65 o 
  22   6 -12     1241.44     1138.49     94.09 o 
  24   6 -12     1324.70     1551.59     75.92 o 
  26   6 -12      298.16      326.16     44.09 o 
  28   6 -12       42.38       46.63     36.82 o 
 -13   7 -12      374.40      372.67     46.85 o 
 -11   7 -12     1731.12     1641.82    110.45 o 
  -9   7 -12     2814.90     2720.73    130.90 o 
  -7   7 -12     2182.98     2567.32    220.90 o 
  -5   7 -12      152.01      236.72     57.27 o 
  -3   7 -12      534.10      521.71     84.88 o 
  -1   7 -12     6165.82     6509.53    182.95 o 
   1   7 -12     3365.03     3085.23    181.01 o 
   3   7 -12     2953.41     3084.95     87.37 o 
   5   7 -12     4735.28     4690.55    121.35 o 
   7   7 -12     1137.72     1029.80     36.83 o 
   9   7 -12       17.22       19.56     13.13 o 
  11   7 -12      456.91      355.30     24.34 o 
  13   7 -12     1735.62     1878.56     76.76 o 
  15   7 -12     2403.72     2348.28    130.59 o 
  17   7 -12      127.25      140.80     23.99 o 
  19   7 -12      164.47       98.90     33.75 o 
  21   7 -12      881.88      926.54     83.86 o 
  23   7 -12     1023.24     1303.98     71.58 o 
  25   7 -12      172.26      208.81     39.05 o 
 -12   8 -12      693.01      606.00     71.59 o 
 -10   8 -12     2269.64     2366.51     98.35 o 
  -8   8 -12     2467.57     2231.38     93.87 o 
  -6   8 -12      682.23      527.48     78.75 o 
  -4   8 -12       76.86      137.76     30.27 o 
  -2   8 -12      604.47      579.38     47.66 o 
   0   8 -12     3265.62     4125.42    134.48 o 
   2   8 -12     5909.51     6669.93    152.71 o 
   4   8 -12     4160.51     4083.16    107.41 o 
   6   8 -12     2044.28     1507.53     56.13 o 
   8   8 -12       37.35       43.46     17.42 o 
  10   8 -12     1606.82     1651.76     61.07 o 
  12   8 -12     3103.28     3247.83     76.53 o 
  14   8 -12     2705.32     2433.93     98.82 o 
  16   8 -12     1264.32     1085.65     50.69 o 
  18   8 -12       31.88       39.10     30.68 o 
  20   8 -12      241.38      293.48     39.88 o 
  22   8 -12      876.60      798.03     59.24 o 
  24   8 -12      968.43     1089.12     68.60 o 
 -11   9 -12      792.05      711.89     63.41 o 
  -9   9 -12     2519.08     3127.34    170.79 o 
  -7   9 -12     1472.20     1486.55     75.84 o 
  -5   9 -12      652.77      733.44     56.35 o 
  -3   9 -12       67.72       89.73     28.17 o 
  -1   9 -12      902.78      722.38    136.02 o 
   1   9 -12     2726.90     2507.63     94.72 o 
   3   9 -12     2464.68     2234.86     74.32 o 
   5   9 -12     2403.84     2398.48     76.34 o 
   7   9 -12        3.12       -8.42     16.84 o 
   9   9 -12      667.18      754.59     35.20 o 
  11   9 -12     1223.87     1334.34     45.88 o 
  13   9 -12     3808.27     3366.40     96.79 o 
  15   9 -12     1034.60     1091.33    101.99 o 
  17   9 -12       42.66       58.83     23.56 o 
  19   9 -12       78.89      101.24     31.72 o 
  21   9 -12      373.65      390.16     46.99 o 
  23   9 -12      476.73      721.33    108.40 o 
  -8  10 -12     1940.79     1849.25    115.56 o 
  -6  10 -12      837.87      900.15     64.25 o 
  -4  10 -12       12.21       14.83     25.91 o 
  -2  10 -12      129.22      231.98     37.52 o 
   0  10 -12     1819.33     1787.34    239.31 o 
   2  10 -12     1400.08     1961.71     85.00 o 
   4  10 -12     1427.76     1508.72     59.80 o 
   6  10 -12       38.88       55.15     21.56 o 
   8  10 -12      636.09      827.90     46.02 o 
  10  10 -12     1139.77     1217.73     59.34 o 
  12  10 -12     1524.75     1776.03     74.40 o 
  14  10 -12     2209.48     2157.64     79.50 o 
  16  10 -12      154.85      127.04     27.30 o 
  18  10 -12      110.26       86.00     31.72 o 
  20  10 -12       92.59       68.13     32.52 o 
  -5  11 -12      234.61      367.82     48.43 o 
  -3  11 -12       57.94       33.49     28.82 o 
  -1  11 -12      748.37      589.64     81.81 o 
   1  11 -12     1492.11     1280.96    111.47 o 
   3  11 -12     1924.63     2026.56     82.53 o 
   5  11 -12      463.54      416.87     37.99 o 
   7  11 -12      188.13      169.42     28.52 o 
   9  11 -12     1585.13     1410.77     60.87 o 
  11  11 -12     2025.50     1933.87     61.24 o 
  13  11 -12     1578.86     1662.95     73.30 o 
  15  11 -12      564.68      464.07     52.12 o 
  17  11 -12       37.45       47.01     23.93 o 
  19  11 -12      131.88      186.12     40.42 o 
  -2  12 -12      247.36      248.07     43.32 o 
   0  12 -12     1278.91     1371.56     80.26 o 
   2  12 -12      853.13      950.69     67.79 o 
   4  12 -12     1077.72      958.64     95.31 o 
   6  12 -12       47.65       31.96     23.17 o 
   8  12 -12      198.21      310.48     34.63 o 
  10  12 -12      648.19      689.47     46.31 o 
  12  12 -12      630.61      701.59     47.50 o 
  14  12 -12      500.39      529.12     49.32 o 
 -19   1 -11        0.13       -1.05     17.87 o 
 -17   1 -11        0.88       -6.65     15.34 o 
 -15   1 -11        6.48        1.91     14.45 o 
 -13   1 -11        7.45        8.77     14.21 o 
 -11   1 -11      788.01      890.22     34.37 o 
  -9   1 -11     1294.81      918.30     61.98 o 
  -7   1 -11      586.48      628.22     26.55 o 
  -5   1 -11      373.19      319.60     19.32 o 
  -3   1 -11      310.72      271.85     25.68 o 
  -1   1 -11     2310.84     2312.24     61.94 o 
   1   1 -11       92.87       85.00     12.69 o 
   3   1 -11     1644.95     2094.64     48.08 o 
   5   1 -11      121.42       16.92      6.74 o 
   7   1 -11      265.98      241.40     11.74 o 
   9   1 -11      284.06      277.97     12.41 o 
  11   1 -11      191.36      155.43     10.62 o 
  13   1 -11       28.53        0.25      6.74 o 
  15   1 -11       91.59      121.51     12.97 o 
  17   1 -11       43.89       46.19     14.47 o 
  19   1 -11      130.09       45.38     13.24 o 
  21   1 -11     1664.19     1373.80     42.59 o 
  23   1 -11      997.04      602.00     44.87 o 
  25   1 -11       36.10       16.51     15.02 o 
  27   1 -11        6.32       -7.64     15.27 o 
  29   1 -11       19.87       -7.66     19.51 o 
  31   1 -11       17.92       15.39     23.43 o 
 -18   2 -11       14.92       39.47     21.07 o 
 -16   2 -11       35.78       91.43     20.96 o 
 -14   2 -11       10.66       14.65     15.29 o 
 -12   2 -11        3.40       -5.56     13.71 o 
 -10   2 -11       88.94       87.15     16.21 o 
  -8   2 -11     2199.50     2769.47     94.18 o 
  -6   2 -11      764.68      523.90     27.46 o 
  -4   2 -11      121.19      165.84     14.76 o 
  -2   2 -11       78.48      115.66     12.50 o 
   0   2 -11      236.98      250.75     15.68 o 
   2   2 -11      809.68      841.58     39.83 o 
   4   2 -11     6189.94     6422.13    104.35 o 
   6   2 -11     3690.19     3321.85     55.50 o 
   8   2 -11       55.29       59.03      7.78 o 
  10   2 -11       63.75       84.47     11.74 o 
  12   2 -11      149.80      126.15     11.68 o 
  14   2 -11      152.68      106.92     18.60 o 
  16   2 -11      346.28      272.33     18.98 o 
  18   2 -11      193.93      221.56     19.12 o 
  20   2 -11       55.25       -8.71     17.42 o 
  22   2 -11      645.39      520.80     28.05 o 
  24   2 -11        2.92        7.02     14.70 o 
  26   2 -11       17.81       23.85     19.19 o 
  28   2 -11       48.43       43.93     29.64 o 
  30   2 -11      171.90      120.49     27.66 o 
 -19   3 -11      141.86      231.99     38.31 o 
 -17   3 -11       27.21       -9.41     18.82 o 
 -15   3 -11        6.37       13.80     19.16 o 
 -13   3 -11       10.95        6.61     17.29 o 
 -11   3 -11      117.70      111.74     20.84 o 
  -9   3 -11      192.03      221.79     24.17 o 
  -7   3 -11     1618.59     2058.42     62.19 o 
  -5   3 -11      730.32      580.40     26.41 o 
  -3   3 -11       94.83      128.75     13.17 o 
  -1   3 -11     2949.56     3667.84     74.26 o 
   1   3 -11     1940.59     2784.14     59.63 o 
   3   3 -11      308.87      312.85     13.55 o 
   5   3 -11     1159.12     1298.72     27.80 o 
   7   3 -11      736.86      607.35     21.65 o 
   9   3 -11        4.13       -2.20      9.34 o 
  11   3 -11      386.03      239.13     15.20 o 
  13   3 -11      781.52      763.20     26.35 o 
  15   3 -11       20.35       -0.81      9.51 o 
  17   3 -11      133.09       56.31     14.39 o 
  19   3 -11       13.59       -6.31     12.63 o 
  21   3 -11      327.91      274.86     52.16 o 
  23   3 -11       38.54       32.73     23.14 o 
  25   3 -11       17.45       -0.92     22.10 o 
  27   3 -11       11.41       -3.01     24.46 o 
  29   3 -11       11.37      -11.17     26.49 o 
 -18   4 -11        0.44      -12.33     43.97 o 
 -16   4 -11       16.10       16.13     19.59 o 
 -14   4 -11       15.53       -8.45     16.90 o 
 -12   4 -11       29.62       47.61     19.19 o 
 -10   4 -11      223.08      178.50     23.56 o 
  -8   4 -11      163.93      186.85     28.27 o 
  -6   4 -11      262.50      269.87     27.45 o 
  -4   4 -11      679.12      536.07     30.99 o 
  -2   4 -11      140.00      334.13     24.39 o 
   0   4 -11     3677.85     4473.81    103.75 o 
   2   4 -11     2582.80     2820.18     55.04 o 
   4   4 -11      716.24      529.04     23.01 o 
   6   4 -11     1954.87     1889.11     46.92 o 
   8   4 -11     1222.25     1548.30     67.02 o 
  10   4 -11      442.83      328.16     19.74 o 
  12   4 -11     4035.06     4212.43     74.96 o 
  14   4 -11       42.37       26.66      9.23 o 
  16   4 -11      133.08      125.97     23.14 o 
  18   4 -11      175.00      190.10     28.17 o 
  20   4 -11     1812.94     1615.91     69.38 o 
  22   4 -11      381.24      316.16     45.00 o 
  24   4 -11      467.39      395.56     41.20 o 
  26   4 -11       77.69      162.45     31.82 o 
  28   4 -11      120.14      124.18     33.78 o 
  30   4 -11       67.16      103.66     36.07 o 
 -17   5 -11        2.73      -11.92     23.83 o 
 -15   5 -11       99.80      144.57     32.52 o 
 -13   5 -11        2.08        3.25     31.70 o 
 -11   5 -11      530.27      463.08     34.58 o 
  -9   5 -11      388.70      302.26     28.34 o 
  -7   5 -11       98.88      111.80     20.84 o 
  -5   5 -11       13.88       -5.33     13.84 o 
  -3   5 -11      385.40      388.62     34.62 o 
  -1   5 -11      505.43      647.57     41.20 o 
   1   5 -11     1468.51     1911.74     72.94 o 
   3   5 -11      829.89     1084.81     36.31 o 
   5   5 -11       72.11       91.41     18.60 o 
   7   5 -11      517.61      496.02     32.78 o 
   9   5 -11      165.89      160.69     15.98 o 
  11   5 -11      462.08      469.09     24.04 o 
  13   5 -11      209.40      139.84     16.12 o 
  15   5 -11        9.25       -0.22     13.65 o 
  17   5 -11       34.50       40.91     20.25 o 
  19   5 -11      290.08      368.18     58.29 o 
  21   5 -11     1139.37     1305.83     65.03 o 
  23   5 -11      122.94       65.99     28.63 o 
  25   5 -11      279.50      271.66     37.60 o 
  27   5 -11       44.62       90.05     28.82 o 
  29   5 -11       17.03      -13.98     27.95 o 
 -16   6 -11       66.04       41.12     27.37 o 
 -14   6 -11       44.40       80.79     28.93 o 
 -12   6 -11        6.82       17.91     23.83 o 
 -10   6 -11      252.07      232.51     33.96 o 
  -8   6 -11      103.93      110.69     26.73 o 
  -6   6 -11       97.18      102.12     26.59 o 
  -4   6 -11      257.50      231.12     31.82 o 
  -2   6 -11       35.62       32.73     28.63 o 
   0   6 -11      103.36       78.19     22.38 o 
   2   6 -11      263.26      293.83     25.17 o 
   4   6 -11       91.11        8.72     10.74 o 
   6   6 -11      112.37      142.64     15.98 o 
   8   6 -11     1103.06     1263.48     65.83 o 
  10   6 -11      731.27      588.05     64.36 o 
  12   6 -11      401.88      487.48     25.34 o 
  14   6 -11      160.99       87.46     20.37 o 
  16   6 -11        0.17       -7.27     14.53 o 
  18   6 -11      202.60      176.26     30.37 o 
  20   6 -11      266.13      248.79     39.88 o 
  22   6 -11      109.50       70.64     27.95 o 
  24   6 -11        6.39        6.84     25.28 o 
  26   6 -11        7.24       16.58     34.77 o 
  28   6 -11       14.16        7.39     27.95 o 
 -15   7 -11       92.02       28.97     33.75 o 
 -13   7 -11       80.63       45.52     28.17 o 
 -11   7 -11       21.26       32.02     25.28 o 
  -9   7 -11       33.22       24.66     25.28 o 
  -7   7 -11      749.03      806.09     53.51 o 
  -5   7 -11      628.56      743.73     61.36 o 
  -3   7 -11       36.75       -8.68     17.36 o 
  -1   7 -11      130.20      186.61     28.82 o 
   1   7 -11      130.79      129.97     23.83 o 
   3   7 -11      327.13      466.31     31.48 o 
   5   7 -11      205.61      227.22     23.91 o 
   7   7 -11       95.55      102.15     23.03 o 
   9   7 -11      416.87      539.80     27.18 o 
  11   7 -11       64.48      106.28     16.51 o 
  13   7 -11      193.28      214.59     20.18 o 
  15   7 -11       94.50       30.00     17.71 o 
  17   7 -11      254.90      230.01     33.96 o 
  19   7 -11      109.72      156.49     39.88 o 
  21   7 -11       59.19       36.06     32.73 o 
  23   7 -11       21.62       24.97     27.37 o 
  25   7 -11        2.16      -12.23     24.46 o 
  27   7 -11       22.97       39.88     30.37 o 
 -14   8 -11      129.18      124.77     34.71 o 
 -12   8 -11       45.97       35.92     28.17 o 
 -10   8 -11       20.07       17.30     25.28 o 
  -8   8 -11      852.84      833.98     57.80 o 
  -6   8 -11      387.05      443.21     43.32 o 
  -4   8 -11        1.79       -9.40     18.80 o 
  -2   8 -11       94.03      213.39     32.52 o 
   0   8 -11        3.89        3.56     47.04 o 
   2   8 -11       69.65       11.02     17.17 o 
   4   8 -11      568.84      656.60     38.07 o 
   6   8 -11      651.67      698.06     39.09 o 
   8   8 -11     1079.33     1059.03     55.96 o 
  10   8 -11      679.16      758.13     33.54 o 
  12   8 -11       46.54       71.74     20.12 o 
  14   8 -11        6.72       38.35     17.63 o 
  16   8 -11       18.78       -6.07     16.45 o 
  18   8 -11        0.86       10.93     20.93 o 
  20   8 -11        8.32      -12.29     24.59 o 
  22   8 -11      108.50      116.58     33.26 o 
  24   8 -11        6.16       13.53     27.95 o 
  26   8 -11        2.89       15.10     30.27 o 
 -13   9 -11       87.46      111.07     49.09 o 
 -11   9 -11        5.24       -9.58     32.73 o 
  -9   9 -11      550.86      572.63    109.43 o 
  -7   9 -11      356.69      356.75     42.65 o 
  -5   9 -11      254.66      231.57     36.07 o 
  -3   9 -11        4.63       20.14     23.83 o 
  -1   9 -11       74.48       59.61     25.28 o 
   1   9 -11      171.85       74.41     20.78 o 
   3   9 -11      201.96      130.98     23.20 o 
   5   9 -11      202.24      176.90     25.31 o 
   7   9 -11        2.49       -5.73     13.13 o 
   9   9 -11       45.12       25.67     14.80 o 
  11   9 -11      342.06      278.55     24.25 o 
  13   9 -11       53.65       96.79     18.31 o 
  15   9 -11      123.07       48.38     27.16 o 
  17   9 -11       20.61       16.16     20.68 o 
  19   9 -11       29.65       12.86     25.28 o 
  21   9 -11      192.28      189.70     53.18 o 
  23   9 -11      142.38      203.43     39.05 o 
 -10  10 -11       96.26      137.04     37.60 o 
  -8  10 -11      275.40      325.13     43.32 o 
  -6  10 -11      720.44      633.63     54.22 o 
  -4  10 -11       60.16       71.48     28.17 o 
  -2  10 -11       10.39        2.18     21.55 o 
   0  10 -11        2.59        1.02     24.59 o 
   2  10 -11      110.01       24.54     18.89 o 
   4  10 -11      704.37      667.56     41.30 o 
   6  10 -11      565.32      589.58     39.14 o 
   8  10 -11      127.07      146.68     21.85 o 
  10  10 -11        5.32       -7.54     15.08 o 
  12  10 -11      244.23      326.66     27.36 o 
  14  10 -11       70.74       23.45     19.51 o 
  16  10 -11        9.77        9.78     29.51 o 
  18  10 -11       97.99       95.55     39.88 o 
  20  10 -11       21.58       33.70     41.93 o 
  22  10 -11        9.13       20.98     30.68 o 
  -7  11 -11      673.70      625.36     57.63 o 
  -5  11 -11       28.28       -1.36     25.91 o 
  -3  11 -11       97.71       66.78     50.11 o 
  -1  11 -11        9.71        1.38     26.73 o 
   1  11 -11      111.45       67.13     28.17 o 
   3  11 -11       92.97      110.61     24.39 o 
   5  11 -11       17.93        9.89     19.66 o 
   7  11 -11      175.24      193.18     28.62 o 
   9  11 -11      142.95      202.48     23.71 o 
  11  11 -11       65.15       85.39     19.84 o 
  13  11 -11       46.21       21.72     22.02 o 
  15  11 -11      154.18      158.78     28.62 o 
  17  11 -11       21.83       36.85     23.99 o 
  19  11 -11      140.96      186.32     38.14 o 
  -4  12 -11       32.30       59.18     32.52 o 
  -2  12 -11       55.53       30.83     35.79 o 
   0  12 -11       13.92      -13.74     27.48 o 
   2  12 -11        9.87      -10.30     20.59 o 
   4  12 -11       14.86       31.60     21.96 o 
   6  12 -11        7.66      -10.26     20.52 o 
   8  12 -11       79.56       30.37     22.26 o 
  10  12 -11      124.36      137.83     23.26 o 
  12  12 -11       47.43       27.27     23.62 o 
  14  12 -11        5.75        2.68     20.78 o 
  16  12 -11       32.16       13.62     23.99 o 
   1  13 -11       10.85       -8.33     28.82 o 
   3  13 -11       15.42       13.64     26.35 o 
   5  13 -11       46.23       53.85     25.52 o 
   7  13 -11      132.23      127.47     27.48 o 
   9  13 -11      243.42      358.65     38.02 o 
  11  13 -11       16.89       -0.03     22.78 o 
 -20   0 -10      291.21      261.80     51.13 o 
 -18   0 -10       46.00       11.74     22.38 o 
 -16   0 -10     3791.10     3840.03    154.42 o 
 -14   0 -10     9954.20     8842.26    230.68 o 
 -12   0 -10     5001.69     4654.70    219.87 o 
 -10   0 -10     1286.74     1178.81     56.25 o 
  -8   0 -10     3121.59     2822.89    140.11 o 
  -6   0 -10     6032.59     4788.57    132.19 o 
  -4   0 -10    17709.10    17677.11    420.13 o 
  -2   0 -10    15754.08    17093.28    408.56 o 
   0   0 -10    14411.81    15803.14    376.02 o 
   2   0 -10     8524.12     8596.02    216.93 o 
   4   0 -10      653.61      734.00     33.17 o 
   6   0 -10    11153.16    11856.96    202.98 o 
   8   0 -10    18573.05    18618.18    310.62 o 
  10   0 -10    13978.37    13741.59    232.88 o 
  12   0 -10     1059.70     1052.40     34.12 o 
  14   0 -10     2431.64     1929.05     50.91 o 
  16   0 -10      955.51     1162.35     50.11 o 
  18   0 -10      244.94      132.41     21.55 o 
  20   0 -10    15487.17    15220.58    370.17 o 
  22   0 -10     1923.03     2263.27     80.84 o 
  24   0 -10       29.44       19.39     19.48 o 
  26   0 -10      350.52      334.65     36.07 o 
  28   0 -10      844.18      867.03     60.34 o 
  30   0 -10     1028.03     1009.81     59.69 o 
 -21   1 -10      646.36      662.74     51.21 o 
 -19   1 -10       46.16       58.77     18.09 o 
 -17   1 -10      547.21      453.49     37.49 o 
 -15   1 -10     4856.24     5205.74    106.60 o 
 -13   1 -10     6486.99     6947.88    133.67 o 
 -11   1 -10      706.64      608.80     34.25 o 
  -9   1 -10      184.46      167.36     16.23 o 
  -7   1 -10      477.46      425.58     21.38 o 
  -5   1 -10     4631.32     5226.63    177.72 o 
  -3   1 -10     9270.49     9612.74    169.20 o 
  -1   1 -10    17607.97    16669.32    279.42 o 
   1   1 -10    11590.12    10887.48    530.51 o 
   3   1 -10      221.75      182.88     16.24 o 
   5   1 -10     4779.16     4445.83     69.24 o 
   7   1 -10    16317.99    17075.51    216.38 o 
   9   1 -10    11656.22    11759.68    142.43 o 
  11   1 -10     2632.82     2506.89     40.72 o 
  13   1 -10     7522.56     7325.82    166.88 o 
  15   1 -10      212.35      107.07     10.41 o 
  17   1 -10     2095.43     1665.46     86.79 o 
  19   1 -10     5756.54     5827.99    111.66 o 
  21   1 -10     7618.26     7527.01    148.83 o 
  23   1 -10      660.86      657.57     30.02 o 
  25   1 -10       48.39       42.62     14.76 o 
  27   1 -10      391.24      507.96     34.25 o 
  29   1 -10      494.77      572.53     32.89 o 
  31   1 -10      502.70      528.87     41.11 o 
 -20   2 -10      138.80       78.78     23.20 o 
 -18   2 -10       28.48       60.12     17.79 o 
 -16   2 -10      971.31     1002.53     38.73 o 
 -14   2 -10     4278.91     4489.66     95.01 o 
 -12   2 -10     6371.53     6456.17    126.50 o 
 -10   2 -10     1865.02     1362.34     39.99 o 
  -8   2 -10      289.89      232.76     17.89 o 
  -6   2 -10     5424.22     4824.90     94.95 o 
  -4   2 -10     4625.90     4806.75    105.66 o 
  -2   2 -10    10730.24    11813.19    229.79 o 
   0   2 -10     9777.93     9813.00    170.94 o 
   2   2 -10     5728.86     6262.91    116.77 o 
   4   2 -10      144.20      210.81     11.00 o 
   6   2 -10     8430.51     8631.90    123.65 o 
   8   2 -10    18536.35    18746.83    258.38 o 
  10   2 -10     5215.19     4424.36    136.19 o 
  12   2 -10     6996.12     5858.97    193.07 o 
  14   2 -10      840.84      800.80     24.79 o 
  16   2 -10       71.08       54.65     11.36 o 
  18   2 -10      943.36     1004.82     45.62 o 
  20   2 -10     6396.22     6880.33    131.10 o 
  22   2 -10     3180.58     3133.87    118.38 o 
  24   2 -10       12.95       19.12     13.51 o 
  26   2 -10       69.87       63.84     22.07 o 
  28   2 -10      751.89      791.15     43.89 o 
  30   2 -10      439.04      498.51     38.93 o 
 -19   3 -10      170.84      266.73     38.97 o 
 -17   3 -10      303.87      374.93     31.75 o 
 -15   3 -10     2181.53     2053.75     55.88 o 
 -13   3 -10     5826.69     5681.06    113.43 o 
 -11   3 -10     5909.97     6493.11    124.41 o 
  -9   3 -10     1084.17      866.22     30.78 o 
  -7   3 -10      187.07       85.68     13.10 o 
  -5   3 -10     8571.89     9427.73    167.75 o 
  -3   3 -10     7993.99     7508.84    136.05 o 
  -1   3 -10    10761.85    11678.25    201.11 o 
   1   3 -10     8585.74     8063.79    125.68 o 
   3   3 -10       28.17        4.00      5.69 o 
   5   3 -10     5646.84     5804.35     94.08 o 
   7   3 -10     9051.18     8922.17    159.49 o 
   9   3 -10    15498.28    14914.95    386.69 o 
  11   3 -10     7928.64     8528.56    140.05 o 
  13   3 -10       14.20        5.91      7.97 o 
  15   3 -10     2857.70     2928.73     61.21 o 
  17   3 -10     1784.08     1579.04     48.15 o 
  19   3 -10      882.89      752.43     33.58 o 
  21   3 -10     3063.66     2879.77     66.73 o 
  23   3 -10      178.81       72.96     19.51 o 
  25   3 -10       29.19       -7.93     15.87 o 
  27   3 -10      173.99      114.90     24.39 o 
  29   3 -10      643.72      763.99     55.33 o 
  31   3 -10      420.33      389.65     49.09 o 
 -20   4 -10       93.11       61.60     30.87 o 
 -18   4 -10       62.68      104.86     29.62 o 
 -16   4 -10     1117.59     1337.82     53.42 o 
 -14   4 -10     4031.49     4009.16    103.47 o 
 -12   4 -10     5467.94     5318.41    125.52 o 
 -10   4 -10     3969.63     4330.25    106.66 o 
  -8   4 -10      495.54      568.26     41.38 o 
  -6   4 -10      282.19      246.70     22.26 o 
  -4   4 -10    11031.68    12651.26    255.83 o 
  -2   4 -10     4132.25     3498.25    159.89 o 
   0   4 -10    17457.00    20154.53    385.35 o 
   2   4 -10     1694.08     1681.08     41.61 o 
   4   4 -10     4345.20     4629.89    132.88 o 
   6   4 -10    14364.54    13745.31    238.16 o 
   8   4 -10    16622.58    16990.83    283.33 o 
  10   4 -10     4167.58     4501.85    117.50 o 
  12   4 -10     3182.85     2891.45     83.38 o 
  14   4 -10      109.72       66.15     10.09 o 
  16   4 -10     2387.53     2411.52     63.45 o 
  18   4 -10     3091.53     3291.22    137.04 o 
  20   4 -10     1257.66     1239.80     92.04 o 
  22   4 -10     3377.18     3123.07    103.34 o 
  24   4 -10      108.37       72.66     27.37 o 
  26   4 -10        9.81        7.25     30.68 o 
  28   4 -10      285.24      288.25     49.09 o 
  30   4 -10      112.44      173.65     36.35 o 
 -19   5 -10       30.76       52.78     29.62 o 
 -17   5 -10      233.17      272.23     56.25 o 
 -15   5 -10     1696.71     1742.13     84.88 o 
 -13   5 -10     5364.55     5889.53    244.42 o 
 -11   5 -10     5537.84     5474.19    161.22 o 
  -9   5 -10      347.01      156.73     30.68 o 
  -7   5 -10       35.26       63.51     15.72 o 
  -5   5 -10     2598.42     2789.54    205.56 o 
  -3   5 -10     9393.04    10272.95    334.41 o 
  -1   5 -10     9917.90     8687.96    227.07 o 
   1   5 -10     6796.33     6695.02    123.81 o 
   3   5 -10     1165.11     1353.56     37.35 o 
   5   5 -10     6020.37     6926.87    203.70 o 
   7   5 -10    19144.73    19921.14    338.70 o 
   9   5 -10     3912.06     4020.52     94.77 o 
  11   5 -10     3388.91     3420.74     73.24 o 
  13   5 -10     1192.63      958.35     31.82 o 
  15   5 -10      959.54      843.97     37.79 o 
  17   5 -10     3426.61     3509.23    108.44 o 
  19   5 -10     4046.68     3926.10    122.93 o 
  21   5 -10     2412.07     2862.54     99.06 o 
  23   5 -10     1486.75     1489.63     68.69 o 
  25   5 -10       19.03       -5.05     24.46 o 
  27   5 -10       33.02       29.96     28.49 o 
  29   5 -10      557.18      535.33     52.66 o 
 -18   6 -10       18.27       25.38     28.17 o 
 -16   6 -10     1110.73     1007.31     62.90 o 
 -14   6 -10     4290.78     4095.97    134.50 o 
 -12   6 -10     5903.58     5981.63    223.97 o 
 -10   6 -10     1572.34     1686.54     71.58 o 
  -8   6 -10       65.29       54.04     22.38 o 
  -6   6 -10     3645.19     3657.54    170.79 o 
  -4   6 -10     8360.59     7504.32    203.93 o 
  -2   6 -10     3873.38     3940.23    117.87 o 
   0   6 -10     6506.79     7959.91    208.98 o 
   2   6 -10     2255.30     2002.61    103.98 o 
   4   6 -10     3097.12     2845.96     63.63 o 
   6   6 -10     4992.81     5535.36    108.45 o 
   8   6 -10     3683.64     3255.09     73.81 o 
  10   6 -10     4727.18     4160.45    114.02 o 
  12   6 -10     1343.70     1572.49     67.31 o 
  14   6 -10       28.73       -2.48     10.61 o 
  16   6 -10      690.47      855.77     94.09 o 
  18   6 -10     2727.54     2562.82     93.28 o 
  20   6 -10     4061.73     4288.33    135.22 o 
  22   6 -10     2092.40     2071.25     83.88 o 
  24   6 -10       89.48       88.58     28.17 o 
  26   6 -10       37.12       19.94     25.91 o 
  28   6 -10      134.98      184.07     91.02 o 
 -17   7 -10      403.81      571.66     71.59 o 
 -15   7 -10     1845.25     1896.61     86.74 o 
 -13   7 -10     3053.33     3036.30    110.63 o 
 -11   7 -10     3772.40     3854.49    172.83 o 
  -9   7 -10     1085.10     1139.65    144.20 o 
  -7   7 -10      501.95      561.93     43.95 o 
  -5   7 -10     3112.71     3512.58    113.53 o 
  -3   7 -10     6635.20     6837.74    187.26 o 
  -1   7 -10      298.74      145.72     25.28 o 
   1   7 -10     6010.72     6042.67    162.30 o 
   3   7 -10     2470.65     2844.56     65.35 o 
   5   7 -10      752.10      798.98     30.94 o 
   7   7 -10      516.26      419.67     25.68 o 
   9   7 -10     2272.26     2336.20     69.52 o 
  11   7 -10     3296.55     3143.92     78.17 o 
  13   7 -10      700.49      537.71     26.93 o 
  15   7 -10      416.08      277.80     31.25 o 
  17   7 -10     3129.25     3023.30    105.58 o 
  19   7 -10     3615.61     3855.03    223.97 o 
  21   7 -10     2200.27     1956.03     81.63 o 
  23   7 -10      777.81      700.00     52.66 o 
  25   7 -10        2.76       17.33     25.91 o 
  27   7 -10       50.36       42.76     31.07 o 
 -16   8 -10      328.64      407.36     49.11 o 
 -14   8 -10     1582.04     2230.15     93.97 o 
 -12   8 -10     3883.01     3868.71    130.88 o 
 -10   8 -10     1083.86      765.05     54.90 o 
  -8   8 -10       45.67       63.17     25.28 o 
  -6   8 -10      329.24      210.69     54.20 o 
  -4   8 -10     4080.97     4281.19    135.95 o 
  -2   8 -10     2942.90     2981.48    136.02 o 
   0   8 -10      379.81      311.38     48.07 o 
   2   8 -10     3512.21     4410.24    109.73 o 
   4   8 -10      303.98      445.64     28.05 o 
   6   8 -10       72.18       68.36     17.71 o 
   8   8 -10     4225.54     4086.51     87.07 o 
  10   8 -10     2801.83     3008.26     69.65 o 
  12   8 -10     2194.49     2119.45     56.38 o 
  14   8 -10       66.42      121.53     21.19 o 
  16   8 -10      639.35      740.31     63.18 o 
  18   8 -10     1120.88     1151.27     61.35 o 
  20   8 -10     1747.66     1746.88     77.28 o 
  22   8 -10      954.12     1165.58    139.08 o 
  24   8 -10      343.29      263.85     41.20 o 
  26   8 -10       17.68        2.29     29.41 o 
 -13   9 -10     2382.20     2303.91    165.67 o 
 -11   9 -10      977.52      950.32     63.59 o 
  -9   9 -10      198.52      165.67     32.52 o 
  -7   9 -10        1.44       35.79     24.59 o 
  -5   9 -10     1468.24     1474.09     87.95 o 
  -3   9 -10     2559.77     2544.08     95.45 o 
  -1   9 -10     1043.80      996.29     57.85 o 
   1   9 -10     1632.37     1256.96     49.19 o 
   3   9 -10      632.52      574.47     36.49 o 
   5   9 -10      853.74     1031.67     40.45 o 
   7   9 -10     2534.98     2713.55     98.60 o 
   9   9 -10     5406.58     5433.45    209.90 o 
  11   9 -10     1920.01     1977.56     55.58 o 
  13   9 -10      310.20      363.05     36.31 o 
  15   9 -10      347.16      316.71     31.48 o 
  17   9 -10      979.13      890.52     56.40 o 
  19   9 -10     1237.67     1362.45     71.58 o 
  21   9 -10      839.33      954.48     62.90 o 
  23   9 -10      482.40      348.08     44.76 o 
  25   9 -10       11.20       -8.85     33.75 o 
 -12  10 -10      892.63      994.73     67.79 o 
 -10  10 -10      320.44      424.95     48.43 o 
  -8  10 -10        6.29        4.33     24.46 o 
  -6  10 -10       22.87       37.60     29.66 o 
  -4  10 -10     3247.65     3038.07    111.36 o 
  -2  10 -10     1976.84     2140.91     88.19 o 
   0  10 -10     2764.30     3295.28    112.78 o 
   2  10 -10      587.70      747.82     41.71 o 
   4  10 -10      795.76      794.49     42.48 o 
   6  10 -10     2213.49     1921.86     72.70 o 
   8  10 -10     3254.03     2999.03     73.82 o 
  10  10 -10     3982.99     3702.27    191.01 o 
  12  10 -10      661.79      700.61     35.11 o 
  14  10 -10       38.38       -9.04     18.08 o 
  16  10 -10      373.42      397.39     34.58 o 
  18  10 -10     1314.12     1586.82     76.61 o 
  20  10 -10      929.09      894.77     61.45 o 
  22  10 -10      422.54      361.63     49.09 o 
  -9  11 -10        2.76        6.14     26.03 o 
  -7  11 -10       39.44       20.45     25.28 o 
  -5  11 -10     1118.05     1274.61     71.58 o 
  -3  11 -10     2306.98     2249.19     96.90 o 
  -1  11 -10     2769.62     2676.26    104.85 o 
   1  11 -10     1205.33      964.18     48.66 o 
   3  11 -10       75.21       63.33     21.56 o 
   5  11 -10      535.39      558.85     48.80 o 
   7  11 -10     1606.10     1817.15     55.66 o 
   9  11 -10     4201.57     3893.72     91.45 o 
  11  11 -10     1233.65     1347.80     57.57 o 
  13  11 -10      217.48      285.26     32.18 o 
  15  11 -10       11.91        4.67     20.45 o 
  17  11 -10      318.42      305.51     41.87 o 
  19  11 -10      612.51      630.58     56.35 o 
  21  11 -10      933.82     1137.92     87.95 o 
  -8  12 -10      201.14      214.09     67.50 o 
  -6  12 -10      248.31      211.37     38.97 o 
  -4  12 -10     1341.19     1256.75     72.94 o 
  -2  12 -10     1837.34     1960.29    154.42 o 
   0  12 -10     1280.24     1371.98    144.20 o 
   2  12 -10      200.04      264.66     31.38 o 
   4  12 -10      226.05      187.89     28.72 o 
   6  12 -10      972.76      924.03     49.17 o 
   8  12 -10      979.13     1177.60     45.99 o 
  10  12 -10     1199.38     1476.50     50.98 o 
  12  12 -10      439.72      517.38     53.53 o 
  14  12 -10      102.80        7.01     21.25 o 
  16  12 -10       80.23       92.39     27.93 o 
  18  12 -10      270.38      327.55     45.40 o 
  -3  13 -10     1477.31     1279.88     78.06 o 
  -1  13 -10      904.34      886.06     66.53 o 
   1  13 -10      265.85      216.14     41.20 o 
   3  13 -10        7.30       39.54     22.44 o 
   5  13 -10      303.96      335.85     35.45 o 
   7  13 -10      622.82      651.68     54.18 o 
   9  13 -10      415.88      553.07     36.27 o 
  11  13 -10      516.09      432.39     33.00 o 
  13  13 -10        6.08      -10.60     21.19 o 
 -21   1  -9       51.22       80.28     30.68 o 
 -19   1  -9      127.29      244.62     23.73 o 
 -17   1  -9        6.50       -7.13     14.26 o 
 -15   1  -9       47.39       24.29     23.99 o 
 -13   1  -9      202.32      180.32     18.32 o 
 -11   1  -9       49.52       30.27     11.99 o 
  -9   1  -9     1882.72     1683.95    109.23 o 
  -7   1  -9     2757.68     2241.07     51.16 o 
  -5   1  -9       16.42        4.15      7.99 o 
  -3   1  -9      110.15      128.58     12.01 o 
  -1   1  -9     1030.58     1504.08     36.40 o 
   1   1  -9      203.25      138.43     11.06 o 
   3   1  -9     1377.62     1323.08     26.16 o 
   5   1  -9     2151.62     2301.34     36.71 o 
   7   1  -9      503.08      541.55     14.77 o 
   9   1  -9        9.06       -2.36      4.93 o 
  11   1  -9     2428.68     2893.16     44.44 o 
  13   1  -9     1110.16     1004.87     35.32 o 
  15   1  -9       27.96       17.50     11.36 o 
  17   1  -9      538.94      337.55     19.07 o 
  19   1  -9     1375.70     1258.85     37.51 o 
  21   1  -9       81.36       48.97     12.51 o 
  23   1  -9      307.80      234.85     20.33 o 
  25   1  -9       10.09        8.16     13.97 o 
  27   1  -9       45.98       26.20     16.40 o 
  29   1  -9       12.55        2.15     17.71 o 
  31   1  -9       30.99       44.83     24.37 o 
 -22   2  -9        5.24        1.05     38.86 o 
 -20   2  -9       18.96       53.40     21.63 o 
 -18   2  -9      129.18      103.39     18.82 o 
 -16   2  -9       21.58        7.48     14.26 o 
 -14   2  -9      258.47      193.64     19.96 o 
 -12   2  -9       15.41       12.60     11.59 o 
 -10   2  -9      724.61      883.26     56.09 o 
  -8   2  -9       53.19       -4.12      8.24 o 
  -6   2  -9     1255.71     1278.39     35.16 o 
  -4   2  -9      351.29      309.61     16.48 o 
  -2   2  -9      443.85      214.95     13.71 o 
   0   2  -9        9.36       11.18      6.76 o 
   2   2  -9      387.52      273.66     11.26 o 
   4   2  -9     6556.13     7454.53    107.53 o 
   6   2  -9     8110.63     8275.40    109.41 o 
   8   2  -9       64.33       27.74      6.88 o 
  10   2  -9     1583.64     1463.55     38.57 o 
  12   2  -9      188.53      147.58     11.54 o 
  14   2  -9     3112.92     3008.69     54.98 o 
  16   2  -9     1754.21     1515.29     46.21 o 
  18   2  -9     3220.05     2692.61     60.97 o 
  20   2  -9      209.41      222.01     18.31 o 
  22   2  -9      134.37       65.70     14.70 o 
  24   2  -9        2.24       -1.51     12.93 o 
  26   2  -9       22.68       -1.00     13.92 o 
  28   2  -9        2.09       -9.00     18.00 o 
  30   2  -9       24.19       38.89     23.56 o 
 -21   3  -9       22.39        4.09     38.86 o 
 -19   3  -9      129.07       63.37     26.51 o 
 -17   3  -9       30.54       -0.73     15.02 o 
 -15   3  -9      178.92       66.88     16.76 o 
 -13   3  -9      658.38      789.73     31.52 o 
 -11   3  -9      183.70      176.09     16.97 o 
  -9   3  -9      203.90      204.74     16.52 o 
  -7   3  -9      135.19      186.71     15.45 o 
  -5   3  -9       54.41       -3.92      7.84 o 
  -3   3  -9     1776.33     1829.68     87.95 o 
  -1   3  -9     1340.99     1368.70     38.28 o 
   1   3  -9       32.91       -1.44      4.90 o 
   3   3  -9     2720.78     2830.57     46.80 o 
   5   3  -9      255.76      230.88     12.93 o 
   7   3  -9       48.66       22.77      8.53 o 
   9   3  -9      631.62      668.17     20.33 o 
  11   3  -9      274.93      180.45     12.08 o 
  13   3  -9       26.17       13.74      7.44 o 
  15   3  -9      341.41      399.23     17.65 o 
  17   3  -9      324.44      213.01     30.44 o 
  19   3  -9     1124.96      899.38     31.03 o 
  21   3  -9       36.18        4.93     11.28 o 
  23   3  -9       15.45        3.30     15.55 o 
  25   3  -9        9.02      -10.53     21.06 o 
  27   3  -9      154.48      155.38     25.98 o 
  29   3  -9       20.04        3.70     21.50 o 
  31   3  -9       11.33       48.80     29.45 o 
 -20   4  -9       10.87        9.58     25.03 o 
 -18   4  -9        1.36      -11.50     23.01 o 
 -16   4  -9      375.26      356.67     30.41 o 
 -14   4  -9      508.11      524.08     33.62 o 
 -12   4  -9       79.04       36.99     12.88 o 
 -10   4  -9      980.02     1152.53     35.35 o 
  -8   4  -9      315.63      391.38     27.25 o 
  -6   4  -9       32.95       17.49      9.44 o 
  -4   4  -9      374.03      308.07     16.54 o 
  -2   4  -9      299.07      260.71     15.94 o 
   0   4  -9      284.10      193.63     10.06 o 
   2   4  -9      209.60      158.65     11.57 o 
   4   4  -9      787.92      591.19     22.47 o 
   6   4  -9       22.16        6.49      8.40 o 
   8   4  -9      517.27      346.05     27.16 o 
  10   4  -9      733.96      843.29     28.44 o 
  12   4  -9       40.42       25.54      9.10 o 
  14   4  -9      337.07      336.05     15.61 o 
  16   4  -9      348.65      478.48     24.81 o 
  18   4  -9     1075.10     1086.70     53.45 o 
  20   4  -9      743.12      550.28    111.47 o 
  22   4  -9      397.18      310.91     34.62 o 
  24   4  -9       31.90       35.79     21.69 o 
  26   4  -9       22.95       -3.07     23.14 o 
  28   4  -9      320.37      356.04     42.50 o 
  30   4  -9       13.32       28.24     29.62 o 
 -19   5  -9       18.34       24.99     26.73 o 
 -17   5  -9        5.91        7.01     25.28 o 
 -15   5  -9      272.30      334.05     37.52 o 
 -13   5  -9      514.12      439.99     39.05 o 
 -11   5  -9     1940.14     1906.12     75.16 o 
  -9   5  -9     1789.37     1763.90    110.45 o 
  -7   5  -9       43.97       46.02     18.80 o 
  -5   5  -9      113.45      176.62     24.46 o 
  -3   5  -9       19.95       13.64     15.13 o 
  -1   5  -9       52.79       39.78     10.10 o 
   1   5  -9       19.68        2.05      8.18 o 
   3   5  -9      520.18      476.22     25.29 o 
   5   5  -9      234.39      227.19     16.83 o 
   7   5  -9       61.20       58.44     15.10 o 
   9   5  -9       88.50      134.32     13.66 o 
  11   5  -9       25.32        5.85      9.19 o 
  13   5  -9      584.98      335.36     21.85 o 
  15   5  -9      225.05      274.14     28.17 o 
  17   5  -9       43.98       73.63     21.69 o 
  19   5  -9      139.12      169.26     28.17 o 
  21   5  -9       67.18       41.37     22.38 o 
  23   5  -9      214.90      211.48     52.16 o 
  25   5  -9      144.31      189.49     33.96 o 
  27   5  -9       12.85       20.07     26.73 o 
  29   5  -9        9.24        5.11     27.48 o 
 -20   6  -9       23.89       52.89     30.27 o 
 -18   6  -9       46.85       36.98     35.79 o 
 -16   6  -9       37.29       84.70     28.17 o 
 -14   6  -9       65.26       61.81     28.63 o 
 -12   6  -9     1249.80     1459.15     66.48 o 
 -10   6  -9        5.61       50.01     22.38 o 
  -8   6  -9      236.76      252.19     56.25 o 
  -6   6  -9      278.82      259.73     29.62 o 
  -4   6  -9     1482.28     1862.12     79.77 o 
  -2   6  -9     1316.49     1899.56     70.82 o 
   0   6  -9      539.54      480.64     43.69 o 
   2   6  -9      202.86      136.05     14.14 o 
   4   6  -9      170.98      139.20     14.56 o 
   6   6  -9       38.36        9.67     15.94 o 
   8   6  -9     1068.78      847.33     29.31 o 
  10   6  -9      370.29      547.61     24.44 o 
  12   6  -9      117.15       83.66     13.28 o 
  14   6  -9      142.42       89.52     13.71 o 
  16   6  -9      360.91      318.78     40.91 o 
  18   6  -9       31.74       10.81     20.45 o 
  20   6  -9      278.14      305.37     36.07 o 
  22   6  -9       12.94       13.92     35.79 o 
  24   6  -9       18.10       31.09     25.28 o 
  26   6  -9      178.79      108.67     32.89 o 
  28   6  -9      541.57      572.42     52.42 o 
 -19   7  -9       11.80       39.36     29.62 o 
 -17   7  -9       50.01       31.78     28.17 o 
 -15   7  -9       39.36       21.48     26.03 o 
 -13   7  -9        1.46       26.22     23.83 o 
 -11   7  -9        4.38       -8.68     20.93 o 
  -9   7  -9        1.92       36.38     20.09 o 
  -7   7  -9      596.96      653.41     44.83 o 
  -5   7  -9      146.18       37.57     19.48 o 
  -3   7  -9     1710.05     2306.23     83.88 o 
  -1   7  -9      566.77      485.08     37.60 o 
   1   7  -9      145.33      103.48     13.88 o 
   3   7  -9      358.84      323.18     29.23 o 
   5   7  -9      165.98      181.04     23.91 o 
   7   7  -9      508.41      616.81     28.09 o 
   9   7  -9       55.71       66.96     12.96 o 
  11   7  -9       35.47       -5.04     10.07 o 
  13   7  -9        8.47       -2.17     10.37 o 
  15   7  -9        7.02       -3.07     13.74 o 
  17   7  -9      126.23      137.26     26.03 o 
  19   7  -9      106.67       56.10     25.28 o 
  21   7  -9      163.57      121.20     30.27 o 
  23   7  -9       78.69       87.34     28.49 o 
  25   7  -9        2.40       14.75     27.37 o 
  27   7  -9       80.51      120.18     36.07 o 
 -16   8  -9       47.93       14.21     28.17 o 
 -14   8  -9       21.57       -8.31     22.38 o 
 -12   8  -9       10.37       11.22     22.38 o 
 -10   8  -9      112.78      152.05     31.07 o 
  -8   8  -9      428.62      411.05     39.75 o 
  -6   8  -9      220.93      183.34     30.37 o 
  -4   8  -9        3.58       -6.31     16.59 o 
  -2   8  -9     1098.92     1145.03     55.67 o 
   0   8  -9     2609.64     2967.26     85.69 o 
   2   8  -9     3318.80     3576.75     78.25 o 
   4   8  -9     1293.90     1223.84     38.71 o 
   6   8  -9      216.15      173.93     17.30 o 
   8   8  -9       52.89       29.73     11.93 o 
  10   8  -9      450.46      519.64     26.11 o 
  12   8  -9      153.20      144.72     17.44 o 
  14   8  -9      133.82      159.93     23.53 o 
  16   8  -9       27.24       16.93     20.64 o 
  18   8  -9       94.61       46.46     61.36 o 
  20   8  -9       76.11       69.77     43.97 o 
  22   8  -9      247.64      187.97     36.82 o 
  24   8  -9       42.65       18.71     34.77 o 
  26   8  -9       11.70       14.76     26.73 o 
 -15   9  -9        0.25      -10.98     27.37 o 
 -13   9  -9       22.89       45.05     26.49 o 
 -11   9  -9       14.23      -10.85     21.69 o 
  -9   9  -9      315.19      489.88     46.28 o 
  -7   9  -9      159.56      124.11     28.93 o 
  -5   9  -9      238.62      278.46     34.62 o 
  -3   9  -9       70.94       52.41     23.01 o 
  -1   9  -9     2900.07     3176.33    108.36 o 
   1   9  -9     3819.76     3631.05     96.42 o 
   3   9  -9      344.86      271.03     22.23 o 
   5   9  -9       44.12      144.19     17.79 o 
   7   9  -9      898.51      753.27     38.13 o 
   9   9  -9      642.09      494.86     36.31 o 
  11   9  -9       29.86       39.88     13.92 o 
  13   9  -9      517.61      505.84     27.64 o 
  15   9  -9      567.96      616.21     38.17 o 
  17   9  -9      100.97       69.60     26.73 o 
  19   9  -9       33.90       44.32     25.55 o 
  21   9  -9       80.26       81.97     28.82 o 
  23   9  -9      146.82       74.35     31.07 o 
  25   9  -9       15.28       68.72     32.32 o 
 -14  10  -9        9.81       14.42     29.62 o 
 -12  10  -9      152.55      202.90     38.14 o 
 -10  10  -9      186.10      326.03     41.20 o 
  -8  10  -9       35.13        4.34     23.83 o 
  -6  10  -9       25.80       -7.09     21.55 o 
  -4  10  -9       50.82       43.97     24.59 o 
  -2  10  -9       15.59       93.06     26.03 o 
   0  10  -9     1122.43      963.27     54.94 o 
   2  10  -9       23.40       -7.09     14.17 o 
   4  10  -9      354.18      382.85     32.29 o 
   6  10  -9      133.23      236.27     22.01 o 
   8  10  -9      116.49       89.94     23.62 o 
  10  10  -9       34.36       30.36     14.70 o 
  12  10  -9      158.92      189.58     21.40 o 
  14  10  -9      218.51      192.08     26.75 o 
  16  10  -9      249.05      203.77     28.19 o 
  18  10  -9       89.98       58.96     28.82 o 
  20  10  -9      132.41       24.01     27.37 o 
  22  10  -9      164.10      186.88     37.84 o 
  24  10  -9       61.66       17.24     29.96 o 
 -11  11  -9      454.30      421.44     48.92 o 
  -9  11  -9       75.31       59.32     28.93 o 
  -7  11  -9        0.49      -12.64     25.28 o 
  -5  11  -9       68.95       85.09     28.82 o 
  -3  11  -9        2.60       18.59     23.57 o 
  -1  11  -9       29.99        6.58     23.01 o 
   1  11  -9      226.23      282.16     30.01 o 
   3  11  -9      169.52      183.95     26.30 o 
   5  11  -9      256.46      226.76     23.22 o 
   7  11  -9      309.29      259.64     24.48 o 
   9  11  -9       30.99       24.26     18.89 o 
  11  11  -9      127.64       62.66     18.09 o 
  13  11  -9       79.90       31.43     20.84 o 
  15  11  -9      894.71      885.61     48.33 o 
  17  11  -9      329.99      500.19    144.20 o 
  19  11  -9        6.14      -12.64     25.28 o 
  21  11  -9        8.96       -7.24     27.95 o 
 -10  12  -9       36.82       77.63     63.41 o 
  -8  12  -9       59.92      100.86     34.62 o 
  -6  12  -9       25.95       29.26     28.17 o 
  -4  12  -9       32.43      -11.50     23.01 o 
  -2  12  -9       14.38       47.96     28.82 o 
   0  12  -9       20.80      -12.64     26.59 o 
   2  12  -9       84.94       93.31     23.08 o 
   4  12  -9       21.03       44.40     20.78 o 
   6  12  -9       80.50       91.17     19.60 o 
   8  12  -9      785.46      722.63     51.84 o 
  10  12  -9       14.78       47.49     18.24 o 
  12  12  -9      164.60      106.09     19.75 o 
  14  12  -9      242.80      143.88     29.11 o 
  16  12  -9      133.14      162.01     60.34 o 
  18  12  -9      147.81       69.01     59.32 o 
  -5  13  -9       42.16       45.55     54.20 o 
  -3  13  -9       11.48       49.09     30.37 o 
  -1  13  -9        8.32        9.18     26.03 o 
   1  13  -9       35.09       39.31     29.62 o 
   3  13  -9       17.04        7.44     27.65 o 
   5  13  -9        1.00       -9.16     18.32 o 
   7  13  -9       53.23       44.57     19.00 o 
   9  13  -9      109.63       92.70     23.32 o 
  11  13  -9       41.79       14.43     18.31 o 
  13  13  -9       16.13       21.33     22.75 o 
  15  13  -9      130.44       73.07     32.65 o 
   0  14  -9       93.00       83.53     36.07 o 
   2  14  -9      174.91      201.50     39.60 o 
   4  14  -9      161.65      270.76     62.38 o 
   6  14  -9       89.45      139.15     34.71 o 
   8  14  -9       13.01       10.95     22.53 o 
  10  14  -9       76.87       54.78     25.34 o 
 -22   0  -8       55.63      259.76     51.13 o 
 -20   0  -8     1729.56     2188.52    116.58 o 
 -18   0  -8     6916.09     7181.83    194.52 o 
 -16   0  -8    11485.51    11420.13    384.53 o 
 -14   0  -8    11234.16    10574.21    264.67 o 
 -12   0  -8     6131.33     5354.24    173.85 o 
 -10   0  -8     5129.71     4990.25    135.17 o 
  -8   0  -8    41271.71    42171.69    963.21 o 
  -6   0  -8    33088.48    34528.16    783.88 o 
  -4   0  -8     2547.65     1033.97     41.05 o 
  -2   0  -8     2601.33     2344.63     69.24 o 
   0   0  -8     1213.73      949.96     35.81 o 
   2   0  -8     2622.34     2419.13     70.04 o 
   4   0  -8     3074.62     2394.94     48.25 o 
   6   0  -8    13621.17    14451.19    241.09 o 
   8   0  -8    13151.58    15357.25    255.65 o 
  10   0  -8      468.72      260.69     18.58 o 
  12   0  -8    11164.42    10927.64    215.59 o 
  14   0  -8     4752.96     4792.11    173.85 o 
  16   0  -8     8445.08     7919.59    280.21 o 
  18   0  -8     5719.60     5911.05    231.12 o 
  20   0  -8      133.79      109.36     19.48 o 
  22   0  -8      640.56      641.77     50.11 o 
  24   0  -8      386.46      292.93     30.27 o 
  26   0  -8     4919.83     5025.20    146.66 o 
  28   0  -8     3440.77     3090.55    136.02 o 
  30   0  -8      885.55      875.41     83.86 o 
  32   0  -8      126.33      117.14     31.72 o 
 -23   1  -8       84.63       36.03     27.95 o 
 -21   1  -8      122.73       77.28     26.73 o 
 -19   1  -8     3413.26     3478.99     79.21 o 
 -17   1  -8     7398.22     7173.88    135.93 o 
 -15   1  -8     6252.43     6641.30    127.04 o 
 -13   1  -8     1484.78     1788.85     46.99 o 
 -11   1  -8     2485.40     1936.22     47.83 o 
  -9   1  -8    10598.93    11959.31    205.75 o 
  -7   1  -8    15810.83    16897.05    286.32 o 
  -5   1  -8     8598.42     8845.23    154.11 o 
  -3   1  -8     4748.93     4913.42     91.16 o 
  -1   1  -8      463.40      429.03     16.78 o 
   1   1  -8     5379.91     5383.39     97.86 o 
   3   1  -8    19206.20    19894.12    267.44 o 
   5   1  -8    16526.55    16770.11    211.25 o 
   7   1  -8     1890.68      851.52     17.72 o 
   9   1  -8    20098.55    20952.17    261.48 o 
  11   1  -8       86.74       59.12      7.52 o 
  13   1  -8     3649.94     3484.12     68.20 o 
  15   1  -8    10451.96    10272.44    178.38 o 
  17   1  -8     8416.78     8190.12    180.91 o 
  19   1  -8     2128.81     1787.39     45.90 o 
  21   1  -8        7.92       -5.28     10.55 o 
  23   1  -8      235.56      258.97     20.58 o 
  25   1  -8      960.00     1018.80     37.20 o 
  27   1  -8     1704.38     1849.41     53.75 o 
  29   1  -8     1301.06     1407.59     81.48 o 
  31   1  -8      576.76      552.98     33.45 o 
 -22   2  -8       13.04       30.68     28.63 o 
 -20   2  -8     1212.44     1290.15     52.19 o 
 -18   2  -8     3576.96     3515.19     79.50 o 
 -16   2  -8     7141.30     7671.25    145.17 o 
 -14   2  -8     1991.52     1854.37     48.78 o 
 -12   2  -8      935.49     1095.83     35.14 o 
 -10   2  -8     1141.03      970.30     45.99 o 
  -8   2  -8     6658.19     7327.30    154.21 o 
  -6   2  -8    13031.61    10833.42    370.14 o 
  -4   2  -8     9533.84     8392.37    147.46 o 
  -2   2  -8     3540.85     3574.17     68.58 o 
   0   2  -8     1712.42     2136.37     38.98 o 
   2   2  -8    10895.12    11304.78    156.92 o 
   4   2  -8    21393.46    22966.59    309.45 o 
   6   2  -8     3374.39     2827.64     42.24 o 
   8   2  -8      678.02      569.76     29.01 o 
  10   2  -8     1190.78     1403.60     46.27 o 
  12   2  -8    10649.47    10379.22    159.98 o 
  14   2  -8     8791.99     9346.34    164.00 o 
  16   2  -8    10579.71    10552.05    215.62 o 
  18   2  -8      279.48      412.52     29.63 o 
  20   2  -8      131.19      109.18     15.94 o 
  22   2  -8      290.74      272.30     20.16 o 
  24   2  -8      966.34      823.57     66.81 o 
  26   2  -8      702.00      596.09     29.90 o 
  28   2  -8      904.97      999.33     39.24 o 
  30   2  -8     1423.63     1361.87    124.78 o 
 -23   3  -8       68.65       29.21     28.17 o 
 -21   3  -8      191.38      207.03     32.52 o 
 -19   3  -8     2398.30     2500.84     75.14 o 
 -17   3  -8     5209.92     5388.45    108.29 o 
 -15   3  -8     2260.29     2435.83     59.53 o 
 -13   3  -8       31.12       47.43     15.35 o 
 -11   3  -8       75.30       95.48     33.47 o 
  -9   3  -8     3212.89     2931.31     93.29 o 
  -7   3  -8     7805.04     9058.92    230.27 o 
  -5   3  -8    13115.39    13832.92    575.09 o 
  -3   3  -8    12797.51    13151.44    222.61 o 
  -1   3  -8     8531.98     9681.27    146.53 o 
   1   3  -8     6779.97     7167.77    102.39 o 
   3   3  -8    14188.88    14890.37    203.13 o 
   5   3  -8    21850.56    20979.55    356.88 o 
   7   3  -8    14405.15    15755.46    238.15 o 
   9   3  -8      714.79      651.04     19.38 o 
  11   3  -8     1288.72     1302.59     29.29 o 
  13   3  -8    18394.13    18681.36    384.97 o 
  15   3  -8    14179.28    14131.15    271.63 o 
  17   3  -8    22656.98    21681.48    360.41 o 
  19   3  -8      412.93      325.97     21.26 o 
  21   3  -8      852.97      899.07     32.24 o 
  23   3  -8      897.54      913.04     49.95 o 
  25   3  -8     1083.84     1245.94     49.17 o 
  27   3  -8      697.98      746.84     53.58 o 
  29   3  -8      554.27      523.74     38.29 o 
  31   3  -8      112.00      197.26     30.20 o 
 -22   4  -8       23.19       55.22     42.95 o 
 -20   4  -8      751.50      695.25     40.39 o 
 -18   4  -8     2913.92     3077.57     85.28 o 
 -16   4  -8     2087.24     2179.46     56.59 o 
 -14   4  -8      487.45      414.03     24.04 o 
 -12   4  -8       87.16       63.56     17.46 o 
 -10   4  -8     1589.46     1967.37     48.21 o 
  -8   4  -8     2981.27     2783.41     64.74 o 
  -6   4  -8    13187.44    12424.48    212.11 o 
  -4   4  -8    16519.45    16669.30    279.36 o 
  -2   4  -8    17513.43    18460.63    436.54 o 
   0   4  -8     2900.68     2971.41     52.61 o 
   2   4  -8    13198.31    13848.41    234.37 o 
   4   4  -8    23992.29    25332.49    421.78 o 
   6   4  -8    18163.43    18670.73    313.16 o 
   8   4  -8     6336.21     5232.42     99.39 o 
  10   4  -8      205.69       84.85      8.90 o 
  12   4  -8     4942.36     4162.17     90.65 o 
  14   4  -8     4713.09     4549.47     86.40 o 
  16   4  -8     2877.54     3423.67     80.78 o 
  18   4  -8    12802.71    12583.89    252.24 o 
  20   4  -8      110.89      142.92     24.46 o 
  22   4  -8     1310.22     1117.20     69.54 o 
  24   4  -8     1282.40     1287.53     63.44 o 
  26   4  -8     1069.27     1135.59     59.09 o 
  28   4  -8      341.26      410.10     64.43 o 
  30   4  -8       56.15       78.13     32.32 o 
 -21   5  -8      486.42      439.75     67.50 o 
 -19   5  -8     1302.30     1164.65    106.36 o 
 -17   5  -8     2329.71     2568.82     96.17 o 
 -15   5  -8     3414.41     3702.80    289.42 o 
 -13   5  -8      121.09      300.40     35.79 o 
 -11   5  -8      131.53       26.28     13.10 o 
  -9   5  -8      590.58      547.27     48.96 o 
  -7   5  -8     9644.43    10881.56    247.87 o 
  -5   5  -8    10980.86    11432.57    337.48 o 
  -3   5  -8     7432.55     7432.94    152.43 o 
  -1   5  -8      628.20      631.48     24.94 o 
   1   5  -8     8033.76     7619.07    234.66 o 
   3   5  -8    18835.56    19099.20    322.34 o 
   5   5  -8    13420.21    13645.18    235.19 o 
   7   5  -8     9053.54     8395.02    349.54 o 
   9   5  -8     4273.75     4422.02    119.31 o 
  11   5  -8      314.32      444.84     16.79 o 
  13   5  -8     1142.92      970.82     37.49 o 
  15   5  -8     5091.92     4813.99    137.40 o 
  17   5  -8    10258.92    10595.35    273.05 o 
  19   5  -8     3178.69     3738.55    112.78 o 
  21   5  -8      145.28       66.47     23.14 o 
  23   5  -8      479.61      415.71     39.88 o 
  25   5  -8      867.69      896.23     55.56 o 
  27   5  -8      401.73      345.88     42.50 o 
  29   5  -8      451.15      418.89     54.20 o 
 -20   6  -8      786.71      984.84     61.45 o 
 -18   6  -8     2314.33     2289.30     91.83 o 
 -16   6  -8     4111.17     4049.95    129.39 o 
 -14   6  -8     1408.63     1358.94     63.59 o 
 -12   6  -8       76.49       35.97     24.54 o 
 -10   6  -8        4.41       15.34     17.36 o 
  -8   6  -8     8070.65     7768.55    210.40 o 
  -6   6  -8     7139.56     6422.30    174.27 o 
  -4   6  -8    10912.41    11195.00    287.77 o 
  -2   6  -8     2268.68     1788.99     65.40 o 
   0   6  -8     3819.75     3823.99     86.46 o 
   2   6  -8    10840.37    10873.87    216.80 o 
   4   6  -8    17148.02    15780.40    270.34 o 
   6   6  -8    14118.26    14307.82    246.17 o 
   8   6  -8     4905.98     5104.88    183.06 o 
  10   6  -8      359.85      376.37     20.16 o 
  12   6  -8      690.10      782.81     45.76 o 
  14   6  -8     2061.34     2174.11     51.97 o 
  16   6  -8     2668.68     3107.26     98.22 o 
  18   6  -8     6747.22     6644.56    182.21 o 
  20   6  -8      494.28      463.12     72.61 o 
  22   6  -8       69.48       63.41     24.59 o 
  24   6  -8      956.76     1063.26     80.79 o 
  26   6  -8     1266.59     1523.82     85.90 o 
  28   6  -8      919.08      832.63     60.69 o 
 -19   7  -8     1348.31     1397.83    146.24 o 
 -17   7  -8     3028.47     2980.68    109.89 o 
 -15   7  -8     1276.31     1305.83    174.88 o 
 -13   7  -8       49.25       61.00     24.46 o 
 -11   7  -8      586.64      519.39     41.87 o 
  -9   7  -8      436.68      392.07     59.32 o 
  -7   7  -8     7454.46     7935.94    212.59 o 
  -5   7  -8     2490.97     2026.31     75.84 o 
  -3   7  -8     8234.39     9313.94    241.52 o 
  -1   7  -8     1018.10     1005.91     57.27 o 
   1   7  -8     8985.21     9754.90    232.93 o 
   3   7  -8    18609.54    17518.74    314.11 o 
   5   7  -8    15585.54    16898.92    385.25 o 
   7   7  -8     4054.07     4055.89    136.40 o 
   9   7  -8     1498.94     1402.42     39.48 o 
  11   7  -8      234.87      217.27     17.89 o 
  13   7  -8      728.65      693.67     28.49 o 
  15   7  -8     1268.58     1669.63     67.15 o 
  17   7  -8     2096.65     2205.89     81.71 o 
  19   7  -8     7267.09     6314.21    192.26 o 
  21   7  -8      470.55      261.65     34.62 o 
  23   7  -8      392.33      611.74     48.30 o 
  25   7  -8     1417.58     1565.09     76.61 o 
  27   7  -8      485.56      488.12     49.50 o 
 -18   8  -8     1600.29     1770.94    170.79 o 
 -16   8  -8     2079.80     2367.09     96.17 o 
 -14   8  -8      896.88      913.13    100.22 o 
 -12   8  -8      591.83      667.67     90.00 o 
 -10   8  -8       51.11      102.38     25.28 o 
  -8   8  -8     4060.32     4185.77    132.28 o 
  -6   8  -8     4122.92     3395.08    113.47 o 
  -4   8  -8     1595.59     1272.51     86.93 o 
  -2   8  -8      408.24      359.99     33.26 o 
   0   8  -8     1503.57     1269.43     38.68 o 
   2   8  -8     6716.81     6977.52    196.62 o 
   4   8  -8     5641.20     5516.46    141.16 o 
   6   8  -8     1993.39     1640.17     44.94 o 
   8   8  -8      101.37       99.92     14.32 o 
  10   8  -8       27.49       21.81     11.18 o 
  12   8  -8       14.38       34.46     13.28 o 
  14   8  -8     2510.65     2357.03     81.19 o 
  16   8  -8     2241.49     2096.64     80.95 o 
  18   8  -8     2243.43     2569.80     95.32 o 
  20   8  -8      369.50      339.71     38.97 o 
  22   8  -8      136.51      127.81     35.79 o 
  24   8  -8      216.09      103.29     33.26 o 
  26   8  -8      694.48      658.56     56.79 o 
 -17   9  -8     1239.60     1203.11    125.79 o 
 -15   9  -8     1447.77     1250.47     70.82 o 
 -13   9  -8       29.73       60.64     26.73 o 
 -11   9  -8        0.84       -5.15     20.93 o 
  -9   9  -8     2420.29     2316.51     90.31 o 
  -7   9  -8     5024.79     5584.99    164.86 o 
  -5   9  -8     2133.00     2943.26     99.79 o 
  -3   9  -8     5499.37     6096.15    175.61 o 
  -1   9  -8       19.68       13.45     14.73 o 
   1   9  -8     3991.06     3961.52     85.72 o 
   3   9  -8     5247.61     5089.16    103.24 o 
   5   9  -8     3427.84     2963.01     69.72 o 
   7   9  -8     1366.44     1490.01     58.16 o 
   9   9  -8      481.92      501.28     26.56 o 
  11   9  -8       30.31        9.53     12.44 o 
  13   9  -8     1058.75     1018.00     59.04 o 
  15   9  -8     2621.12     2446.84     74.76 o 
  17   9  -8     3339.57     2995.38    106.91 o 
  19   9  -8     1191.99      917.14    141.13 o 
  21   9  -8       36.79       20.10     25.28 o 
  23   9  -8      106.70       50.70     42.95 o 
  25   9  -8      259.90      328.11     44.76 o 
 -16  10  -8     1458.10     1560.81    138.06 o 
 -14  10  -8      703.29      792.83     59.09 o 
 -12  10  -8      186.32      143.01     36.82 o 
 -10  10  -8      589.87      563.76     68.52 o 
  -8  10  -8     4553.18     4167.45    185.10 o 
  -6  10  -8     4423.09     3810.82    122.91 o 
  -4  10  -8     1788.23     1278.51     64.35 o 
  -2  10  -8     3884.01     4070.24    128.62 o 
   0  10  -8      458.05      594.86     35.39 o 
   2  10  -8     1313.84     1178.27     40.30 o 
   4  10  -8     5305.38     5195.72    111.00 o 
   6  10  -8     3174.27     3636.10    107.17 o 
   8  10  -8     2201.27     1798.67     68.20 o 
  10  10  -8       31.05       42.81     15.17 o 
  12  10  -8     1032.49      928.13     37.12 o 
  14  10  -8     2811.26     2810.25     83.83 o 
  16  10  -8     1573.53     1796.02     77.94 o 
  18  10  -8     2094.94     1941.97     84.38 o 
  20  10  -8      206.95      351.61     43.95 o 
  22  10  -8       29.15       12.05     26.73 o 
  24  10  -8       92.41      121.53     34.35 o 
 -13  11  -8      197.73      269.99     41.87 o 
 -11  11  -8        5.53      -10.23     23.57 o 
  -9  11  -8     1520.58     1593.69     77.28 o 
  -7  11  -8     4110.81     4885.35    154.02 o 
  -5  11  -8     2536.33     2916.43    107.68 o 
  -3  11  -8       70.00      102.06     28.17 o 
  -1  11  -8      894.06      981.57     92.04 o 
   1  11  -8        5.62       -4.03     16.19 o 
   3  11  -8      446.91      469.89     29.34 o 
   5  11  -8     4209.80     4199.00     93.27 o 
   7  11  -8     1998.33     2018.56    100.37 o 
   9  11  -8      182.81      258.28     45.17 o 
  11  11  -8       20.20       92.87     19.07 o 
  13  11  -8     4445.90     3560.17    140.47 o 
  15  11  -8     1275.36      999.69     50.35 o 
  17  11  -8      501.20      489.12     47.66 o 
  19  11  -8       92.13      114.75     34.77 o 
  21  11  -8      141.76       84.13     32.89 o 
 -10  12  -8      431.93      534.77     77.72 o 
  -8  12  -8     1386.58     1178.12     70.82 o 
  -6  12  -8     1308.75     1204.71     92.04 o 
  -4  12  -8      539.69      661.71     52.77 o 
  -2  12  -8      404.66      329.54     41.20 o 
   0  12  -8       93.22       48.40     20.05 o 
   2  12  -8      909.39      902.67     46.30 o 
   4  12  -8      973.01      974.74     40.50 o 
   6  12  -8     3376.10     3093.35     77.69 o 
   8  12  -8      364.15      430.99     29.90 o 
  10  12  -8      339.39      160.54     26.27 o 
  12  12  -8     1276.40      958.21     41.09 o 
  14  12  -8     1104.01     1067.18     53.11 o 
  16  12  -8      914.67     1171.05    119.65 o 
  18  12  -8       83.25      139.71     93.06 o 
  20  12  -8        5.63       -1.30     30.68 o 
  -7  13  -8     1313.25     1294.93     76.29 o 
  -5  13  -8      600.19      848.20     62.19 o 
  -3  13  -8      408.67      536.67     52.01 o 
  -1  13  -8       67.80       -1.44     24.08 o 
   1  13  -8      609.41      592.54     60.34 o 
   3  13  -8      520.87      698.71     54.90 o 
   5  13  -8     1340.57     1539.35     70.56 o 
   7  13  -8      981.04     1082.79     44.88 o 
   9  13  -8      413.31      245.50     25.39 o 
  11  13  -8      472.09      359.07     29.83 o 
  13  13  -8      699.09      658.53     45.93 o 
  15  13  -8      714.41      783.48     59.69 o 
  17  13  -8      707.94      562.47     83.86 o 
  -2  14  -8        0.19       22.85     29.62 o 
   0  14  -8       34.47       28.02     28.82 o 
   2  14  -8      129.95      155.28     36.69 o 
   4  14  -8      375.16      327.69     43.67 o 
   6  14  -8      785.02      640.65     44.73 o 
   8  14  -8      282.84      356.75     63.36 o 
  10  14  -8       99.05      116.22     23.22 o 
  12  14  -8      333.49      384.96     39.67 o 
 -23   1  -7        4.51       58.42     29.62 o 
 -21   1  -7       79.85       79.66     27.37 o 
 -19   1  -7       56.61       11.50     15.06 o 
 -17   1  -7      223.10      287.79     23.03 o 
 -15   1  -7      125.82      225.59     18.90 o 
 -13   1  -7      820.28      617.69     25.30 o 
 -11   1  -7      278.24      140.48     13.87 o 
  -9   1  -7       49.16       27.61      9.20 o 
  -7   1  -7      612.81      716.96     23.35 o 
  -5   1  -7       36.01       97.13      9.94 o 
  -3   1  -7      886.65     1099.20     27.61 o 
  -1   1  -7     9271.30    11012.68    186.85 o 
   1   1  -7     1478.86     1838.25     34.03 o 
   3   1  -7     2401.50     2584.79     41.42 o 
   5   1  -7     1482.17     1719.96     27.58 o 
   7   1  -7     2408.59     2796.14     38.29 o 
   9   1  -7      180.31      121.64      8.65 o 
  11   1  -7       16.49       15.08      5.69 o 
  13   1  -7     7004.47     8003.22    123.70 o 
  15   1  -7     2860.08     2957.80    150.56 o 
  17   1  -7       92.82       48.05     10.32 o 
  19   1  -7      111.85       95.39     13.00 o 
  21   1  -7      270.72      205.33     17.33 o 
  23   1  -7       84.03       83.45     14.95 o 
  25   1  -7      301.62      322.83     23.45 o 
  27   1  -7       12.08       26.01     15.99 o 
  29   1  -7       62.74       44.86     18.09 o 
  31   1  -7       11.78       -6.44     21.64 o 
 -24   2  -7        9.48       19.43     28.93 o 
 -22   2  -7        3.91      -11.50     23.01 o 
 -20   2  -7        0.07       -8.61     17.22 o 
 -18   2  -7      103.95      179.39     19.12 o 
 -16   2  -7     1175.36     1146.75     37.70 o 
 -14   2  -7      157.01      393.58     21.68 o 
 -12   2  -7      302.78      203.24     16.33 o 
 -10   2  -7       20.72       19.44      9.34 o 
  -8   2  -7      343.13      476.62     20.03 o 
  -6   2  -7      512.45      550.23     20.30 o 
  -4   2  -7      132.70      179.06     13.26 o 
  -2   2  -7     2352.02     2494.52     52.55 o 
   0   2  -7     1613.91     1260.23     25.38 o 
   2   2  -7       57.00       33.31      5.09 o 
   4   2  -7      115.44       63.38      5.80 o 
   6   2  -7     1383.55     1760.96     31.12 o 
   8   2  -7    12137.56    13831.40    209.43 o 
  10   2  -7     6887.35     6649.88     95.95 o 
  12   2  -7       83.98      107.94      8.48 o 
  14   2  -7     7094.61     6496.15    103.21 o 
  16   2  -7     3947.99     4278.27     95.87 o 
  18   2  -7      390.34      348.79     18.93 o 
  20   2  -7        1.38        8.19     10.24 o 
  22   2  -7       45.68       52.34     13.43 o 
  24   2  -7      252.87      271.80     21.75 o 
  26   2  -7      202.95      135.97     18.92 o 
  28   2  -7      399.49      330.06     25.41 o 
  30   2  -7      204.96      164.55     27.44 o 
 -23   3  -7       43.46      118.96     31.72 o 
 -21   3  -7       34.52       53.07     25.91 o 
 -19   3  -7      230.23      297.97     27.93 o 
 -17   3  -7      344.92      293.41     25.98 o 
 -15   3  -7      845.69     1073.58     34.71 o 
 -13   3  -7     1156.58     1001.58     32.95 o 
 -11   3  -7      334.93      329.46     29.82 o 
  -9   3  -7      191.72      175.00     14.32 o 
  -7   3  -7      183.43      117.14     11.18 o 
  -5   3  -7       86.81      112.59     10.52 o 
  -3   3  -7     1386.80     1275.90     41.33 o 
  -1   3  -7     1021.82      861.45     22.33 o 
   1   3  -7     3276.12     3527.29     53.87 o 
   3   3  -7      747.63      743.81     25.92 o 
   5   3  -7      311.16      256.01     13.47 o 
   7   3  -7      533.00      610.84     17.66 o 
   9   3  -7     2084.75     2187.35     41.18 o 
  11   3  -7       36.71       15.32      6.20 o 
  13   3  -7      438.78      348.56     15.38 o 
  15   3  -7     3904.36     3383.91     67.61 o 
  17   3  -7      577.02      737.39     25.95 o 
  19   3  -7      430.81      301.19     22.00 o 
  21   3  -7      491.04      332.59     20.73 o 
  23   3  -7        4.68       22.94     13.06 o 
  25   3  -7       14.94       12.83     13.92 o 
  27   3  -7      441.06      454.40     34.20 o 
  29   3  -7      120.94      112.72     24.37 o 
  31   3  -7        5.98       22.20     23.15 o 
 -22   4  -7      248.79      458.24     43.39 o 
 -20   4  -7       65.96       16.47     18.82 o 
 -18   4  -7       46.50       22.96     17.25 o 
 -16   4  -7      297.83      166.31     18.52 o 
 -14   4  -7     2223.45     2287.98     56.98 o 
 -12   4  -7     1323.05     1792.51     45.53 o 
 -10   4  -7      350.93      404.22     31.59 o 
  -8   4  -7      161.39      136.39     12.62 o 
  -6   4  -7      623.12      474.00     22.44 o 
  -4   4  -7     3230.79     4047.59     90.68 o 
  -2   4  -7      368.95      189.32      8.80 o 
   0   4  -7     3412.76     3341.08     65.34 o 
   2   4  -7     1196.59     1417.10     34.48 o 
   4   4  -7      345.64      405.72     16.85 o 
   6   4  -7      735.66      926.00     27.03 o 
   8   4  -7      742.96      634.19     18.01 o 
  10   4  -7       84.12       36.22     28.66 o 
  12   4  -7      237.91      187.21     11.08 o 
  14   4  -7      182.91       95.73      9.60 o 
  16   4  -7      188.10      168.88     15.72 o 
  18   4  -7      175.49      237.55     19.34 o 
  20   4  -7        3.59        0.44     10.84 o 
  22   4  -7       54.37       62.38     21.69 o 
  24   4  -7      170.86      141.59     28.17 o 
  26   4  -7      238.00      278.14     43.97 o 
  28   4  -7       46.36       49.09     26.03 o 
  30   4  -7       70.98       91.40     32.52 o 
 -23   5  -7        8.38       -4.09     42.95 o 
 -21   5  -7      128.78       94.18     30.27 o 
 -19   5  -7       44.60       24.39     18.94 o 
 -17   5  -7       79.43       67.52     19.54 o 
 -15   5  -7      142.95      180.07     21.67 o 
 -13   5  -7     2765.52     3078.33     79.46 o 
 -11   5  -7      146.56      269.99     20.59 o 
  -9   5  -7     1060.96      990.26     35.81 o 
  -7   5  -7       22.43       56.13     17.09 o 
  -5   5  -7      315.45      288.83     16.98 o 
  -3   5  -7      274.07      102.09      9.45 o 
  -1   5  -7       25.69        1.67      6.43 o 
   1   5  -7     2102.09     2209.07     67.02 o 
   3   5  -7     1614.87     1660.55     43.99 o 
   5   5  -7      114.41       46.69     11.91 o 
   7   5  -7      172.70      199.36     13.86 o 
   9   5  -7     2041.29     2337.10     52.05 o 
  11   5  -7       95.20       99.84      8.43 o 
  13   5  -7      824.40      938.80     23.72 o 
  15   5  -7      187.97      260.67     17.38 o 
  17   5  -7      111.29       39.27     18.04 o 
  19   5  -7       83.46       36.82     28.63 o 
  21   5  -7        1.33        2.20     18.14 o 
  23   5  -7      108.34      123.75     27.48 o 
  25   5  -7      144.69      127.96     30.87 o 
  27   5  -7      228.15      219.70     36.69 o 
  29   5  -7       22.26        3.98     27.37 o 
 -22   6  -7       43.36       57.27     47.04 o 
 -20   6  -7        6.78       51.55     28.17 o 
 -18   6  -7      277.30      238.20     35.41 o 
 -16   6  -7      290.44      418.15     39.75 o 
 -14   6  -7       12.34       33.50     20.93 o 
 -12   6  -7      167.28      149.00     25.28 o 
 -10   6  -7      172.17      140.67     24.46 o 
  -8   6  -7       55.36       12.19     17.18 o 
  -6   6  -7      725.31      752.28     40.50 o 
  -4   6  -7       40.88       20.85     10.22 o 
  -2   6  -7      219.50      139.65     14.11 o 
   0   6  -7      171.81      209.50     18.60 o 
   2   6  -7       38.08       44.32      9.43 o 
   4   6  -7      987.17      764.70     27.75 o 
   6   6  -7      188.50      116.30     12.51 o 
   8   6  -7      173.44       63.48     10.97 o 
  10   6  -7      305.86      218.99     15.98 o 
  12   6  -7       27.25       24.33      9.74 o 
  14   6  -7     1187.12     1105.78     37.90 o 
  16   6  -7     1584.77     1362.78     67.50 o 
  18   6  -7      299.11      158.15     33.75 o 
  20   6  -7     1005.42      728.41     47.66 o 
  22   6  -7      318.37      385.62     40.19 o 
  24   6  -7       21.90       15.68     23.83 o 
  26   6  -7       15.35       32.40     27.37 o 
  28   6  -7      245.76      243.40     57.27 o 
 -21   7  -7       10.12       18.25     55.22 o 
 -19   7  -7      483.25      513.19     48.43 o 
 -17   7  -7      282.34      174.02     31.72 o 
 -15   7  -7       30.79       -2.05     20.25 o 
 -13   7  -7      159.11       64.21     23.83 o 
 -11   7  -7      791.70      848.69     49.76 o 
  -9   7  -7        3.92       65.86     47.04 o 
  -7   7  -7       20.90       -3.80     15.13 o 
  -5   7  -7     1043.79     1015.50     48.43 o 
  -3   7  -7     1317.69     1340.23     70.56 o 
  -1   7  -7       84.71       -3.75      8.24 o 
   1   7  -7       59.07       21.64      9.68 o 
   3   7  -7      466.40      455.46     24.57 o 
   5   7  -7      191.68      225.56     21.26 o 
   7   7  -7       65.60       54.94     10.97 o 
   9   7  -7      177.48      202.44     25.67 o 
  11   7  -7       43.01       35.53     11.01 o 
  13   7  -7      367.16      418.53     22.25 o 
  15   7  -7       10.49       -1.02     19.43 o 
  17   7  -7      985.20     1040.92     52.66 o 
  19   7  -7       30.97       -4.25     18.64 o 
  21   7  -7       41.45       34.17     57.27 o 
  23   7  -7      181.27      168.17     33.17 o 
  25   7  -7       89.49       66.57     31.43 o 
  27   7  -7       23.30       30.21     46.02 o 
 -20   8  -7       21.15       13.04     28.82 o 
 -18   8  -7      284.68      375.94     49.09 o 
 -16   8  -7       39.80       55.22     26.03 o 
 -14   8  -7       20.88        4.09     20.93 o 
 -12   8  -7      514.45      384.64     52.16 o 
 -10   8  -7       41.67        9.20     20.25 o 
  -8   8  -7      136.64       99.17     25.28 o 
  -6   8  -7       44.14       29.70     18.04 o 
  -4   8  -7     1120.05      915.11     48.43 o 
  -2   8  -7     1051.35     1010.64     62.73 o 
   0   8  -7      605.03      652.29     27.40 o 
   2   8  -7       50.39        6.01     10.37 o 
   4   8  -7     1302.52     1418.06     40.02 o 
   6   8  -7       64.48      134.99     15.13 o 
   8   8  -7      212.69      107.84     14.26 o 
  10   8  -7       43.04       17.92     11.73 o 
  12   8  -7     3634.79     3320.40     73.18 o 
  14   8  -7       30.14       11.48     11.55 o 
  16   8  -7      522.61      613.45     43.97 o 
  18   8  -7      942.85      699.70     49.09 o 
  20   8  -7        7.28       -1.12     22.38 o 
  22   8  -7       67.57       75.68     27.48 o 
  24   8  -7       36.11      -12.96     25.91 o 
  26   8  -7        3.05      -13.02     26.03 o 
 -19   9  -7       41.28       63.41     31.82 o 
 -17   9  -7      102.93      125.96     50.11 o 
 -15   9  -7      341.09      341.44     41.94 o 
 -13   9  -7      431.20      466.60     63.41 o 
 -11   9  -7        7.97       14.24     20.09 o 
  -9   9  -7       27.27       58.68     23.01 o 
  -7   9  -7     1011.47     1019.01     92.04 o 
  -5   9  -7      861.37     1165.98     74.66 o 
  -3   9  -7     1303.21     1271.20     57.85 o 
  -1   9  -7     5824.62     6263.83    121.56 o 
   1   9  -7     5392.21     5455.45    109.29 o 
   3   9  -7      331.53      417.68     23.95 o 
   5   9  -7      481.47      407.82     27.46 o 
   7   9  -7       24.67      100.80     14.70 o 
   9   9  -7      783.49      463.03     25.91 o 
  11   9  -7      972.16      608.89     28.87 o 
  13   9  -7      631.81      648.45     31.29 o 
  15   9  -7      536.30      490.51    102.27 o 
  17   9  -7      544.00      447.68     40.19 o 
  19   9  -7      107.87       99.38     28.17 o 
  21   9  -7      108.14       90.79     29.62 o 
  23   9  -7       33.84       12.56     25.91 o 
  25   9  -7      183.03      145.33     35.41 o 
 -16  10  -7      169.59      200.86     36.69 o 
 -14  10  -7        4.39       21.78     24.46 o 
 -12  10  -7       15.15        1.02     21.69 o 
 -10  10  -7      150.04      116.70     34.77 o 
  -8  10  -7        1.73        1.58     22.38 o 
  -6  10  -7      212.42      278.60     33.96 o 
  -4  10  -7     1692.94     1607.18     70.82 o 
  -2  10  -7      212.64      139.84     25.91 o 
   0  10  -7      952.89      683.12     30.23 o 
   2  10  -7       92.84       77.72     18.60 o 
   4  10  -7      519.06      494.34     26.71 o 
   6  10  -7       58.53       38.72     14.13 o 
   8  10  -7       46.45        1.98     12.39 o 
  10  10  -7      136.31      134.27     19.10 o 
  12  10  -7       19.12       -6.31     12.63 o 
  14  10  -7      154.93      163.68     38.10 o 
  16  10  -7      350.17      232.46     35.24 o 
  18  10  -7      478.48      426.43     42.50 o 
  20  10  -7       27.82       28.36     26.73 o 
  22  10  -7        2.76       15.82     35.79 o 
  24  10  -7        4.73        3.46     27.51 o 
 -15  11  -7      115.56      209.67     37.84 o 
 -13  11  -7       13.28       -0.54     29.66 o 
 -11  11  -7       70.76       34.77     27.48 o 
  -9  11  -7       50.31        8.54     28.63 o 
  -7  11  -7        0.36        0.99     22.10 o 
  -5  11  -7        7.57        5.19     27.61 o 
  -3  11  -7     3775.65     3909.58    257.71 o 
  -1  11  -7      684.81      856.57     42.41 o 
   1  11  -7       91.52       89.96     17.07 o 
   3  11  -7      992.98     1037.71     42.51 o 
   5  11  -7      233.73      261.06     22.43 o 
   7  11  -7      316.28      331.86     25.27 o 
   9  11  -7      479.00      403.23     26.93 o 
  11  11  -7       97.71       18.31     15.83 o 
  13  11  -7       16.66       20.43     20.38 o 
  15  11  -7        3.56       17.45     24.46 o 
  17  11  -7        6.85        7.46     24.46 o 
  19  11  -7        1.84      -12.64     25.28 o 
  21  11  -7       18.28       -1.44     26.73 o 
  23  11  -7        3.45      -12.96     25.91 o 
 -12  12  -7      127.09      123.81     35.24 o 
 -10  12  -7       13.51       14.00     27.95 o 
  -8  12  -7       49.52       59.32     28.93 o 
  -6  12  -7       40.72       46.13     54.20 o 
  -4  12  -7     1524.28     1520.91     72.31 o 
  -2  12  -7      271.60      239.34     43.97 o 
   0  12  -7       19.59       15.39     18.82 o 
   2  12  -7      227.08      208.90     22.36 o 
   4  12  -7      271.92      266.97     24.25 o 
   6  12  -7      340.57      351.76     26.80 o 
   8  12  -7      259.78       57.49     17.49 o 
  10  12  -7      632.81      492.18     32.10 o 
  12  12  -7      208.30      174.41     22.68 o 
  14  12  -7       10.70       -9.30     18.60 o 
  16  12  -7      106.73      134.20     33.96 o 
  18  12  -7       55.17       83.38     30.87 o 
  20  12  -7        1.90        8.18     30.37 o 
  -9  13  -7        3.53       22.75     29.41 o 
  -7  13  -7        8.77      -19.94     39.88 o 
  -5  13  -7      154.03      195.92     66.47 o 
  -3  13  -7      618.15      801.87     64.43 o 
  -1  13  -7        7.95        5.11     24.59 o 
   1  13  -7      135.88       64.43     28.93 o 
   3  13  -7       72.46      113.14     23.93 o 
   5  13  -7      178.05      183.99     35.43 o 
   7  13  -7       53.56       10.59     16.97 o 
   9  13  -7      425.72      313.13     27.75 o 
  11  13  -7      339.71      323.42     28.06 o 
  13  13  -7       48.98       32.76     22.24 o 
  15  13  -7       18.67       31.63     59.32 o 
  17  13  -7       41.37       48.39     31.72 o 
  -6  14  -7        2.08       37.40     30.27 o 
  -4  14  -7        0.17      -12.96     25.91 o 
  -2  14  -7      398.33      223.14     39.75 o 
   0  14  -7       59.18       52.48     29.41 o 
   2  14  -7       64.79        1.11     26.73 o 
   4  14  -7       29.84       24.96     21.89 o 
   6  14  -7       29.22       -0.92     20.51 o 
   8  14  -7       58.43       43.36     22.37 o 
  10  14  -7       86.63       53.83     22.55 o 
  12  14  -7       57.23       84.02     26.64 o 
 -24   0  -6      569.01      760.87     75.68 o 
 -22   0  -6     2541.01     2787.81    139.08 o 
 -20   0  -6     5403.83     7240.53    278.17 o 
 -18   0  -6     4848.38     5309.85    147.50 o 
 -16   0  -6     1034.76      670.62     38.31 o 
 -14   0  -6      444.36      570.42     33.96 o 
 -12   0  -6     1099.99     1507.94     54.22 o 
 -10   0  -6     4361.67     5187.89    138.11 o 
  -8   0  -6    11967.92    10790.22    259.60 o 
  -6   0  -6       85.06       58.40     11.30 o 
  -4   0  -6      236.38      287.98     18.64 o 
  -2   0  -6    93421.81   106957.99   2397.11 o 
   0   0  -6    49154.79    51294.69   1162.05 o 
   2   0  -6    26676.38    27535.41    520.74 o 
   4   0  -6    27228.09    30275.61    490.10 o 
   6   0  -6    10597.31    11338.46    188.66 o 
   8   0  -6      102.37       90.52     14.11 o 
  10   0  -6    19153.87    17831.92    340.01 o 
  12   0  -6    60016.32    59072.06   1371.06 o 
  14   0  -6    21610.55    22014.99    522.82 o 
  16   0  -6      403.37      259.88     23.52 o 
  18   0  -6      337.42      261.80     23.57 o 
  20   0  -6     1809.28     1630.16     61.35 o 
  22   0  -6     1057.38     1631.32     61.35 o 
  24   0  -6       94.61      113.99     27.61 o 
  26   0  -6     2078.41     1922.92     91.02 o 
  28   0  -6      579.07      631.69     44.76 o 
  30   0  -6       29.38       91.86     61.36 o 
  32   0  -6      397.56      412.16     64.43 o 
 -25   1  -6      183.19      189.31     36.07 o 
 -23   1  -6     1607.52     1689.55     75.21 o 
 -21   1  -6     3849.65     3549.38    170.79 o 
 -19   1  -6     6700.10     6847.48    130.60 o 
 -17   1  -6     3105.93     3270.20     71.57 o 
 -15   1  -6      934.75     1098.52     64.36 o 
 -13   1  -6     3633.96     3594.77     73.61 o 
 -11   1  -6     7923.01     6644.08    120.41 o 
  -9   1  -6    19644.98    19081.13    316.45 o 
  -7   1  -6     4697.31     4728.63     87.68 o 
  -5   1  -6     1050.36     1401.49     45.17 o 
  -3   1  -6    20910.91    23636.20    385.03 o 
  -1   1  -6    44860.46    47991.89    774.91 o 
   1   1  -6    36274.08    38148.22    504.58 o 
   3   1  -6     8360.70     8098.94    103.47 o 
   5   1  -6     9426.83    10345.12    122.56 o 
   7   1  -6        2.20        6.33      3.36 o 
   9   1  -6    14224.18    15275.02    225.88 o 
  11   1  -6     7773.61     8375.55    129.18 o 
  13   1  -6     6130.01     6562.70    118.57 o 
  15   1  -6     6200.97     6105.45    112.70 o 
  17   1  -6       61.23       60.53     10.07 o 
  19   1  -6     2891.08     2751.34     60.44 o 
  21   1  -6     2824.97     2613.76     60.00 o 
  23   1  -6     2273.09     2195.41     54.58 o 
  25   1  -6     1138.66     1149.49     38.76 o 
  27   1  -6      906.20      826.50     34.66 o 
  29   1  -6      103.29       73.29     19.32 o 
  31   1  -6      113.06      127.38     22.36 o 
 -24   2  -6     1071.93     1135.62     62.80 o 
 -22   2  -6     2370.86     2355.59     90.00 o 
 -20   2  -6     2835.36     3010.69     81.85 o 
 -18   2  -6     1563.74     2030.83     52.35 o 
 -16   2  -6      340.68      319.64     26.87 o 
 -14   2  -6     1318.97     1565.84     50.19 o 
 -12   2  -6     2830.52     3106.85     64.42 o 
 -10   2  -6    25320.27    27830.97    457.87 o 
  -8   2  -6     5616.12     4581.56     86.36 o 
  -6   2  -6     5830.98     6255.84    111.42 o 
  -4   2  -6     6001.65     7404.33    129.07 o 
  -2   2  -6    45806.96    50611.71    813.01 o 
   0   2  -6    24286.59    24891.70    332.44 o 
   2   2  -6    12428.09    12672.96    173.10 o 
   4   2  -6     5469.10     5669.25     80.81 o 
   6   2  -6     5645.08     6517.78    101.48 o 
   8   2  -6    21563.29    22261.01    327.24 o 
  10   2  -6    59976.80    62769.32    912.24 o 
  12   2  -6    31601.20    29964.36    439.16 o 
  14   2  -6    13721.47    13198.19    224.56 o 
  16   2  -6      974.61     1089.11     47.84 o 
  18   2  -6      367.71      532.05     22.05 o 
  20   2  -6     2141.81     1988.75     49.10 o 
  22   2  -6     2259.90     2033.16     51.37 o 
  24   2  -6     3234.29     3376.83    102.15 o 
  26   2  -6     1203.22     1113.01     41.13 o 
  28   2  -6       78.91       97.10     19.06 o 
  30   2  -6      413.67      302.45     26.27 o 
 -25   3  -6       68.18       38.86     30.37 o 
 -23   3  -6     1746.68     1960.68    160.56 o 
 -21   3  -6     2322.95     2571.94     92.56 o 
 -19   3  -6     1243.45     1366.31     54.96 o 
 -17   3  -6       62.78       69.50     36.01 o 
 -15   3  -6      162.51      164.75     16.48 o 
 -13   3  -6     4116.33     2958.84     64.32 o 
 -11   3  -6    18038.41    19217.55    321.44 o 
  -9   3  -6    15099.32    15787.11    291.10 o 
  -7   3  -6     3784.68     2909.29     66.42 o 
  -5   3  -6     4549.98     5662.51    101.43 o 
  -3   3  -6     3345.79     2788.01     54.25 o 
  -1   3  -6    13892.19    13793.86    205.95 o 
   1   3  -6    17156.31    16048.61    216.83 o 
   3   3  -6     8069.55     8329.01    144.66 o 
   5   3  -6     5211.77     5369.19     96.85 o 
   7   3  -6     1675.14     1681.06     32.60 o 
   9   3  -6     9767.50    10225.27    156.69 o 
  11   3  -6    16653.17    17861.84    297.49 o 
  13   3  -6    33572.77    35043.09    572.50 o 
  15   3  -6    12550.97    13047.21    224.90 o 
  17   3  -6      207.08      216.29     14.93 o 
  19   3  -6      617.47      455.21     21.40 o 
  21   3  -6     2828.23     2967.48     66.16 o 
  23   3  -6     3590.26     3949.56     82.63 o 
  25   3  -6     2349.33     2152.90     55.74 o 
  27   3  -6      198.55      323.30     29.90 o 
  29   3  -6      216.20      204.68     28.29 o 
  31   3  -6      604.62      614.88     42.38 o 
 -24   4  -6      560.42      593.41     49.76 o 
 -22   4  -6     2501.25     2582.60    275.10 o 
 -20   4  -6     2794.28     2780.86     78.65 o 
 -18   4  -6      515.19      571.86     32.93 o 
 -16   4  -6      465.84      438.63     23.86 o 
 -14   4  -6     5796.16     6141.91    116.98 o 
 -12   4  -6     5048.52     5462.52    104.20 o 
 -10   4  -6    15109.38    16281.98    271.93 o 
  -8   4  -6    10866.54    10707.75    642.55 o 
  -6   4  -6     5595.60     5661.69    103.67 o 
  -4   4  -6     1001.62      961.73     24.33 o 
  -2   4  -6      112.25       64.51     12.72 o 
   0   4  -6    13983.48    14281.07    239.87 o 
   2   4  -6    16202.93    17116.78    287.75 o 
   4   4  -6     3644.47     3346.44     65.90 o 
   6   4  -6     4846.99     5319.48     98.12 o 
   8   4  -6    13082.97    12155.46    184.67 o 
  10   4  -6    20378.94    20077.03    297.33 o 
  12   4  -6    20956.19    23184.08    381.31 o 
  14   4  -6    10083.35    10139.85    240.07 o 
  16   4  -6     3171.09     2815.36    170.89 o 
  18   4  -6     2892.23     2702.07     89.71 o 
  20   4  -6      933.00      954.98     37.65 o 
  22   4  -6     3172.47     3052.18     78.99 o 
  24   4  -6     2817.33     2593.02    211.69 o 
  26   4  -6     1026.59     1009.11     57.63 o 
  28   4  -6       52.70       35.99     26.73 o 
  30   4  -6      432.53      386.00     44.56 o 
 -23   5  -6     1673.09     1699.54     81.81 o 
 -21   5  -6     4258.18     3753.26    158.62 o 
 -19   5  -6     3805.11     3814.84    164.46 o 
 -17   5  -6       22.72       17.19     15.26 o 
 -15   5  -6     3421.78     3257.46    107.32 o 
 -13   5  -6      437.72      266.07     21.96 o 
 -11   5  -6    15591.03    16930.79    331.40 o 
  -9   5  -6    11188.31    10634.42    212.98 o 
  -7   5  -6     6744.22     7120.36    145.80 o 
  -5   5  -6      929.57      839.52     22.99 o 
  -3   5  -6     2601.65     2492.18     49.43 o 
  -1   5  -6    11165.31    11123.39    192.69 o 
   1   5  -6    18719.19    18282.88    307.29 o 
   3   5  -6    10513.27     9494.32    165.65 o 
   5   5  -6      699.27      748.86     23.73 o 
   7   5  -6     4176.87     4895.16     91.13 o 
   9   5  -6     1570.83     1364.90     35.13 o 
  11   5  -6     9303.98     9753.35    148.87 o 
  13   5  -6     7414.98     6542.97    133.14 o 
  15   5  -6      903.62     1170.23     34.78 o 
  17   5  -6      151.87      153.43     23.14 o 
  19   5  -6     1314.25     1465.50     61.15 o 
  21   5  -6     1724.89     1483.93    126.81 o 
  23   5  -6     1257.95     1421.11     65.70 o 
  25   5  -6     1007.24      990.31     58.56 o 
  27   5  -6      246.81      187.66     65.45 o 
  29   5  -6       35.98       18.41     28.93 o 
 -22   6  -6     3110.29     3888.21    186.13 o 
 -20   6  -6     2211.66     1917.26    114.54 o 
 -18   6  -6     1024.80     1188.79     79.17 o 
 -16   6  -6      146.54      198.98     22.37 o 
 -14   6  -6       56.26      127.82     19.19 o 
 -12   6  -6     4779.10     4918.54    122.81 o 
 -10   6  -6     8222.75     9088.06    188.74 o 
  -8   6  -6     8283.60     8125.62    170.53 o 
  -6   6  -6     5500.88     4842.38     89.49 o 
  -4   6  -6      918.23      761.46     29.23 o 
  -2   6  -6    14593.06    14838.05    256.15 o 
   0   6  -6    19997.10    20582.87    344.79 o 
   2   6  -6    13229.61    13890.49    236.47 o 
   4   6  -6     2000.79     2278.23     51.35 o 
   6   6  -6     1560.64     1224.81     33.68 o 
   8   6  -6      732.49      621.71     23.18 o 
  10   6  -6     4671.36     4419.98     87.97 o 
  12   6  -6     2526.09     2509.59     58.44 o 
  14   6  -6    11766.17    11202.75    275.83 o 
  16   6  -6        6.35        4.09     15.91 o 
  18   6  -6      790.47      677.79     42.50 o 
  20   6  -6      830.80      726.05     50.11 o 
  22   6  -6     2045.69     2002.47     78.57 o 
  24   6  -6     2640.54     2578.41    110.45 o 
  26   6  -6     1210.98     1208.37     65.51 o 
  28   6  -6       74.34       95.95     30.94 o 
 -21   7  -6     1609.42     1598.92     76.65 o 
 -19   7  -6     1911.79     1794.51     79.51 o 
 -17   7  -6      180.18      154.92     29.62 o 
 -15   7  -6       18.83       38.04     27.61 o 
 -13   7  -6     2974.32     2810.37     98.32 o 
 -11   7  -6     8256.67     7489.66    214.76 o 
  -9   7  -6     7538.56     6985.76    191.63 o 
  -7   7  -6     5121.65     5660.81    156.18 o 
  -5   7  -6      886.92      941.19     34.01 o 
  -3   7  -6     3372.28     3344.00     80.07 o 
  -1   7  -6    19115.37    18629.44    316.71 o 
   1   7  -6    19238.80    20283.13    395.17 o 
   3   7  -6     4747.67     4658.68    104.67 o 
   5   7  -6     2722.72     1862.11     50.19 o 
   7   7  -6      533.85      429.02     21.13 o 
   9   7  -6     1756.42     1560.41     46.99 o 
  11   7  -6       97.38      145.77     14.36 o 
  13   7  -6      191.79      272.80     18.38 o 
  15   7  -6     7511.00     6722.72    181.40 o 
  17   7  -6      795.01      609.96     66.47 o 
  19   7  -6     1201.19     1162.57     57.11 o 
  21   7  -6     2258.81     2466.85     93.21 o 
  23   7  -6     4245.70     4348.23    232.15 o 
  25   7  -6     2424.11     2434.50    136.02 o 
  27   7  -6      329.25      297.91     40.75 o 
 -20   8  -6     1320.40     1424.31     72.31 o 
 -18   8  -6      841.79      868.74     56.35 o 
 -16   8  -6      190.05      243.18     33.96 o 
 -14   8  -6        2.51       16.86     20.93 o 
 -12   8  -6     4764.58     5530.46    156.88 o 
 -10   8  -6     7653.25     7426.94    353.85 o 
  -8   8  -6     5263.24     5170.63    150.33 o 
  -6   8  -6       91.51       40.58     18.04 o 
  -4   8  -6     2405.49     2511.98    108.54 o 
  -2   8  -6    10430.17    10276.02    184.55 o 
   0   8  -6    14821.39    15709.92    269.38 o 
   2   8  -6    10586.55    10890.34    193.68 o 
   4   8  -6     2540.72     2576.22     59.28 o 
   6   8  -6      259.78      158.07     14.80 o 
   8   8  -6       16.12       89.14     13.32 o 
  10   8  -6    14671.50    13280.40    231.04 o 
  12   8  -6     2549.75     2441.16     58.40 o 
  14   8  -6     2594.47     2632.86     70.66 o 
  16   8  -6       35.09        7.16     17.36 o 
  18   8  -6      329.30      440.19     41.93 o 
  20   8  -6     1200.83     1165.46     73.63 o 
  22   8  -6     1745.81     1801.74     78.34 o 
  24   8  -6     1264.63     1214.49     91.02 o 
  26   8  -6      284.93      327.48     42.50 o 
 -19   9  -6     1133.19     1101.84     67.98 o 
 -17   9  -6      127.39      163.39     46.02 o 
 -15   9  -6      224.02      351.71     38.31 o 
 -13   9  -6     1057.50      853.38     53.45 o 
 -11   9  -6     4568.50     3926.80    127.05 o 
  -9   9  -6     3192.87     2997.44    101.21 o 
  -7   9  -6     5288.28     6077.95    170.64 o 
  -5   9  -6      109.00      169.63     25.28 o 
  -3   9  -6      715.95      620.18     30.36 o 
  -1   9  -6     2543.07     2198.93     53.61 o 
   1   9  -6     6074.82     5506.64    108.35 o 
   3   9  -6     8120.74     7551.63    140.09 o 
   5   9  -6      303.98      307.03     26.05 o 
   7   9  -6      586.69      237.40     19.07 o 
   9   9  -6     9395.11     8123.54    152.06 o 
  11   9  -6     6770.33     7096.97    135.12 o 
  13   9  -6     2650.66     2697.01     99.13 o 
  15   9  -6     1617.69     1525.53     87.95 o 
  17   9  -6      191.57       84.48     25.91 o 
  19   9  -6      220.57      214.03     33.78 o 
  21   9  -6     1444.32     1509.23     71.92 o 
  23   9  -6      997.78     1114.09     66.11 o 
  25   9  -6      281.14      319.54     43.10 o 
 -18  10  -6      441.91      351.02     43.95 o 
 -16  10  -6       17.39       35.79     26.03 o 
 -14  10  -6      466.52      511.40     46.01 o 
 -12  10  -6     1597.83     1826.58     78.75 o 
 -10  10  -6     2718.53     3218.15    110.58 o 
  -8  10  -6     1360.64     1339.04     93.06 o 
  -6  10  -6     4364.54     4055.21    128.69 o 
  -4  10  -6      440.48      262.57     35.98 o 
  -2  10  -6      628.07      527.60     35.10 o 
   0  10  -6     2317.10     2476.26     60.04 o 
   2  10  -6     5295.10     5742.45    123.99 o 
   4  10  -6     2322.55     2542.92     61.33 o 
   6  10  -6     1588.25     1253.40     40.07 o 
   8  10  -6     3297.18     2486.35     61.60 o 
  10  10  -6     4122.83     4082.26     87.89 o 
  12  10  -6     3428.41     3140.18     72.58 o 
  14  10  -6     3120.53     2931.40    205.56 o 
  16  10  -6     1551.67     1478.86     83.86 o 
  18  10  -6      540.06      427.75     47.04 o 
  20  10  -6      282.37      321.61     40.19 o 
  22  10  -6      912.83      880.79     60.28 o 
  24  10  -6       91.77       89.47     33.96 o 
 -15  11  -6       17.96       19.57     26.73 o 
 -13  11  -6      367.52      323.32     40.50 o 
 -11  11  -6     1612.70     1280.33     95.11 o 
  -9  11  -6     1755.74     1603.55     74.39 o 
  -7  11  -6     1213.81     1294.28     65.03 o 
  -5  11  -6      475.32      544.23     44.09 o 
  -3  11  -6      730.65      637.79     42.03 o 
  -1  11  -6     2916.55     3118.21     73.30 o 
   1  11  -6     3644.07     3147.08     73.85 o 
   3  11  -6     1176.54      964.37     36.47 o 
   5  11  -6      512.42      505.70     52.25 o 
   7  11  -6       16.49       36.80     14.70 o 
   9  11  -6     2744.49     2655.39     66.19 o 
  11  11  -6     3375.34     3243.54    169.16 o 
  13  11  -6     2853.46     3227.63     77.33 o 
  15  11  -6     1804.78     1599.19    115.56 o 
  17  11  -6       12.32      -13.29     26.59 o 
  19  11  -6      601.48      543.88     91.02 o 
  21  11  -6      115.18      153.34     35.41 o 
  23  11  -6      241.39      199.22     55.22 o 
 -14  12  -6      420.65      519.80     51.33 o 
 -12  12  -6      831.48      903.44     69.54 o 
 -10  12  -6     1867.10     1914.55     85.97 o 
  -8  12  -6      512.12      574.12     49.11 o 
  -6  12  -6      774.97      658.16     50.37 o 
  -4  12  -6      376.25      402.73     41.20 o 
  -2  12  -6     1612.44     1638.64     58.73 o 
   0  12  -6     2037.65     1955.71     65.69 o 
   2  12  -6     2710.66     2581.50     66.39 o 
   4  12  -6      484.40      465.06     29.15 o 
   6  12  -6       62.15       -6.99     13.99 o 
   8  12  -6     1051.96      753.65     40.45 o 
  10  12  -6     1595.40     1282.71     44.88 o 
  12  12  -6     1171.60     1393.06     47.14 o 
  14  12  -6      810.53      752.00     95.11 o 
  16  12  -6      558.95      436.81     46.01 o 
  18  12  -6       24.54       -5.26     24.54 o 
  20  12  -6      318.56      279.91     42.50 o 
 -11  13  -6     1017.06      952.94     65.70 o 
  -9  13  -6      836.51      853.25     61.74 o 
  -7  13  -6       12.18      -14.32     28.63 o 
  -5  13  -6       69.56      -11.25     23.14 o 
  -3  13  -6     1496.18     1331.92    127.83 o 
  -1  13  -6      722.93      651.16     56.25 o 
   1  13  -6     3164.75     3009.03     88.07 o 
   3  13  -6     1136.27     1285.44     55.10 o 
   5  13  -6      974.51      863.88     45.62 o 
   7  13  -6      133.11       70.04     22.14 o 
   9  13  -6     1050.24     1169.62     44.68 o 
  11  13  -6     1042.56     1213.15     60.52 o 
  13  13  -6      807.87      827.92     47.45 o 
  15  13  -6      360.45      410.67     46.02 o 
  17  13  -6      197.02      103.29     34.35 o 
  -8  14  -6      193.23      332.27     44.56 o 
  -6  14  -6      327.75      361.45     46.59 o 
  -4  14  -6      182.97      217.57     39.05 o 
  -2  14  -6      574.10      765.14     59.24 o 
   0  14  -6     1476.68     1338.70    116.58 o 
   2  14  -6     1678.94     1609.60     63.75 o 
   4  14  -6      292.22      292.30     39.09 o 
   6  14  -6       31.14       13.98     19.80 o 
   8  14  -6      351.39      290.32     32.93 o 
  10  14  -6      571.44      519.50     39.84 o 
  12  14  -6      372.50      323.69     51.13 o 
  14  14  -6      318.40      429.52     49.50 o 
  -1  15  -6      504.60      401.90     49.11 o 
   1  15  -6      517.17      457.66     49.88 o 
   3  15  -6      932.72      918.84     57.26 o 
   5  15  -6       42.83       26.98     23.56 o 
   7  15  -6      133.40      142.62     29.81 o 
 -25   1  -5       12.42        7.16     27.61 o 
 -23   1  -5       25.52       37.10     25.91 o 
 -21   1  -5      149.89      208.05     31.70 o 
 -19   1  -5      544.47      472.37     29.47 o 
 -17   1  -5       86.20      125.12     15.17 o 
 -15   1  -5     1022.22     1252.11     46.45 o 
 -13   1  -5      733.60      804.52     26.83 o 
 -11   1  -5       55.23       58.78      9.94 o 
  -9   1  -5      190.60      162.65     11.65 o 
  -7   1  -5     1107.65     1354.14     42.81 o 
  -5   1  -5     1385.22     1804.89     37.78 o 
  -3   1  -5     5860.97     6913.24    117.07 o 
  -1   1  -5       75.09        7.73      4.52 o 
   1   1  -5     1715.54     1952.48     30.65 o 
   3   1  -5     6371.87     6783.70     87.01 o 
   5   1  -5    16461.41    18323.79    211.31 o 
   7   1  -5     1409.19     1280.02     22.61 o 
   9   1  -5      860.84      789.69     17.68 o 
  11   1  -5       19.14       62.72     19.57 o 
  13   1  -5       11.51        2.54      5.71 o 
  15   1  -5     2611.75     2845.87     58.43 o 
  17   1  -5     1793.19     1703.62     66.08 o 
  19   1  -5       70.54       24.42     10.81 o 
  21   1  -5      244.91      279.17     19.49 o 
  23   1  -5     1482.58     1581.62     51.96 o 
  25   1  -5      590.71      402.04     24.38 o 
  27   1  -5      646.29      642.87     31.58 o 
  29   1  -5        6.42       -8.02     16.04 o 
  31   1  -5       13.96       14.94     18.09 o 
 -26   2  -5        9.38      -13.36     26.73 o 
 -24   2  -5       71.81       20.45     24.46 o 
 -22   2  -5       59.22       21.57     23.83 o 
 -20   2  -5       49.34       63.31     18.00 o 
 -18   2  -5        0.74       38.04     20.43 o 
 -16   2  -5      474.22      555.31     23.67 o 
 -14   2  -5     6407.87     8021.55    142.38 o 
 -12   2  -5     1433.09     1842.60     36.97 o 
 -10   2  -5      181.27      108.69      7.39 o 
  -8   2  -5       40.28       14.50      6.43 o 
  -6   2  -5     4133.92     4518.61     82.55 o 
  -4   2  -5     2663.42     3505.29     64.83 o 
  -2   2  -5      466.20      427.28     14.09 o 
   0   2  -5     1356.90     1365.47     23.46 o 
   2   2  -5     1220.99     1221.54     21.09 o 
   4   2  -5     5848.48     6167.78     96.21 o 
   6   2  -5     4178.07     4268.69     68.35 o 
   8   2  -5    15138.11    15033.71    204.40 o 
  10   2  -5    32188.31    37085.42    536.96 o 
  12   2  -5     3762.51     3456.14     66.22 o 
  14   2  -5      478.68      487.41     20.67 o 
  16   2  -5     1802.51     1651.66     39.76 o 
  18   2  -5        9.28        2.72      9.34 o 
  20   2  -5     1468.02     1329.91     37.45 o 
  22   2  -5     1340.22     1219.89     44.87 o 
  24   2  -5       54.12       27.44     12.96 o 
  26   2  -5        0.24       -6.86     13.71 o 
  28   2  -5       43.56       12.00     16.09 o 
  30   2  -5        2.95       -8.30     16.76 o 
 -25   3  -5       23.67        5.86     26.03 o 
 -23   3  -5       10.39      -11.19     22.38 o 
 -21   3  -5       53.05      192.30     35.79 o 
 -19   3  -5        0.28       -7.27     14.53 o 
 -17   3  -5       79.29       43.53     12.75 o 
 -15   3  -5     2554.59     2908.20     64.06 o 
 -13   3  -5      595.48      707.49     33.66 o 
 -11   3  -5      161.42      132.79     12.63 o 
  -9   3  -5      694.02      742.71     25.39 o 
  -7   3  -5     2195.33     2444.02     52.55 o 
  -5   3  -5      681.81      832.76     23.12 o 
  -3   3  -5       56.88       60.96      5.35 o 
  -1   3  -5      562.17      582.18     13.76 o 
   1   3  -5      169.53      155.66      9.11 o 
   3   3  -5     2041.68     1911.82     41.33 o 
   5   3  -5       24.67       -2.05      4.09 o 
   7   3  -5     5400.77     6195.14     96.87 o 
   9   3  -5     4521.17     5226.06     83.45 o 
  11   3  -5      594.98      776.92     36.90 o 
  13   3  -5      297.70      212.97     15.77 o 
  15   3  -5      119.45       76.32     10.04 o 
  17   3  -5     1469.57     1446.09     41.93 o 
  19   3  -5      346.72      340.53     18.81 o 
  21   3  -5      928.27      918.91     36.74 o 
  23   3  -5       98.37      115.27     16.19 o 
  25   3  -5       25.15        4.02     13.90 o 
  27   3  -5       14.35       -6.56     14.95 o 
  29   3  -5      156.04      174.71     26.31 o 
  31   3  -5        7.66      -10.60     21.19 o 
 -24   4  -5       37.00       -3.18     25.91 o 
 -22   4  -5       33.89       11.96     23.83 o 
 -20   4  -5       92.36       56.12     18.82 o 
 -18   4  -5      130.23       74.69     18.09 o 
 -16   4  -5      886.04      855.55     35.58 o 
 -14   4  -5       89.87       15.00     12.99 o 
 -12   4  -5      961.38      793.31     26.71 o 
 -10   4  -5      279.04      330.35     12.47 o 
  -8   4  -5     2832.53     2684.96     53.10 o 
  -6   4  -5     6974.65     7506.01    129.16 o 
  -4   4  -5     1137.88     1419.17     30.17 o 
  -2   4  -5     4878.05     6083.11    106.17 o 
   0   4  -5     4319.67     4803.68     86.08 o 
   2   4  -5      435.98      683.13     20.10 o 
   4   4  -5      554.68      746.24     21.21 o 
   6   4  -5     2067.37     2133.10     46.64 o 
   8   4  -5       23.57       21.73      5.21 o 
  10   4  -5      929.46      916.73     31.13 o 
  12   4  -5       26.58       64.00      7.33 o 
  14   4  -5      407.33      377.19     15.35 o 
  16   4  -5      248.17      171.83     14.84 o 
  18   4  -5     1696.17     1585.23     50.16 o 
  20   4  -5       38.84        7.75     11.52 o 
  22   4  -5      345.28      218.37     21.63 o 
  24   4  -5        5.79       21.65     20.64 o 
  26   4  -5       39.95       34.01     25.28 o 
  28   4  -5      112.65      130.78     32.52 o 
  30   4  -5       39.36       22.50     28.49 o 
 -25   5  -5       55.11       79.48     30.87 o 
 -23   5  -5       11.13       45.63     28.17 o 
 -21   5  -5        0.85       29.32     18.89 o 
 -19   5  -5      319.53      238.46     25.52 o 
 -17   5  -5        4.64       33.80     16.11 o 
 -15   5  -5      637.76      757.23     34.58 o 
 -13   5  -5      275.72      215.27     31.46 o 
 -11   5  -5       88.46       52.40     11.65 o 
  -9   5  -5      794.19      740.37     22.15 o 
  -7   5  -5    10971.72    11864.06    499.80 o 
  -5   5  -5     1241.76     1329.12     39.26 o 
  -3   5  -5     2151.58     2402.36     47.44 o 
  -1   5  -5      953.92      969.65     25.93 o 
   1   5  -5        3.81       -0.53      5.32 o 
   3   5  -5      656.94      789.88     23.25 o 
   5   5  -5      481.33      461.84     20.37 o 
   7   5  -5     5516.53     5718.88    104.51 o 
   9   5  -5     9213.02     8974.42    157.64 o 
  11   5  -5      268.49       77.30      8.34 o 
  13   5  -5      582.87      447.93     31.00 o 
  15   5  -5      234.05      242.33     12.63 o 
  17   5  -5       10.92        3.53      9.36 o 
  19   5  -5        1.64       -8.29     16.59 o 
  21   5  -5        7.26       -7.94     18.04 o 
  23   5  -5       10.19       10.23     28.63 o 
  25   5  -5       31.57       15.47     23.01 o 
  27   5  -5       43.32       18.41     23.57 o 
  29   5  -5        7.83       -9.94     25.91 o 
 -24   6  -5        3.16       30.68     42.95 o 
 -22   6  -5       29.63       50.92     62.38 o 
 -20   6  -5      107.95       84.76     20.84 o 
 -18   6  -5      608.18      550.28     33.62 o 
 -16   6  -5       21.01       -7.27     14.53 o 
 -14   6  -5      141.47      179.99     20.32 o 
 -12   6  -5      120.00      127.79     19.03 o 
 -10   6  -5      904.32      858.63     52.93 o 
  -8   6  -5     1270.68     1220.14     44.28 o 
  -6   6  -5     2778.10     2863.09     82.34 o 
  -4   6  -5      513.67      466.34     18.30 o 
  -2   6  -5      675.86      688.36     21.18 o 
   0   6  -5     2535.14     2820.12    101.26 o 
   2   6  -5     1393.87     1296.16     44.45 o 
   4   6  -5       64.44        9.81      7.54 o 
   6   6  -5     8029.88     7244.36    130.33 o 
   8   6  -5     2139.62     1540.88     67.61 o 
  10   6  -5     1103.28      984.01     36.26 o 
  12   6  -5     1145.19      986.29     46.38 o 
  14   6  -5       38.36       30.00     10.17 o 
  16   6  -5      237.61      219.46     26.73 o 
  18   6  -5     2011.69     1881.26     72.27 o 
  20   6  -5      692.25      734.21     69.54 o 
  22   6  -5      346.18      392.59     38.31 o 
  24   6  -5      156.20      114.41     32.73 o 
  26   6  -5       64.00      151.28     31.43 o 
  28   6  -5       98.78       90.74     31.43 o 
 -23   7  -5       98.46      296.58     61.36 o 
 -21   7  -5       51.60       31.18     26.49 o 
 -19   7  -5      455.07      344.06     37.60 o 
 -17   7  -5      423.14      542.93     80.79 o 
 -15   7  -5      126.07      156.31     21.19 o 
 -13   7  -5        4.75        3.51     13.35 o 
 -11   7  -5      923.54      759.62     32.51 o 
  -9   7  -5      852.62      929.28     33.10 o 
  -7   7  -5      102.48       94.13     10.70 o 
  -5   7  -5      698.10      748.76     23.16 o 
  -3   7  -5      405.03      461.94     16.96 o 
  -1   7  -5      347.86      352.15     17.83 o 
   1   7  -5      987.92      635.46     22.92 o 
   3   7  -5       63.14       33.08      9.12 o 
   5   7  -5      873.08      855.87     36.61 o 
   7   7  -5      357.36      244.48     16.76 o 
   9   7  -5      550.13      433.51     20.78 o 
  11   7  -5       76.92      101.63     12.63 o 
  13   7  -5      136.95      153.85     16.25 o 
  15   7  -5      936.70      922.67     46.59 o 
  17   7  -5       17.86       23.48     18.04 o 
  19   7  -5      178.41      145.35     27.03 o 
  21   7  -5       33.90       22.70     22.10 o 
  23   7  -5       80.38      107.30     50.11 o 
  25   7  -5      195.47      174.37     35.79 o 
  27   7  -5       33.69       43.90     29.41 o 
 -22   8  -5      137.54      114.54     49.09 o 
 -20   8  -5      560.95      484.21     46.28 o 
 -18   8  -5       79.31       48.85     25.28 o 
 -16   8  -5       10.75        8.18     20.25 o 
 -14   8  -5       33.02        3.07     20.25 o 
 -12   8  -5       29.90       10.23     17.36 o 
 -10   8  -5        5.18       -7.23     14.46 o 
  -8   8  -5      149.27       36.19     20.45 o 
  -6   8  -5      982.27      803.60     32.43 o 
  -4   8  -5       21.00       16.81     12.17 o 
  -2   8  -5      127.97      189.32     15.73 o 
   0   8  -5      267.52      387.43     22.73 o 
   2   8  -5      178.84      275.04     18.01 o 
   4   8  -5      191.08      259.42     17.39 o 
   6   8  -5      923.79     1022.86     31.90 o 
   8   8  -5     1931.20     1556.55     41.76 o 
  10   8  -5      140.54       84.68     13.18 o 
  12   8  -5     1327.09     1185.38     40.45 o 
  14   8  -5       60.61       31.83     13.78 o 
  16   8  -5        3.72        3.76     18.04 o 
  18   8  -5      107.31      126.28     26.49 o 
  20   8  -5       44.15       85.74     27.03 o 
  22   8  -5      192.39      155.16     31.07 o 
  24   8  -5       15.42       14.32     26.03 o 
  26   8  -5      177.58      162.78     34.35 o 
 -21   9  -5      118.01       75.39     29.96 o 
 -19   9  -5      172.86      182.81     34.62 o 
 -17   9  -5       28.53       68.77     26.73 o 
 -15   9  -5      290.74      350.81     37.52 o 
 -13   9  -5       11.02        5.91     20.45 o 
 -11   9  -5      395.03      463.31     47.04 o 
  -9   9  -5      145.65       76.91     21.55 o 
  -7   9  -5      971.79     1233.18     68.52 o 
  -5   9  -5     1167.44     1282.29     44.30 o 
  -3   9  -5      380.84      445.78     26.64 o 
  -1   9  -5      682.44      903.69     30.82 o 
   1   9  -5     1676.93     1908.13     48.02 o 
   3   9  -5       41.48        9.69     10.15 o 
   5   9  -5      645.46      273.07     19.16 o 
   7   9  -5     2897.70     2000.31     50.35 o 
   9   9  -5       19.76       54.84     13.47 o 
  11   9  -5      473.39      379.65     22.68 o 
  13   9  -5     3909.65     3356.77     85.99 o 
  15   9  -5      760.91      484.32     87.95 o 
  17   9  -5       31.29        6.06     19.48 o 
  19   9  -5      138.67      174.85     31.94 o 
  21   9  -5      109.20       69.60     27.03 o 
  23   9  -5        8.95        6.69     26.49 o 
  25   9  -5       48.60       64.38     31.72 o 
 -18  10  -5       15.50       23.69     25.91 o 
 -16  10  -5       93.30       68.66     26.73 o 
 -14  10  -5        9.77       -3.43     22.38 o 
 -12  10  -5       73.11       35.61     45.00 o 
 -10  10  -5       40.43       34.91     20.93 o 
  -8  10  -5      714.11      973.36     98.18 o 
  -6  10  -5      739.34      954.91     38.79 o 
  -4  10  -5       85.06       80.24     20.14 o 
  -2  10  -5      629.43      633.26     28.87 o 
   0  10  -5       70.29       -2.29     11.18 o 
   2  10  -5       12.80        0.89     11.51 o 
   4  10  -5      258.15      195.89     22.73 o 
   6  10  -5     1599.70     1282.54     71.74 o 
   8  10  -5      227.61      197.98     19.39 o 
  10  10  -5       98.74       57.75     14.70 o 
  12  10  -5      285.12      293.74     30.47 o 
  14  10  -5     3078.16     2383.13     88.51 o 
  16  10  -5      308.70      212.07     32.32 o 
  18  10  -5       70.92       59.54     25.91 o 
  20  10  -5        5.16      -12.23     24.46 o 
  22  10  -5       75.12      180.46     36.07 o 
  24  10  -5        6.87       26.69     30.27 o 
 -17  11  -5       18.82       -1.83     27.37 o 
 -15  11  -5      408.93      338.16     41.87 o 
 -13  11  -5        9.12       -3.63     22.38 o 
 -11  11  -5       28.57      -10.47     20.93 o 
  -9  11  -5       91.79       20.04     21.55 o 
  -7  11  -5      756.55      493.89     42.50 o 
  -5  11  -5      493.70      452.23     30.82 o 
  -3  11  -5      458.90      287.80     35.53 o 
  -1  11  -5      504.96      391.44     24.85 o 
   1  11  -5       13.08       -5.59     11.18 o 
   3  11  -5      102.30      121.19     16.85 o 
   5  11  -5      253.59      214.09     19.74 o 
   7  11  -5      359.18      321.73     23.95 o 
   9  11  -5       39.45       24.60     14.95 o 
  11  11  -5      518.43      528.52     29.20 o 
  13  11  -5      888.54     1140.76    102.07 o 
  15  11  -5      684.42      687.29     48.92 o 
  17  11  -5       80.28       65.84     26.73 o 
  19  11  -5       61.53       75.78     29.62 o 
  21  11  -5        8.77        2.52     28.17 o 
  23  11  -5        4.93       -5.99     29.41 o 
 -14  12  -5        0.76       16.36     39.88 o 
 -12  12  -5       27.89       40.19     37.84 o 
 -10  12  -5       20.85      -10.47     20.93 o 
  -8  12  -5     1113.60     1407.70     69.38 o 
  -6  12  -5       78.24       85.90     26.03 o 
  -4  12  -5      232.90      337.25     38.51 o 
  -2  12  -5      139.85      169.98     25.07 o 
   0  12  -5       40.67       38.37     18.47 o 
   2  12  -5      209.28      218.56     21.93 o 
   4  12  -5       53.49       35.60     14.50 o 
   6  12  -5      307.54      278.30     38.71 o 
   8  12  -5       36.28       -3.43     14.26 o 
  10  12  -5       89.73        0.17     14.55 o 
  12  12  -5       62.51       11.36     15.48 o 
  14  12  -5      289.69      259.81     36.86 o 
  16  12  -5       17.58       39.15     25.91 o 
  18  12  -5      349.35      419.27     50.11 o 
  20  12  -5       92.37      106.36     49.09 o 
 -13  13  -5        4.40        4.45     54.20 o 
 -11  13  -5       13.17       54.38     29.62 o 
  -9  13  -5        2.29      -11.34     25.28 o 
  -7  13  -5      784.28      806.34    118.63 o 
  -5  13  -5       89.21       39.80     26.73 o 
  -3  13  -5      178.81      233.10     29.07 o 
  -1  13  -5        8.05       -7.44     18.32 o 
   1  13  -5      149.13      198.15     26.75 o 
   3  13  -5      101.66      127.60     22.69 o 
   5  13  -5      283.14      291.50     30.01 o 
   7  13  -5       25.86       -8.82     17.63 o 
   9  13  -5        0.23       -7.28     14.55 o 
  11  13  -5       62.10       39.98     17.79 o 
  13  13  -5       15.16       -2.05     33.75 o 
  15  13  -5      274.16      312.34     41.27 o 
  17  13  -5       17.84       74.18     32.32 o 
  -8  14  -5       99.19       86.43     33.96 o 
  -6  14  -5      900.99      901.50     61.45 o 
  -4  14  -5       85.27        9.20     27.48 o 
  -2  14  -5        9.89       25.32     26.73 o 
   0  14  -5       91.43      142.81     26.64 o 
   2  14  -5       93.68       76.27     22.81 o 
   4  14  -5      100.97       78.66     23.56 o 
   6  14  -5      106.36       90.50     23.88 o 
   8  14  -5       55.64      128.57     26.05 o 
  10  14  -5        9.49       45.70     22.19 o 
  12  14  -5        6.01        8.18     38.86 o 
  14  14  -5       58.77       79.46     32.89 o 
  -3  15  -5       59.98       37.37     31.43 o 
  -1  15  -5        4.52       21.35     29.62 o 
   1  15  -5        7.05      -10.34     21.35 o 
   3  15  -5        1.65      -12.67     27.09 o 
   5  15  -5       75.49       34.14     28.17 o 
   7  15  -5      122.82      140.66     34.71 o 
   9  15  -5      173.90       40.10     55.22 o 
 -26   0  -4     1885.43     2035.12    120.68 o 
 -24   0  -4     1543.53     1775.36    108.40 o 
 -22   0  -4      178.30      128.86     38.86 o 
 -20   0  -4     2353.69     2836.90    130.90 o 
 -18   0  -4     1359.22      858.05     54.20 o 
 -16   0  -4      353.49      186.32     21.55 o 
 -14   0  -4    13433.48    17129.23    408.53 o 
 -12   0  -4     8480.11     8546.24    211.88 o 
 -10   0  -4     3238.65     2582.86    111.47 o 
  -8   0  -4      507.39      915.10     33.96 o 
  -6   0  -4    76771.45    84223.45   1903.93 o 
  -4   0  -4   128908.08   134852.77   4033.43 o 
  -2   0  -4    48972.30    53263.86   1217.73 o 
   0   0  -4      958.27      648.30     21.55 o 
   2   0  -4     1101.91      719.13     16.31 o 
   4   0  -4    10729.76    11103.26    182.53 o 
   6   0  -4    28661.35    32108.75    599.43 o 
   8   0  -4      769.64     1006.17     33.17 o 
  10   0  -4     3739.85     3305.42    102.27 o 
  12   0  -4     3997.75     3627.77     97.55 o 
  14   0  -4      360.98      367.64     23.01 o 
  16   0  -4    19053.51    19077.50    455.55 o 
  18   0  -4     4110.22     4045.55    113.47 o 
  20   0  -4     2793.84     2897.40     87.42 o 
  22   0  -4     4679.31     4051.43    118.49 o 
  24   0  -4      375.40      224.43     28.82 o 
  26   0  -4     2732.57     2771.82     94.72 o 
  28   0  -4      985.84      732.83     48.30 o 
  30   0  -4      889.73     1017.92     75.68 o 
 -27   1  -4     1402.02     1765.42     82.44 o 
 -25   1  -4     1906.22     2092.21     84.60 o 
 -23   1  -4     1437.69     1682.17     71.58 o 
 -21   1  -4      328.27      405.81     85.90 o 
 -19   1  -4      504.61      724.46     33.75 o 
 -17   1  -4      777.12     1007.78     31.58 o 
 -15   1  -4      857.94      548.88     22.39 o 
 -13   1  -4    34762.95    37627.97    617.85 o 
 -11   1  -4     8224.25     7623.22    133.70 o 
  -9   1  -4     1568.80     1577.65     36.04 o 
  -7   1  -4    26410.93    31384.43    507.47 o 
  -5   1  -4    45071.05    47129.57    759.30 o 
  -3   1  -4    40615.76    43993.37    705.11 o 
  -1   1  -4    17599.53    18917.74    275.67 o 
   1   1  -4     6575.50     7154.28     97.54 o 
   3   1  -4     1156.59      513.72     12.62 o 
   5   1  -4    61133.31    60753.08    736.58 o 
   7   1  -4    28845.00    28556.84    416.31 o 
   9   1  -4     5246.26     4754.30     74.68 o 
  11   1  -4     7667.47     7632.27    131.13 o 
  13   1  -4      537.68      535.66     26.57 o 
  15   1  -4     9018.04    10254.92    177.08 o 
  17   1  -4     3892.47     3231.35    113.15 o 
  19   1  -4     9004.61     8647.76    235.58 o 
  21   1  -4     6559.25     6754.18    124.70 o 
  23   1  -4      983.66      779.72     30.36 o 
  25   1  -4      856.59      814.79     32.32 o 
  27   1  -4     1669.83     1567.37     48.27 o 
  29   1  -4      841.29      888.71     37.55 o 
  31   1  -4      477.48      563.35     33.18 o 
 -26   2  -4     1861.70     1807.59     99.20 o 
 -24   2  -4     2993.05     2760.31     98.32 o 
 -22   2  -4     1287.36     1485.02     65.08 o 
 -20   2  -4       96.98       55.16     22.38 o 
 -18   2  -4     6569.76     6978.11    129.28 o 
 -16   2  -4     2627.93     2095.63     49.56 o 
 -14   2  -4    16859.19    17216.38    507.78 o 
 -12   2  -4    20661.82    21707.28    624.39 o 
 -10   2  -4     5105.51     6306.39     98.66 o 
  -8   2  -4      432.63      289.18     13.42 o 
  -6   2  -4    47650.27    54393.80    871.20 o 
  -4   2  -4    26398.19    26269.59    426.44 o 
  -2   2  -4    52519.05    53934.48    775.19 o 
   0   2  -4    23174.13    24120.89    319.68 o 
   2   2  -4     1311.82     1210.74     20.88 o 
   4   2  -4    12459.64    14246.18    210.14 o 
   6   2  -4     7092.95     7429.25    112.28 o 
   8   2  -4    48404.62    48697.82    642.83 o 
  10   2  -4    38651.58    39634.80    577.62 o 
  12   2  -4    22603.92    25621.61    422.50 o 
  14   2  -4     3006.12     3287.10     65.31 o 
  16   2  -4     7443.65     8128.40    142.79 o 
  18   2  -4    11484.32    11211.50    193.46 o 
  20   2  -4     6111.76     6384.90    156.76 o 
  22   2  -4      640.80      687.34     27.73 o 
  24   2  -4       14.07       23.69     13.53 o 
  26   2  -4      831.68      765.36     33.06 o 
  28   2  -4     1118.77     1235.92     43.12 o 
  30   2  -4     1369.09     1286.66     66.42 o 
 -27   3  -4     1081.38     1228.57     67.98 o 
 -25   3  -4     2475.14     2768.41    101.21 o 
 -23   3  -4     1155.05     1277.46     62.90 o 
 -21   3  -4      273.89      306.93     33.78 o 
 -19   3  -4     3511.73     4018.38     96.70 o 
 -17   3  -4     1383.52      984.64     32.33 o 
 -15   3  -4    12057.63    13843.35    235.13 o 
 -13   3  -4     9132.35     9450.53    146.17 o 
 -11   3  -4     7821.74     6309.28    169.13 o 
  -9   3  -4     1260.61     1051.12     23.71 o 
  -7   3  -4      292.78       55.76      5.88 o 
  -5   3  -4    41722.78    45682.65    659.66 o 
  -3   3  -4    23123.66    23679.26    344.47 o 
  -1   3  -4    12540.45    12845.76    191.83 o 
   1   3  -4      604.27      468.95     14.50 o 
   3   3  -4      553.41      334.22     23.32 o 
   5   3  -4      265.11      128.32      8.54 o 
   7   3  -4    47694.60    47753.81    690.54 o 
   9   3  -4    48183.55    50396.02    816.83 o 
  11   3  -4    12264.51    12568.56    210.79 o 
  13   3  -4      826.57      707.64     29.51 o 
  15   3  -4     3185.01     2766.69     56.84 o 
  17   3  -4    10970.64    10168.98    290.20 o 
  19   3  -4     4360.43     4560.25     90.07 o 
  21   3  -4     1669.91     1353.18     38.66 o 
  23   3  -4     1523.67     1552.64     65.54 o 
  25   3  -4       98.18       58.69     16.04 o 
  27   3  -4      179.48      234.69     22.46 o 
  29   3  -4      783.67      767.58     42.38 o 
  31   3  -4     1020.84     1129.90     67.15 o 
 -26   4  -4     1606.94     1917.71     84.52 o 
 -24   4  -4     1301.41     1024.84     58.45 o 
 -22   4  -4     2138.11     2463.74     89.63 o 
 -20   4  -4       14.00       -7.27     14.53 o 
 -18   4  -4     1510.43     1574.50     51.93 o 
 -16   4  -4     4487.39     3966.88     92.89 o 
 -14   4  -4    11902.47    10813.69    486.93 o 
 -12   4  -4     6936.14     7582.69    133.93 o 
 -10   4  -4     1699.70     1811.45     61.11 o 
  -8   4  -4      179.33      162.07      9.69 o 
  -6   4  -4     2966.20     2529.77     49.27 o 
  -4   4  -4    28105.29    27941.80    454.05 o 
  -2   4  -4     5415.91     4741.27     75.04 o 
   0   4  -4      332.60      217.53     10.61 o 
   2   4  -4    16076.10    18147.46    299.38 o 
   4   4  -4     9657.77     9193.15    155.94 o 
   6   4  -4    45592.55    47732.18    774.71 o 
   8   4  -4    38298.03    40219.78    586.22 o 
  10   4  -4    24556.41    24887.20    406.66 o 
  12   4  -4     8491.47     8514.66    145.68 o 
  14   4  -4     3017.50     2937.88     57.33 o 
  16   4  -4     2516.42     2557.04     62.40 o 
  18   4  -4     1445.96     1513.01     44.23 o 
  20   4  -4     3626.01     3641.50    159.87 o 
  22   4  -4     2656.42     2638.85     71.29 o 
  24   4  -4      391.23      325.58     26.10 o 
  26   4  -4      825.11      806.29     52.01 o 
  28   4  -4      695.32      586.48     49.09 o 
  30   4  -4     1085.44     1227.40    187.15 o 
 -25   5  -4      974.76      864.20     57.80 o 
 -23   5  -4     1667.73     1765.80     77.28 o 
 -21   5  -4      703.89      770.27     47.66 o 
 -19   5  -4       80.75       36.72     16.45 o 
 -17   5  -4      230.12      358.07     26.30 o 
 -15   5  -4     8872.49     9519.04    195.22 o 
 -13   5  -4    11682.52    10468.75    211.69 o 
 -11   5  -4     3544.71     3266.86     63.90 o 
  -9   5  -4      892.75      932.65     24.70 o 
  -7   5  -4     2251.84     2335.84     47.40 o 
  -5   5  -4     9757.14    10024.38    168.62 o 
  -3   5  -4    14984.85    15455.43    256.60 o 
  -1   5  -4    14505.56    15152.37    225.52 o 
   1   5  -4     2407.53     2282.42     46.49 o 
   3   5  -4     1050.29      950.21     26.27 o 
   5   5  -4    30907.88    36206.85    585.96 o 
   7   5  -4   108646.16   110456.86   1772.22 o 
   9   5  -4     3030.92     2424.02     51.16 o 
  11   5  -4     1546.87     1519.46     33.00 o 
  13   5  -4     2087.34     1975.86     45.45 o 
  15   5  -4     1027.37     1264.14     30.33 o 
  17   5  -4     1845.57     1540.32     62.63 o 
  19   5  -4     5426.52     5128.40    115.57 o 
  21   5  -4     4724.98     5169.32    147.52 o 
  23   5  -4      372.63      340.60     39.88 o 
  25   5  -4       61.96      113.75     27.95 o 
  27   5  -4      947.71      850.53     56.79 o 
  29   5  -4      756.16      753.90     57.11 o 
 -24   6  -4      750.82      726.30     52.77 o 
 -22   6  -4     1441.98     1651.51    161.58 o 
 -20   6  -4      294.18      337.66     29.11 o 
 -18   6  -4      121.13       49.77     17.71 o 
 -16   6  -4     4009.66     3946.91     96.35 o 
 -14   6  -4     6766.48     7179.31    199.62 o 
 -12   6  -4     5509.74     5305.69    165.37 o 
 -10   6  -4      157.35      119.27     11.20 o 
  -8   6  -4      752.26      673.94     21.18 o 
  -6   6  -4     4361.80     3907.74     73.87 o 
  -4   6  -4    12536.29    12280.62    208.51 o 
  -2   6  -4    12778.41    12384.75    185.94 o 
   0   6  -4     7745.12     7987.78    123.73 o 
   2   6  -4       63.65       33.38      7.16 o 
   4   6  -4      209.86       53.24      8.65 o 
   6   6  -4    45630.24    41939.59    681.83 o 
   8   6  -4    13107.12    13414.15    229.28 o 
  10   6  -4     3626.11     3476.39     69.85 o 
  12   6  -4      336.31      346.81     15.06 o 
  14   6  -4     1178.97      989.39     33.57 o 
  16   6  -4      284.95      275.73     45.00 o 
  18   6  -4     2804.89     3125.18    101.12 o 
  20   6  -4     2546.90     2450.28    122.72 o 
  22   6  -4     1487.33     1181.13     59.24 o 
  24   6  -4      493.26      534.82     46.01 o 
  26   6  -4       90.36       94.83     31.70 o 
  28   6  -4      803.59      794.27     57.80 o 
 -23   7  -4     1829.87     1865.36    116.58 o 
 -21   7  -4     1430.44     1568.71     57.44 o 
 -19   7  -4       52.62       42.33     18.47 o 
 -17   7  -4     1621.30     1758.56     67.87 o 
 -15   7  -4     4967.37     4953.83    133.54 o 
 -13   7  -4     5950.39     5662.53    127.30 o 
 -11   7  -4     1674.05     1547.71     46.86 o 
  -9   7  -4      192.44      283.92     15.74 o 
  -7   7  -4     2116.11     1959.59     44.16 o 
  -5   7  -4     7902.16     7263.40    127.67 o 
  -3   7  -4     5681.83     5914.54    166.76 o 
  -1   7  -4     8893.56     8386.06    131.41 o 
   1   7  -4      676.55      552.02     26.27 o 
   3   7  -4     1079.69      812.64     26.06 o 
   5   7  -4    35296.94    34569.31    565.26 o 
   7   7  -4    18308.65    20097.20    337.97 o 
   9   7  -4    17717.75    18032.03    306.48 o 
  11   7  -4     1435.88     1249.65     38.08 o 
  13   7  -4      467.35      486.07     25.24 o 
  15   7  -4     1645.42     1484.79     52.58 o 
  17   7  -4      790.10      607.96     40.19 o 
  19   7  -4     2164.79     2086.51     77.94 o 
  21   7  -4     2601.94     2821.96    145.22 o 
  23   7  -4     2380.52     2544.66     94.33 o 
  25   7  -4      296.52      288.11     43.97 o 
  27   7  -4      378.87      347.83     43.95 o 
 -22   8  -4     1183.83     1227.21     94.09 o 
 -20   8  -4       18.02       17.85     23.83 o 
 -18   8  -4      467.74      382.99     39.75 o 
 -16   8  -4     3565.43     3428.91    113.53 o 
 -14   8  -4     5962.48     6028.30    166.30 o 
 -12   8  -4     4271.08     4458.28    108.03 o 
 -10   8  -4     1868.15     2012.98     92.48 o 
  -8   8  -4      152.02      146.43     13.18 o 
  -6   8  -4     5684.93     5723.75    130.53 o 
  -4   8  -4    12350.02    11999.50    209.29 o 
  -2   8  -4    20813.22    19870.12    298.41 o 
   0   8  -4     4382.93     4007.02     79.98 o 
   2   8  -4      162.28      194.60     15.35 o 
   4   8  -4       47.53       37.92      9.94 o 
   6   8  -4    16798.96    15761.58    431.28 o 
   8   8  -4     7952.36     7579.30    337.36 o 
  10   8  -4    10268.95    10444.62    186.20 o 
  12   8  -4      971.67     1006.31     46.19 o 
  14   8  -4      516.30      700.25     31.18 o 
  16   8  -4     3081.49     2989.14    152.38 o 
  18   8  -4     3560.33     3473.77    111.25 o 
  20   8  -4     3448.28     3596.19    127.83 o 
  22   8  -4     1131.03     1141.32     70.56 o 
  24   8  -4      126.41       94.53     29.41 o 
  26   8  -4       10.63       13.79     28.17 o 
 -21   9  -4       32.52       70.56     30.37 o 
 -19   9  -4      162.08      148.43     31.07 o 
 -17   9  -4     1256.66     1338.99     75.68 o 
 -15   9  -4     2002.53     2209.90    109.43 o 
 -13   9  -4     3470.35     2795.99     97.62 o 
 -11   9  -4     1604.74     1177.11     77.72 o 
  -9   9  -4       15.11       -5.17     12.70 o 
  -7   9  -4      867.66      764.66     33.88 o 
  -5   9  -4     3039.12     2996.38    127.74 o 
  -3   9  -4     5987.79     6109.60    116.50 o 
  -1   9  -4     5496.39     5719.55    111.09 o 
   1   9  -4      386.38      350.75     19.92 o 
   3   9  -4       72.83       12.03     11.81 o 
   5   9  -4     6283.12     5594.34    213.15 o 
   7   9  -4     9487.53     8747.71    180.38 o 
   9   9  -4     2094.63     2858.27     63.63 o 
  11   9  -4     8388.80     7482.24    430.91 o 
  13   9  -4       77.09       30.24     13.78 o 
  15   9  -4      767.97      692.42     44.56 o 
  17   9  -4     1926.83     1924.10     77.12 o 
  19   9  -4     2906.95     2709.13     97.84 o 
  21   9  -4     2031.17     1819.92     78.34 o 
  23   9  -4      290.06      386.01     43.67 o 
  25   9  -4        1.38       42.75     29.41 o 
 -20  10  -4       45.08       87.27     30.27 o 
 -18  10  -4      446.38      429.52     48.07 o 
 -16  10  -4      825.31      787.36     52.66 o 
 -14  10  -4     2099.42     1917.52    116.58 o 
 -12  10  -4     1273.74     1650.60     70.13 o 
 -10  10  -4       90.58      108.40     24.54 o 
  -8  10  -4       11.26        8.58     14.07 o 
  -6  10  -4     1541.23     1330.69     46.26 o 
  -4  10  -4     1064.98      902.95     46.99 o 
  -2  10  -4     2596.14     2173.73     53.53 o 
   0  10  -4      962.23      829.52     30.73 o 
   2  10  -4      707.77      738.26     47.24 o 
   4  10  -4     1415.84     1327.55     39.09 o 
   6  10  -4     3718.15     3595.04    100.38 o 
   8  10  -4     2767.55     3011.87     67.42 o 
  10  10  -4     2827.03     2613.63     62.70 o 
  12  10  -4     2424.89     2208.37     90.49 o 
  14  10  -4      249.82      237.58     29.82 o 
  16  10  -4     1120.42     1016.55     56.18 o 
  18  10  -4     1255.02     1475.60     71.92 o 
  20  10  -4     1416.49     1480.12     71.92 o 
  22  10  -4      544.85      422.01     46.59 o 
  24  10  -4       28.37      -13.98     27.95 o 
 -19  11  -4      286.36      342.51     44.09 o 
 -17  11  -4      343.54      397.02     43.95 o 
 -15  11  -4     1664.54     1733.17     78.06 o 
 -13  11  -4     1421.56     1174.48     62.90 o 
 -11  11  -4     1229.37     1273.42     86.93 o 
  -9  11  -4       22.01        0.51     35.79 o 
  -7  11  -4      711.80      697.97     62.79 o 
  -5  11  -4     1219.37     1445.54     51.56 o 
  -3  11  -4     5692.09     5637.13    171.66 o 
  -1  11  -4     3038.94     2761.22    129.60 o 
   1  11  -4      616.02      695.70     30.28 o 
   3  11  -4        7.25       -5.70     11.41 o 
   5  11  -4      525.03      474.40     26.00 o 
   7  11  -4     2419.14     2184.26     56.11 o 
   9  11  -4     2582.52     2619.50     64.09 o 
  11  11  -4     2716.54     2883.22    157.06 o 
  13  11  -4       20.15       19.31     16.74 o 
  15  11  -4      735.66      711.78     50.06 o 
  17  11  -4     1755.17     1669.94    142.15 o 
  19  11  -4     2329.44     2412.59     96.97 o 
  21  11  -4      319.33      350.04     43.67 o 
  23  11  -4        5.73      -14.71     29.41 o 
 -16  12  -4      397.70      453.86     47.66 o 
 -14  12  -4     1615.55     1639.56    157.49 o 
 -12  12  -4     1290.65     1192.32     64.89 o 
 -10  12  -4      772.75      940.59     57.80 o 
  -8  12  -4      835.07      698.18     65.45 o 
  -6  12  -4     1046.54     1192.11    112.25 o 
  -4  12  -4     2225.68     2069.71     66.06 o 
  -2  12  -4     4221.35     4094.90    105.83 o 
   0  12  -4     1939.01     2073.11     66.89 o 
   2  12  -4       41.79       28.38     16.81 o 
   4  12  -4      685.37      688.96     31.99 o 
   6  12  -4     2086.93     2376.82     62.03 o 
   8  12  -4     2517.59     2692.64     68.13 o 
  10  12  -4      993.37     1020.11     57.71 o 
  12  12  -4     1248.11      839.45     41.44 o 
  14  12  -4      287.58      236.89     34.88 o 
  16  12  -4      338.02      441.24     44.21 o 
  18  12  -4     1475.00     1424.99    151.36 o 
  20  12  -4      708.82      675.79     56.46 o 
 -13  13  -4     1361.02     1282.05     78.75 o 
 -11  13  -4      185.05      127.03     31.72 o 
  -9  13  -4      410.37      350.03     41.94 o 
  -7  13  -4      527.83      694.10     52.01 o 
  -5  13  -4     3641.78     3435.60    136.57 o 
  -3  13  -4     4196.63     4147.32    231.07 o 
  -1  13  -4     1554.65     1485.91    106.79 o 
   1  13  -4      308.11      323.30     31.48 o 
   3  13  -4      129.50       85.88     22.65 o 
   5  13  -4      449.85      423.13     33.80 o 
   7  13  -4      607.03      567.51     37.68 o 
   9  13  -4      425.92      566.57     31.81 o 
  11  13  -4      656.30      794.56     37.81 o 
  13  13  -4      606.85      480.00     93.06 o 
  15  13  -4      657.18      488.98     48.05 o 
  17  13  -4      280.09      348.05     78.75 o 
 -10  14  -4      427.94      485.61     50.06 o 
  -8  14  -4      116.85       62.80     41.93 o 
  -6  14  -4     1122.05     1220.48     87.95 o 
  -4  14  -4     5506.71     5480.02    158.73 o 
  -2  14  -4     2942.31     2913.90    106.23 o 
   0  14  -4      376.38      617.63     41.30 o 
   2  14  -4       42.60       26.04     23.75 o 
   4  14  -4      457.53      675.82     43.22 o 
   6  14  -4      610.73      748.91     44.35 o 
   8  14  -4      263.93      308.15     42.26 o 
  10  14  -4      337.77      461.93     45.67 o 
  12  14  -4      290.86      229.08     57.27 o 
  14  14  -4       41.66      120.68     53.18 o 
  -5  15  -4      592.20      638.15     79.77 o 
  -3  15  -4     1382.33     1219.03    104.31 o 
  -1  15  -4      951.36     1087.10     67.98 o 
   1  15  -4       37.83       30.74     26.49 o 
   3  15  -4      198.95      216.69     38.97 o 
   5  15  -4      345.31      388.62     67.50 o 
   7  15  -4      713.36      822.12     61.15 o 
   9  15  -4      514.65      670.35     56.99 o 
 -27   1  -3       19.44       32.13     29.62 o 
 -25   1  -3      381.00      543.75     46.21 o 
 -23   1  -3      291.08      215.91     31.82 o 
 -21   1  -3        9.29       -8.29     16.59 o 
 -19   1  -3       26.27       21.15     13.35 o 
 -17   1  -3     3607.41     3814.22    102.15 o 
 -15   1  -3      263.61      278.43     16.12 o 
 -13   1  -3       16.69       20.03      7.89 o 
 -11   1  -3      426.18      450.27     17.11 o 
  -9   1  -3     2135.08     2264.12     46.00 o 
  -7   1  -3      744.15      694.99     29.40 o 
  -5   1  -3       26.49       -2.05      4.09 o 
  -3   1  -3     1495.76     1664.83     32.18 o 
  -1   1  -3     3600.32     3914.71     61.25 o 
   1   1  -3       93.05       -1.56      3.13 o 
   3   1  -3    79078.45    78433.06   1031.30 o 
   5   1  -3    13824.93    15364.62    225.18 o 
   7   1  -3    13495.20    15013.14    221.12 o 
   9   1  -3      295.65      289.53     18.60 o 
  11   1  -3      589.06      444.59     16.24 o 
  13   1  -3     1911.31     1811.86     39.54 o 
  15   1  -3       19.49       12.98      6.76 o 
  17   1  -3       26.22       66.22     10.64 o 
  19   1  -3       22.13        5.55      9.28 o 
  21   1  -3      295.76      194.74     17.07 o 
  23   1  -3      511.77      524.20     25.47 o 
  25   1  -3      248.76      298.27     34.84 o 
  27   1  -3       89.58       74.01     17.87 o 
  29   1  -3       10.17       -8.02     16.04 o 
  31   1  -3        0.61       11.99     21.96 o 
 -28   2  -3       11.91        9.58     31.72 o 
 -26   2  -3      402.19      405.56     43.32 o 
 -24   2  -3     1000.85      755.62     51.33 o 
 -22   2  -3      812.03      981.98     52.07 o 
 -20   2  -3      267.57      323.28     31.82 o 
 -18   2  -3     2253.68     2451.38     55.54 o 
 -16   2  -3     1458.10     1988.02     46.39 o 
 -14   2  -3      299.82      449.44     29.82 o 
 -12   2  -3       56.31       23.65      7.19 o 
 -10   2  -3     2591.16     3268.87     62.34 o 
  -8   2  -3     1715.57     2328.15     40.09 o 
  -6   2  -3     1103.79     1257.15     23.67 o 
  -4   2  -3      802.28      860.68     14.96 o 
  -2   2  -3       11.09        8.26      3.09 o 
   0   2  -3     1234.33     1034.82     21.05 o 
   2   2  -3    20654.53    22394.03    393.23 o 
   4   2  -3     3697.17     3698.53     57.56 o 
   6   2  -3    53279.09    57067.26    823.76 o 
   8   2  -3     2608.84     2812.86     45.74 o 
  10   2  -3     5902.10     6272.59    109.34 o 
  12   2  -3     1206.77     1108.71     27.50 o 
  14   2  -3      976.09     1085.36     45.17 o 
  16   2  -3      123.37      124.98     12.76 o 
  18   2  -3      886.95      889.70     55.50 o 
  20   2  -3      783.40      613.15     25.10 o 
  22   2  -3     1088.72     1117.66     55.76 o 
  24   2  -3      605.39      461.33     25.23 o 
  26   2  -3       16.24       -7.07     14.14 o 
  28   2  -3      105.48      140.65     20.15 o 
  30   2  -3       91.06      132.52     25.45 o 
 -27   3  -3       43.84       46.02     30.37 o 
 -25   3  -3      538.73      788.10     53.51 o 
 -23   3  -3       13.37        5.92     20.93 o 
 -21   3  -3        7.67        5.00     37.84 o 
 -19   3  -3      284.13      372.70     25.45 o 
 -17   3  -3      241.72      316.86     18.69 o 
 -15   3  -3       39.59       33.40      8.19 o 
 -13   3  -3      324.41      240.83     11.82 o 
 -11   3  -3      182.44      120.57      8.57 o 
  -9   3  -3     4569.52     5211.60     82.23 o 
  -7   3  -3     7798.42     9038.55    137.15 o 
  -5   3  -3     9796.62    10521.46    175.08 o 
  -3   3  -3      965.52     1031.84     30.41 o 
  -1   3  -3       12.25       -1.62      3.23 o 
   1   3  -3    12073.83    12901.90    213.97 o 
   3   3  -3    55188.88    57047.99    922.17 o 
   5   3  -3    39001.17    37645.08    606.40 o 
   7   3  -3      992.41      845.13     17.79 o 
   9   3  -3     3070.18     3651.05     65.74 o 
  11   3  -3       25.10       27.93      4.64 o 
  13   3  -3        9.79        6.48      6.59 o 
  15   3  -3       16.49       -3.38      6.76 o 
  17   3  -3      247.25      164.06     13.71 o 
  19   3  -3      172.32      176.02     15.53 o 
  21   3  -3     2116.05     2135.77     51.52 o 
  23   3  -3      245.05      219.31     19.35 o 
  25   3  -3        3.28       -6.07     13.36 o 
  27   3  -3       12.71       34.79     15.90 o 
  29   3  -3       10.79       10.90     26.84 o 
  31   3  -3        0.76       39.51     29.62 o 
 -26   4  -3      126.88      225.58     36.69 o 
 -24   4  -3       18.20       39.15     25.03 o 
 -22   4  -3       23.05       15.34     21.69 o 
 -20   4  -3      759.55      769.72     35.39 o 
 -18   4  -3      373.01      326.65     23.99 o 
 -16   4  -3      144.17      159.83     18.08 o 
 -14   4  -3      325.42      327.85     24.50 o 
 -12   4  -3       83.99       74.39      9.06 o 
 -10   4  -3     2618.47     2791.85     56.21 o 
  -8   4  -3     8603.67    10122.45    170.98 o 
  -6   4  -3     3736.71     4357.32     78.66 o 
  -4   4  -3       47.05       27.88      4.72 o 
  -2   4  -3      115.81      116.96      6.44 o 
   0   4  -3      137.39       63.27     11.62 o 
   2   4  -3     2978.81     2520.46     49.06 o 
   4   4  -3    14518.40    16420.58    270.23 o 
   6   4  -3     4141.71     4119.96     75.65 o 
   8   4  -3     3978.04     3992.17     64.69 o 
  10   4  -3       81.09       83.53      8.17 o 
  12   4  -3     2552.46     2666.02     51.87 o 
  14   4  -3       14.01       -2.75      5.50 o 
  16   4  -3       81.96      100.99     17.05 o 
  18   4  -3      398.07      422.83     23.43 o 
  20   4  -3     1976.52     2078.88     58.22 o 
  22   4  -3      708.15      466.73     29.32 o 
  24   4  -3      145.09       53.28     17.93 o 
  26   4  -3       63.02       57.91     25.28 o 
  28   4  -3        6.88      -15.85     31.70 o 
  30   4  -3        0.56        8.18     28.93 o 
 -25   5  -3        7.40      -11.92     23.83 o 
 -23   5  -3       10.53      -11.76     23.52 o 
 -21   5  -3        6.68       -0.56     20.93 o 
 -19   5  -3      788.21      953.64     40.46 o 
 -17   5  -3       14.92        0.75     12.91 o 
 -15   5  -3       25.01       38.51     13.35 o 
 -13   5  -3      411.60      398.85     20.67 o 
 -11   5  -3     4227.34     4187.05     77.43 o 
  -9   5  -3     6966.91     7621.55    132.59 o 
  -7   5  -3      551.05      386.47     32.18 o 
  -5   5  -3     4224.65     4725.61     85.03 o 
  -3   5  -3       14.48       -0.55      3.77 o 
  -1   5  -3      217.00      135.84      7.48 o 
   1   5  -3     1268.15     1316.93     30.41 o 
   3   5  -3    14481.56    16194.37    267.91 o 
   5   5  -3     3866.82     4706.12     93.95 o 
   7   5  -3     7899.27     7906.73    139.54 o 
   9   5  -3      375.97      411.62     25.21 o 
  11   5  -3       17.04        8.11      5.35 o 
  13   5  -3      439.22      300.09     15.06 o 
  15   5  -3      213.08      215.54     12.69 o 
  17   5  -3        6.45        9.38     10.40 o 
  19   5  -3       12.18        4.91     11.38 o 
  21   5  -3        4.76        4.11     12.56 o 
  23   5  -3      115.89       93.06     31.70 o 
  25   5  -3       72.02       78.41     37.84 o 
  27   5  -3       82.67      106.62     33.75 o 
  29   5  -3        2.66       15.47     28.17 o 
 -26   6  -3       67.15       84.86     31.07 o 
 -24   6  -3       14.57      -11.92     23.83 o 
 -22   6  -3       45.92       59.15     26.73 o 
 -20   6  -3       85.08       96.48     26.91 o 
 -18   6  -3        8.10       -6.67     13.35 o 
 -16   6  -3       53.22       48.86     15.55 o 
 -14   6  -3       13.74        8.86     11.81 o 
 -12   6  -3      345.42      277.31     18.01 o 
 -10   6  -3     2307.71     2175.25     46.95 o 
  -8   6  -3     4250.69     4474.55     82.67 o 
  -6   6  -3       49.04       28.62      7.41 o 
  -4   6  -3      120.95      164.33     10.29 o 
  -2   6  -3      111.52      146.18      8.54 o 
   0   6  -3     3543.00     3807.62     76.40 o 
   2   6  -3     6275.86     5443.18     99.45 o 
   4   6  -3    20358.21    20080.10    330.28 o 
   6   6  -3      535.44      483.98     18.90 o 
   8   6  -3    13755.87    13471.67    229.57 o 
  10   6  -3     1947.27     1888.82     49.95 o 
  12   6  -3      532.39      410.07     15.35 o 
  14   6  -3       49.68       57.89      8.35 o 
  16   6  -3      618.56      678.62     27.74 o 
  18   6  -3      152.78      155.60     42.95 o 
  20   6  -3     1528.09     1566.06     65.03 o 
  22   6  -3      142.59       59.50     23.83 o 
  24   6  -3       52.45       83.75     28.17 o 
  26   6  -3      239.49      234.91     36.86 o 
  28   6  -3       19.80      -12.52     25.03 o 
 -25   7  -3       39.37      101.66     35.79 o 
 -23   7  -3       49.79       42.95     27.48 o 
 -21   7  -3       10.21       32.10     19.59 o 
 -19   7  -3       76.70       58.63     18.89 o 
 -17   7  -3      249.15      255.65     28.93 o 
 -15   7  -3      349.19      480.52     36.12 o 
 -13   7  -3       75.07       39.64     12.88 o 
 -11   7  -3      820.34      944.56     28.92 o 
  -9   7  -3     1594.37     1534.70     37.78 o 
  -7   7  -3      374.49      266.70     15.08 o 
  -5   7  -3     4673.06     5605.89    260.21 o 
  -3   7  -3      807.59      681.87     21.40 o 
  -1   7  -3       52.36      177.61     12.63 o 
   1   7  -3     3558.21     3704.59     72.85 o 
   3   7  -3    14314.73    14655.88    251.29 o 
   5   7  -3      847.41      789.79     28.64 o 
   7   7  -3      189.86      103.46     11.73 o 
   9   7  -3     1084.98     1187.06     32.81 o 
  11   7  -3     2504.80     2228.54     68.60 o 
  13   7  -3      103.77      118.06     21.35 o 
  15   7  -3       28.61       40.81     11.85 o 
  17   7  -3      745.15     1071.47     52.42 o 
  19   7  -3       82.10      106.00     25.91 o 
  21   7  -3        3.98       39.19     22.38 o 
  23   7  -3      118.51      122.15     29.96 o 
  25   7  -3      287.37      380.59     41.87 o 
  27   7  -3        3.87       18.15     47.04 o 
 -24   8  -3       69.66       53.18     45.00 o 
 -22   8  -3       20.20       16.36     36.82 o 
 -20   8  -3      187.79      291.98     29.07 o 
 -18   8  -3      197.05      149.76     21.96 o 
 -16   8  -3       32.85       21.14     16.53 o 
 -14   8  -3      155.31      119.29     18.20 o 
 -12   8  -3      207.21      187.55     16.53 o 
 -10   8  -3      358.55      340.18     19.00 o 
  -8   8  -3      102.11       53.87     13.38 o 
  -6   8  -3     1694.04     1081.54     31.12 o 
  -4   8  -3      399.58      420.82     18.90 o 
  -2   8  -3      420.68      365.35     18.24 o 
   0   8  -3      570.26      423.28     19.30 o 
   2   8  -3     8285.48     8173.49    146.75 o 
   4   8  -3      795.55      685.99     32.47 o 
   6   8  -3      609.93      616.38     26.36 o 
   8   8  -3       19.68        5.74      8.83 o 
  10   8  -3      149.78      172.23     15.17 o 
  12   8  -3      304.65      324.94     21.49 o 
  14   8  -3       41.78       -5.56     11.11 o 
  16   8  -3      123.66       92.94     26.59 o 
  18   8  -3      193.82      242.33     41.93 o 
  20   8  -3      274.17      255.83     32.89 o 
  22   8  -3       85.60       18.59     23.57 o 
  24   8  -3       68.88       35.10     26.49 o 
  26   8  -3        7.48       26.91     27.37 o 
 -23   9  -3       14.86       10.23     38.86 o 
 -21   9  -3       69.11       26.59     24.46 o 
 -19   9  -3       93.41       69.43     26.73 o 
 -17   9  -3       39.59       -1.69     20.93 o 
 -15   9  -3      131.17       83.47     31.70 o 
 -13   9  -3       90.92      122.38     23.83 o 
 -11   9  -3       47.95       80.10     12.93 o 
  -9   9  -3     1242.19     1397.85     38.98 o 
  -7   9  -3     6888.85     7310.98    134.30 o 
  -5   9  -3     3695.65     4537.57     88.74 o 
  -3   9  -3      531.30      485.38     18.70 o 
  -1   9  -3      236.21      277.05     17.44 o 
   1   9  -3      740.34      645.89     46.94 o 
   3   9  -3     3686.76     3387.81     84.82 o 
   5   9  -3     2093.00     1893.49     89.75 o 
   7   9  -3       77.80       22.32     17.37 o 
   9   9  -3     1824.17     1653.43     44.87 o 
  11   9  -3      303.49      155.21     18.82 o 
  13   9  -3      155.52      119.02     32.88 o 
  15   9  -3      347.47      282.01     32.32 o 
  17   9  -3        4.97      -11.25     22.50 o 
  19   9  -3       36.41       49.96     25.03 o 
  21   9  -3       85.69       83.26     29.62 o 
  23   9  -3        2.03       -3.04     25.03 o 
  25   9  -3      151.85       37.58     55.22 o 
 -20  10  -3      299.95      298.60     39.75 o 
 -18  10  -3       90.86      124.14     29.62 o 
 -16  10  -3       47.50       -5.29     21.48 o 
 -14  10  -3      126.82      106.51     25.03 o 
 -12  10  -3       47.44       -8.85     17.69 o 
 -10  10  -3      224.09      185.48     28.60 o 
  -8  10  -3       38.81       44.79     15.55 o 
  -6  10  -3       68.62       18.46     14.53 o 
  -4  10  -3       47.14       17.94     13.35 o 
  -2  10  -3       49.68        9.70      9.84 o 
   0  10  -3      223.54      125.28     14.76 o 
   2  10  -3     2370.60     2397.08     56.69 o 
   4  10  -3      104.57      111.53     17.71 o 
   6  10  -3        6.18       10.48     10.97 o 
   8  10  -3      216.44      324.67     24.21 o 
  10  10  -3      624.17      692.57     29.05 o 
  12  10  -3      123.24      120.57     19.51 o 
  14  10  -3       16.46        4.74     22.33 o 
  16  10  -3       45.33        7.77     21.55 o 
  18  10  -3        0.70       -3.45     22.60 o 
  20  10  -3      152.19      159.84     32.42 o 
  22  10  -3       34.05        4.04     35.79 o 
  24  10  -3      431.80      285.50     43.67 o 
 -19  11  -3      136.59      194.74     35.41 o 
 -17  11  -3       14.16        2.45     25.28 o 
 -15  11  -3       68.67       28.20     23.83 o 
 -13  11  -3      346.67      536.86     43.95 o 
 -11  11  -3      689.82      715.01    111.47 o 
  -9  11  -3       72.50       38.40     16.74 o 
  -7  11  -3      250.42      318.32     35.02 o 
  -5  11  -3       94.10       31.74     18.07 o 
  -3  11  -3       77.96       78.65     18.00 o 
  -1  11  -3      158.17       66.09     28.59 o 
   1  11  -3      304.45      286.67     21.00 o 
   3  11  -3     2252.27     1897.01     50.72 o 
   5  11  -3       37.04        0.94     11.41 o 
   7  11  -3      120.30       61.57     18.36 o 
   9  11  -3     1027.75      830.56     38.38 o 
  11  11  -3       74.71       36.29     19.64 o 
  13  11  -3      330.21      274.25     51.54 o 
  15  11  -3      116.62      207.21     32.89 o 
  17  11  -3     1129.48     1134.26    128.86 o 
  19  11  -3       97.34       88.28     30.47 o 
  21  11  -3       42.77       49.62     28.75 o 
  23  11  -3      387.21      384.67     51.13 o 
 -16  12  -3       52.26       68.21     28.49 o 
 -14  12  -3       37.88       28.63     30.68 o 
 -12  12  -3     1010.28      954.68     58.24 o 
 -10  12  -3      852.91      901.34     76.70 o 
  -8  12  -3       32.65       82.50     20.07 o 
  -6  12  -3       12.99       -7.77     15.55 o 
  -4  12  -3        9.83       -7.86     15.72 o 
  -2  12  -3       17.07       -7.42     14.84 o 
   0  12  -3       26.49       34.59     17.63 o 
   2  12  -3       91.22       67.57     17.93 o 
   4  12  -3       18.49       -3.65     20.83 o 
   6  12  -3       15.75        4.32     13.78 o 
   8  12  -3       83.34       59.99     16.31 o 
  10  12  -3     1716.20     1493.45     48.42 o 
  12  12  -3      216.20      219.82     40.24 o 
  14  12  -3       13.27       16.24     24.08 o 
  16  12  -3      360.67      220.18     36.69 o 
  18  12  -3      343.74      391.80     66.47 o 
  20  12  -3      109.42      161.44     36.86 o 
 -15  13  -3       19.93       21.53     28.82 o 
 -13  13  -3      175.95      207.13     37.84 o 
 -11  13  -3      819.10      911.86     61.36 o 
  -9  13  -3      700.08      671.90     51.21 o 
  -7  13  -3        7.67        5.61     19.13 o 
  -5  13  -3       79.40      219.15     37.19 o 
  -3  13  -3       85.92       92.05     22.37 o 
  -1  13  -3       17.48       -8.65     17.29 o 
   1  13  -3       45.15       50.96     20.01 o 
   3  13  -3      100.58       32.91     19.54 o 
   5  13  -3       19.57        5.53     17.63 o 
   7  13  -3       17.60       39.72     19.13 o 
   9  13  -3      191.36      264.78     28.93 o 
  11  13  -3      557.40      462.84     34.57 o 
  13  13  -3       66.28       46.50     27.37 o 
  15  13  -3      196.43      256.07     37.78 o 
  17  13  -3      221.30      260.09     40.19 o 
 -12  14  -3      165.59      120.68     34.35 o 
 -10  14  -3       93.43       84.51     31.72 o 
  -8  14  -3       32.51       38.92     26.49 o 
  -6  14  -3       33.59       93.70     45.41 o 
  -4  14  -3       56.29       60.80     23.20 o 
  -2  14  -3      229.65      224.94     29.47 o 
   0  14  -3       67.70        8.22     20.01 o 
   2  14  -3       78.46       90.00     30.37 o 
   4  14  -3      177.39      102.65     31.07 o 
   6  14  -3       15.73      -17.88     48.07 o 
   8  14  -3       15.88       47.80     27.03 o 
  10  14  -3      141.13      224.35     35.85 o 
  12  14  -3      147.82      112.49     51.13 o 
  14  14  -3        9.18       -6.14     40.91 o 
  -7  15  -3       10.38      -12.27     36.82 o 
  -5  15  -3       26.39       63.41     40.91 o 
  -3  15  -3       62.61       81.62     30.87 o 
  -1  15  -3      158.63      202.07     41.93 o 
   1  15  -3       61.46       22.03     32.73 o 
   3  15  -3       84.19       60.34     30.37 o 
   5  15  -3        9.46      -14.32     28.63 o 
   7  15  -3       15.87      -12.67     25.35 o 
   9  15  -3       27.43       22.85     32.73 o 
 -28   0  -2     1451.12     1517.65    108.40 o 
 -26   0  -2      292.25       32.73     34.77 o 
 -24   0  -2      250.91      130.90     38.86 o 
 -22   0  -2     4427.87     4362.73    186.13 o 
 -20   0  -2      690.69      310.89     45.00 o 
 -18   0  -2    27576.02    31241.39    715.00 o 
 -16   0  -2    11073.86    10693.56    261.58 o 
 -14   0  -2     9834.05     9703.36    237.07 o 
 -12   0  -2     2742.39     3434.68     93.21 o 
 -10   0  -2     9538.41     9439.80    226.31 o 
  -8   0  -2    25246.28    26084.01    594.37 o 
  -6   0  -2    26567.80    28326.13    649.34 o 
  -4   0  -2      939.10     1021.77     52.16 o 
  -2   0  -2   185583.14   155497.58   7495.11 o 
   0   0  -2    39947.60    41988.59    958.09 o 
   2   0  -2    19695.34    21731.91    350.25 o 
   4   0  -2   170109.59   134669.48   2467.19 o 
   6   0  -2    14399.44    15693.07    365.90 o 
   8   0  -2    15893.62    18410.05    435.32 o 
  10   0  -2     4898.87     5326.19    155.45 o 
  12   0  -2    20885.89    23167.68    535.12 o 
  14   0  -2    20167.42    19440.34    461.36 o 
  16   0  -2    11235.82    11517.05    282.01 o 
  18   0  -2    10167.87     9743.50    238.62 o 
  20   0  -2      615.17      498.97     31.82 o 
  22   0  -2     1991.91     1651.52     62.90 o 
  24   0  -2      760.35      665.89     41.94 o 
  26   0  -2     2945.07     3280.01    122.72 o 
  28   0  -2     1477.51     1653.18     70.56 o 
  30   0  -2      427.07      325.21     55.22 o 
 -29   1  -2     1252.69     1340.06     73.03 o 
 -27   1  -2      441.73      396.99     60.34 o 
 -25   1  -2      198.62      494.27     42.65 o 
 -23   1  -2      700.13      756.96     46.99 o 
 -21   1  -2     1883.27     2089.84     75.92 o 
 -19   1  -2     1184.13      842.75     33.94 o 
 -17   1  -2    18439.08    20776.21    341.97 o 
 -15   1  -2     8553.12     9421.48    160.35 o 
 -13   1  -2     2500.60     2783.99     55.90 o 
 -11   1  -2     2871.38     3121.63     59.25 o 
  -9   1  -2    25427.00    25743.62    418.49 o 
  -7   1  -2    43906.80    45313.75    732.14 o 
  -5   1  -2    15745.42    17086.86    278.10 o 
  -3   1  -2     1038.76     1224.76     19.54 o 
  -1   1  -2      187.80       29.10      4.25 o 
   1   1  -2    12489.82    13630.44    187.36 o 
   3   1  -2    51371.32    49767.86    848.46 o 
   5   1  -2   113166.98   101039.03   1469.63 o 
   7   1  -2    28257.52    28673.74    467.82 o 
   9   1  -2     1330.26     1308.68     36.31 o 
  11   1  -2    32122.12    36909.41    598.26 o 
  13   1  -2     1880.94     1650.36     40.74 o 
  15   1  -2     8924.58     8935.05    154.65 o 
  17   1  -2     9808.30    10183.30    177.58 o 
  19   1  -2     2734.55     2736.62    142.31 o 
  21   1  -2        7.50       24.52     14.47 o 
  23   1  -2     2200.86     2279.09     55.93 o 
  25   1  -2     2562.98     2523.95     62.60 o 
  27   1  -2     2355.62     2299.80     60.32 o 
  29   1  -2      789.13     1054.18     57.66 o 
  31   1  -2       45.76       44.35     36.82 o 
 -28   2  -2     1075.15     1075.26     65.08 o 
 -26   2  -2      833.76      877.68     90.00 o 
 -24   2  -2       52.95        9.92     23.83 o 
 -22   2  -2      303.86      475.45     38.31 o 
 -20   2  -2     1743.60     1526.45     83.86 o 
 -18   2  -2     9486.50     9068.60    186.80 o 
 -16   2  -2    19342.34    20195.33    335.85 o 
 -14   2  -2     2410.23     2578.82     53.57 o 
 -12   2  -2       38.36       55.37      8.08 o 
 -10   2  -2     3054.07     2968.29     58.89 o 
  -8   2  -2    10664.97    10202.14    170.25 o 
  -6   2  -2    36048.32    37557.90    540.01 o 
  -4   2  -2    17856.40    18255.68    263.96 o 
  -2   2  -2     8181.00     8028.55    132.67 o 
   0   2  -2    15973.46    16874.19    273.29 o 
   2   2  -2    26857.36    29118.93    425.69 o 
   4   2  -2    60437.49    60272.00    868.97 o 
   6   2  -2     4368.93     5154.18     87.09 o 
   8   2  -2     6855.77     7153.26    107.28 o 
  10   2  -2     1506.29     1581.03     28.41 o 
  12   2  -2     9588.39    10030.17    171.52 o 
  14   2  -2     5777.08     4805.77     88.94 o 
  16   2  -2    21575.23    21558.50    601.21 o 
  18   2  -2    11686.71    11844.23    211.27 o 
  20   2  -2     1447.06     1660.24     43.62 o 
  22   2  -2      597.77      592.90     26.57 o 
  24   2  -2     2693.16     2639.33     63.32 o 
  26   2  -2     1901.78     1608.49     48.02 o 
  28   2  -2     1388.54     1424.12     55.79 o 
  30   2  -2      259.83      310.40     32.18 o 
 -27   3  -2     1189.28     1093.32     63.64 o 
 -25   3  -2      553.32      598.37     56.25 o 
 -23   3  -2     1134.09      949.27     68.52 o 
 -21   3  -2     1537.36     1231.67     82.84 o 
 -19   3  -2     4906.61     5309.38    119.00 o 
 -17   3  -2    12593.00    14204.11    243.04 o 
 -15   3  -2     3001.09     2560.18     54.24 o 
 -13   3  -2      144.00      196.68     12.46 o 
 -11   3  -2     4641.11     4643.49    114.55 o 
  -9   3  -2    22408.74    22767.68    372.71 o 
  -7   3  -2    20745.97    20446.37    331.84 o 
  -5   3  -2    14536.99    14357.03    236.48 o 
  -3   3  -2    10017.49    10703.35    174.60 o 
  -1   3  -2     4819.58     5519.89     83.21 o 
   1   3  -2    28906.17    31459.22    506.04 o 
   3   3  -2   235940.45   190286.98   4660.94 o 
   5   3  -2    28881.31    31337.22    452.73 o 
   7   3  -2      807.30      442.02     12.40 o 
   9   3  -2      241.57      162.81      9.74 o 
  11   3  -2     1023.94     1013.99     23.75 o 
  13   3  -2    21446.35    23437.19    340.87 o 
  15   3  -2     7670.62     7167.01    115.78 o 
  17   3  -2    11107.96    11116.25    192.97 o 
  19   3  -2     6821.24     6040.66    112.89 o 
  21   3  -2      636.40      517.43     24.15 o 
  23   3  -2     3141.26     2944.08     67.64 o 
  25   3  -2     1578.76     1368.95     42.81 o 
  27   3  -2      209.74      307.32     39.17 o 
  29   3  -2       72.22       89.25     23.20 o 
 -28   4  -2      610.59      520.19     50.62 o 
 -26   4  -2     1027.39     1200.13     70.56 o 
 -24   4  -2      152.69      249.50     34.77 o 
 -22   4  -2     1000.03     1500.25     65.08 o 
 -20   4  -2     1860.31     1873.05     57.41 o 
 -18   4  -2     2639.77     1951.72     92.45 o 
 -16   4  -2     9525.30     9633.50    173.00 o 
 -14   4  -2       42.39       21.37     10.89 o 
 -12   4  -2     2644.41     2868.72     57.58 o 
 -10   4  -2    33597.83    35926.37    584.94 o 
  -8   4  -2    25328.44    25668.81    418.77 o 
  -6   4  -2     3107.35     2846.42     53.85 o 
  -4   4  -2    15890.44    15819.02    257.63 o 
  -2   4  -2     3106.02     3331.72     54.28 o 
   0   4  -2     9163.49     9660.59    160.78 o 
   2   4  -2    40603.30    40275.04    646.43 o 
   4   4  -2     9413.38     9578.87    160.76 o 
   6   4  -2    37234.88    36804.14    533.97 o 
   8   4  -2    12183.62    12833.18    214.40 o 
  10   4  -2     2139.87     2013.83     40.85 o 
  12   4  -2    11271.61    11920.36    201.31 o 
  14   4  -2    14664.84    13230.77    222.96 o 
  16   4  -2     9978.04    10368.30    236.81 o 
  18   4  -2     2352.56     2756.01     68.55 o 
  20   4  -2       64.14       19.64     12.88 o 
  22   4  -2     2101.84     1936.83     65.54 o 
  24   4  -2     3368.46     3442.39     90.73 o 
  26   4  -2     1381.80     1536.94     56.18 o 
  28   4  -2      463.27      492.30     64.43 o 
  30   4  -2       74.88       21.80     29.62 o 
 -27   5  -2      595.53      681.74    101.24 o 
 -25   5  -2      180.75      277.09     37.60 o 
 -23   5  -2       53.29       74.66     24.59 o 
 -21   5  -2     1550.81     1825.58     71.58 o 
 -19   5  -2     3251.87     3365.47     85.38 o 
 -17   5  -2     1180.56     1099.50     40.53 o 
 -15   5  -2     3692.67     3953.22    192.19 o 
 -13   5  -2      144.83      151.81     12.46 o 
 -11   5  -2     4551.25     4439.95     83.00 o 
  -9   5  -2    23081.02    24006.05    393.11 o 
  -7   5  -2     6524.81     5945.57    104.00 o 
  -5   5  -2    22517.12    22541.53    369.09 o 
  -3   5  -2     4700.97     5076.35     80.08 o 
  -1   5  -2     1856.10     2291.31     54.62 o 
   1   5  -2     3800.72     3298.64     71.15 o 
   3   5  -2    33922.64    34648.19    561.17 o 
   5   5  -2    39643.62    42215.07    681.33 o 
   7   5  -2    39730.30    44280.11    645.93 o 
   9   5  -2     4513.53     4807.99     86.54 o 
  11   5  -2     4404.41     5391.81     95.52 o 
  13   5  -2    13092.61    12647.22    215.82 o 
  15   5  -2    16658.64    16806.99    278.56 o 
  17   5  -2     4728.82     4471.81    102.45 o 
  19   5  -2       61.35        8.03     13.46 o 
  21   5  -2      266.60      193.01     20.32 o 
  23   5  -2     1743.52     1907.72     77.12 o 
  25   5  -2     2941.04     3225.39    109.89 o 
  27   5  -2      936.31      988.41     71.59 o 
  29   5  -2      365.96      518.14     67.50 o 
 -26   6  -2      640.78      651.61    112.49 o 
 -24   6  -2       11.95      -11.76     23.52 o 
 -22   6  -2      940.17      919.99     53.18 o 
 -20   6  -2     2241.05     2141.31     69.38 o 
 -18   6  -2     2469.07     2752.30     99.49 o 
 -16   6  -2     4031.06     3284.40     69.01 o 
 -14   6  -2      727.35      527.51     30.11 o 
 -12   6  -2     1468.64     1234.95     32.29 o 
 -10   6  -2     2335.67     2111.13     81.68 o 
  -8   6  -2    25507.07    26154.13    429.19 o 
  -6   6  -2    17008.05    18509.11    302.76 o 
  -4   6  -2     7276.77     6969.13    121.67 o 
  -2   6  -2      178.57      258.53     16.24 o 
   0   6  -2     3478.25     3850.20     72.05 o 
   2   6  -2    48329.11    48809.55    790.51 o 
   4   6  -2    36484.50    36828.73    600.48 o 
   6   6  -2     5021.38     5498.25     99.16 o 
   8   6  -2     3373.92     2752.77     50.75 o 
  10   6  -2       34.49       44.76      7.97 o 
  12   6  -2     8373.84     7375.73    338.38 o 
  14   6  -2    10175.89    10991.37    189.13 o 
  16   6  -2     2121.41     2130.59     57.47 o 
  18   6  -2      299.19      274.12     34.24 o 
  20   6  -2       34.69       -2.99     18.64 o 
  22   6  -2     1015.18     1074.53     56.18 o 
  24   6  -2     2885.88     2931.01    115.56 o 
  26   6  -2      513.41      414.56     43.95 o 
  28   6  -2     1186.88     1258.73     83.86 o 
 -25   7  -2      131.67      221.87     36.86 o 
 -23   7  -2      225.57      306.96     38.14 o 
 -21   7  -2     1128.81     1222.12     48.77 o 
 -19   7  -2      534.64      541.04     32.66 o 
 -17   7  -2     5111.97     5543.69    125.91 o 
 -15   7  -2     2717.61     2843.66     62.62 o 
 -13   7  -2      113.23       64.77     11.59 o 
 -11   7  -2     1944.12     2105.74     48.73 o 
  -9   7  -2    18301.68    18241.19    304.94 o 
  -7   7  -2    20277.74    19380.69    819.24 o 
  -5   7  -2    13585.32    13574.58    229.49 o 
  -3   7  -2     1183.73     1252.20     31.30 o 
  -1   7  -2     1914.86     2862.20     57.96 o 
   1   7  -2    15728.54    15828.70    264.10 o 
   3   7  -2    42776.48    42966.24    703.07 o 
   5   7  -2    22592.17    24152.77    401.89 o 
   7   7  -2     8409.05     8715.74    154.12 o 
   9   7  -2      530.31      616.36     24.76 o 
  11   7  -2     1648.78     1744.85     42.99 o 
  13   7  -2     2677.72     2724.06     69.40 o 
  15   7  -2      101.60       33.83     12.12 o 
  17   7  -2      523.77      599.36     39.28 o 
  19   7  -2      466.51      361.21     35.24 o 
  21   7  -2       31.90       17.98     20.64 o 
  23   7  -2     3592.20     2993.53    106.56 o 
  25   7  -2      326.68      396.15     42.65 o 
  27   7  -2     1233.87     1271.07     73.63 o 
 -24   8  -2      162.39      192.92     46.02 o 
 -22   8  -2       67.59      116.88     28.93 o 
 -20   8  -2     1458.92     1550.07     56.66 o 
 -18   8  -2     3755.09     3328.33    150.06 o 
 -16   8  -2     4290.86     4182.92    160.10 o 
 -14   8  -2     1781.53     1874.25     47.84 o 
 -12   8  -2       33.86       28.29     12.20 o 
 -10   8  -2     2176.19     1898.74     46.39 o 
  -8   8  -2     4057.38     4204.93     85.61 o 
  -6   8  -2    15990.64    15682.10    259.22 o 
  -4   8  -2     7071.49     6331.10    131.60 o 
  -2   8  -2      983.13      833.42     26.16 o 
   0   8  -2     1318.03     1534.66     37.46 o 
   2   8  -2    18751.06    19031.40    316.21 o 
   4   8  -2    13105.08    12899.93    221.91 o 
   6   8  -2     5633.06     5481.70    100.39 o 
   8   8  -2     1291.65     1335.13     40.53 o 
  10   8  -2      185.87      218.12     18.43 o 
  12   8  -2       82.22       42.44     13.23 o 
  14   8  -2     1946.72     1477.60     73.08 o 
  16   8  -2     6135.47     6715.30    184.36 o 
  18   8  -2     2040.84     2331.21     85.18 o 
  20   8  -2      480.18      464.39     50.11 o 
  22   8  -2      222.69      273.85     36.82 o 
  24   8  -2      957.90      969.47     60.69 o 
  26   8  -2      494.63      455.26     48.30 o 
 -23   9  -2       31.14       -2.05     38.86 o 
 -21   9  -2      738.34      678.93     49.88 o 
 -19   9  -2     2149.30     2517.90     92.54 o 
 -17   9  -2     3247.37     3304.88     88.89 o 
 -15   9  -2     3056.91     2961.35    105.02 o 
 -13   9  -2      283.10      221.49     18.07 o 
 -11   9  -2     3414.89     3748.30     80.65 o 
  -9   9  -2     3462.20     3381.99    114.84 o 
  -7   9  -2     9897.56     9335.30    164.78 o 
  -5   9  -2     6279.70     6430.88    118.22 o 
  -3   9  -2     1082.14     1176.86     46.10 o 
  -1   9  -2      123.13       64.42     14.76 o 
   1   9  -2     4048.77     3798.26     88.89 o 
   3   9  -2     5548.22     5708.68    107.34 o 
   5   9  -2     6941.18     6836.37    126.26 o 
   7   9  -2     3225.93     3044.46     78.81 o 
   9   9  -2      122.99       41.46     10.97 o 
  11   9  -2      698.25      478.43     26.61 o 
  13   9  -2      830.43      883.38     36.40 o 
  15   9  -2     5700.03     5620.42    163.41 o 
  17   9  -2     2355.01     1968.17     77.74 o 
  19   9  -2      323.32      321.45     37.27 o 
  21   9  -2       31.91       66.97     28.17 o 
  23   9  -2      953.48      842.33     56.99 o 
  25   9  -2      457.56      449.86     48.60 o 
 -22  10  -2      306.08      351.80     61.36 o 
 -20  10  -2      931.84      936.99     82.84 o 
 -18  10  -2     2087.22     1779.59     77.37 o 
 -16  10  -2     1973.40     1647.86     70.82 o 
 -14  10  -2       15.07       42.09     22.38 o 
 -12  10  -2      753.73      570.82     31.20 o 
 -10  10  -2     4211.84     4409.41    135.87 o 
  -8  10  -2     7609.99     7662.30    166.09 o 
  -6  10  -2     4898.80     5382.04    165.32 o 
  -4  10  -2      731.39      529.68     29.07 o 
  -2  10  -2      614.73      472.56     23.94 o 
   0  10  -2      249.26      371.89     30.89 o 
   2  10  -2     2694.03     2646.84     61.16 o 
   4  10  -2     4430.56     4408.99     89.07 o 
   6  10  -2     3513.62     3584.47    126.35 o 
   8  10  -2      493.25      392.03     22.40 o 
  10  10  -2      122.57      167.08     19.40 o 
  12  10  -2     4629.05     4453.25    105.33 o 
  14  10  -2     2422.69     2361.62     67.66 o 
  16  10  -2     3010.19     2816.26     99.51 o 
  18  10  -2      895.00     1040.44     71.59 o 
  20  10  -2      207.29      193.00     33.78 o 
  22  10  -2      656.75      650.85     52.42 o 
  24  10  -2      421.52      524.16     51.53 o 
 -19  11  -2     1017.47     1243.19     98.18 o 
 -17  11  -2     1484.44     1680.05     75.92 o 
 -15  11  -2      278.42      408.23     40.42 o 
 -13  11  -2        9.03        5.92     35.79 o 
 -11  11  -2        8.93       28.77     16.30 o 
  -9  11  -2     1360.48     1258.75     54.68 o 
  -7  11  -2     6069.27     5691.39    266.41 o 
  -5  11  -2     2890.05     2689.75     74.76 o 
  -3  11  -2       53.13       83.50     17.63 o 
  -1  11  -2      431.90      508.31     34.00 o 
   1  11  -2      775.21     1099.82     35.96 o 
   3  11  -2     4979.09     4395.02     94.64 o 
   5  11  -2      956.99      950.34     56.39 o 
   7  11  -2     2414.95     2244.36     82.84 o 
   9  11  -2       31.91       -5.68     11.35 o 
  11  11  -2      771.50      877.66     56.45 o 
  13  11  -2     2136.70     2394.69     93.43 o 
  15  11  -2     4898.29     4360.36    218.85 o 
  17  11  -2     2018.76     2032.57     84.38 o 
  19  11  -2      816.29      717.93     63.41 o 
  21  11  -2       36.33       33.12     28.99 o 
 -18  12  -2      459.66      502.01     48.92 o 
 -16  12  -2     1056.17      741.93     63.41 o 
 -14  12  -2      264.13      294.80     37.52 o 
 -12  12  -2       19.60       11.68     22.38 o 
 -10  12  -2      282.40      348.64     35.41 o 
  -8  12  -2     1778.24     1771.38     58.88 o 
  -6  12  -2     4227.95     4112.31    104.67 o 
  -4  12  -2     1473.31     1647.56     56.66 o 
  -2  12  -2       58.98       25.14     16.30 o 
   0  12  -2      392.46      317.55     28.19 o 
   2  12  -2     1986.26     2067.07     71.65 o 
   4  12  -2     3334.05     3386.02     90.82 o 
   6  12  -2     1688.43     1990.38     54.06 o 
   8  12  -2     1735.64     1529.51     50.19 o 
  10  12  -2      485.49      348.71     28.73 o 
  12  12  -2      571.49      651.74     36.64 o 
  14  12  -2     2177.26     2419.69    227.03 o 
  16  12  -2      948.66     1122.60     63.19 o 
  18  12  -2      401.73      440.57     46.19 o 
  20  12  -2       42.66       14.27     28.99 o 
 -15  13  -2      575.82      531.79     49.50 o 
 -13  13  -2      149.96      190.60     87.95 o 
 -11  13  -2       69.01      127.16     29.41 o 
  -9  13  -2      797.14      824.10     42.74 o 
  -7  13  -2     1297.64     1285.41     52.68 o 
  -5  13  -2     1712.21     2026.16     66.91 o 
  -3  13  -2      548.53      438.14     33.58 o 
  -1  13  -2      315.30      354.74     33.96 o 
   1  13  -2      967.82     1379.26     53.72 o 
   3  13  -2     2972.94     2714.12    120.51 o 
   5  13  -2     2174.00     1781.38     68.00 o 
   7  13  -2      196.60      201.30     57.27 o 
   9  13  -2      142.13       64.12     26.03 o 
  11  13  -2      625.47      547.18     46.19 o 
  13  13  -2     1081.54      874.75     57.50 o 
  15  13  -2      650.00      666.93     62.38 o 
  17  13  -2      345.89      314.54     58.29 o 
 -12  14  -2       42.00       83.86     47.04 o 
 -10  14  -2       52.71       57.27     42.95 o 
  -8  14  -2      885.97      800.43     83.86 o 
  -6  14  -2      585.63      664.74     52.66 o 
  -4  14  -2      920.04     1232.13     67.93 o 
  -2  14  -2      151.45      282.60     38.31 o 
   0  14  -2      208.06      224.94     37.84 o 
   2  14  -2     1183.26     1300.93     68.60 o 
   4  14  -2     2606.67     2708.22    104.01 o 
   6  14  -2      923.90     1208.78     67.15 o 
   8  14  -2      416.43      485.46     47.14 o 
  10  14  -2      138.23      133.16     31.94 o 
  12  14  -2      396.05      308.60     40.76 o 
  14  14  -2      942.85      818.14     94.09 o 
  -7  15  -2      518.98      668.83     83.86 o 
  -5  15  -2      880.05      947.53     63.64 o 
  -3  15  -2      154.79      163.22     50.11 o 
  -1  15  -2       21.73       72.50     32.52 o 
   1  15  -2      502.56      488.67     51.13 o 
   3  15  -2      981.78      983.89     65.70 o 
   5  15  -2      876.15      914.51     62.60 o 
   7  15  -2      290.75      244.75     40.19 o 
   9  15  -2      263.00      233.96     61.36 o 
 -29   1  -1       38.44       89.47     31.07 o 
 -27   1  -1      136.56      162.93     33.17 o 
 -25   1  -1        6.18        6.40     23.52 o 
 -23   1  -1        5.22       13.51     20.09 o 
 -21   1  -1     1805.83     1737.44     67.98 o 
 -19   1  -1      227.08      326.50     28.93 o 
 -17   1  -1       28.50       47.97      9.41 o 
 -15   1  -1     2638.29     2664.75     96.74 o 
 -13   1  -1     1078.85     1293.03     32.77 o 
 -11   1  -1     3740.82     3935.86     72.01 o 
  -9   1  -1       87.00       71.30      6.59 o 
  -7   1  -1     4037.66     4667.93     79.74 o 
  -5   1  -1     1742.04     1824.58     34.51 o 
  -3   1  -1      174.52      124.18      4.91 o 
  -1   1  -1     1079.27     1017.69     16.81 o 
   1   1  -1     1831.26     1932.72     50.30 o 
   3   1  -1     4915.05     5075.40     68.88 o 
   5   1  -1    86141.12    80610.91   1201.98 o 
   7   1  -1     1480.87     1451.45     22.42 o 
   9   1  -1     9052.04    10447.23    174.84 o 
  11   1  -1     1653.87     1740.51     36.61 o 
  13   1  -1      770.43      878.22     29.23 o 
  15   1  -1      297.61      317.27     15.29 o 
  17   1  -1      121.93       59.85     10.92 o 
  19   1  -1       27.49       -4.23      8.47 o 
  21   1  -1        0.74       -1.63     12.99 o 
  23   1  -1      397.97      380.65     23.49 o 
  25   1  -1       54.21       43.72     15.73 o 
  27   1  -1       13.15       38.53     19.26 o 
  29   1  -1        1.43       -7.44     36.82 o 
 -28   2  -1       92.47      128.68     33.78 o 
 -26   2  -1      196.02      250.52     35.41 o 
 -24   2  -1      673.67      590.10     43.39 o 
 -22   2  -1     1403.96     1480.85     62.90 o 
 -20   2  -1      655.32      690.53     41.87 o 
 -18   2  -1       48.91       13.48     11.11 o 
 -16   2  -1      134.25      153.70     12.99 o 
 -14   2  -1     1019.99      940.35     52.55 o 
 -12   2  -1     3476.09     3769.88     68.91 o 
 -10   2  -1     3269.41     3688.97     67.41 o 
  -8   2  -1      182.32      212.07     13.39 o 
  -6   2  -1     1725.32     1886.47     35.48 o 
  -4   2  -1     3487.53     3691.61     63.61 o 
  -2   2  -1     4724.54     4974.27     83.85 o 
   0   2  -1     9298.13     9839.97    143.40 o 
   2   2  -1     1478.75     1618.96     66.74 o 
   4   2  -1    52829.46    54295.51    783.67 o 
   6   2  -1      943.93      979.25     20.26 o 
   8   2  -1      117.89      174.05      7.17 o 
  10   2  -1     4816.72     5083.67     79.40 o 
  12   2  -1     7446.76     8224.27    125.17 o 
  14   2  -1     6674.55     6937.02    108.98 o 
  16   2  -1       14.45       26.01      5.75 o 
  18   2  -1     1064.56     1148.84     45.06 o 
  20   2  -1       96.30       56.27     12.51 o 
  22   2  -1       24.27       10.85     11.96 o 
  24   2  -1       12.98       40.73     14.50 o 
  26   2  -1       16.08        1.01     17.63 o 
  28   2  -1       90.82       49.09     21.35 o 
  30   2  -1        6.31       -4.45     24.46 o 
 -29   3  -1       11.62       32.73     30.87 o 
 -27   3  -1        1.60       27.75     26.73 o 
 -25   3  -1      102.77      134.35     28.93 o 
 -23   3  -1       18.55       20.88     20.93 o 
 -21   3  -1     1019.19     1095.52     52.66 o 
 -19   3  -1      729.58      952.71     36.66 o 
 -17   3  -1      252.78      195.39     19.99 o 
 -15   3  -1      472.45      408.92     33.30 o 
 -13   3  -1      853.74      764.05     28.34 o 
 -11   3  -1     1258.61     1303.46     30.36 o 
  -9   3  -1      410.58      420.90     14.36 o 
  -7   3  -1      953.96      971.16     79.12 o 
  -5   3  -1      503.41      620.10     15.52 o 
  -3   3  -1      556.95      499.30     13.18 o 
  -1   3  -1     2812.81     2491.11     44.98 o 
   1   3  -1    77510.65    72407.83   1255.71 o 
   3   3  -1    34216.29    37176.27    491.95 o 
   5   3  -1    44212.36    45097.07    651.24 o 
   7   3  -1      217.06      199.75      8.78 o 
   9   3  -1     1055.91     1109.69     26.87 o 
  11   3  -1     3012.48     3518.50     64.69 o 
  13   3  -1      217.66      277.50     13.16 o 
  15   3  -1      543.67      396.96     13.81 o 
  17   3  -1        8.48        4.09      9.74 o 
  19   3  -1       37.00        5.01      9.68 o 
  21   3  -1       82.75       91.55     14.76 o 
  23   3  -1     1330.55     1404.99     41.74 o 
  25   3  -1      323.40      437.12     31.38 o 
  27   3  -1       23.31        6.94     24.40 o 
  29   3  -1       21.98      -11.81     23.62 o 
 -28   4  -1        5.22       -0.31     28.17 o 
 -26   4  -1       11.28       48.75     25.91 o 
 -24   4  -1       43.45        5.21     22.38 o 
 -22   4  -1       16.15       26.86     21.55 o 
 -20   4  -1      571.98      610.15     25.88 o 
 -18   4  -1     1031.54      906.38     36.02 o 
 -16   4  -1       96.52       82.15     11.41 o 
 -14   4  -1      191.95       79.49     10.37 o 
 -12   4  -1     1737.01     1823.85     58.04 o 
 -10   4  -1       74.03       64.96      8.30 o 
  -8   4  -1     1525.60     1812.33     37.46 o 
  -6   4  -1     5933.89     6747.92    116.06 o 
  -4   4  -1       25.94        9.20      4.09 o 
  -2   4  -1      391.66      444.41     13.28 o 
   0   4  -1    16695.21    17962.39    293.72 o 
   2   4  -1     3669.57     4058.04     71.59 o 
   4   4  -1     9679.87    10470.93    156.92 o 
   6   4  -1    24673.90    26842.04    391.46 o 
   8   4  -1     2473.56     2690.44     50.11 o 
  10   4  -1       67.35       53.67      6.94 o 
  12   4  -1     2136.23     2403.36     48.21 o 
  14   4  -1       89.31      134.21      9.93 o 
  16   4  -1      392.29      368.68     16.07 o 
  18   4  -1      167.44      194.26     18.60 o 
  20   4  -1      392.25      511.20     28.44 o 
  22   4  -1     1445.29     1543.22     63.39 o 
  24   4  -1       46.68        2.85     17.54 o 
  26   4  -1        2.09       11.98     17.63 o 
  28   4  -1        2.90      -11.19     24.46 o 
 -27   5  -1       21.85       -5.51     31.70 o 
 -25   5  -1        7.18       12.33     25.03 o 
 -23   5  -1        6.90      -10.47     20.93 o 
 -21   5  -1        2.64       -2.33     20.93 o 
 -19   5  -1      217.10      203.32     19.13 o 
 -17   5  -1      280.58      273.03     17.22 o 
 -15   5  -1       71.32       33.09      9.58 o 
 -13   5  -1     1792.12     1796.88     41.81 o 
 -11   5  -1       11.64        8.79      7.05 o 
  -9   5  -1      190.75      146.56     10.81 o 
  -7   5  -1     3734.18     3696.23     69.46 o 
  -5   5  -1     1973.12     2294.23     45.20 o 
  -3   5  -1     1986.01     1793.71     36.51 o 
  -1   5  -1     2735.68     2773.91     52.05 o 
   1   5  -1     2772.29     2803.56     52.89 o 
   3   5  -1    17581.24    19451.72    318.14 o 
   5   5  -1    13313.71    16057.53    237.95 o 
   7   5  -1     9055.45     9392.15    166.50 o 
   9   5  -1      173.02      196.27     10.36 o 
  11   5  -1     1521.20     1922.98     40.24 o 
  13   5  -1      916.10      856.15     28.64 o 
  15   5  -1     1747.52     1995.55     44.22 o 
  17   5  -1      245.55      185.16     17.61 o 
  19   5  -1      161.04      199.28     19.78 o 
  21   5  -1      129.99      112.18     26.44 o 
  23   5  -1        0.88       -2.67     16.25 o 
  25   5  -1       36.36       10.83     24.46 o 
  27   5  -1       27.11       19.24     26.73 o 
  29   5  -1       11.44      -14.09     28.17 o 
 -26   6  -1       16.68      -12.96     25.91 o 
 -24   6  -1      139.01      149.42     39.88 o 
 -22   6  -1      167.53      259.35     87.95 o 
 -20   6  -1       17.29       15.60     16.11 o 
 -18   6  -1       95.31      108.95     14.76 o 
 -16   6  -1        5.93       28.06     10.55 o 
 -14   6  -1      812.48      595.81     27.16 o 
 -12   6  -1     1833.90     1788.93     42.04 o 
 -10   6  -1     2906.22     3055.10     61.02 o 
  -8   6  -1      800.44      824.26     23.95 o 
  -6   6  -1      506.33      718.67     21.17 o 
  -4   6  -1      238.52      263.34     14.84 o 
  -2   6  -1      475.00      309.90     17.72 o 
   0   6  -1     1106.29     1202.22     28.55 o 
   2   6  -1      207.99      236.07     12.44 o 
   4   6  -1     6236.81     6220.59    110.39 o 
   6   6  -1       17.75       18.90      5.02 o 
   8   6  -1      274.08      356.82     14.15 o 
  10   6  -1       88.37       80.77      8.46 o 
  12   6  -1       39.47        4.73      8.97 o 
  14   6  -1     1098.85      921.69     27.03 o 
  16   6  -1      382.97      398.07     22.78 o 
  18   6  -1     1783.34     1633.63     49.81 o 
  20   6  -1      427.71      498.86     94.09 o 
  22   6  -1      182.32      249.66     63.41 o 
  24   6  -1      315.57      179.33     32.52 o 
  26   6  -1       18.38       65.88     34.77 o 
  28   6  -1        3.16        8.52     25.91 o 
 -25   7  -1       24.44       44.28     28.82 o 
 -23   7  -1        4.18       21.66     24.46 o 
 -21   7  -1        5.12        3.66     17.29 o 
 -19   7  -1       54.21       73.99     18.47 o 
 -17   7  -1      143.46      196.09     17.89 o 
 -15   7  -1       31.87       26.06     10.55 o 
 -13   7  -1       32.86        4.77      9.03 o 
 -11   7  -1       54.11      100.72     17.12 o 
  -9   7  -1      126.60      100.96     11.18 o 
  -7   7  -1      397.58      325.49     16.04 o 
  -5   7  -1      454.46      416.31     19.88 o 
  -3   7  -1      842.37      787.46     23.03 o 
  -1   7  -1      560.46      728.21     22.03 o 
   1   7  -1      130.49       41.40      8.30 o 
   3   7  -1     3974.60     4397.48     82.30 o 
   5   7  -1     1179.30     1195.17     26.11 o 
   7   7  -1       87.44        5.25      6.43 o 
   9   7  -1       65.62       77.00     12.99 o 
  11   7  -1      335.25      212.13     13.25 o 
  13   7  -1      225.55      240.66     14.74 o 
  15   7  -1       45.69       24.70     11.95 o 
  17   7  -1      174.73      183.07     45.00 o 
  19   7  -1       38.04        0.61     19.48 o 
  21   7  -1      355.31      518.09     41.64 o 
  23   7  -1      212.31      175.47     31.43 o 
  25   7  -1       29.26        2.16     31.70 o 
  27   7  -1       88.03       60.34     30.37 o 
 -24   8  -1      166.38      176.09     33.96 o 
 -22   8  -1       29.31       11.47     26.59 o 
 -20   8  -1        9.32       11.46     16.45 o 
 -18   8  -1       99.25       22.96     16.11 o 
 -16   8  -1     1116.35     1326.52     53.43 o 
 -14   8  -1       86.34       87.34     13.66 o 
 -12   8  -1     1360.21     1577.12     42.51 o 
 -10   8  -1     4433.79     4379.46     85.08 o 
  -8   8  -1      425.88      464.82     20.21 o 
  -6   8  -1       29.22       15.90      8.40 o 
  -4   8  -1       43.70       -3.23      6.45 o 
  -2   8  -1      107.91       47.03      8.56 o 
   0   8  -1     1156.61     1079.48     29.74 o 
   2   8  -1      501.38      400.17     35.22 o 
   4   8  -1     1305.72     1026.46     84.14 o 
   6   8  -1      183.55      134.23      9.57 o 
   8   8  -1      104.05      140.51     12.88 o 
  10   8  -1     2695.25     3003.43     71.68 o 
  12   8  -1      206.02      429.51     24.64 o 
  14   8  -1        9.01        3.29     10.95 o 
  16   8  -1     1147.55     1148.00     56.25 o 
  18   8  -1      392.18      456.70     38.73 o 
  20   8  -1     1464.15     1369.47     64.65 o 
  22   8  -1      114.12      146.92     31.43 o 
  24   8  -1        8.29       27.61     27.03 o 
  26   8  -1       13.73       32.43     29.96 o 
 -23   9  -1       66.86       19.43     27.48 o 
 -21   9  -1       73.75      108.69     22.37 o 
 -19   9  -1      169.69      229.99     26.75 o 
 -17   9  -1      163.73      122.85     20.84 o 
 -15   9  -1     2073.90     2087.56     58.45 o 
 -13   9  -1     3199.33     3429.43     73.84 o 
 -11   9  -1        5.71       15.46     11.35 o 
  -9   9  -1     3589.42     3447.73     72.53 o 
  -7   9  -1     1296.63     1406.46     44.58 o 
  -5   9  -1     1137.35     1142.05     39.28 o 
  -3   9  -1       61.88       99.20     12.40 o 
  -1   9  -1      169.90      118.00     12.82 o 
   1   9  -1     3426.86     3634.65     74.03 o 
   3   9  -1     1673.16     1564.54     62.22 o 
   5   9  -1      108.49       52.09     10.55 o 
   7   9  -1      382.70      416.93     20.36 o 
   9   9  -1       64.47       34.82     13.38 o 
  11   9  -1      390.41      533.66     28.28 o 
  13   9  -1      415.33      752.43     77.56 o 
  15   9  -1     1096.99      880.03     37.82 o 
  17   9  -1      529.40      500.91     74.66 o 
  19   9  -1      474.93      551.29     43.67 o 
  21   9  -1       99.87       99.28     28.17 o 
  23   9  -1       15.77       50.71     27.51 o 
  25   9  -1       96.03      125.16     58.29 o 
 -22  10  -1       10.01        2.05     36.82 o 
 -20  10  -1        3.44       -3.47     23.83 o 
 -18  10  -1       20.89       18.69     21.48 o 
 -16  10  -1      300.17      331.54     39.97 o 
 -14  10  -1      435.08      316.94     22.54 o 
 -12  10  -1      314.31      286.24     23.00 o 
 -10  10  -1      360.03      441.74     23.90 o 
  -8  10  -1     1341.04     1440.23     47.83 o 
  -6  10  -1       10.34       32.15     11.67 o 
  -4  10  -1       34.94       12.62     12.04 o 
  -2  10  -1     2129.72     1873.67     56.58 o 
   0  10  -1      273.50      172.06     15.27 o 
   2  10  -1      209.78      145.61     14.73 o 
   4  10  -1       46.21       15.44     10.07 o 
   6  10  -1      306.87      489.65     27.75 o 
   8  10  -1      287.54      330.24     20.36 o 
  10  10  -1        6.88       -6.83     13.65 o 
  12  10  -1      324.32      426.78     31.50 o 
  14  10  -1      357.58      395.07     55.03 o 
  16  10  -1      340.04      389.49     38.14 o 
  18  10  -1      564.76      539.93     44.21 o 
  20  10  -1      631.03      533.81     46.68 o 
  22  10  -1        0.38       14.16     27.95 o 
  24  10  -1        2.91       -9.84     56.25 o 
 -21  11  -1       24.37       41.48     28.17 o 
 -19  11  -1       36.25       83.86     28.93 o 
 -17  11  -1       17.20       18.04     23.57 o 
 -15  11  -1      392.67      570.12     43.32 o 
 -13  11  -1      827.16      878.08     41.61 o 
 -11  11  -1      934.91     1116.27     43.34 o 
  -9  11  -1      365.86      427.23     28.62 o 
  -7  11  -1      447.88      437.63     35.66 o 
  -5  11  -1      253.72      228.23     21.89 o 
  -3  11  -1      234.38      272.11     24.57 o 
  -1  11  -1      557.90      571.05     31.38 o 
   1  11  -1       45.58        3.02     14.73 o 
   3  11  -1        6.78       -5.13     11.22 o 
   5  11  -1      110.47      113.41     15.02 o 
   7  11  -1       38.13       35.84     12.44 o 
   9  11  -1        9.85       30.12     15.33 o 
  11  11  -1       41.92       42.58     22.57 o 
  13  11  -1       16.48       -6.66     16.54 o 
  15  11  -1        7.69        6.14     21.55 o 
  17  11  -1       26.33       65.45     32.73 o 
  19  11  -1       62.11       41.22     27.51 o 
  21  11  -1       14.55      -13.98     27.96 o 
 -18  12  -1       15.43      -11.40     23.83 o 
 -16  12  -1      245.39      251.88     40.91 o 
 -14  12  -1      281.54      293.80     36.69 o 
 -12  12  -1      344.28      240.62     27.02 o 
 -10  12  -1      315.70      288.32     27.54 o 
  -8  12  -1       11.10       14.78     25.92 o 
  -6  12  -1       93.68      119.26     20.37 o 
  -4  12  -1      687.02      699.85     59.70 o 
  -2  12  -1      271.48      285.73     26.13 o 
   0  12  -1      127.03       98.26     20.01 o 
   2  12  -1      203.59      165.88     23.09 o 
   4  12  -1      376.78      362.81     29.21 o 
   6  12  -1      961.91      876.70     40.63 o 
   8  12  -1       39.93       21.10     15.35 o 
  10  12  -1       31.95        2.52     16.03 o 
  12  12  -1      411.34      287.92     27.31 o 
  14  12  -1      229.95      185.78     32.42 o 
  16  12  -1       72.30       60.34     52.16 o 
  18  12  -1       21.27        5.97     27.03 o 
  20  12  -1       26.64       25.31     28.82 o 
 -15  13  -1       41.75       27.20     26.49 o 
 -13  13  -1      134.32      188.09     33.41 o 
 -11  13  -1       47.81      101.08     23.42 o 
  -9  13  -1        7.67       13.18     18.65 o 
  -7  13  -1       26.32       10.01     18.08 o 
  -5  13  -1      182.17      238.73     37.84 o 
  -3  13  -1      403.47      564.16     46.28 o 
  -1  13  -1      540.62      467.30     44.09 o 
   1  13  -1       66.10       45.11     26.49 o 
   3  13  -1       57.49       80.79     35.79 o 
   5  13  -1     1608.13     1501.18     70.69 o 
   7  13  -1      298.55      262.51     34.62 o 
   9  13  -1       38.14       61.71     25.03 o 
  11  13  -1       30.49       -9.63     22.38 o 
  13  13  -1      216.49      197.19     32.89 o 
  15  13  -1        1.80      -10.77     21.55 o 
  17  13  -1        2.35       -6.67     26.47 o 
 -12  14  -1        2.33      -16.36     32.73 o 
 -10  14  -1        1.45       37.76     27.95 o 
  -8  14  -1      191.58      206.61     36.86 o 
  -6  14  -1       50.27       49.09     27.48 o 
  -4  14  -1       10.44       -2.73     23.83 o 
  -2  14  -1      306.20      430.11     44.76 o 
   0  14  -1      243.95      184.14     34.62 o 
   2  14  -1        5.95       56.35     28.49 o 
   4  14  -1       90.09       84.76     42.95 o 
   6  14  -1      527.74      496.49     52.16 o 
   8  14  -1       25.94       30.33     25.03 o 
  10  14  -1      138.93      199.45     35.24 o 
  12  14  -1       68.71      177.94     34.35 o 
  14  14  -1       47.76       61.36     49.09 o 
  -9  15  -1      275.40      233.17     61.36 o 
  -7  15  -1      267.14      342.33     45.40 o 
  -5  15  -1       12.33       25.02     28.17 o 
  -3  15  -1      135.59      115.48     50.11 o 
  -1  15  -1       73.36      116.16     34.62 o 
   1  15  -1       50.16       21.75     27.37 o 
   3  15  -1        5.12        1.02     27.48 o 
   5  15  -1       85.32       63.96     40.91 o 
   7  15  -1      731.95      759.92    106.36 o 
   9  15  -1        5.13      -13.51     27.03 o 
 -30   0   0      120.10      118.63     49.09 o 
 -28   0   0      145.52      224.99     53.18 o 
 -26   0   0      431.68      423.39     57.27 o 
 -24   0   0      322.35      351.80     51.13 o 
 -22   0   0     6172.08     7381.66    274.08 o 
 -20   0   0     7187.29     7328.48    261.80 o 
 -18   0   0     1905.18     1487.48     50.12 o 
 -16   0   0     2414.24     2470.78     92.04 o 
 -14   0   0     6773.28     7257.36    179.06 o 
 -12   0   0      951.51      706.18     27.03 o 
 -10   0   0     6363.11     6388.11    152.45 o 
  -8   0   0    14055.46    14438.29    334.01 o 
  -6   0   0    12007.07    12171.56    280.53 o 
  -4   0   0      408.81      293.61     27.61 o 
  -2   0   0    79534.42    61164.07   2020.80 o 
   2   0   0    79654.30    62914.89   2020.80 o 
   4   0   0      650.03      304.88     11.57 o 
   6   0   0    12019.95    12251.24    283.47 o 
   8   0   0    13751.72    14602.01    338.43 o 
  10   0   0     6394.73     6238.87    154.75 o 
  12   0   0     1152.04      704.42     29.66 o 
  14   0   0     6856.00     7437.29    183.68 o 
  16   0   0     2412.45     2340.55     79.77 o 
  18   0   0     1796.13     1418.78     53.45 o 
  20   0   0     7119.17     6619.91    208.63 o 
  22   0   0     6316.31     6971.72    212.72 o 
  24   0   0      341.19      412.60     47.04 o 
  26   0   0      400.10      437.70     55.22 o 
  28   0   0      148.87      231.12     49.09 o 
  30   0   0      148.36      153.40     49.09 o 
 -29   1   0      327.47      505.27     48.43 o 
 -27   1   0      106.75      100.81     30.27 o 
 -25   1   0     1459.97     1576.33     85.90 o 
 -23   1   0     3135.17     2759.33     93.28 o 
 -21   1   0     7041.47     7149.14    260.78 o 
 -19   1   0     3414.19     3508.08    136.02 o 
 -17   1   0        2.77        2.12      6.61 o 
 -15   1   0     1231.05     1294.20     39.56 o 
 -13   1   0     6790.72     7067.59    120.74 o 
 -11   1   0    11994.46    11095.32    185.78 o 
  -9   1   0     8311.14     7763.29    130.31 o 
  -7   1   0    29685.57    31239.82    501.25 o 
  -5   1   0     1050.98      921.74     18.60 o 
  -3   1   0    12444.23    13599.18    254.64 o 
  -1   1   0   132030.00    92709.08   3246.36 o 
   1   1   0   132142.70    92871.55   4031.67 o 
   3   1   0    12505.30    13686.99    197.93 o 
   5   1   0      964.59      929.08     18.90 o 
   7   1   0    29690.68    31185.26    505.40 o 
   9   1   0     8402.29     7801.19    132.42 o 
  11   1   0    11694.72    11273.06    188.68 o 
  13   1   0     6865.44     6984.05    123.72 o 
  15   1   0     1292.63     1259.27     38.08 o 
  17   1   0       11.10        0.14      8.08 o 
  19   1   0     3420.68     3323.05     80.78 o 
  21   1   0     6954.12     7152.09    133.16 o 
  23   1   0     3051.30     2623.59     62.35 o 
  25   1   0     1401.73     1705.86     56.66 o 
  27   1   0      107.09      114.90     40.91 o 
  29   1   0      313.60      473.22     45.40 o 
 -30   2   0      112.19      151.30     35.41 o 
 -28   2   0      232.20      419.48     43.95 o 
 -26   2   0      146.76      202.04     32.52 o 
 -24   2   0      618.74      875.89     51.21 o 
 -22   2   0     3862.30     3744.37    117.87 o 
 -20   2   0     2328.64     2544.33     85.29 o 
 -18   2   0      622.70      558.52     26.55 o 
 -16   2   0      644.49      805.64     40.93 o 
 -14   2   0    10100.78    10337.17    205.80 o 
 -12   2   0    16578.59    16682.36    318.39 o 
 -10   2   0     5579.63     4517.10     96.03 o 
  -8   2   0    13344.87    15190.19    287.72 o 
  -6   2   0     2227.80     2242.57     41.91 o 
  -4   2   0     5854.88     6233.34    102.77 o 
  -2   2   0    65681.67    61917.96   1131.67 o 
   0   2   0    42683.48    42079.66   1422.75 o 
   2   2   0    65688.41    61180.61   1441.41 o 
   4   2   0     5813.19     6027.97    102.50 o 
   6   2   0     2197.74     2257.71     42.10 o 
   8   2   0    13505.27    15198.04    222.59 o 
  10   2   0     5571.17     4738.39     73.78 o 
  12   2   0    16604.38    16582.47    245.22 o 
  14   2   0    10268.37    10360.13    157.09 o 
  16   2   0      657.48      737.29     27.29 o 
  18   2   0      647.28      536.57     22.32 o 
  20   2   0     2321.65     2530.81     57.71 o 
  22   2   0     3921.94     3889.99     97.72 o 
  24   2   0      679.05      819.98     38.97 o 
  26   2   0      160.56      204.41     41.43 o 
  28   2   0      233.21      469.01     55.22 o 
  30   2   0      144.09       45.20     36.82 o 
 -29   3   0      622.05      468.92     66.47 o 
 -27   3   0      186.20      254.01     48.07 o 
 -25   3   0      823.44      753.65    106.36 o 
 -23   3   0     1515.73     1576.44     66.48 o 
 -21   3   0     7738.90     8129.35    336.46 o 
 -19   3   0     3454.97     2835.77     71.79 o 
 -17   3   0       83.15       45.87     11.91 o 
 -15   3   0     8960.88     8702.42    196.57 o 
 -13   3   0    20890.69    21817.20    361.48 o 
 -11   3   0    21873.91    22460.27    368.79 o 
  -9   3   0    21311.29    22393.43    366.10 o 
  -7   3   0      466.75      378.17     17.35 o 
  -5   3   0     9798.66    10490.93    174.09 o 
  -3   3   0    19989.80    22138.19    408.97 o 
  -1   3   0    30681.38    30769.72    728.15 o 
   1   3   0    31109.96    30462.61    639.15 o 
   3   3   0    20305.91    21739.75    316.83 o 
   5   3   0     9752.25    10521.94    174.08 o 
   7   3   0      567.89      429.00     16.38 o 
   9   3   0    20856.50    22475.46    365.54 o 
  11   3   0    21811.35    22581.37    368.30 o 
  13   3   0    20954.04    22078.85    322.82 o 
  15   3   0     8886.59     8705.26    135.44 o 
  17   3   0      116.50       39.79      7.79 o 
  19   3   0     3368.42     2903.99     63.06 o 
  21   3   0     7673.63     8134.96    149.43 o 
  23   3   0     1505.79     1560.49     70.36 o 
  25   3   0      776.87      806.65     57.07 o 
  27   3   0      196.20      198.64     26.36 o 
  29   3   0      611.39      530.63     47.66 o 
 -28   4   0        4.76        0.06     26.49 o 
 -26   4   0      755.71      912.79     94.09 o 
 -24   4   0     2225.79     2236.81     86.74 o 
 -22   4   0      483.84      584.47     31.24 o 
 -20   4   0    11135.66    11277.91    379.69 o 
 -18   4   0      513.25      384.31     19.61 o 
 -16   4   0     2039.93     1889.20     44.03 o 
 -14   4   0    15849.09    16302.81    394.01 o 
 -12   4   0    30170.29    30595.31    498.48 o 
 -10   4   0    19068.24    19866.28    324.18 o 
  -8   4   0    19285.42    21808.96    355.96 o 
  -6   4   0       10.86       27.90      5.56 o 
  -4   4   0       59.95       38.36      8.18 o 
  -2   4   0     4132.16     4688.19     80.76 o 
   0   4   0     9090.14     9061.91    150.58 o 
   2   4   0     4024.49     4670.99     81.22 o 
   4   4   0       98.03       29.22      5.17 o 
   6   4   0       12.44       18.17      4.79 o 
   8   4   0    19294.06    21778.34    356.02 o 
  10   4   0    19263.94    19516.43    323.58 o 
  12   4   0    30116.38    30531.31    497.98 o 
  14   4   0    15861.27    17169.09    279.62 o 
  16   4   0     2029.56     1876.76     42.39 o 
  18   4   0      547.06      373.45     23.38 o 
  20   4   0    11050.95    11621.73    249.71 o 
  22   4   0      649.21      498.80     40.92 o 
  24   4   0     2276.03     2254.49    111.72 o 
  26   4   0      757.60      976.74     44.28 o 
  28   4   0        1.30       73.79     28.17 o 
 -27   5   0      200.07      183.13     33.96 o 
 -25   5   0     1578.28     1784.77     99.20 o 
 -23   5   0     2467.71     2216.85     83.08 o 
 -21   5   0     4029.83     3724.88     90.37 o 
 -19   5   0     4918.97     5197.93    215.81 o 
 -17   5   0      262.97      274.71     17.03 o 
 -15   5   0     4331.53     3958.44     77.39 o 
 -13   5   0    15254.50    16356.35    275.05 o 
 -11   5   0     9934.37     9828.15    168.97 o 
  -9   5   0    20919.88    20748.50    338.47 o 
  -7   5   0      756.33      547.09     17.87 o 
  -5   5   0      753.42      633.04     22.42 o 
  -3   5   0     7439.95     7439.29    125.75 o 
  -1   5   0     3708.87     2865.75     53.11 o 
   1   5   0     3464.20     2880.75     53.62 o 
   3   5   0     7338.51     7378.47    126.79 o 
   5   5   0      779.35      614.20     17.04 o 
   7   5   0      707.15      586.21     17.37 o 
   9   5   0    20964.79    20342.66    337.69 o 
  11   5   0     9912.78     9864.97    168.39 o 
  13   5   0    15265.18    16468.64    274.50 o 
  15   5   0     4372.50     3922.73     76.40 o 
  17   5   0      289.51      308.54     22.19 o 
  19   5   0     4954.47     5223.99    264.87 o 
  21   5   0     3955.26     3580.27     91.58 o 
  23   5   0     2395.50     2164.97     75.44 o 
  25   5   0     1533.44     1800.31     77.23 o 
  27   5   0      210.49      158.38     34.77 o 
 -28   6   0       32.94      -11.90     28.17 o 
 -26   6   0      639.90      561.10     76.70 o 
 -24   6   0     1152.17     1298.31     65.79 o 
 -22   6   0     1724.84     1900.86    103.29 o 
 -20   6   0     7003.18     7054.50    131.09 o 
 -18   6   0     3496.81     3066.45    102.74 o 
 -16   6   0      247.75      174.52     15.36 o 
 -14   6   0     5163.52     5318.47    122.81 o 
 -12   6   0    10770.00    10269.67    176.64 o 
 -10   6   0    17450.96    17389.96    292.99 o 
  -8   6   0     5999.79     5802.05    105.83 o 
  -6   6   0       52.94       14.32      7.09 o 
  -4   6   0     3885.20     3877.80     83.02 o 
  -2   6   0    25132.34    27064.71    465.27 o 
   0   6   0    46749.09    51959.17    837.28 o 
   2   6   0    25291.61    27140.45    441.96 o 
   4   6   0     3897.20     3805.80     63.19 o 
   6   6   0       51.72       22.21      5.49 o 
   8   6   0     6006.87     6039.03    105.67 o 
  10   6   0    17354.32    17785.63    292.37 o 
  12   6   0    10810.66    10097.17    175.24 o 
  14   6   0     5198.87     5336.79     98.94 o 
  16   6   0      220.25      172.93     13.93 o 
  18   6   0     3511.93     3113.18     79.22 o 
  20   6   0     6959.18     6856.44    265.25 o 
  22   6   0     1836.67     1831.98    134.99 o 
  24   6   0     1133.36     1413.32     67.24 o 
  26   6   0      638.53      590.74     67.50 o 
  28   6   0       28.74       71.13     32.52 o 
 -27   7   0      273.18      321.03     42.65 o 
 -25   7   0     1237.02     1103.17     62.19 o 
 -23   7   0      976.74     1086.08     57.11 o 
 -21   7   0     1520.08     1577.87     53.76 o 
 -19   7   0     7217.67     6683.52    126.21 o 
 -17   7   0     1691.60     1873.62     47.51 o 
 -15   7   0      181.87      229.17     16.85 o 
 -13   7   0     7869.40     7755.35    239.30 o 
 -11   7   0    11379.70    10792.63    188.42 o 
  -9   7   0    12560.63    13029.79    222.65 o 
  -7   7   0     2870.34     2611.39     66.72 o 
  -5   7   0     2943.78     2752.11     64.15 o 
  -3   7   0     6066.08     6011.92    105.20 o 
  -1   7   0     7198.59     6185.57    109.08 o 
   1   7   0     6861.39     6100.87    109.61 o 
   3   7   0     5888.16     5827.35    153.47 o 
   5   7   0     2957.08     2676.28     48.09 o 
   7   7   0     2742.39     2563.38     52.81 o 
   9   7   0    12697.32    13166.25    221.53 o 
  11   7   0    11339.13    10967.66    187.27 o 
  13   7   0     7857.03     7965.73    140.40 o 
  15   7   0      168.73      207.97     15.22 o 
  17   7   0     1705.69     1871.29     71.32 o 
  19   7   0     7184.46     6472.77    203.51 o 
  21   7   0     1537.06     1418.40     66.96 o 
  23   7   0      994.05     1023.57     58.24 o 
  25   7   0     1217.91     1233.18     65.79 o 
  27   7   0      273.36      282.52     41.27 o 
 -26   8   0      161.79      239.33     96.13 o 
 -24   8   0      807.70      935.88     56.40 o 
 -22   8   0      677.54      692.53     48.43 o 
 -20   8   0      893.18      905.18     56.19 o 
 -18   8   0     1234.91     1125.16     36.66 o 
 -16   8   0       15.16       11.11     11.59 o 
 -14   8   0       11.52       37.71     11.59 o 
 -12   8   0     6956.58     5930.29    296.40 o 
 -10   8   0     5427.72     5442.49    103.02 o 
  -8   8   0     3366.46     3556.77    120.98 o 
  -6   8   0       37.14       80.54     12.56 o 
  -4   8   0     3133.41     3357.39     75.38 o 
  -2   8   0     7636.96     8005.90    141.18 o 
   0   8   0    12490.76    11898.93    202.95 o 
   2   8   0     7391.92     8100.14    142.11 o 
   4   8   0     3124.60     3479.43     85.26 o 
   6   8   0       16.89       66.96      8.21 o 
   8   8   0     3509.34     3592.54     76.76 o 
  10   8   0     5579.36     5451.40    101.20 o 
  12   8   0     6776.68     6128.79    130.51 o 
  14   8   0       84.89       12.31     16.38 o 
  16   8   0       26.37       -1.51     19.43 o 
  18   8   0     1244.55     1075.13     56.18 o 
  20   8   0      896.04      975.62    170.79 o 
  22   8   0      724.73      667.56     49.50 o 
  24   8   0      808.85      730.31     54.45 o 
  26   8   0      166.85      217.65     39.60 o 
 -25   9   0      773.34      731.08     54.90 o 
 -23   9   0      680.24      559.17     86.93 o 
 -21   9   0      735.80      705.31     40.57 o 
 -19   9   0     1372.41     1466.08     53.11 o 
 -17   9   0       23.33       35.49     14.10 o 
 -15   9   0      224.91      238.54     19.55 o 
 -13   9   0      573.06      753.13     29.32 o 
 -11   9   0    12589.74    12747.19    222.56 o 
  -9   9   0     8120.49     7897.48    193.07 o 
  -7   9   0     1518.26     1090.75     32.31 o 
  -5   9   0        2.30        5.48     10.19 o 
  -3   9   0     2455.69     2336.56     52.55 o 
  -1   9   0     7485.96     7510.77    134.51 o 
   1   9   0     7490.21     7500.98    134.92 o 
   3   9   0     2385.60     2304.92     51.42 o 
   5   9   0       11.74        0.29      6.50 o 
   7   9   0     1435.19     1121.31     38.01 o 
   9   9   0     7965.24     8080.16    177.17 o 
  11   9   0    12419.60    12979.14    385.52 o 
  13   9   0      616.88      764.33     34.39 o 
  15   9   0      217.46      270.01     23.90 o 
  17   9   0       40.21       28.96     22.38 o 
  19   9   0     1340.85     1458.07    108.40 o 
  21   9   0      775.63      658.60     49.13 o 
  23   9   0      693.62      564.24     50.06 o 
  25   9   0      754.72      813.40     59.38 o 
 -22  10   0      644.79      871.70    104.31 o 
 -20  10   0     1478.63     1253.24     51.56 o 
 -18  10   0      191.17      122.69     22.37 o 
 -16  10   0      137.91      206.57     31.29 o 
 -14  10   0     2425.95     2588.19    112.48 o 
 -12  10   0     4733.92     4508.71     97.13 o 
 -10  10   0     8375.81     8144.98    150.05 o 
  -8  10   0     4205.90     4763.78     95.55 o 
  -6  10   0      202.59      202.75     26.45 o 
  -4  10   0       48.51       62.13     13.80 o 
  -2  10   0     4323.34     4482.49    102.70 o 
   0  10   0    13562.65    12447.54    216.20 o 
   2  10   0     4340.43     4323.66     86.75 o 
   4  10   0       58.90       55.50     11.31 o 
   6  10   0      202.81      223.99     17.12 o 
   8  10   0     4334.92     4886.95    117.78 o 
  10  10   0     8437.10     8235.44    208.47 o 
  12  10   0     4666.51     4621.47    145.83 o 
  14  10   0     2466.18     2582.42     72.41 o 
  16  10   0      140.17      157.62     72.61 o 
  18  10   0      152.63      109.42     28.82 o 
  20  10   0     1467.72     1211.16     65.22 o 
  22  10   0      668.86      914.48     59.69 o 
 -21  11   0     1048.43      934.28     59.24 o 
 -19  11   0      222.63      206.76     33.78 o 
 -17  11   0       56.72        9.57     22.38 o 
 -15  11   0      962.30      980.72     60.03 o 
 -13  11   0     3187.95     3360.75     76.63 o 
 -11  11   0     3220.79     2930.92     96.85 o 
  -9  11   0      419.84      363.01     23.91 o 
  -7  11   0     1148.36     1261.71     45.13 o 
  -5  11   0       40.72       55.70     15.55 o 
  -3  11   0     1529.75     1903.78     63.74 o 
  -1  11   0     8134.69     8296.56    176.69 o 
   1  11   0     8102.32     8123.19    176.27 o 
   3  11   0     1548.67     1867.61     87.21 o 
   5  11   0       59.82       39.11     11.81 o 
   7  11   0     1112.11     1076.66     72.02 o 
   9  11   0      471.42      430.83     28.02 o 
  11  11   0     3133.00     2920.33    133.92 o 
  13  11   0     3203.74     3426.71    197.48 o 
  15  11   0      980.97      961.63     55.91 o 
  17  11   0       60.09       52.50     25.55 o 
  19  11   0      213.62      238.94     37.82 o 
  21  11   0     1008.18     1017.86     64.65 o 
 -18  12   0       90.27       55.33     26.73 o 
 -16  12   0      169.76      248.82     34.35 o 
 -14  12   0      470.99      603.73     35.92 o 
 -12  12   0     1793.54     1781.41     80.53 o 
 -10  12   0     1528.87     1613.16     55.48 o 
  -8  12   0      748.60      675.37     40.59 o 
  -6  12   0        8.23       -1.08     15.05 o 
  -4  12   0      606.23      645.47     35.13 o 
  -2  12   0     2678.39     2355.21     69.40 o 
   0  12   0     2269.08     2101.86     80.95 o 
   2  12   0     2710.62     2339.36    115.56 o 
   4  12   0      606.08      750.31     47.66 o 
   6  12   0       15.22       -5.24     18.04 o 
   8  12   0      774.85      613.32     95.11 o 
  10  12   0     1494.65     1584.98     57.33 o 
  12  12   0     1798.94     1742.09     59.81 o 
  14  12   0      542.57      557.64     72.61 o 
  16  12   0      161.91      232.82     34.88 o 
  18  12   0      102.97      131.17     31.43 o 
 -17  13   0       18.66        0.00     38.86 o 
 -15  13   0       54.75      -15.34     30.68 o 
 -13  13   0      262.19      386.75     39.60 o 
 -11  13   0      627.57      751.30     52.66 o 
  -9  13   0     1956.58     2262.97    252.60 o 
  -7  13   0       72.29      119.00     50.11 o 
  -5  13   0      238.47      164.75     31.82 o 
  -3  13   0      781.14     1071.20     60.34 o 
  -1  13   0     4742.64     4568.39    144.63 o 
   1  13   0     4766.23     4859.91    147.33 o 
   3  13   0      763.77     1094.93     61.15 o 
   5  13   0      233.75      227.52     34.35 o 
   7  13   0       76.02      150.89     49.09 o 
   9  13   0     1989.11     2159.56    155.45 o 
  11  13   0      630.70      834.42     54.99 o 
  13  13   0      315.90      361.17     40.76 o 
  15  13   0       67.07       -4.09     38.86 o 
  17  13   0       21.94       87.55     31.78 o 
 -14  14   0       76.89       26.59     45.00 o 
 -12  14   0      250.36      313.78     39.28 o 
 -10  14   0      581.75      551.32     49.11 o 
  -8  14   0      217.39      215.30     34.71 o 
  -6  14   0       27.48       11.25     24.59 o 
  -4  14   0      830.58      968.92     78.75 o 
  -2  14   0      706.30      700.08     53.45 o 
   0  14   0     4121.06     2963.92    178.97 o 
   2  14   0      737.28      708.49     58.29 o 
   4  14   0      813.93      922.40    114.54 o 
   6  14   0       28.04       48.98     27.37 o 
   8  14   0      243.57      238.57     36.86 o 
  10  14   0      575.48      529.70     48.16 o 
  12  14   0      234.38      221.97     36.35 o 
  14  14   0      109.48      151.36     59.32 o 
  -9  15   0      483.39      512.84     69.54 o 
  -7  15   0      481.84      335.58     43.32 o 
  -5  15   0      274.26      165.71     36.07 o 
  -3  15   0      421.07      478.09     62.38 o 
  -1  15   0      892.29     1238.66    293.51 o 
   1  15   0      874.81     1008.91     66.53 o 
   3  15   0      423.86      468.33     49.76 o 
   5  15   0      269.95      204.59     38.33 o 
   7  15   0      482.21      391.23     69.54 o 
   9  15   0      501.85      540.32     52.06 o 
 -29   1   1        1.10      -13.02     26.03 o 
 -27   1   1       13.25       27.35     25.28 o 
 -25   1   1       54.12       37.84     23.14 o 
 -23   1   1      398.86      396.04     45.00 o 
 -21   1   1        1.16       13.78     16.59 o 
 -19   1   1       24.37       28.90     17.39 o 
 -17   1   1      117.28       71.55     19.29 o 
 -15   1   1      299.47      270.31     14.17 o 
 -13   1   1      770.02      927.22     21.37 o 
 -11   1   1     1654.37     1735.72     33.84 o 
  -9   1   1     9055.39    10412.79    171.95 o 
  -7   1   1     1482.33     1471.64     33.27 o 
  -5   1   1    86131.73    79518.18   1488.96 o 
  -3   1   1     4918.29     5133.84     74.99 o 
  -1   1   1     1832.17     1868.99     38.17 o 
   1   1   1     1075.53     1040.87     17.00 o 
   3   1   1      175.79      144.52      7.09 o 
   5   1   1     1747.05     1942.38     35.00 o 
   7   1   1     4035.29     4580.30    119.86 o 
   9   1   1       86.76       73.17      9.45 o 
  11   1   1     3736.24     4046.23     73.60 o 
  13   1   1     1078.06     1333.29     32.15 o 
  15   1   1     2641.29     2553.49     72.92 o 
  17   1   1       26.66       23.69     10.15 o 
  19   1   1      227.85      249.17     17.79 o 
  21   1   1     1805.12     1715.47     47.96 o 
  23   1   1        5.95       -3.48     14.93 o 
  25   1   1        7.37       13.00     20.09 o 
  27   1   1      137.44      190.05     31.72 o 
  29   1   1       38.34       54.88     32.73 o 
 -30   2   1        7.52       -1.89     27.95 o 
 -28   2   1       89.95       47.37     27.37 o 
 -26   2   1       15.98      -10.12     20.25 o 
 -24   2   1       12.63       48.65     23.83 o 
 -22   2   1       21.64        3.85     31.70 o 
 -20   2   1       95.01       73.83     18.64 o 
 -18   2   1     1072.05     1185.77     37.31 o 
 -16   2   1       16.69       20.45      8.93 o 
 -14   2   1     6671.54     7086.57    142.76 o 
 -12   2   1     7440.84     8189.96    162.85 o 
 -10   2   1     4811.31     5185.50    104.23 o 
  -8   2   1      113.52      177.98      9.63 o 
  -6   2   1      925.80      959.00     24.50 o 
  -4   2   1    52852.14    55119.36   1041.49 o 
  -2   2   1     1480.70     1519.27     69.54 o 
   0   2   1     9299.34     9771.53    159.72 o 
   2   2   1     4718.10     5017.61     84.11 o 
   4   2   1     3488.21     3637.90     72.03 o 
   6   2   1     1716.18     1812.09     35.73 o 
   8   2   1      182.88      198.15      9.58 o 
  10   2   1     3272.58     3717.28     68.20 o 
  12   2   1     3482.47     3678.43     70.50 o 
  14   2   1     1010.16      895.32     26.26 o 
  16   2   1      135.29      166.57     13.66 o 
  18   2   1       48.10       14.35     10.90 o 
  20   2   1      654.24      773.74     28.22 o 
  22   2   1     1402.58     1456.05     50.37 o 
  24   2   1      674.82      635.18     35.02 o 
  26   2   1      195.10      243.40     33.17 o 
  28   2   1       95.20      132.98     31.82 o 
 -29   3   1       22.37       -1.88     26.73 o 
 -27   3   1       22.26       28.19     26.73 o 
 -25   3   1      324.02      354.96     38.31 o 
 -23   3   1     1331.79     1392.01     83.86 o 
 -21   3   1       78.63       75.68     21.69 o 
 -19   3   1       26.82        0.79     11.38 o 
 -17   3   1        4.75       -0.47      9.53 o 
 -15   3   1      541.88      393.24     19.85 o 
 -13   3   1      215.65      282.21     15.93 o 
 -11   3   1     3008.95     3431.92     65.13 o 
  -9   3   1     1061.28     1141.52     30.77 o 
  -7   3   1      198.47      180.17      8.83 o 
  -5   3   1    44251.63    45772.26    842.17 o 
  -3   3   1    34233.94    37455.54    688.84 o 
  -1   3   1    77491.58    71537.29   2028.10 o 
   1   3   1     2787.37     2531.92     44.44 o 
   3   3   1      552.63      495.92     20.96 o 
   5   3   1      501.49      639.65     16.04 o 
   7   3   1      943.67      893.24     21.61 o 
   9   3   1      412.76      447.28     14.73 o 
  11   3   1     1255.35     1321.41     35.43 o 
  13   3   1      831.85      772.51     22.66 o 
  15   3   1      469.83      475.55     16.11 o 
  17   3   1      262.07      165.66     11.70 o 
  19   3   1      728.93      925.49     30.78 o 
  21   3   1     1017.63     1083.57     42.08 o 
  23   3   1       20.29        6.65     16.11 o 
  25   3   1      104.89      132.18     24.29 o 
  27   3   1        0.52       30.68     24.59 o 
  29   3   1       11.67      -12.64     25.28 o 
 -28   4   1        3.17       -8.18     26.73 o 
 -26   4   1        2.07       42.57     26.73 o 
 -24   4   1       44.46       45.18     18.00 o 
 -22   4   1     1444.34     1533.22     50.93 o 
 -20   4   1      387.33      475.82     27.32 o 
 -18   4   1      156.45      205.42     17.08 o 
 -16   4   1      399.18      352.58     17.88 o 
 -14   4   1       88.97      153.26     30.37 o 
 -12   4   1     2145.65     2362.41     48.76 o 
 -10   4   1       87.90       50.53      7.80 o 
  -8   4   1     2461.48     2630.85     55.50 o 
  -6   4   1    24636.56    27242.12    505.40 o 
  -4   4   1     9709.99    10834.05    203.86 o 
  -2   4   1     3676.80     4021.30     70.24 o 
   0   4   1    16686.05    18075.69    292.73 o 
   2   4   1      382.55      507.92     13.36 o 
   4   4   1       38.04        2.70      7.87 o 
   6   4   1     5930.25     6780.21    116.04 o 
   8   4   1     1534.40     1758.05     37.49 o 
  10   4   1       72.10       65.17      8.08 o 
  12   4   1     1746.66     1826.71     40.18 o 
  14   4   1      215.34       82.39     10.29 o 
  16   4   1       84.64       65.27     10.48 o 
  18   4   1     1014.35      831.04     35.31 o 
  20   4   1      571.94      639.82     50.05 o 
  22   4   1       15.06       22.24     16.11 o 
  24   4   1       46.65       14.13     17.00 o 
  26   4   1       10.66       17.71     18.85 o 
  28   4   1        3.85      -12.52     25.03 o 
 -29   5   1       15.99      -13.02     26.03 o 
 -27   5   1       28.32        0.94     25.28 o 
 -25   5   1       36.61       12.21     23.01 o 
 -23   5   1        1.23       27.44     16.74 o 
 -21   5   1      137.10       98.22     20.26 o 
 -19   5   1      146.43      209.41     16.63 o 
 -17   5   1      231.22      216.19     22.44 o 
 -15   5   1     1743.13     1984.15     45.94 o 
 -13   5   1      909.74      825.12     25.18 o 
 -11   5   1     1532.79     1834.64     41.02 o 
  -9   5   1      179.01      208.44     11.73 o 
  -7   5   1     9018.64     9531.12    160.54 o 
  -5   5   1    13311.86    16380.31    308.19 o 
  -3   5   1    17606.85    19342.90    316.49 o 
  -1   5   1     2792.30     2793.85     51.79 o 
   1   5   1     2692.95     2739.75     51.06 o 
   3   5   1     2041.52     1744.07     44.87 o 
   5   5   1     1954.83     2277.06     45.15 o 
   7   5   1     3725.16     3798.96     69.46 o 
   9   5   1      192.55      144.12     10.90 o 
  11   5   1        7.64        7.40      7.05 o 
  13   5   1     1779.06     1860.36     60.52 o 
  15   5   1       72.20       28.77      9.06 o 
  17   5   1      283.33      235.45     20.78 o 
  19   5   1      214.49      229.24     21.96 o 
  21   5   1        2.58       -7.04     14.07 o 
  23   5   1        9.06       12.44     17.63 o 
  25   5   1        3.30       -8.73     17.46 o 
  27   5   1       22.73       -4.09     38.86 o 
 -28   6   1        1.31      -12.64     25.28 o 
 -26   6   1       19.13       26.85     28.17 o 
 -24   6   1      312.87      226.42     33.17 o 
 -22   6   1      190.29      189.23     22.87 o 
 -20   6   1      429.28      538.19     27.75 o 
 -18   6   1     1788.44     1637.19     42.78 o 
 -16   6   1      396.59      377.89     19.84 o 
 -14   6   1     1092.94      923.96     28.20 o 
 -12   6   1       50.38       21.42      8.65 o 
 -10   6   1      121.94       77.80      9.87 o 
  -8   6   1      243.26      376.74     22.62 o 
  -6   6   1        4.72        3.07      6.62 o 
  -4   6   1     6285.69     6242.11    126.31 o 
  -2   6   1      209.68      238.00     17.42 o 
   0   6   1     1099.36     1176.55     39.11 o 
   2   6   1      443.10      361.51     27.90 o 
   4   6   1      258.37      250.88     16.56 o 
   6   6   1      493.78      765.53     21.56 o 
   8   6   1      808.30      779.86     23.04 o 
  10   6   1     2918.70     3005.83     60.84 o 
  12   6   1     1847.40     1798.70     44.33 o 
  14   6   1      821.30      599.10     25.36 o 
  16   6   1       15.50       -1.91      9.84 o 
  18   6   1       78.92      100.81     17.50 o 
  20   6   1       18.52       14.31     15.55 o 
  22   6   1      165.16      251.43     26.43 o 
  24   6   1      142.23      190.97     67.50 o 
  26   6   1       13.39        9.61     23.83 o 
 -27   7   1       85.77       93.55     35.79 o 
 -25   7   1       28.91       46.49     26.73 o 
 -23   7   1      214.00      207.28     33.17 o 
 -21   7   1      370.85      513.04     30.05 o 
 -19   7   1       19.79       17.36     12.06 o 
 -17   7   1      166.42      129.73     15.08 o 
 -15   7   1       44.25       24.94     10.55 o 
 -13   7   1      222.58      257.77     16.76 o 
 -11   7   1      335.97      206.40     14.80 o 
  -9   7   1      101.81       69.12      9.94 o 
  -7   7   1       52.77        0.74      7.67 o 
  -5   7   1     1161.20     1241.83     36.12 o 
  -3   7   1     3956.39     4343.62     79.73 o 
  -1   7   1      138.23       50.05      7.22 o 
   1   7   1      556.49      728.60     28.21 o 
   3   7   1      890.89      818.13     23.30 o 
   5   7   1      477.73      363.39     18.48 o 
   7   7   1      395.33      342.94     15.60 o 
   9   7   1      132.10      109.71     11.72 o 
  11   7   1       45.38       95.10     11.88 o 
  13   7   1       18.81       12.61      8.91 o 
  15   7   1       48.00       11.26     10.24 o 
  17   7   1      134.01      198.67     21.00 o 
  19   7   1       53.73       61.87     23.01 o 
  21   7   1        5.53        1.83     23.52 o 
  23   7   1        6.17       31.84     26.49 o 
  25   7   1       26.36       94.13     31.72 o 
 -26   8   1       12.41       -1.02     27.48 o 
 -24   8   1        6.93       41.93     26.03 o 
 -22   8   1      117.71      185.93     31.72 o 
 -20   8   1     1476.94     1528.82     56.98 o 
 -18   8   1      406.92      517.92     31.59 o 
 -16   8   1     1160.85     1202.04     36.83 o 
 -14   8   1       10.31        5.83     10.15 o 
 -12   8   1      204.23      410.02     20.26 o 
 -10   8   1     2697.54     2752.78    133.12 o 
  -8   8   1       95.93      139.86     24.77 o 
  -6   8   1      180.31      114.74     13.74 o 
  -4   8   1     1322.61     1035.68     26.72 o 
  -2   8   1      500.83      404.40     16.50 o 
   0   8   1     1146.58     1080.58     28.66 o 
   2   8   1       65.77       37.61      8.12 o 
   4   8   1       55.18        1.17      6.76 o 
   6   8   1       10.94       -3.01      7.41 o 
   8   8   1      418.75      386.82     18.41 o 
  10   8   1     4445.01     4253.54     83.88 o 
  12   8   1     1384.25     1636.10     40.99 o 
  14   8   1      106.60      105.51     33.06 o 
  16   8   1     1123.57     1349.47     59.69 o 
  18   8   1       88.23       21.48     21.69 o 
  20   8   1        6.95        4.09     21.69 o 
  22   8   1       28.86       52.07     26.73 o 
  24   8   1      159.53      164.93     35.41 o 
 -25   9   1       96.68       41.48     28.17 o 
 -23   9   1       15.08       26.19     25.91 o 
 -21   9   1      113.35       90.70     22.02 o 
 -19   9   1      460.50      494.58     27.04 o 
 -17   9   1      527.58      532.03     39.63 o 
 -15   9   1     1099.62      932.67     43.99 o 
 -13   9   1      417.73      691.40     28.05 o 
 -11   9   1      371.77      524.55     26.89 o 
  -9   9   1       71.29       20.95     10.37 o 
  -7   9   1      379.10      437.45     26.46 o 
  -5   9   1      136.84       64.97     12.63 o 
  -3   9   1     1673.89     1578.24     46.18 o 
  -1   9   1     3432.59     3699.94     72.50 o 
   1   9   1      138.09      120.80     11.50 o 
   3   9   1       89.06      108.53     11.50 o 
   5   9   1     1125.41     1189.59     28.66 o 
   7   9   1     1279.03     1429.91     57.86 o 
   9   9   1     3595.00     3519.66    101.81 o 
  11   9   1        2.42       19.77     13.99 o 
  13   9   1     3157.97     3423.22    102.04 o 
  15   9   1     2096.28     2160.11    113.24 o 
  17   9   1      173.23      143.11     28.49 o 
  19   9   1      163.41      261.49     56.25 o 
  21   9   1       74.89      131.16     30.47 o 
  23   9   1       68.11       40.50     28.82 o 
 -24  10   1        1.45        3.59     26.73 o 
 -22  10   1        1.55      -11.92     23.83 o 
 -20  10   1      631.12      667.24     38.53 o 
 -18  10   1      565.52      516.22     28.72 o 
 -16  10   1      350.77      375.39     24.18 o 
 -14  10   1      353.85      376.91     24.93 o 
 -12  10   1      320.05      388.24     26.57 o 
 -10  10   1        2.92        1.07     11.41 o 
  -8  10   1      292.54      381.19     29.71 o 
  -6  10   1      314.92      467.80     25.85 o 
  -4  10   1       57.41       13.09     12.17 o 
  -2  10   1      209.31      119.47     17.64 o 
   0  10   1      264.49      165.36     23.07 o 
   2  10   1     2106.11     1992.08     63.18 o 
   4  10   1       77.62        9.67      8.92 o 
   6  10   1        6.70       30.25     12.76 o 
   8  10   1     1341.26     1574.16     83.22 o 
  10  10   1      364.69      520.37     28.76 o 
  12  10   1      315.92      292.34     36.60 o 
  14  10   1      435.62      288.86     25.34 o 
  16  10   1      314.24      325.08     36.35 o 
  18  10   1       10.16      -10.47     20.93 o 
  20  10   1        5.37       -6.50     24.46 o 
  22  10   1        8.53       21.19     28.63 o 
 -21  11   1       22.36       22.44     37.84 o 
 -19  11   1       58.75       63.20     21.50 o 
 -17  11   1       20.72       41.85     16.46 o 
 -15  11   1        4.24        3.94     15.06 o 
 -13  11   1       15.18       -5.64     17.12 o 
 -11  11   1       27.91       40.54     15.29 o 
  -9  11   1        3.34       28.41     12.68 o 
  -7  11   1       49.96       64.51     16.03 o 
  -5  11   1      145.62      102.28     17.63 o 
  -3  11   1        3.63       -5.98     11.95 o 
  -1  11   1       52.58       44.63     16.48 o 
   1  11   1      513.61      576.48     30.69 o 
   3  11   1      216.30      275.08     30.37 o 
   5  11   1      245.13      195.51     28.82 o 
   7  11   1      422.30      437.50     36.59 o 
   9  11   1      362.45      403.37     28.15 o 
  11  11   1      928.14     1021.25     42.63 o 
  13  11   1      822.83      881.27     44.29 o 
  15  11   1      412.98      444.12     41.27 o 
  17  11   1       35.52       12.40     23.83 o 
  19  11   1       34.98       27.85     27.95 o 
  21  11   1       24.42       -1.20     28.99 o 
 -20  12   1       24.04       30.68     38.86 o 
 -18  12   1        9.52       -4.09     23.57 o 
 -16  12   1       76.45       61.88     21.19 o 
 -14  12   1      230.38      164.36     29.96 o 
 -12  12   1      414.63      285.04     36.47 o 
 -10  12   1       48.78       12.41     16.74 o 
  -8  12   1       47.68       27.87     17.29 o 
  -6  12   1      945.95      857.69     96.13 o 
  -4  12   1      384.57      380.31     36.86 o 
  -2  12   1      204.98      196.03     50.11 o 
   0  12   1      122.50      106.48     23.83 o 
   2  12   1      259.88      285.09     33.17 o 
   4  12   1      715.25      732.99     46.85 o 
   6  12   1       98.39      135.22     27.95 o 
   8  12   1       13.67       -9.32     18.64 o 
  10  12   1      316.01      320.17     38.86 o 
  12  12   1      340.89      228.85     26.10 o 
  14  12   1      282.66      378.49     38.33 o 
  16  12   1      257.26      297.59     39.70 o 
  18  12   1        6.42       -1.52     25.03 o 
 -17  13   1        3.10      -17.39     34.77 o 
 -15  13   1        1.33       -4.28     27.61 o 
 -13  13   1      216.15      225.02     34.88 o 
 -11  13   1       18.51      -11.76     23.52 o 
  -9  13   1       36.85       67.07     27.37 o 
  -7  13   1      278.43      179.79     51.13 o 
  -5  13   1     1619.89     1401.03    101.24 o 
  -3  13   1       58.11      120.52     70.56 o 
  -1  13   1       73.90       67.83     26.73 o 
   1  13   1      519.89      501.11     43.95 o 
   3  13   1      409.34      523.63     45.40 o 
   5  13   1      175.82      112.44     28.99 o 
   7  13   1       20.89      -10.32     20.64 o 
   9  13   1        8.76      -17.90     35.79 o 
  11  13   1       47.36       98.89     29.96 o 
  13  13   1      117.40      190.93     39.88 o 
  15  13   1       50.22       65.45     49.09 o 
 -14  14   1       47.66       96.99     30.47 o 
 -12  14   1       66.47      163.90     33.96 o 
 -10  14   1      145.67      199.78     46.02 o 
  -8  14   1       13.92       23.52     24.59 o 
  -6  14   1      520.97      532.30    101.24 o 
  -4  14   1       96.24       78.57     29.62 o 
  -2  14   1        6.08        0.47     25.28 o 
   0  14   1      242.21      206.85     34.88 o 
   2  14   1      303.08      339.34     40.75 o 
   4  14   1       24.61       -5.82     23.01 o 
   6  14   1       45.19       36.11     47.04 o 
   8  14   1      193.31      180.78     35.38 o 
  10  14   1        1.41       22.09     27.23 o 
  12  14   1        3.42       11.84     26.47 o 
  -9  15   1        8.57       43.11     28.82 o 
  -7  15   1      712.12      662.47     74.66 o 
  -5  15   1       83.90      108.06     33.96 o 
  -3  15   1        6.65      -12.29     24.59 o 
  -1  15   1       53.60       38.11     29.41 o 
   1  15   1       77.02      100.40     33.96 o 
   3  15   1      149.29      121.44     33.90 o 
   5  15   1        6.94      -14.32     28.63 o 
   7  15   1      271.04      361.23     44.21 o 
   9  15   1      277.92      267.73     41.20 o 
 -30   0   2      414.76      292.48     59.32 o 
 -28   0   2     1557.22     1538.10    102.27 o 
 -26   0   2     2911.45     3481.18    161.58 o 
 -24   0   2      693.60      683.15     63.41 o 
 -22   0   2     2066.92     1589.24     90.00 o 
 -20   0   2      647.76      462.25     47.04 o 
 -18   0   2    10141.92     9216.34    339.53 o 
 -16   0   2    10980.76    11703.61    274.23 o 
 -14   0   2    20018.98    19921.05    454.56 o 
 -12   0   2    20851.05    22897.22    527.68 o 
 -10   0   2     4822.16     5362.94    128.33 o 
  -8   0   2    15937.86    19203.31    433.12 o 
  -6   0   2    14083.58    15917.10    295.99 o 
  -4   0   2   170642.59   128151.25   4287.05 o 
   0   0   2    39601.27    42635.54    791.56 o 
   2   0   2   185728.97   155760.89   3552.57 o 
   4   0   2      912.01     1003.45     28.49 o 
   6   0   2    26473.50    28647.14    759.85 o 
   8   0   2    25440.30    25893.09    598.02 o 
  10   0   2     9274.65     9547.06    228.46 o 
  12   0   2     2734.80     3541.11    197.38 o 
  14   0   2     9809.31     9821.01    240.03 o 
  16   0   2    10845.63    10886.64    365.09 o 
  18   0   2    27255.94    30504.79    720.94 o 
  20   0   2      738.04      419.71     53.18 o 
  22   0   2     4397.83     4364.77    184.08 o 
  24   0   2      232.36      175.90     42.95 o 
  26   0   2      298.13       71.59     36.82 o 
  28   0   2     1505.48     1519.69    104.31 o 
 -31   1   2       41.23       50.11     31.82 o 
 -29   1   2      775.07      844.79     57.11 o 
 -27   1   2     2366.13     2365.76    150.33 o 
 -25   1   2     2519.44     2644.53     93.28 o 
 -23   1   2     2245.93     2213.49     99.20 o 
 -21   1   2        0.99        8.00     16.59 o 
 -19   1   2     2712.82     2839.22    191.24 o 
 -17   1   2     9772.47    10310.50    240.54 o 
 -15   1   2     8990.09     8783.09    180.39 o 
 -13   1   2     1863.84     1609.24     78.69 o 
 -11   1   2    32335.62    36822.00    687.17 o 
  -9   1   2     1344.59     1377.13     32.39 o 
  -7   1   2    28332.73    29084.22    535.97 o 
  -5   1   2   112768.70   103299.43   1629.63 o 
  -3   1   2    51530.36    51885.56    937.37 o 
  -1   1   2    12363.97    14108.00    310.76 o 
   1   1   2      273.47       34.40      5.42 o 
   3   1   2      939.58     1178.50     41.85 o 
   5   1   2    15915.83    17170.94    279.91 o 
   7   1   2    43776.43    45996.64    737.03 o 
   9   1   2    25304.54    25846.13    421.33 o 
  11   1   2     2851.84     3097.55     59.75 o 
  13   1   2     2520.45     2812.54     70.85 o 
  15   1   2     8658.63     9095.86    312.88 o 
  17   1   2    18441.06    20416.61    344.87 o 
  19   1   2     1323.59      862.60     33.81 o 
  21   1   2     1872.68     1974.79     60.50 o 
  23   1   2      682.83      746.42     67.50 o 
  25   1   2      209.57      423.54     41.93 o 
  27   1   2      476.21      336.26     50.11 o 
  29   1   2     1246.05     1505.28     74.47 o 
 -30   2   2      264.94      350.07     43.32 o 
 -28   2   2     1460.58     1480.01     70.87 o 
 -26   2   2     1904.20     1650.99     72.27 o 
 -24   2   2     2626.42     2797.44     95.42 o 
 -22   2   2      542.40      550.28     77.72 o 
 -20   2   2     1444.40     1806.45    124.77 o 
 -18   2   2    11592.54    11696.48    232.25 o 
 -16   2   2    21787.03    20480.25    850.46 o 
 -14   2   2     5735.60     4822.91    101.29 o 
 -12   2   2     9486.58    10094.28    195.89 o 
 -10   2   2     1460.37     1555.41     38.02 o 
  -8   2   2     7067.71     7143.13    139.67 o 
  -6   2   2     4379.57     5154.31     88.17 o 
  -4   2   2    60849.75    60809.72   1180.74 o 
  -2   2   2    26715.64    29915.18    427.12 o 
   0   2   2    15761.20    16779.04    314.06 o 
   2   2   2     8114.96     8001.71    133.69 o 
   4   2   2    17753.48    18231.39    344.81 o 
   6   2   2    35944.73    37476.95    700.65 o 
   8   2   2    10671.06    10178.60    171.23 o 
  10   2   2     3220.93     3030.33     57.69 o 
  12   2   2       13.24       57.05      7.66 o 
  14   2   2     2437.96     2646.81     54.81 o 
  16   2   2    19147.12    20270.71    338.74 o 
  18   2   2     9312.73     9085.05    162.52 o 
  20   2   2     1710.01     1412.64     48.39 o 
  22   2   2      358.76      432.34     28.67 o 
  24   2   2       39.72       37.41     22.38 o 
  26   2   2      844.78      814.06     52.07 o 
  28   2   2     1091.63     1089.37     62.19 o 
 -29   3   2       64.82       76.82     30.87 o 
 -27   3   2      203.09      327.73     39.05 o 
 -25   3   2     1532.11     1320.52     62.90 o 
 -23   3   2     3230.62     3018.09     99.76 o 
 -21   3   2      648.96      547.59     38.31 o 
 -19   3   2     6861.11     5939.74    128.75 o 
 -17   3   2    10945.77    11107.19    220.59 o 
 -15   3   2     7573.85     7364.53    148.25 o 
 -13   3   2    21576.89    23069.19    441.17 o 
 -11   3   2      978.43      989.45     24.95 o 
  -9   3   2      261.49      150.65      8.83 o 
  -7   3   2      556.00      420.76     13.24 o 
  -5   3   2    28659.70    31257.05    504.67 o 
  -3   3   2   236323.94   184169.83   6198.13 o 
  -1   3   2    29062.19    31296.51    578.34 o 
   1   3   2     4764.82     5457.07    107.82 o 
   3   3   2     9959.63    10419.97    174.61 o 
   5   3   2    14331.76    14476.84    237.50 o 
   7   3   2    20915.54    20160.06    332.60 o 
   9   3   2    22390.95    22829.70    373.38 o 
  11   3   2     4664.59     4724.55     86.34 o 
  13   3   2      154.42      187.47     13.67 o 
  15   3   2     3040.66     2630.62     65.04 o 
  17   3   2    12705.18    14306.62    243.16 o 
  19   3   2     5140.39     5237.84    125.27 o 
  21   3   2     1473.02     1220.18     45.26 o 
  23   3   2     1116.16     1037.83     42.89 o 
  25   3   2      549.30      622.50     45.40 o 
  27   3   2     1171.60     1060.11     60.69 o 
 -30   4   2       75.16      117.61     34.71 o 
 -28   4   2      490.86      447.75     46.21 o 
 -26   4   2     1342.37     1573.26    111.27 o 
 -24   4   2     3353.34     3594.44     91.23 o 
 -22   4   2     2100.86     1906.61     63.24 o 
 -20   4   2       74.44        3.97     11.95 o 
 -18   4   2     2387.31     2677.80     97.30 o 
 -16   4   2     9945.86    10210.55    178.33 o 
 -14   4   2    14923.08    13343.27    224.94 o 
 -12   4   2    11248.23    12099.39    202.70 o 
 -10   4   2     2170.33     2058.63     64.06 o 
  -8   4   2    12302.25    13056.18    215.51 o 
  -6   4   2    36895.87    37283.22    690.25 o 
  -4   4   2     9495.70     9532.43    183.40 o 
  -2   4   2    40466.26    39948.89    645.18 o 
   0   4   2     9048.57     9597.77    159.20 o 
   2   4   2     3071.10     3426.78     71.22 o 
   4   4   2    15630.66    15558.73    257.95 o 
   6   4   2     3397.50     2899.04     54.95 o 
   8   4   2    25374.73    25701.23    419.26 o 
  10   4   2    33642.36    36151.49    585.18 o 
  12   4   2     2666.47     2893.21     58.36 o 
  14   4   2       93.50       15.38      8.47 o 
  16   4   2     9388.50     9706.49    170.29 o 
  18   4   2     2553.82     2159.28     67.83 o 
  20   4   2     1901.37     1920.45     58.62 o 
  22   4   2      993.82     1473.60     52.34 o 
  24   4   2      147.87      236.44     26.43 o 
  26   4   2      993.32     1188.39     62.14 o 
  28   4   2      628.41      542.51     48.30 o 
 -29   5   2      359.10      405.25     46.99 o 
 -27   5   2      918.74      964.68     85.90 o 
 -25   5   2     2950.68     3166.69     91.23 o 
 -23   5   2     1777.55     1991.83     61.04 o 
 -21   5   2      263.58      180.36     20.84 o 
 -19   5   2        7.69       11.51      9.84 o 
 -17   5   2     4705.19     4618.56     88.32 o 
 -15   5   2    16760.31    16582.23    384.97 o 
 -13   5   2    13043.14    13026.63    217.79 o 
 -11   5   2     4384.21     5310.48     97.13 o 
  -9   5   2     4508.59     4964.62    122.68 o 
  -7   5   2    39744.97    45509.13    834.03 o 
  -5   5   2    39475.23    42086.48    785.58 o 
  -3   5   2    34131.02    34623.91    559.56 o 
  -1   5   2     3508.91     3236.05     62.00 o 
   1   5   2     1940.79     2386.12     49.60 o 
   3   5   2     4636.75     5093.97    108.70 o 
   5   5   2    22693.50    22605.62    369.42 o 
   7   5   2     6426.18     5822.53    104.49 o 
   9   5   2    23075.32    23872.92    393.42 o 
  11   5   2     4646.18     4417.95     83.53 o 
  13   5   2      148.88      165.28     15.53 o 
  15   5   2     3746.71     3994.46     78.59 o 
  17   5   2     1283.71     1065.02     32.80 o 
  19   5   2     3236.34     3353.05     93.84 o 
  21   5   2     1530.37     1726.77     57.41 o 
  23   5   2       55.38       72.28     20.01 o 
  25   5   2      211.63      245.30     70.56 o 
  27   5   2      598.84      893.82     83.86 o 
 -28   6   2     1226.19     1477.54     74.39 o 
 -26   6   2      475.45      542.59    113.52 o 
 -24   6   2     2913.54     2898.71     79.30 o 
 -22   6   2     1025.12     1082.97     42.79 o 
 -20   6   2       54.06       -2.00     11.50 o 
 -18   6   2      288.78      280.19     18.70 o 
 -16   6   2     2033.12     2263.63     66.88 o 
 -14   6   2    10300.28    11105.12    191.65 o 
 -12   6   2     8530.89     7609.73    133.54 o 
 -10   6   2       27.40       36.16      8.08 o 
  -8   6   2     3344.12     2809.62     63.68 o 
  -6   6   2     4752.73     5417.83    112.94 o 
  -4   6   2    36339.57    37359.35    694.43 o 
  -2   6   2    48580.90    49045.82    787.85 o 
   0   6   2     3352.81     3816.59     69.62 o 
   2   6   2      210.39      274.89     16.83 o 
   4   6   2     7359.26     6924.70    121.36 o 
   6   6   2    17129.30    18030.28    302.60 o 
   8   6   2    25562.62    26167.88    429.24 o 
  10   6   2     2523.76     2180.84     47.33 o 
  12   6   2     1473.45     1141.31     32.20 o 
  14   6   2      741.52      587.87     23.35 o 
  16   6   2     3872.10     3266.88     69.25 o 
  18   6   2     2509.29     2885.23     92.74 o 
  20   6   2     2210.49     2408.82     68.43 o 
  22   6   2      937.99      917.66     43.16 o 
  24   6   2        6.34       16.36     24.59 o 
  26   6   2      650.80      689.28     75.68 o 
 -27   7   2     1243.52     1329.84    120.68 o 
 -25   7   2      283.88      423.00     41.20 o 
 -23   7   2     3644.35     3126.36     83.09 o 
 -21   7   2       31.74       46.30     17.12 o 
 -19   7   2      535.30      341.18     27.27 o 
 -17   7   2      503.73      556.40     29.52 o 
 -15   7   2       27.78       53.16     17.12 o 
 -13   7   2     2686.47     2931.99     69.61 o 
 -11   7   2     1719.33     1772.18     42.12 o 
  -9   7   2      506.95      620.66     21.57 o 
  -7   7   2     8405.26     8891.73    176.31 o 
  -5   7   2    22470.61    24688.84    462.87 o 
  -3   7   2    42681.04    43629.90    699.68 o 
  -1   7   2    15736.78    15714.03    261.73 o 
   1   7   2     1923.73     2894.47     56.00 o 
   3   7   2     1263.10     1224.68     31.45 o 
   5   7   2    13869.11    13673.46    229.54 o 
   7   7   2    20276.75    19679.93    650.37 o 
   9   7   2    18037.31    18240.70    305.22 o 
  11   7   2     2053.75     2176.48     48.91 o 
  13   7   2      111.79       61.86     11.41 o 
  15   7   2     2786.71     2917.27     63.60 o 
  17   7   2     5111.72     5412.27    186.99 o 
  19   7   2      614.76      494.93     41.20 o 
  21   7   2     1118.28     1206.81     60.54 o 
  23   7   2      217.71      259.19     36.69 o 
  25   7   2      121.64      188.77     36.86 o 
 -26   8   2      489.68      516.79     47.73 o 
 -24   8   2      972.88     1041.07     70.56 o 
 -22   8   2      218.06      206.38     24.37 o 
 -20   8   2      495.09      502.03     51.37 o 
 -18   8   2     1997.29     2294.86     56.15 o 
 -16   8   2     6162.49     6650.41    125.76 o 
 -14   8   2     1954.33     1609.11     41.59 o 
 -12   8   2       61.90       56.62     11.06 o 
 -10   8   2      189.86      214.18     15.36 o 
  -8   8   2     1395.14     1378.59     40.75 o 
  -6   8   2     5746.08     5096.62    298.51 o 
  -4   8   2    13219.14    13019.12    217.84 o 
  -2   8   2    18652.06    18739.39    376.73 o 
   0   8   2     1396.38     1473.99     67.02 o 
   2   8   2      935.63      907.27     25.34 o 
   4   8   2     7179.41     6244.44    129.01 o 
   6   8   2    16180.34    14960.83    436.93 o 
   8   8   2     3944.85     4030.53    185.10 o 
  10   8   2     2180.56     2028.28     52.55 o 
  12   8   2       50.90       44.59     11.35 o 
  14   8   2     1800.24     1994.89     55.80 o 
  16   8   2     4282.08     4185.22    219.87 o 
  18   8   2     3655.89     2995.56    104.67 o 
  20   8   2     1457.26     1606.92     71.92 o 
  22   8   2       88.77       89.07     41.93 o 
  24   8   2      158.27      171.37     36.86 o 
 -25   9   2      448.92      498.14     46.01 o 
 -23   9   2     1018.07      843.08     61.36 o 
 -21   9   2       30.02       66.54     17.16 o 
 -19   9   2      331.23      280.53     27.16 o 
 -17   9   2     2263.85     1969.25     51.88 o 
 -15   9   2     5692.41     5767.33    111.72 o 
 -13   9   2      818.50     1005.37     32.83 o 
 -11   9   2      720.09      495.73     22.63 o 
  -9   9   2      123.18       34.79     12.56 o 
  -7   9   2     3135.43     3208.72     76.63 o 
  -5   9   2     6836.59     6869.70    232.52 o 
  -3   9   2     5617.75     5657.71    143.60 o 
  -1   9   2     4008.25     3870.10     74.66 o 
   1   9   2       89.44       38.75     11.22 o 
   3   9   2     1141.80     1262.28     32.80 o 
   5   9   2     6359.08     6293.32    116.68 o 
   7   9   2     9713.85     9162.90    205.77 o 
   9   9   2     3462.78     3430.23     70.99 o 
  11   9   2     3413.07     3895.38     92.27 o 
  13   9   2      295.44      212.29     21.58 o 
  15   9   2     3075.37     3010.99     91.17 o 
  17   9   2     3259.02     3393.43    127.83 o 
  19   9   2     2182.88     2447.07     93.07 o 
  21   9   2      732.22      730.79     84.88 o 
  23   9   2       42.83       21.71     28.17 o 
 -24  10   2      405.43      517.78     47.46 o 
 -22  10   2      670.46      553.69     46.21 o 
 -20  10   2      213.84      241.54     22.67 o 
 -18  10   2      888.88      984.42     37.19 o 
 -16  10   2     2922.44     2837.50     80.89 o 
 -14  10   2     2453.56     2404.05     58.84 o 
 -12  10   2     4633.29     4288.04     89.46 o 
 -10  10   2      128.25      154.97     16.76 o 
  -8  10   2      528.40      472.44     26.43 o 
  -6  10   2     3692.78     3880.74     89.91 o 
  -4  10   2     4490.81     4357.99    101.29 o 
  -2  10   2     2691.22     2752.21     69.77 o 
   0  10   2      285.53      384.36     31.38 o 
   2  10   2      572.98      447.91     24.96 o 
   4  10   2      635.71      476.64     31.59 o 
   6  10   2     4993.70     5398.76    121.92 o 
   8  10   2     7404.36     7788.86    165.57 o 
  10  10   2     4158.20     4549.15    158.68 o 
  12  10   2      747.60      581.43     38.70 o 
  14  10   2       39.31       47.93     22.93 o 
  16  10   2     1903.49     1574.29    171.81 o 
  18  10   2     2054.95     1834.22     79.19 o 
  20  10   2      937.77      993.81     87.95 o 
  22  10   2      307.39      254.67     41.64 o 
 -21  11   2       36.35       16.16     21.19 o 
 -19  11   2      811.61      697.99     33.93 o 
 -17  11   2     1960.18     2091.61     72.92 o 
 -15  11   2     4917.78     4826.93     99.33 o 
 -13  11   2     2067.40     2270.39     82.37 o 
 -11  11   2      733.59      794.86     31.91 o 
  -9  11   2       17.93       -3.71     13.78 o 
  -7  11   2     2426.24     2276.89     81.71 o 
  -5  11   2      970.38      886.58     48.43 o 
  -3  11   2     5046.46     4455.15    131.59 o 
  -1  11   2      691.12     1081.71    106.36 o 
   1  11   2      416.42      544.23     48.07 o 
   3  11   2       23.24      143.53     25.28 o 
   5  11   2     2900.67     2759.89    122.72 o 
   7  11   2     6029.37     5662.03    129.28 o 
   9  11   2     1258.51     1347.86     48.06 o 
  11  11   2       47.73       19.70     16.19 o 
  13  11   2       13.38        0.12     15.21 o 
  15  11   2      288.43      393.32     39.88 o 
  17  11   2     1458.65     1729.56     77.46 o 
  19  11   2     1036.20     1122.35     65.51 o 
 -20  12   2       49.69      -17.39     34.77 o 
 -18  12   2      373.26      404.85     33.58 o 
 -16  12   2      962.94     1044.16     47.95 o 
 -14  12   2     2264.05     2339.03     72.81 o 
 -12  12   2      550.96      697.37     54.50 o 
 -10  12   2      478.51      336.60     28.72 o 
  -8  12   2     1750.24     1551.55     67.98 o 
  -6  12   2     1658.66     1985.92    137.04 o 
  -4  12   2     3359.81     3431.10    153.40 o 
  -2  12   2     1985.86     2215.85     82.44 o 
   0  12   2      374.68      374.34     36.69 o 
   2  12   2       46.66       21.37     20.93 o 
   4  12   2     1428.04     1466.81    155.45 o 
   6  12   2     4247.98     4170.08    256.69 o 
   8  12   2     1815.89     1668.85     73.38 o 
  10  12   2      325.38      329.33     37.27 o 
  12  12   2       12.60       -8.31     22.50 o 
  14  12   2      256.83      269.52     37.78 o 
  16  12   2     1015.87      900.35    150.33 o 
  18  12   2      497.27      470.04     48.16 o 
 -17  13   2      337.85      315.79     39.60 o 
 -15  13   2      709.35      631.27     49.76 o 
 -13  13   2     1065.44     1003.50     57.63 o 
 -11  13   2      586.38      461.13     43.95 o 
  -9  13   2      145.90       84.88     26.03 o 
  -7  13   2      182.05      128.80     28.82 o 
  -5  13   2     2199.87     1915.63    165.67 o 
  -3  13   2     2981.57     2655.61     98.35 o 
  -1  13   2      960.06     1429.91    148.29 o 
   1  13   2      308.02      314.13     38.31 o 
   3  13   2      498.01      499.06     44.56 o 
   5  13   2     1746.26     1919.00     82.10 o 
   7  13   2     1319.02     1191.46    122.72 o 
   9  13   2      803.83      772.78     71.59 o 
  11  13   2       89.38       36.28     51.13 o 
  13  13   2      158.17      183.28     34.36 o 
  15  13   2      571.73      660.65     85.90 o 
 -14  14   2      999.95      851.58     58.45 o 
 -12  14   2      375.64      441.03     45.67 o 
 -10  14   2      133.49      137.66     33.17 o 
  -8  14   2      406.49      548.51     48.30 o 
  -6  14   2      928.25     1228.28    158.51 o 
  -4  14   2     2614.05     2771.50    140.11 o 
  -2  14   2     1189.64     1231.67     67.93 o 
   0  14   2      191.22      303.85     38.14 o 
   2  14   2      147.84      259.22     38.73 o 
   4  14   2      886.47     1287.40     69.60 o 
   6  14   2      665.12      597.98     50.96 o 
   8  14   2      874.96      788.43     86.93 o 
  10  14   2       74.69       31.60     27.96 o 
  12  14   2       48.47       62.22     29.88 o 
  -9  15   2      264.76      211.54     38.14 o 
  -7  15   2      283.00      306.41     42.50 o 
  -5  15   2      891.27      788.22     60.01 o 
  -3  15   2      998.26      962.83    126.81 o 
  -1  15   2      478.86      528.14     50.96 o 
   1  15   2       20.89       52.47     31.07 o 
   3  15   2      145.01      167.56     36.86 o 
   5  15   2      888.78      968.63     65.22 o 
   7  15   2      515.24      594.09     53.53 o 
 -31   1   3        0.69        4.09     30.37 o 
 -29   1   3       10.26       -5.08     25.03 o 
 -27   1   3       90.34       53.72     28.63 o 
 -25   1   3      249.17      321.46     35.41 o 
 -23   1   3      510.97      523.47     39.05 o 
 -21   1   3      297.01      200.00     26.73 o 
 -19   1   3       22.95       -1.51     13.68 o 
 -17   1   3       26.40       59.74      8.60 o 
 -15   1   3       19.52       17.18      6.36 o 
 -13   1   3     1914.97     1808.98     44.62 o 
 -11   1   3      590.07      496.45     16.36 o 
  -9   1   3      296.09      293.05     11.65 o 
  -7   1   3    13492.67    15208.54    283.26 o 
  -5   1   3    13821.88    15401.47    353.56 o 
  -3   1   3    79061.77    82004.95   1831.71 o 
  -1   1   3       84.30       -2.56      5.11 o 
   1   1   3     3601.32     4001.60     68.50 o 
   3   1   3     1488.81     1671.09     37.67 o 
   5   1   3       25.78       -2.07      4.13 o 
   7   1   3      746.96      689.05     20.30 o 
   9   1   3     2141.64     2321.96     45.69 o 
  11   1   3      428.19      483.58     16.60 o 
  13   1   3       14.23       22.40      7.41 o 
  15   1   3      261.74      291.34     16.78 o 
  17   1   3     3606.50     3905.34     77.47 o 
  19   1   3       25.23       21.48     13.74 o 
  21   1   3       10.84       29.06     20.93 o 
  23   1   3      290.28      285.23     33.96 o 
  25   1   3      381.04      562.90     59.32 o 
  27   1   3       20.27       24.65     36.82 o 
 -30   2   3       90.74      161.98     51.13 o 
 -28   2   3      105.27       82.84     30.37 o 
 -26   2   3       13.58      -12.55     37.84 o 
 -24   2   3      606.16      419.60     37.60 o 
 -22   2   3     1084.78     1138.26     79.77 o 
 -20   2   3      780.32      595.04     36.86 o 
 -18   2   3      887.95      914.70     30.95 o 
 -16   2   3      122.38      160.38     12.53 o 
 -14   2   3      977.40     1100.76     31.31 o 
 -12   2   3     1210.91     1169.29     31.56 o 
 -10   2   3     5899.17     6271.52    125.04 o 
  -8   2   3     2605.87     2822.06     59.73 o 
  -6   2   3    53264.34    58176.38   1065.67 o 
  -4   2   3     3707.68     3671.18     73.98 o 
  -2   2   3    20673.32    23117.39    331.36 o 
   0   2   3     1249.87     1042.34     28.34 o 
   2   2   3        7.28        7.50      3.54 o 
   4   2   3      803.86      895.16     52.86 o 
   6   2   3     1100.56     1241.73     32.57 o 
   8   2   3     1720.46     2263.32     53.87 o 
  10   2   3     2586.76     3239.94     62.13 o 
  12   2   3       65.87       22.24      6.76 o 
  14   2   3      304.93      400.60     17.82 o 
  16   2   3     1455.51     1987.49     46.45 o 
  18   2   3     2255.99     2577.99     67.97 o 
  20   2   3      264.03      311.05     24.94 o 
  22   2   3      808.57      817.12     49.17 o 
  24   2   3     1004.82      837.77     72.61 o 
  26   2   3      402.61      428.31     71.59 o 
  28   2   3       12.12       21.53     28.82 o 
 -31   3   3        1.10       30.68     30.37 o 
 -29   3   3       10.79       -1.36     28.17 o 
 -27   3   3       11.89       65.77     27.37 o 
 -25   3   3        5.90       12.20     23.52 o 
 -23   3   3      251.18      219.23     29.62 o 
 -21   3   3     2113.60     2024.46     75.68 o 
 -19   3   3      172.73      161.50     23.83 o 
 -17   3   3      247.80      174.75     15.10 o 
 -15   3   3       11.21       -3.54      7.08 o 
 -13   3   3        8.26       24.75     19.33 o 
 -11   3   3       18.78       12.37      5.82 o 
  -9   3   3     3080.46     3721.08     67.70 o 
  -7   3   3      993.54      829.23     35.88 o 
  -5   3   3    38995.73    37604.48    699.66 o 
  -3   3   3    55187.81    57684.73    824.97 o 
  -1   3   3    12045.60    13059.07    244.74 o 
   1   3   3       21.92       -1.77      3.54 o 
   3   3   3      965.58     1027.83     23.77 o 
   5   3   3     9799.06    10513.97    176.15 o 
   7   3   3     7823.82     9175.72    179.47 o 
   9   3   3     4559.96     5058.22    108.19 o 
  11   3   3      178.67      120.00     12.99 o 
  13   3   3      316.77      233.92     20.55 o 
  15   3   3       36.59       46.61     12.88 o 
  17   3   3      241.01      325.46     23.56 o 
  19   3   3      285.26      334.98     25.57 o 
  21   3   3        5.71       15.90     16.11 o 
  23   3   3       16.21      -10.74     21.48 o 
  25   3   3      539.73      789.99     52.01 o 
  27   3   3       45.08       36.82     27.95 o 
 -30   4   3        0.72      -27.10     54.20 o 
 -28   4   3        7.17       39.72     20.42 o 
 -26   4   3       65.47       72.69     19.59 o 
 -24   4   3      139.58       58.11     18.00 o 
 -22   4   3      698.15      543.30     37.78 o 
 -20   4   3     1981.09     2092.68     59.73 o 
 -18   4   3      399.90      470.83     20.42 o 
 -16   4   3       84.08      119.63     15.65 o 
 -14   4   3       18.81       -2.28      6.59 o 
 -12   4   3     2579.33     2683.25     53.85 o 
 -10   4   3       63.03       85.76      8.83 o 
  -8   4   3     3984.84     4084.16     84.20 o 
  -6   4   3     4149.66     4216.96     85.38 o 
  -4   4   3    14552.41    16429.97    310.87 o 
  -2   4   3     2939.57     2592.04     46.00 o 
   0   4   3      150.18       60.46      7.19 o 
   2   4   3       99.46      110.74      9.00 o 
   4   4   3       53.72       16.45      5.32 o 
   6   4   3     3722.94     4409.91     80.01 o 
   8   4   3     8583.57    10066.89    172.27 o 
  10   4   3     2617.82     2951.65     58.44 o 
  12   4   3      104.28       70.35      9.94 o 
  14   4   3      316.24      288.26     16.85 o 
  16   4   3      142.41      188.85     22.93 o 
  18   4   3      369.58      334.62     25.57 o 
  20   4   3      771.11      685.46     35.39 o 
  22   4   3       27.11       40.91     18.89 o 
  24   4   3       15.94      -11.19     22.38 o 
  26   4   3      130.97      312.47     53.18 o 
 -29   5   3        2.75       24.16     31.07 o 
 -27   5   3       80.24       28.54     29.87 o 
 -25   5   3       70.78      105.75     50.00 o 
 -23   5   3      118.38      123.82     19.80 o 
 -21   5   3        6.47       -1.74     13.84 o 
 -19   5   3        9.78       -4.98      9.96 o 
 -17   5   3        7.37        1.28      8.85 o 
 -15   5   3      225.28      220.15     24.72 o 
 -13   5   3      434.64      304.27     15.36 o 
 -11   5   3       12.88        3.54      6.59 o 
  -9   5   3      375.85      433.02     17.93 o 
  -7   5   3     7916.89     8239.42    159.38 o 
  -5   5   3     3894.03     4668.69     96.38 o 
  -3   5   3    14489.71    16112.58    306.20 o 
  -1   5   3     1222.38     1333.38     27.42 o 
   1   5   3      257.97      147.87     15.09 o 
   3   5   3        8.19       -2.39      4.79 o 
   5   5   3     4217.48     4708.89    107.90 o 
   7   5   3      574.30      358.01     15.36 o 
   9   5   3     6957.77     7530.05    133.69 o 
  11   5   3     4177.39     3891.45     81.43 o 
  13   5   3      416.34      384.59     18.93 o 
  15   5   3       19.32       62.31     12.67 o 
  17   5   3       14.88        6.06     10.52 o 
  19   5   3      789.91      968.46     81.24 o 
  21   5   3       13.32        7.47     17.22 o 
  23   5   3       10.92        8.71     22.38 o 
  25   5   3       11.55       11.14     25.55 o 
 -28   6   3       20.97      -12.23     24.46 o 
 -26   6   3      241.90      234.71     26.64 o 
 -24   6   3       53.96       72.99     21.54 o 
 -22   6   3      139.10       75.64     17.29 o 
 -20   6   3     1528.16     1475.01     85.82 o 
 -18   6   3      152.66      108.96     14.10 o 
 -16   6   3      622.23      678.67     53.14 o 
 -14   6   3       52.71       46.26     10.02 o 
 -12   6   3      520.56      415.70     24.80 o 
 -10   6   3     1926.15     1964.04     43.08 o 
  -8   6   3    13783.93    13746.23    263.30 o 
  -6   6   3      538.95      512.19     20.15 o 
  -4   6   3    20385.30    19743.81    377.47 o 
  -2   6   3     6264.11     5575.05     95.91 o 
   0   6   3     3545.52     3807.48     69.04 o 
   2   6   3      130.48      142.48     11.41 o 
   4   6   3      122.58      159.91     11.18 o 
   6   6   3       44.70       24.66      7.54 o 
   8   6   3     4218.53     4301.81     82.78 o 
  10   6   3     2299.80     2112.08     85.54 o 
  12   6   3      385.61      251.95     16.17 o 
  14   6   3       22.79       -4.93      9.87 o 
  16   6   3       48.43       48.95     12.75 o 
  18   6   3       10.22       -7.09     14.17 o 
  20   6   3       88.61      103.96     20.01 o 
  22   6   3       40.26        4.79     18.85 o 
  24   6   3       15.63      -15.34     30.68 o 
  26   6   3       68.25       79.77     45.00 o 
 -27   7   3        2.61        0.79     28.17 o 
 -25   7   3      294.56      350.84     29.70 o 
 -23   7   3      115.32       79.18     20.70 o 
 -21   7   3        7.23       22.73     16.74 o 
 -19   7   3       84.24      136.57     16.33 o 
 -17   7   3      745.90      960.20     34.25 o 
 -15   7   3       35.67       37.47     11.06 o 
 -13   7   3      120.85      143.58     13.13 o 
 -11   7   3     2515.18     2199.92     88.86 o 
  -9   7   3     1074.42     1220.07     35.96 o 
  -7   7   3      203.35      106.53     12.32 o 
  -5   7   3      850.93      783.70     32.38 o 
  -3   7   3    14263.17    15125.15    247.14 o 
  -1   7   3     3537.95     3734.28     68.95 o 
   1   7   3       74.02      144.10      9.49 o 
   3   7   3      802.47      761.03     28.48 o 
   5   7   3     4682.01     5760.75    152.92 o 
   7   7   3      383.72      264.82     15.36 o 
   9   7   3     1589.81     1470.53     37.63 o 
  11   7   3      814.08      944.28     29.48 o 
  13   7   3       53.14       12.17     10.37 o 
  15   7   3      335.28      468.32     27.46 o 
  17   7   3      247.87      221.05     23.45 o 
  19   7   3       77.56       48.08     18.82 o 
  21   7   3       20.07       16.80     23.83 o 
  23   7   3       40.73       -5.17     24.46 o 
  25   7   3       40.61       32.73     42.95 o 
 -26   8   3        5.42       21.48     31.70 o 
 -24   8   3       67.31      120.03     23.08 o 
 -22   8   3       76.06       59.58     19.83 o 
 -20   8   3      280.42      293.83     22.40 o 
 -18   8   3      196.01      236.57     21.94 o 
 -16   8   3      116.44      148.90     23.32 o 
 -14   8   3       51.72        3.70     10.02 o 
 -12   8   3      288.75      364.82     19.23 o 
 -10   8   3      114.13      189.52     16.54 o 
  -8   8   3       19.96        1.16      9.63 o 
  -6   8   3      606.76      632.01     38.86 o 
  -4   8   3      816.25      754.14     26.74 o 
  -2   8   3     8233.21     8293.07    195.10 o 
   0   8   3      644.54      441.68     37.17 o 
   2   8   3      418.63      377.84     16.24 o 
   4   8   3      400.44      467.46     25.07 o 
   6   8   3     1696.17     1134.15     35.92 o 
   8   8   3      105.90       61.75     12.69 o 
  10   8   3      352.83      320.64     20.21 o 
  12   8   3      243.02      186.59     16.67 o 
  14   8   3      169.54      114.73     15.94 o 
  16   8   3       28.30       25.44     16.19 o 
  18   8   3      191.78      152.63     33.75 o 
  20   8   3      184.12      252.37     34.77 o 
  22   8   3       21.64       33.92     25.91 o 
  24   8   3       66.01       57.68     32.52 o 
 -25   9   3      160.00       42.41     27.37 o 
 -23   9   3        7.15       -8.87     17.75 o 
 -21   9   3       77.78       91.43     26.69 o 
 -19   9   3       38.72       43.79     15.48 o 
 -17   9   3        3.52       13.57     13.06 o 
 -15   9   3      341.63      343.72     21.78 o 
 -13   9   3      162.51      135.84     15.36 o 
 -11   9   3      275.20      189.50     19.57 o 
  -9   9   3     1819.80     1676.33     48.53 o 
  -7   9   3       85.76       -0.76     10.40 o 
  -5   9   3     2090.24     1884.74     61.99 o 
  -3   9   3     3683.07     3405.24    111.78 o 
  -1   9   3      702.49      697.58     38.54 o 
   1   9   3      263.07      256.57     14.06 o 
   3   9   3      507.23      534.87     25.22 o 
   5   9   3     3699.89     4497.77     89.16 o 
   7   9   3     6909.45     7408.21    176.24 o 
   9   9   3     1243.14     1430.41     39.28 o 
  11   9   3       48.57       59.84     15.93 o 
  13   9   3       92.28      119.39     18.85 o 
  15   9   3      122.84       75.92     18.69 o 
  17   9   3       40.35        2.31     22.10 o 
  19   9   3       89.94       50.11     26.03 o 
  21   9   3       74.84       90.19     30.27 o 
  23   9   3       13.28       23.08     30.68 o 
 -24  10   3      438.14      359.44     41.87 o 
 -22  10   3       19.85       18.80     22.57 o 
 -20  10   3      148.53      232.01     22.64 o 
 -18  10   3        0.72        2.01     14.55 o 
 -16  10   3       39.23       25.44     14.70 o 
 -14  10   3        8.48       19.20     13.42 o 
 -12  10   3      160.94      112.78     15.53 o 
 -10  10   3      608.94      695.23     31.76 o 
  -8  10   3      216.22      301.07     22.26 o 
  -6  10   3        6.73        3.02     15.13 o 
  -4  10   3      101.51       95.88     20.09 o 
  -2  10   3     2352.44     2429.84     82.40 o 
   0  10   3      249.63      168.94     23.14 o 
   2  10   3       43.08        5.75     15.13 o 
   4  10   3       44.01       29.70      9.96 o 
   6  10   3       63.23       35.68     13.28 o 
   8  10   3       23.33       41.01     15.55 o 
  10  10   3      230.08      158.31     22.95 o 
  12  10   3       79.37       44.22     16.30 o 
  14  10   3      115.78       90.38     19.64 o 
  16  10   3       47.84       12.72     35.79 o 
  18  10   3       88.86      109.00     29.41 o 
  20  10   3      302.63      383.39     43.95 o 
 -23  11   3      392.88      462.25     69.54 o 
 -21  11   3       44.96       30.58     20.32 o 
 -19  11   3       95.76      140.40     46.11 o 
 -17  11   3     1129.28     1117.55     63.82 o 
 -15  11   3      108.65      273.99     37.10 o 
 -13  11   3      333.69      271.21     45.12 o 
 -11  11   3       47.05       70.24     19.19 o 
  -9  11   3     1010.29      820.61     47.73 o 
  -7  11   3      123.37      122.75     24.59 o 
  -5  11   3       46.30       -4.09     17.36 o 
  -3  11   3     2230.40     1943.11     95.11 o 
  -1  11   3      337.02      344.69     59.32 o 
   1  11   3      202.71       39.88     20.25 o 
   3  11   3       51.79       57.00     21.55 o 
   5  11   3       90.54       17.39     19.43 o 
   7  11   3      261.53      345.74     34.36 o 
   9  11   3       67.70       39.36     16.74 o 
  11  11   3      685.60      815.72     68.06 o 
  13  11   3      361.09      441.95     31.15 o 
  15  11   3       67.42       46.56     24.46 o 
  17  11   3       14.66       15.02     27.61 o 
  19  11   3      127.93      175.20     36.35 o 
 -20  12   3      107.90      186.25     28.51 o 
 -18  12   3      342.78      468.94     35.64 o 
 -16  12   3      357.82      292.65     29.70 o 
 -14  12   3       24.02      -11.72     23.44 o 
 -12  12   3      230.03      216.57     27.05 o 
 -10  12   3     1705.51     1586.83    196.35 o 
  -8  12   3       91.30      122.40     33.75 o 
  -6  12   3       15.59       25.60     20.93 o 
  -4  12   3       31.42       -8.85     17.69 o 
  -2  12   3       71.55       46.02     23.14 o 
   0  12   3       37.32       10.81     24.54 o 
   2  12   3       14.51        4.70     19.48 o 
   4  12   3       11.84       -8.18     22.50 o 
   6  12   3       10.50       -9.58     19.17 o 
   8  12   3       32.17       73.13     59.32 o 
  10  12   3      853.96      935.10     54.99 o 
  12  12   3     1018.87     1189.59     92.04 o 
  14  12   3       27.98      -11.53     23.05 o 
  16  12   3       49.18       25.87     28.49 o 
 -17  13   3      221.82      340.84     41.05 o 
 -15  13   3      200.21      191.63     27.62 o 
 -13  13   3       67.63       13.75     20.01 o 
 -11  13   3      559.05      516.80     36.16 o 
  -9  13   3      183.69      223.81     33.17 o 
  -7  13   3       18.53       13.59     22.50 o 
  -5  13   3       27.10        5.41     22.50 o 
  -3  13   3       98.69       26.40     24.54 o 
  -1  13   3       43.52       57.51     24.46 o 
   1  13   3       39.62      -18.00     43.97 o 
   3  13   3       78.03       86.06     28.17 o 
   5  13   3       77.41      101.50     28.82 o 
   7  13   3        9.94       13.09     25.03 o 
   9  13   3      697.60      770.41     53.55 o 
  11  13   3      814.85      876.73     65.45 o 
  13  13   3      177.28      209.39     36.86 o 
  15  13   3       13.39       28.63     49.09 o 
 -14  14   3        1.97        0.79     27.95 o 
 -12  14   3      157.04      146.39     31.82 o 
 -10  14   3      139.73      121.39     31.72 o 
  -8  14   3       23.01       22.03     25.28 o 
  -6  14   3       16.53        6.33     23.01 o 
  -4  14   3      184.78      162.01     31.72 o 
  -2  14   3       57.34       74.05     28.17 o 
   0  14   3       64.91       48.07     27.48 o 
   2  14   3      228.72      230.73     38.14 o 
   4  14   3       55.32       14.43     40.91 o 
   6  14   3       33.13       45.78     29.96 o 
   8  14   3       39.22       39.27     28.49 o 
  10  14   3       85.55       41.32     28.49 o 
  12  14   3      168.70      111.91     33.68 o 
  -9  15   3       30.93       87.95     31.82 o 
  -7  15   3       20.09       19.21     29.62 o 
  -5  15   3       13.86        9.75     27.95 o 
  -3  15   3       83.07      126.81     34.35 o 
  -1  15   3       45.88       40.81     30.27 o 
   1  15   3      155.54      221.18     70.56 o 
   3  15   3       62.14       69.41     32.32 o 
   5  15   3       27.21       87.95     33.41 o 
   7  15   3       16.63       28.68     30.94 o 
 -30   0   4      904.91      996.08     85.90 o 
 -28   0   4      945.21      762.91     73.63 o 
 -26   0   4     2750.64     2710.09    137.04 o 
 -24   0   4      394.41      165.67     38.86 o 
 -22   0   4     4735.23     4055.92    171.81 o 
 -20   0   4     2739.07     2581.23    122.72 o 
 -18   0   4     4137.88     4072.29    163.63 o 
 -16   0   4    19209.10    19668.06    648.38 o 
 -14   0   4      354.17      325.21     32.73 o 
 -12   0   4     4144.43     3697.99    139.08 o 
 -10   0   4     4144.80     3318.96     82.70 o 
  -8   0   4     1030.46     1014.49     29.96 o 
  -6   0   4    29931.30    32631.47   1045.17 o 
   0   0   4      622.54      663.54     20.64 o 
   2   0   4    48983.31    54387.94   1226.44 o 
   4   0   4   128544.09   133532.28   3049.46 o 
   6   0   4    76660.12    84315.45   1916.32 o 
   8   0   4      457.17      898.27     31.38 o 
  10   0   4     3323.08     2693.27     74.66 o 
  12   0   4     8795.78     8671.21    212.37 o 
  14   0   4    13629.30    17391.30    410.62 o 
  16   0   4      255.04       95.91     27.61 o 
  18   0   4     1214.29      781.32     63.41 o 
  20   0   4     2363.70     2528.05    130.90 o 
  22   0   4      160.55      128.86     40.91 o 
  24   0   4     1498.68     1728.32    106.36 o 
  26   0   4     1863.07     1801.95    116.58 o 
 -31   1   4      501.38      538.83     50.37 o 
 -29   1   4      795.09      883.43     57.85 o 
 -27   1   4     1666.95     1713.21     73.03 o 
 -25   1   4      859.93      761.89     47.66 o 
 -23   1   4      998.85      661.03     42.65 o 
 -21   1   4     6586.38     6337.07    177.06 o 
 -19   1   4     8996.72     8635.56    221.22 o 
 -17   1   4     3787.87     3452.49     74.03 o 
 -15   1   4     9064.02    10181.34    229.38 o 
 -13   1   4      526.43      506.20     39.30 o 
 -11   1   4     7759.46     7507.60    148.61 o 
  -9   1   4     4728.11     4833.58     96.29 o 
  -7   1   4    28524.07    29206.60    537.64 o 
  -5   1   4    60958.28    61479.05   1955.35 o 
  -3   1   4     1000.29      476.57     26.59 o 
  -1   1   4     6611.46     7148.74    169.20 o 
   1   1   4    17951.49    19095.37    356.59 o 
   3   1   4    40918.78    43884.12    819.13 o 
   5   1   4    45077.84    47626.64    883.68 o 
   7   1   4    26434.09    31301.95    509.51 o 
   9   1   4     1569.31     1673.83     35.00 o 
  11   1   4     8234.27     7645.61    133.28 o 
  13   1   4    34518.66    38430.61    620.98 o 
  15   1   4     1012.65      593.67     21.97 o 
  17   1   4      984.96      958.92     43.79 o 
  19   1   4      535.87      770.14     54.20 o 
  21   1   4      302.53      390.57     45.00 o 
  23   1   4     1463.13     1547.88     70.04 o 
  25   1   4     1928.41     2040.68     85.29 o 
  27   1   4     1387.14     1682.81     79.51 o 
 -30   2   4     1396.86     1290.94     69.42 o 
 -28   2   4     1093.90     1282.28     65.79 o 
 -26   2   4      857.59      713.72     48.30 o 
 -24   2   4       16.40       16.36     20.09 o 
 -22   2   4      632.30      660.98     87.95 o 
 -20   2   4     6201.50     6538.48    183.06 o 
 -18   2   4    11558.95    10895.50    275.51 o 
 -16   2   4     7486.57     7876.63    207.30 o 
 -14   2   4     3051.59     3355.63     73.18 o 
 -12   2   4    22659.66    25778.78    482.29 o 
 -10   2   4    38658.69    40369.68    740.55 o 
  -8   2   4    48454.85    48950.09    961.01 o 
  -6   2   4     7429.25     7479.30    144.40 o 
  -4   2   4    12666.33    14549.66    271.49 o 
  -2   2   4     1274.70     1269.70     24.66 o 
   0   2   4    23150.49    24468.42    555.92 o 
   2   2   4    52447.98    54187.94    872.70 o 
   4   2   4    26422.87    26429.01    495.57 o 
   6   2   4    47480.65    54074.76   1011.15 o 
   8   2   4      418.63      304.60     15.93 o 
  10   2   4     5190.09     6258.26    171.74 o 
  12   2   4    20834.65    22502.92    365.41 o 
  14   2   4    16774.42    17276.45    289.51 o 
  16   2   4     2522.88     2136.80     59.08 o 
  18   2   4     6491.38     7000.76    152.22 o 
  20   2   4      101.83      119.73     24.59 o 
  22   2   4     1263.98     1352.86     63.59 o 
  24   2   4     2936.82     2588.77     98.18 o 
  26   2   4     1853.56     2032.03    122.72 o 
 -31   3   4     1060.87     1157.81     69.24 o 
 -29   3   4      712.93      680.24     67.50 o 
 -27   3   4      157.20      232.04     33.96 o 
 -25   3   4      106.35       86.47     26.59 o 
 -23   3   4     1555.77     1621.82     66.34 o 
 -21   3   4     1549.01     1232.52     83.86 o 
 -19   3   4     4284.76     4629.44    130.88 o 
 -17   3   4    10890.54    10258.80    244.89 o 
 -15   3   4     3179.27     2735.31     64.66 o 
 -13   3   4      845.86      713.38     24.57 o 
 -11   3   4    12447.47    12808.96    212.64 o 
  -9   3   4    48116.46    51194.70    817.76 o 
  -7   3   4    48204.89    48501.86    894.42 o 
  -5   3   4      211.43      136.56      7.66 o 
  -3   3   4      495.16      319.73     12.41 o 
  -1   3   4      472.44      484.90     15.62 o 
   1   3   4    12519.19    13278.99    246.74 o 
   3   3   4    23546.54    23925.97    449.12 o 
   5   3   4    41777.91    46307.43    859.27 o 
   7   3   4      235.36       48.03      8.61 o 
   9   3   4     1238.46     1067.08     33.40 o 
  11   3   4     7617.13     6662.47    136.17 o 
  13   3   4     9018.90     9568.52    194.80 o 
  15   3   4    12111.66    13707.93    403.51 o 
  17   3   4     1462.10     1027.31     49.05 o 
  19   3   4     3531.03     3807.89     96.70 o 
  21   3   4      246.85      268.43     38.86 o 
  23   3   4     1252.76     1127.90     60.01 o 
  25   3   4     2486.71     2638.65     99.06 o 
  27   3   4     1070.87     1272.13     68.69 o 
 -30   4   4     1130.32     1154.56     67.79 o 
 -28   4   4      683.34      681.97     39.56 o 
 -26   4   4      852.21      754.00     39.02 o 
 -24   4   4      389.73      273.18     26.13 o 
 -22   4   4     2669.99     2738.47     74.32 o 
 -20   4   4     3519.46     3860.61     92.50 o 
 -18   4   4     1430.95     1419.14     57.66 o 
 -16   4   4     2536.15     2459.76     53.26 o 
 -14   4   4     3065.97     2977.89     68.05 o 
 -12   4   4     8530.93     8538.45    147.72 o 
 -10   4   4    24466.30    25052.34    408.51 o 
  -8   4   4    37752.14    41352.79    760.55 o 
  -6   4   4    45929.53    48640.63    896.08 o 
  -4   4   4     9498.66     9157.67    151.99 o 
  -2   4   4    16070.28    18199.17    341.97 o 
   0   4   4      395.86      250.44     15.70 o 
   2   4   4     5703.11     4831.61     98.00 o 
   4   4   4    27786.08    27952.82    455.31 o 
   6   4   4     2907.33     2529.76     51.61 o 
   8   4   4      227.00      138.49     11.48 o 
  10   4   4     1742.73     1818.23     42.10 o 
  12   4   4     6937.54     7616.79    136.64 o 
  14   4   4    11895.64    11588.75    196.54 o 
  16   4   4     4434.34     3734.09     78.24 o 
  18   4   4     1454.07     1605.35     52.34 o 
  20   4   4       25.76       -2.35     16.11 o 
  22   4   4     2099.53     2453.79     90.38 o 
  24   4   4     1351.65     1102.63     60.01 o 
  26   4   4     1620.33     1848.72     81.63 o 
 -29   5   4      722.43      889.66     59.09 o 
 -27   5   4      906.82      970.49     48.46 o 
 -25   5   4       65.68       85.29     19.88 o 
 -23   5   4      363.51      309.79     26.64 o 
 -21   5   4     4667.92     4994.83    134.96 o 
 -19   5   4     5552.22     5182.01    100.08 o 
 -17   5   4     1826.59     1641.68     53.14 o 
 -15   5   4      975.41     1232.16     38.67 o 
 -13   5   4     2089.07     1992.75     44.06 o 
 -11   5   4     1598.16     1491.16     35.65 o 
  -9   5   4     2860.21     2487.16     56.50 o 
  -7   5   4   108405.30   111300.02   2051.55 o 
  -5   5   4    30650.69    35872.13    672.68 o 
  -3   5   4     1037.61      925.40     20.43 o 
  -1   5   4     2261.83     2237.75    101.21 o 
   1   5   4    14563.49    15360.54    291.27 o 
   3   5   4    15196.16    15537.99    257.45 o 
   5   5   4     9747.29     9882.46    169.99 o 
   7   5   4     2231.24     2364.47     53.15 o 
   9   5   4      877.17      867.43     37.49 o 
  11   5   4     3449.88     3177.98     90.49 o 
  13   5   4    11558.50    10473.58    376.89 o 
  15   5   4     8852.67     9283.87    167.88 o 
  17   5   4      363.08      335.13     20.81 o 
  19   5   4       99.10       48.71     17.29 o 
  21   5   4      735.04      659.44     37.38 o 
  23   5   4     1719.13     1912.76     78.81 o 
  25   5   4      997.23      986.84    158.51 o 
 -28   6   4      797.23      827.51     67.21 o 
 -26   6   4      107.99       64.06     21.50 o 
 -24   6   4      497.91      567.03     33.68 o 
 -22   6   4     1472.21     1227.15     45.42 o 
 -20   6   4     2483.47     2489.33     57.99 o 
 -18   6   4     2882.20     3156.50     67.56 o 
 -16   6   4      271.71      340.92     23.32 o 
 -14   6   4     1162.25     1033.54     30.11 o 
 -12   6   4      416.94      365.07     16.84 o 
 -10   6   4     3425.49     3537.73     77.81 o 
  -8   6   4    13012.23    13637.67    261.33 o 
  -6   6   4    45875.82    42096.82    785.45 o 
  -4   6   4      147.03       95.96     14.50 o 
  -2   6   4       81.41       30.80      4.47 o 
   0   6   4     7462.03     8094.62    158.85 o 
   2   6   4    12511.35    12328.76    240.88 o 
   4   6   4    12623.69    12475.24    209.89 o 
   6   6   4     4428.90     3934.87     79.12 o 
   8   6   4      754.93      610.23     22.40 o 
  10   6   4      168.83      134.67     13.18 o 
  12   6   4     5454.47     5160.91    190.27 o 
  14   6   4     6722.13     7126.40    131.60 o 
  16   6   4     3992.39     3979.93     82.57 o 
  18   6   4       78.72       68.52     18.47 o 
  20   6   4      296.06      344.55     32.04 o 
  22   6   4     1496.00     1635.12     81.81 o 
  24   6   4      766.35      780.85    121.70 o 
 -27   7   4      393.30      407.54     50.50 o 
 -25   7   4      300.09      251.04     27.32 o 
 -23   7   4     2399.57     2504.87     72.83 o 
 -21   7   4     2603.48     2903.13     78.22 o 
 -19   7   4     2088.45     1985.64     50.77 o 
 -17   7   4      902.65      638.78     30.67 o 
 -15   7   4     1638.40     1346.95     56.66 o 
 -13   7   4      472.08      509.32     21.20 o 
 -11   7   4     1572.96     1352.01     38.86 o 
  -9   7   4    17317.67    18493.68    350.29 o 
  -7   7   4    18210.37    20482.98    387.66 o 
  -5   7   4    35266.92    34618.70    650.12 o 
  -3   7   4     1066.08      801.42     24.50 o 
  -1   7   4      627.83      543.65     19.78 o 
   1   7   4     9032.73     8547.88    169.49 o 
   3   7   4     5860.17     6169.88    126.28 o 
   5   7   4     7815.01     7145.31    128.78 o 
   7   7   4     2206.30     2001.19    101.02 o 
   9   7   4      183.40      305.85     20.07 o 
  11   7   4     1735.16     1563.48     49.89 o 
  13   7   4     5816.59     5771.84    110.13 o 
  15   7   4     4989.08     4895.55     98.36 o 
  17   7   4     1647.39     1738.88     57.02 o 
  19   7   4       59.23       90.57     20.99 o 
  21   7   4     1427.53     1366.91    152.38 o 
  23   7   4     1836.31     1646.50    110.45 o 
 -26   8   4       18.06       -6.79     19.51 o 
 -24   8   4      130.67      150.07     23.90 o 
 -22   8   4     1139.47     1210.75     47.46 o 
 -20   8   4     3427.95     3772.08     81.15 o 
 -18   8   4     3620.78     3429.08     75.08 o 
 -16   8   4     3118.74     3270.73     69.91 o 
 -14   8   4      503.91      675.41     26.91 o 
 -12   8   4      942.46     1112.04     43.99 o 
 -10   8   4    10328.56    10676.40    211.68 o 
  -8   8   4     7891.46     8139.17    159.52 o 
  -6   8   4    17071.15    16746.11    314.71 o 
  -4   8   4        8.02       30.92      9.14 o 
  -2   8   4      148.33      236.01     11.26 o 
   0   8   4     4251.33     4030.25     82.07 o 
   2   8   4    20725.58    20397.85    386.92 o 
   4   8   4    12237.95    12445.98    210.05 o 
   6   8   4     5644.27     5766.09    110.12 o 
   8   8   4      157.34      149.42     14.50 o 
  10   8   4     1950.07     2113.17     50.29 o 
  12   8   4     4321.62     4879.40     94.79 o 
  14   8   4     5876.17     5734.37    112.82 o 
  16   8   4     3499.40     3580.95     78.06 o 
  18   8   4      480.46      381.82     46.02 o 
  20   8   4       19.15       42.79     26.73 o 
  22   8   4     1194.01     1112.31     63.44 o 
 -25   9   4        4.67        5.03     27.74 o 
 -23   9   4      292.27      345.28     29.94 o 
 -21   9   4     1964.73     1819.04     52.20 o 
 -19   9   4     2900.70     2684.57     65.04 o 
 -17   9   4     1954.85     1858.42     49.95 o 
 -15   9   4      714.36      623.22     27.33 o 
 -13   9   4       98.36       48.29     12.62 o 
 -11   9   4     8441.32     8158.75    163.00 o 
  -9   9   4     1977.67     2764.66     69.88 o 
  -7   9   4     9581.80     8911.45    180.94 o 
  -5   9   4     6482.09     5552.71    151.01 o 
  -3   9   4       71.95        4.93     12.23 o 
  -1   9   4      403.19      307.94     27.37 o 
   1   9   4     5580.10     6083.72    126.14 o 
   3   9   4     6241.86     6320.86    133.59 o 
   5   9   4     3142.93     2937.11     78.23 o 
   7   9   4      875.33      830.23     45.76 o 
   9   9   4       20.97       -4.41     10.90 o 
  11   9   4     1560.04     1172.60     45.94 o 
  13   9   4     3358.93     2859.76    128.32 o 
  15   9   4     2002.68     2332.80    135.25 o 
  17   9   4     1252.40     1374.68     65.51 o 
  19   9   4      164.67      146.91     32.32 o 
  21   9   4       42.39       63.66     29.62 o 
 -24  10   4       30.11       38.64     26.03 o 
 -22  10   4      562.12      471.72     33.80 o 
 -20  10   4     1365.74     1461.59     46.49 o 
 -18  10   4     1242.91     1656.72     48.21 o 
 -16  10   4     1150.54     1164.48     71.51 o 
 -14  10   4      267.32      198.06     22.19 o 
 -12  10   4     2422.23     2274.81     66.11 o 
 -10  10   4     2837.28     2647.49     88.19 o 
  -8  10   4     2743.62     2781.55     93.28 o 
  -6  10   4     3690.07     3585.65    120.68 o 
  -4  10   4     1384.10     1166.21     86.93 o 
  -2  10   4      714.01      741.47     54.20 o 
   0  10   4      916.47      865.63     44.76 o 
   2  10   4     2647.71     2253.23     78.06 o 
   4  10   4      970.53      830.11     39.46 o 
   6  10   4     1504.81     1258.35     37.21 o 
   8  10   4       22.48       -1.89     14.91 o 
  10  10   4      170.25      127.12     19.84 o 
  12  10   4     1358.31     1574.64     80.44 o 
  14  10   4     2091.78     2452.25     69.31 o 
  16  10   4      844.91      791.81     52.42 o 
  18  10   4      435.94      340.80     41.05 o 
  20  10   4       41.52       62.77     29.96 o 
 -23  11   4       12.76       26.05     51.13 o 
 -21  11   4      286.21      387.47     55.23 o 
 -19  11   4     2328.76     2407.57     74.48 o 
 -17  11   4     1781.57     1626.37    114.81 o 
 -15  11   4      728.50      791.02     40.33 o 
 -13  11   4       23.31       -5.98     16.74 o 
 -11  11   4     2753.88     2809.23    117.61 o 
  -9  11   4     2614.21     2568.81    109.43 o 
  -7  11   4     2463.54     2096.81    136.02 o 
  -5  11   4      545.20      486.75     37.52 o 
  -3  11   4        2.72       -6.30     18.04 o 
  -1  11   4      558.26      713.67     43.95 o 
   1  11   4     3123.83     2878.37     94.66 o 
   3  11   4     5819.06     5541.86    159.57 o 
   5  11   4     1134.54     1400.70     74.66 o 
   7  11   4      721.75      661.14     44.72 o 
   9  11   4       11.32       25.09     21.55 o 
  11  11   4     1248.12     1168.15     46.72 o 
  13  11   4     1417.07     1290.61     60.74 o 
  15  11   4     1665.63     1675.50     74.54 o 
  17  11   4      343.65      476.92     45.13 o 
  19  11   4      280.66      303.55     41.77 o 
 -20  12   4      679.19      675.35     49.75 o 
 -18  12   4     1504.13     1458.72     75.78 o 
 -16  12   4      329.47      397.50     33.94 o 
 -14  12   4      291.78      224.40     27.44 o 
 -12  12   4     1223.04      769.93     41.23 o 
 -10  12   4      975.57      910.86    107.38 o 
  -8  12   4     2522.65     2780.72     96.90 o 
  -6  12   4     2081.00     2450.17     88.94 o 
  -4  12   4      635.61      620.68     44.09 o 
  -2  12   4       49.08       39.00     20.64 o 
   0  12   4     1883.46     2168.97     82.93 o 
   2  12   4     4289.22     4255.49    224.99 o 
   4  12   4     2243.03     1976.85     80.84 o 
   6  12   4     1026.33     1138.86     60.84 o 
   8  12   4      824.14      794.63     50.06 o 
  10  12   4      757.18     1015.23     69.54 o 
  12  12   4     1272.84     1149.36    126.81 o 
  14  12   4     1632.69     1803.28    103.29 o 
  16  12   4      392.15      507.25     77.72 o 
 -17  13   4      282.57      321.94     33.68 o 
 -15  13   4      664.87      537.86     38.93 o 
 -13  13   4      605.43      554.80     38.49 o 
 -11  13   4      652.93      777.89     51.83 o 
  -9  13   4      464.55      588.83     46.21 o 
  -7  13   4      603.42      581.56     46.21 o 
  -5  13   4      419.13      349.34     38.97 o 
  -3  13   4      127.94       76.34     29.66 o 
  -1  13   4      277.76      344.80     38.73 o 
   1  13   4     1585.94     1691.93     74.22 o 
   3  13   4     4234.44     4118.46    133.49 o 
   5  13   4     3539.31     3625.69    122.02 o 
   7  13   4      535.06      672.00     87.95 o 
   9  13   4      411.93      368.83     42.24 o 
  11  13   4      201.58      168.19     53.18 o 
  13  13   4     1371.81     1394.41     71.24 o 
 -14  14   4       40.60       59.61     30.27 o 
 -12  14   4      279.07      190.93     29.81 o 
 -10  14   4      346.84      357.97     41.94 o 
  -8  14   4      266.41      304.15     38.97 o 
  -6  14   4      613.06      725.71    151.36 o 
  -4  14   4      425.50      671.05     51.33 o 
  -2  14   4       35.86       23.46     26.59 o 
   0  14   4      334.24      682.76     54.11 o 
   2  14   4     2984.37     3040.97    110.29 o 
   4  14   4     5477.45     5704.33    173.26 o 
   6  14   4     1083.21     1188.60     68.30 o 
   8  14   4      131.36      111.79     53.18 o 
  10  14   4      435.01      527.57     51.11 o 
  -9  15   4      513.83      697.49     57.00 o 
  -7  15   4      695.93      731.55     65.45 o 
  -5  15   4      343.97      254.82     42.95 o 
  -3  15   4      191.72      258.76     39.60 o 
  -1  15   4       18.82      -11.59     25.55 o 
   1  15   4      956.13     1069.25    110.45 o 
   3  15   4     1421.99     1264.88     73.08 o 
   5  15   4      566.10      562.91     54.45 o 
 -31   1   5       14.04      -14.46     28.93 o 
 -29   1   5        6.45      -12.29     24.59 o 
 -27   1   5      645.33      561.23     46.21 o 
 -25   1   5      591.78      342.47     35.41 o 
 -23   1   5     1484.14     1592.98    158.51 o 
 -21   1   5      245.46      255.73     28.93 o 
 -19   1   5       69.72       57.27     16.59 o 
 -17   1   5     1792.22     1599.57     58.45 o 
 -15   1   5     2606.92     2762.66     62.89 o 
 -13   1   5       10.54       10.52      8.26 o 
 -11   1   5       19.42       -1.12      7.86 o 
  -9   1   5      861.16      782.30     31.08 o 
  -7   1   5     1414.67     1268.20     36.86 o 
  -3   1   5     6375.21     6956.23    231.12 o 
  -1   1   5     1715.75     1992.36     52.77 o 
   1   1   5       75.56       20.30      5.31 o 
   3   1   5     5864.36     6729.58    135.30 o 
   5   1   5     1387.60     1834.16     43.81 o 
   7   1   5     1114.79     1269.55     35.47 o 
   9   1   5      191.84      168.19      8.89 o 
  11   1   5       54.38       49.65      7.44 o 
  13   1   5      734.26      796.27     30.10 o 
  15   1   5     1019.61     1312.22     42.12 o 
  17   1   5       89.16      186.38     27.48 o 
  19   1   5      541.89      508.18     54.20 o 
  21   1   5      147.34      186.33     31.72 o 
  23   1   5       26.40        5.11     23.14 o 
  25   1   5       12.56      -10.61     23.01 o 
 -30   2   5        2.55      -19.43     38.86 o 
 -28   2   5       46.53      -12.91     29.66 o 
 -26   2   5        0.38       -0.41     21.55 o 
 -24   2   5       51.17       28.63     20.09 o 
 -22   2   5     1341.19     1188.07     54.96 o 
 -20   2   5     1468.92     1265.03     85.90 o 
 -18   2   5       12.51       21.76     30.68 o 
 -16   2   5     1809.33     1633.43     42.71 o 
 -14   2   5      489.74      514.45     32.07 o 
 -12   2   5     3765.74     3474.27     74.85 o 
 -10   2   5    32173.38    36873.83    687.35 o 
  -8   2   5    15120.93    15511.96    349.96 o 
  -6   2   5     4175.61     4411.29     87.74 o 
  -4   2   5     5829.76     6357.66    122.39 o 
  -2   2   5     1219.91     1229.53     36.16 o 
   0   2   5     1350.87     1357.61     40.42 o 
   2   2   5      468.04      450.73     17.12 o 
   4   2   5     2670.58     3521.98     75.44 o 
   6   2   5     4112.02     4568.86     97.14 o 
   8   2   5       30.51       -2.16      6.89 o 
  10   2   5      185.86      132.40     20.86 o 
  12   2   5     1431.40     1895.63     58.91 o 
  14   2   5     6412.63     7784.15    165.97 o 
  16   2   5      470.42      535.73     28.26 o 
  18   2   5        1.29       52.16     21.69 o 
  20   2   5       52.17       29.29     22.38 o 
  22   2   5       57.99       42.84     25.28 o 
  24   2   5       71.76       57.60     26.73 o 
  26   2   5        8.96       14.32     27.48 o 
 -31   3   5        7.80       21.91     22.83 o 
 -29   3   5      155.72      173.05     49.09 o 
 -27   3   5       16.00      -10.85     21.69 o 
 -25   3   5       23.36        6.14     21.69 o 
 -23   3   5       97.34      107.36     23.83 o 
 -21   3   5      929.57      934.84     46.21 o 
 -19   3   5      347.58      301.19     27.95 o 
 -17   3   5     1465.16     1395.01     92.06 o 
 -15   3   5      113.29       91.86     21.17 o 
 -13   3   5      291.39      242.76     19.78 o 
 -11   3   5      594.54      783.86     32.18 o 
  -9   3   5     4519.39     5390.14    107.77 o 
  -7   3   5     5419.39     6298.59    123.95 o 
  -5   3   5       16.93       -1.02      2.93 o 
  -3   3   5     2072.95     1933.97     43.22 o 
  -1   3   5      183.09      172.44     10.19 o 
   1   3   5      558.65      637.69     81.81 o 
   3   3   5       52.34       72.15      9.00 o 
   5   3   5      692.75      861.77     31.01 o 
   7   3   5     2227.33     2470.04     58.97 o 
   9   3   5      715.73      783.61     31.87 o 
  11   3   5      159.08      123.20     14.73 o 
  13   3   5      593.78      710.50     45.50 o 
  15   3   5     2557.05     3035.56     93.95 o 
  17   3   5       71.37       36.22     18.94 o 
  19   3   5        0.24       -8.79     19.48 o 
  21   3   5       54.50      116.76     33.75 o 
  23   3   5        8.72      -10.47     20.93 o 
  25   3   5       24.06       39.86     28.17 o 
 -30   4   5       41.05       92.83     25.10 o 
 -28   4   5      114.44      149.16     25.45 o 
 -26   4   5       40.98       31.37     20.09 o 
 -24   4   5        7.95       -7.29     14.59 o 
 -22   4   5      344.06      196.99     21.96 o 
 -20   4   5       42.66       31.93     14.35 o 
 -18   4   5     1686.74     1597.69     40.09 o 
 -16   4   5      249.48      191.76     23.18 o 
 -14   4   5      399.18      375.61     16.94 o 
 -12   4   5       22.83       69.33      9.19 o 
 -10   4   5      930.06      878.81     27.11 o 
  -8   4   5       28.04       21.62      5.95 o 
  -6   4   5     2054.86     2218.11     41.21 o 
  -4   4   5      577.26      746.36     23.91 o 
  -2   4   5      438.29      689.01     23.20 o 
   0   4   5     4309.62     4728.18     98.00 o 
   2   4   5     4889.88     6196.79    109.82 o 
   4   4   5     1131.21     1428.58     36.31 o 
   6   4   5     6935.68     7498.66    132.16 o 
   8   4   5     2827.55     2752.18     59.98 o 
  10   4   5      277.31      312.58     20.67 o 
  12   4   5      957.33      778.47     27.03 o 
  14   4   5       83.79        3.71     10.61 o 
  16   4   5      896.34      796.31     29.53 o 
  18   4   5      135.56      103.90     18.78 o 
  20   4   5       81.97       38.54     23.01 o 
  22   4   5       38.60      -11.76     23.52 o 
  24   4   5       37.14       37.10     25.91 o 
 -29   5   5        5.15       10.96     22.97 o 
 -27   5   5       47.81       32.71     18.82 o 
 -25   5   5       31.90       33.58     17.93 o 
 -23   5   5       10.89        3.73     16.30 o 
 -21   5   5        7.27        5.69     15.32 o 
 -19   5   5        1.82       18.59     10.34 o 
 -17   5   5       22.27       -0.68      8.46 o 
 -15   5   5      239.47      236.74     14.91 o 
 -13   5   5      575.16      435.22     33.66 o 
 -11   5   5      272.11       61.24      9.30 o 
  -9   5   5     9199.05     9147.28    178.26 o 
  -7   5   5     5528.06     5830.96    117.13 o 
  -5   5   5      455.79      503.40     16.81 o 
  -3   5   5      679.08      820.35     25.99 o 
  -1   5   5       10.17       10.81      5.95 o 
   1   5   5      961.92      986.88     55.20 o 
   3   5   5     2161.60     2470.89     50.35 o 
   5   5   5     1258.68     1327.67     32.97 o 
   7   5   5    10966.18    12322.27    206.43 o 
   9   5   5      826.44      716.68     24.79 o 
  11   5   5       81.67       46.92     11.41 o 
  13   5   5      274.11      225.69     17.47 o 
  15   5   5      630.58      759.96     30.41 o 
  17   5   5        3.31       34.32     13.55 o 
  19   5   5      331.11      227.75     25.57 o 
  21   5   5        1.74      -11.57     23.14 o 
  23   5   5        9.61      -11.92     23.83 o 
  25   5   5       54.83       51.85     33.75 o 
 -28   6   5      104.10      107.97     24.85 o 
 -26   6   5       69.60      120.60     23.17 o 
 -24   6   5      150.00      157.52     23.15 o 
 -22   6   5      345.10      431.40     28.93 o 
 -20   6   5      688.19      742.53     40.48 o 
 -18   6   5     1999.54     1838.35     45.99 o 
 -16   6   5      244.21      227.39     19.48 o 
 -14   6   5       28.71       30.37      9.32 o 
 -12   6   5     1148.54      938.29     37.05 o 
 -10   6   5     1099.01     1037.92     31.38 o 
  -8   6   5     2169.05     1646.03     79.77 o 
  -6   6   5     8007.50     7325.46    145.80 o 
  -4   6   5       46.87       10.88      3.23 o 
  -2   6   5     1452.33     1343.74     34.60 o 
   0   6   5     2527.39     2879.41     64.16 o 
   2   6   5      686.41      672.58     24.57 o 
   4   6   5      492.33      400.00     20.96 o 
   6   6   5     2729.25     2761.02     58.16 o 
   8   6   5     1252.68     1169.93     43.69 o 
  10   6   5      912.16      923.57     29.85 o 
  12   6   5      119.70      137.78     14.76 o 
  14   6   5      140.17      199.87     19.48 o 
  16   6   5       15.00       -5.89     11.79 o 
  18   6   5      604.44      616.37     38.74 o 
  20   6   5      119.20      105.73     28.17 o 
  22   6   5       29.07       59.00     30.68 o 
  24   6   5        3.04        3.32     28.63 o 
 -27   7   5       33.10        5.72     25.65 o 
 -25   7   5      194.52      195.47     26.13 o 
 -23   7   5       83.62      132.19     21.67 o 
 -21   7   5       33.13       17.32     16.30 o 
 -19   7   5      176.44      162.03     17.15 o 
 -17   7   5       10.08       47.83     12.54 o 
 -15   7   5      963.32      886.63     29.49 o 
 -13   7   5      123.35      152.55     13.63 o 
 -11   7   5       83.32       81.02     12.04 o 
  -9   7   5      556.30      465.58     38.26 o 
  -7   7   5      378.64      264.94     19.54 o 
  -5   7   5      829.59      871.63     38.98 o 
  -3   7   5       74.25       57.53      5.31 o 
  -1   7   5      974.54      560.85     21.83 o 
   1   7   5      350.76      387.27     28.76 o 
   3   7   5      402.84      486.66     19.35 o 
   5   7   5      713.83      799.53     41.63 o 
   7   7   5      135.85       81.00     11.41 o 
   9   7   5      877.48      850.48     46.76 o 
  11   7   5      913.00      798.09     40.74 o 
  13   7   5        4.69        3.54     12.01 o 
  15   7   5      120.05      140.45     17.03 o 
  17   7   5      438.29      437.63     31.43 o 
  19   7   5      446.00      285.55     33.08 o 
  21   7   5       53.25       35.74     27.37 o 
  23   7   5       99.79      300.67     59.32 o 
 -26   8   5      172.80      170.79     29.65 o 
 -24   8   5       12.67        9.03     19.21 o 
 -22   8   5      191.10      179.20     24.17 o 
 -20   8   5       47.09       35.60     14.62 o 
 -18   8   5      115.51      115.50     16.09 o 
 -16   8   5       14.33        6.43     11.35 o 
 -14   8   5       62.43       12.44     11.18 o 
 -12   8   5     1332.83     1134.26     41.19 o 
 -10   8   5      140.77       93.08     14.71 o 
  -8   8   5     1937.22     1596.42     43.92 o 
  -6   8   5      887.03      990.75     38.38 o 
  -4   8   5      188.18      274.63     27.61 o 
  -2   8   5      197.40      256.47     24.59 o 
   0   8   5      254.60      320.68     18.31 o 
   2   8   5      130.06      186.88     15.33 o 
   4   8   5       37.83       17.91     12.10 o 
   6   8   5      907.78      775.80     32.47 o 
   8   8   5      110.47       40.74     11.41 o 
  10   8   5       15.77        3.29     11.35 o 
  12   8   5       23.87       11.21     12.63 o 
  14   8   5       30.48       18.39     13.99 o 
  16   8   5        8.99        7.21     14.32 o 
  18   8   5      105.90       81.02     25.91 o 
  20   8   5      555.92      542.12     76.70 o 
  22   8   5      138.51       92.04     42.95 o 
 -25   9   5       41.59       46.79     22.27 o 
 -23   9   5        9.43        1.43     19.13 o 
 -21   9   5      106.03      129.62     22.37 o 
 -19   9   5      143.38      174.87     19.74 o 
 -17   9   5       49.84        9.89     18.21 o 
 -15   9   5      743.03      509.66     50.29 o 
 -13   9   5     3886.41     3438.66     86.56 o 
 -11   9   5      478.62      323.06     36.82 o 
  -9   9   5       24.39       22.07     17.39 o 
  -7   9   5     2936.91     1917.79     69.38 o 
  -5   9   5      604.93      254.43     26.03 o 
  -3   9   5       41.57       14.03     15.13 o 
  -1   9   5     1692.33     1875.77     67.93 o 
   1   9   5      680.42      949.67     46.02 o 
   3   9   5      373.48      373.47     19.53 o 
   5   9   5     1206.98     1281.30     48.71 o 
   7   9   5      999.41     1216.16     36.71 o 
   9   9   5      150.90      103.06     15.24 o 
  11   9   5      394.02      434.01     24.91 o 
  13   9   5       10.66        3.40     13.47 o 
  15   9   5      285.39      369.79     28.70 o 
  17   9   5       29.01       86.87     27.37 o 
  19   9   5      180.30      231.89     56.25 o 
  21   9   5      116.73      111.34     34.62 o 
 -24  10   5        5.02       29.93     26.47 o 
 -22  10   5       74.58       53.39     27.03 o 
 -20  10   5        5.19        4.09     18.41 o 
 -18  10   5       83.43       71.30     20.05 o 
 -16  10   5      318.36      268.78     58.53 o 
 -14  10   5     3075.91     2431.05     71.40 o 
 -12  10   5      275.06      300.23     31.72 o 
 -10  10   5       95.93       96.12     68.52 o 
  -8  10   5      237.04      160.72     26.03 o 
  -6  10   5     1580.20     1354.11     57.00 o 
  -4  10   5      241.40      218.45     42.95 o 
  -2  10   5        7.46        6.49     16.21 o 
   0  10   5       58.80       -2.05     30.68 o 
   2  10   5      632.58      687.19     50.11 o 
   4  10   5       72.39       75.51     17.50 o 
   6  10   5      727.93      975.08     65.11 o 
   8  10   5      697.09     1060.94     35.75 o 
  10  10   5       28.60       29.65     16.43 o 
  12  10   5       70.55       47.76     18.20 o 
  14  10   5        6.80       14.08     17.40 o 
  16  10   5      103.40       73.48     27.51 o 
  18  10   5       23.88       -8.59     25.28 o 
 -23  11   5        7.01       -0.99     36.82 o 
 -21  11   5        7.29       17.42     20.42 o 
 -19  11   5       65.89       63.51     23.12 o 
 -17  11   5       95.38       89.88     21.50 o 
 -15  11   5      687.27      635.89     37.31 o 
 -13  11   5      876.15     1106.41     47.14 o 
 -11  11   5      520.88      555.33     40.50 o 
  -9  11   5       43.63       18.41     19.17 o 
  -7  11   5      374.50      327.92     33.17 o 
  -5  11   5      228.76      241.49     72.61 o 
  -3  11   5      143.76      135.37     24.46 o 
  -1  11   5       26.05       13.09     18.04 o 
   1  11   5      508.14      452.96     37.27 o 
   3  11   5      455.55      362.23     27.53 o 
   5  11   5      503.95      442.71     38.73 o 
   7  11   5      732.79      511.37     52.16 o 
   9  11   5       98.22       35.03     22.10 o 
  11  11   5       16.56       15.34     21.69 o 
  13  11   5        9.37       18.86     18.20 o 
  15  11   5      393.12      474.29     44.18 o 
  17  11   5       30.52        2.99     36.82 o 
 -20  12   5       90.00      126.71     26.55 o 
 -18  12   5      343.94      471.43     36.77 o 
 -16  12   5       23.74       30.46     20.59 o 
 -14  12   5      267.83      234.63     28.20 o 
 -12  12   5       65.33       -1.98     23.01 o 
 -10  12   5       89.10       -9.40     18.80 o 
  -8  12   5       49.66       30.96     20.93 o 
  -6  12   5      322.23      234.58     33.75 o 
  -4  12   5       29.47       15.95     21.55 o 
  -2  12   5      211.66      249.54     54.20 o 
   0  12   5       34.59       49.03     31.70 o 
   2  12   5      136.87      111.86     27.95 o 
   4  12   5      240.05      357.72     49.09 o 
   6  12   5       72.94       75.22     25.55 o 
   8  12   5     1101.61     1323.08    119.65 o 
  10  12   5       27.75        3.72     23.05 o 
  12  12   5       27.56       12.05     26.49 o 
  14  12   5        0.22      -24.03     48.07 o 
 -17  13   5       21.82       78.99     25.07 o 
 -15  13   5      287.45      315.46     32.90 o 
 -13  13   5       11.19       29.91     21.50 o 
 -11  13   5       63.66       30.57     25.91 o 
  -9  13   5        0.31       13.29     24.59 o 
  -7  13   5       25.97       26.71     23.83 o 
  -5  13   5      271.17      284.20     36.86 o 
  -3  13   5      117.20      123.39     27.48 o 
  -1  13   5      158.50      208.97     33.78 o 
   1  13   5        7.84        0.74     23.57 o 
   3  13   5      174.74      265.72     37.52 o 
   5  13   5      100.89       97.59     67.50 o 
   7  13   5      795.71      667.06     51.60 o 
   9  13   5        3.89      -12.48     24.97 o 
  11  13   5        9.36        7.57     42.95 o 
  13  13   5        4.48       -1.08     26.47 o 
 -14  14   5       56.06      105.34     27.02 o 
 -12  14   5        4.72       29.16     21.89 o 
 -10  14   5        8.95        6.55     25.28 o 
  -8  14   5       60.88      107.86     32.52 o 
  -6  14   5       91.81       75.68     30.27 o 
  -4  14   5      110.57      114.54     31.82 o 
  -2  14   5      106.41      122.44     31.72 o 
   0  14   5       85.36      226.64     36.69 o 
   2  14   5       11.87      -11.84     27.37 o 
   4  14   5       90.65       43.60     28.99 o 
   6  14   5      894.09      752.89     58.46 o 
   8  14   5      108.05      185.17     37.82 o 
  -9  15   5      173.88      126.34     34.35 o 
  -7  15   5      123.58      159.61     69.54 o 
  -5  15   5       56.82       50.78     29.62 o 
  -3  15   5        6.69      -19.60     39.88 o 
  -1  15   5        6.43      -13.25     26.49 o 
   1  15   5        3.58       33.49     30.47 o 
   3  15   5       65.00       26.69     29.62 o 
 -32   0   6      367.34      476.57     71.59 o 
 -30   0   6       26.90       85.90     45.00 o 
 -28   0   6      580.08      654.51     69.54 o 
 -26   0   6     2102.55     2233.52    118.63 o 
 -24   0   6       75.77      130.90     36.82 o 
 -22   0   6     1153.56     1345.84     83.86 o 
 -20   0   6     1832.58     1691.50     90.00 o 
 -18   0   6      368.82      298.62     36.82 o 
 -16   0   6      351.43      204.53     30.68 o 
 -14   0   6    21507.37    22578.67    513.13 o 
 -12   0   6    59426.65    60810.97   1358.57 o 
 -10   0   6    18928.04    18356.99    595.20 o 
  -8   0   6        3.03       92.04     16.36 o 
  -2   0   6    26494.36    28677.82    902.00 o 
   0   0   6    48918.02    51089.48   1167.14 o 
   2   0   6    93368.19   105371.38   2410.95 o 
   4   0   6      136.60      267.85     37.84 o 
   6   0   6      145.60       73.16      8.94 o 
   8   0   6    11927.36    10645.17    256.35 o 
  10   0   6     5125.86     5320.12    235.22 o 
  12   0   6     1418.25     1534.01     83.86 o 
  14   0   6      528.97      492.93     51.13 o 
  16   0   6     1000.95      681.10     61.36 o 
  18   0   6     4992.87     5133.82    218.85 o 
  20   0   6     5504.36     7103.49    284.30 o 
  22   0   6     2445.99     2771.45    145.22 o 
  24   0   6      578.43      580.88     69.54 o 
 -31   1   6       95.04       88.08     33.75 o 
 -29   1   6      110.38      105.09     30.27 o 
 -27   1   6      913.09      848.58     52.77 o 
 -25   1   6     1159.02     1204.82     60.01 o 
 -23   1   6     2242.94     2069.89     79.55 o 
 -21   1   6     2825.89     2533.83     85.33 o 
 -19   1   6     2855.13     2781.20     88.22 o 
 -17   1   6       68.37       66.16     16.59 o 
 -15   1   6     6438.97     6340.80    127.09 o 
 -13   1   6     6072.38     6689.70    113.93 o 
 -11   1   6     7809.05     8646.17    167.16 o 
  -9   1   6    14921.37    15204.77    289.60 o 
  -7   1   6       18.60       16.36      8.18 o 
  -5   1   6     9445.86    10353.55    345.66 o 
  -3   1   6     8354.02     8021.85    272.03 o 
  -1   1   6    36364.74    38829.44    877.06 o 
   1   1   6    44872.51    48506.62    779.27 o 
   3   1   6    21043.26    23617.77    447.53 o 
   5   1   6     1057.17     1418.53     37.61 o 
   7   1   6     4852.99     4794.21    105.56 o 
   9   1   6    19343.70    19071.53    368.74 o 
  11   1   6     7573.07     6619.64    139.79 o 
  13   1   6     3469.09     3674.95    109.89 o 
  15   1   6      912.14     1203.35     84.88 o 
  17   1   6     3043.85     3257.04    107.00 o 
  19   1   6     6573.27     6837.25    192.34 o 
  21   1   6     3874.50     3608.86    120.60 o 
  23   1   6     1590.93     1786.46     79.51 o 
  25   1   6      169.36      194.08     55.22 o 
 -30   2   6      425.86      283.31     39.05 o 
 -28   2   6       72.87       55.12     28.17 o 
 -26   2   6     1226.35     1235.14     60.74 o 
 -24   2   6     3185.35     3439.84    110.63 o 
 -22   2   6     2274.64     2014.12     77.72 o 
 -20   2   6     2098.77     2004.40     92.04 o 
 -18   2   6      381.18      541.55     33.17 o 
 -16   2   6      918.20     1032.53     32.39 o 
 -14   2   6    13674.92    13170.58    254.72 o 
 -12   2   6    31025.45    30409.36    565.91 o 
 -10   2   6    59748.53    64254.82   1172.00 o 
  -8   2   6    21655.56    22476.88    420.36 o 
  -6   2   6     5666.29     6616.95    129.06 o 
  -4   2   6     5383.66     5801.93    139.56 o 
  -2   2   6    12754.03    13090.30    300.83 o 
   0   2   6    24347.01    25480.00    577.79 o 
   2   2   6    45639.38    50640.74    945.49 o 
   4   2   6     5999.04     7500.41    149.86 o 
   6   2   6     5736.91     6280.58    129.80 o 
   8   2   6     5685.53     4644.58    100.93 o 
  10   2   6    25286.32    27978.30    531.71 o 
  12   2   6     3174.89     2997.63     74.35 o 
  14   2   6     1453.44     1542.19     57.85 o 
  16   2   6      367.12      355.85     33.96 o 
  18   2   6     1625.40     2022.32     79.55 o 
  20   2   6     2901.41     2958.32    103.34 o 
  22   2   6     2341.20     2290.15     91.12 o 
  24   2   6     1014.67     1072.30     64.35 o 
 -31   3   6      585.70      647.22     42.89 o 
 -29   3   6      215.59      201.13     36.82 o 
 -27   3   6      222.37      301.25     37.52 o 
 -25   3   6     2306.23     2073.13     82.40 o 
 -23   3   6     3649.53     3691.00    152.38 o 
 -21   3   6     2873.60     2976.79    107.38 o 
 -19   3   6      669.19      465.51     32.52 o 
 -17   3   6      194.99      195.22     14.84 o 
 -15   3   6    12636.95    13309.19    256.47 o 
 -13   3   6    33614.83    35504.45    574.41 o 
 -11   3   6    16604.72    18271.13    299.30 o 
  -9   3   6     9938.78    10618.45    201.88 o 
  -7   3   6     1638.85     1791.66     41.08 o 
  -5   3   6     5154.02     5441.96     92.96 o 
  -3   3   6     7924.65     8556.64    141.84 o 
  -1   3   6    17125.30    16372.11    376.59 o 
   1   3   6    14008.90    14219.10    269.61 o 
   3   3   6     3383.08     2735.49     63.28 o 
   5   3   6     4568.74     5665.17    119.19 o 
   7   3   6     3689.91     2848.67     67.98 o 
   9   3   6    15113.94    14192.14    767.37 o 
  11   3   6    17806.12    19106.79    372.07 o 
  13   3   6     3830.52     3003.50     78.32 o 
  15   3   6      179.61      201.67     20.47 o 
  17   3   6       11.98       14.32     20.25 o 
  19   3   6     1321.96     1291.64     62.19 o 
  21   3   6     2258.95     2650.55     96.10 o 
  23   3   6     1755.28     2086.96     86.78 o 
  25   3   6       86.01       47.04     30.37 o 
 -30   4   6      439.59      429.57     57.38 o 
 -28   4   6       50.22       43.34     20.70 o 
 -26   4   6     1018.05     1026.40     45.97 o 
 -24   4   6     2779.46     2561.89     73.98 o 
 -22   4   6     3043.48     2952.24     79.22 o 
 -20   4   6      910.46      984.43     44.69 o 
 -18   4   6     2905.49     2667.68     58.45 o 
 -16   4   6     3255.19     2688.80     57.80 o 
 -14   4   6    10247.76    10349.45    177.82 o 
 -12   4   6    20560.72    23312.01    383.38 o 
 -10   4   6    20317.29    20413.18    385.15 o 
  -8   4   6    13156.25    12498.90    237.30 o 
  -6   4   6     4891.23     5488.16     93.69 o 
  -4   4   6     3712.49     3526.28     73.44 o 
  -2   4   6    16685.76    17539.79    328.49 o 
   0   4   6    13863.31    14284.67    273.37 o 
   2   4   6      121.75       48.76      7.62 o 
   4   4   6     1065.32      951.84     26.53 o 
   6   4   6     5591.49     5769.42    121.58 o 
   8   4   6    10690.86    11239.67    220.34 o 
  10   4   6    15115.71    15822.81    315.62 o 
  12   4   6     5239.16     5525.47    137.15 o 
  14   4   6     5778.26     6211.27    164.50 o 
  16   4   6      466.06      484.80     29.70 o 
  18   4   6      585.69      559.84     32.39 o 
  20   4   6     2874.19     2638.45     99.06 o 
  22   4   6     2489.35     2455.73     98.18 o 
  24   4   6      564.57      519.85     58.29 o 
 -29   5   6       41.14       28.32     36.71 o 
 -27   5   6      259.15      223.34     43.30 o 
 -25   5   6     1041.83     1211.64     48.22 o 
 -23   5   6     1262.07     1402.40     50.70 o 
 -21   5   6     1746.62     1515.65     50.72 o 
 -19   5   6     1314.34     1443.67     39.04 o 
 -17   5   6      142.64      127.38     13.43 o 
 -15   5   6      940.03     1143.92     31.89 o 
 -13   5   6     7516.97     6546.46    134.55 o 
 -11   5   6     9243.54     9501.06    190.47 o 
  -9   5   6     1691.68     1352.95     28.92 o 
  -7   5   6     4157.15     4829.23     85.10 o 
  -5   5   6      811.29      717.71     22.09 o 
  -3   5   6    10340.59     9678.18    187.66 o 
  -1   5   6    18921.08    18696.74    351.85 o 
   1   5   6    11067.85    11426.98    220.40 o 
   3   5   6     2486.88     2552.81     53.12 o 
   5   5   6      924.46      904.33     26.51 o 
   7   5   6     6813.75     6979.03    127.31 o 
   9   5   6    11135.47    10583.77    186.08 o 
  11   5   6    15379.79    17008.48    289.55 o 
  13   5   6      464.37      248.28     18.57 o 
  15   5   6     3410.87     3334.79    114.55 o 
  17   5   6        0.89       -1.15     14.73 o 
  19   5   6     3726.74     3866.84    123.60 o 
  21   5   6     4273.81     3754.65    125.10 o 
  23   5   6     1680.42     1583.98     75.92 o 
 -28   6   6       71.98      145.69     25.85 o 
 -26   6   6     1221.92     1149.18     49.03 o 
 -24   6   6     2621.24     2440.07     72.56 o 
 -22   6   6     2132.24     1960.67     61.15 o 
 -20   6   6      796.50      755.07     34.87 o 
 -18   6   6      781.81      779.34     28.08 o 
 -16   6   6       15.91       17.22      9.49 o 
 -14   6   6    11858.61    11302.80    195.22 o 
 -12   6   6     2388.03     2439.23     59.58 o 
 -10   6   6     4834.06     4685.67    126.74 o 
  -8   6   6      674.60      639.67     27.60 o 
  -6   6   6     1575.74     1277.30     32.99 o 
  -4   6   6     1862.73     2452.73     55.07 o 
  -2   6   6    13137.81    13944.63    268.32 o 
   0   6   6    20212.04    20784.06    392.61 o 
   2   6   6    14423.20    15615.72    294.40 o 
   4   6   6      848.57      706.29     24.21 o 
   6   6   6     5489.25     4882.70    131.37 o 
   8   6   6     8241.67     8308.73    176.68 o 
  10   6   6     8390.00     9230.34    164.36 o 
  12   6   6     4858.96     5246.28    101.47 o 
  14   6   6      125.76       93.07     15.36 o 
  16   6   6      141.82      202.07     19.39 o 
  18   6   6     1053.27     1130.67     77.72 o 
  20   6   6     2247.13     2096.04     83.73 o 
  22   6   6     3072.29     3699.91    126.54 o 
 -27   7   6      321.37      311.32     32.68 o 
 -25   7   6     2422.52     2387.40     72.97 o 
 -23   7   6     4220.66     4508.09    110.43 o 
 -21   7   6     2294.90     2584.69     71.90 o 
 -19   7   6     1198.49     1121.10     51.44 o 
 -17   7   6      789.92      509.71     24.16 o 
 -15   7   6     7687.01     6640.59    123.58 o 
 -13   7   6      277.91      264.08     37.17 o 
 -11   7   6      115.62      156.48     14.39 o 
  -9   7   6     1896.22     1532.40     40.91 o 
  -7   7   6      513.03      514.83     19.79 o 
  -5   7   6     2598.60     2093.30     65.79 o 
  -3   7   6     4683.55     4736.85     99.33 o 
  -1   7   6    19191.56    20502.81    389.49 o 
   1   7   6    19094.59    19088.62    361.97 o 
   3   7   6     3398.24     3391.70     70.71 o 
   5   7   6      900.09     1050.29     56.98 o 
   7   7   6     5146.24     5631.19    136.69 o 
   9   7   6     7391.18     7256.43    132.94 o 
  11   7   6     8265.46     7819.89    143.17 o 
  13   7   6     2893.80     3005.80     70.85 o 
  15   7   6       26.66       43.04     14.70 o 
  17   7   6      170.30      130.94     22.02 o 
  19   7   6     1910.90     1976.75     79.55 o 
  21   7   6     1597.71     1652.64     76.65 o 
 -26   8   6      288.62      323.26     31.87 o 
 -24   8   6     1242.24     1184.09     65.12 o 
 -22   8   6     1804.03     1696.20     57.99 o 
 -20   8   6     1225.36     1162.15     38.66 o 
 -18   8   6      324.62      496.97     27.46 o 
 -16   8   6       12.43       22.81     12.15 o 
 -14   8   6     2551.83     2702.95     60.35 o 
 -12   8   6     2485.94     2559.07     65.97 o 
 -10   8   6    14692.36    13136.46    323.22 o 
  -8   8   6       14.27      160.97     40.91 o 
  -6   8   6      278.24      169.15     22.38 o 
  -4   8   6     2408.54     2721.65     83.85 o 
  -2   8   6    10616.21    11238.54    273.72 o 
   0   8   6    14882.93    15725.17    305.04 o 
   2   8   6    10300.77    10622.08    210.06 o 
   4   8   6     2396.05     2604.35     57.43 o 
   6   8   6       96.98       30.38     12.78 o 
   8   8   6     5319.23     5301.89    103.03 o 
  10   8   6     7712.16     7663.91    141.86 o 
  12   8   6     4922.72     5225.44    106.17 o 
  14   8   6       14.90       48.23     14.70 o 
  16   8   6      195.41      303.70     27.75 o 
  18   8   6      849.89      867.68     44.41 o 
  20   8   6     1292.86     1673.09    106.36 o 
 -25   9   6      274.05      328.84     40.19 o 
 -23   9   6      963.65     1214.86     62.30 o 
 -21   9   6     1498.44     1394.43     84.88 o 
 -19   9   6      205.43      215.21     24.39 o 
 -17   9   6      184.78      148.05     21.34 o 
 -15   9   6     1651.06     1440.84     50.90 o 
 -13   9   6     2640.50     2652.22     88.08 o 
 -11   9   6     6845.00     7064.67    188.02 o 
  -9   9   6     9492.67     8455.22    214.05 o 
  -7   9   6      576.60      217.41     25.91 o 
  -5   9   6      252.54      267.77     59.32 o 
  -3   9   6     7745.55     7383.55    195.87 o 
  -1   9   6     6175.22     5579.95    155.45 o 
   1   9   6     2725.70     2104.37     75.16 o 
   3   9   6      668.23      568.87     23.87 o 
   5   9   6      112.79      145.68     15.15 o 
   7   9   6     5266.89     6006.77    115.93 o 
   9   9   6     3170.51     2999.81     76.46 o 
  11   9   6     4535.15     4126.36    117.79 o 
  13   9   6     1051.76      884.64     44.87 o 
  15   9   6      214.34      322.99     28.14 o 
  17   9   6      148.58      191.36     34.62 o 
  19   9   6     1175.67     1402.70     69.38 o 
 -24  10   6       76.78      122.88     30.87 o 
 -22  10   6      882.10      900.39    104.31 o 
 -20  10   6      259.66      302.24     29.21 o 
 -18  10   6      530.38      436.02     32.79 o 
 -16  10   6     1545.05     1465.43     54.15 o 
 -14  10   6     3125.31     2966.35     81.41 o 
 -12  10   6     3272.51     3039.24    100.51 o 
 -10  10   6     4167.25     4027.29    122.20 o 
  -8  10   6     3279.69     2510.95     85.33 o 
  -6  10   6     1604.16     1233.21     54.22 o 
  -4  10   6     2384.36     2511.85     86.04 o 
  -2  10   6     5480.44     5888.15    161.96 o 
   0  10   6     2374.31     2298.96     82.93 o 
   2  10   6      691.36      557.22     73.63 o 
   4  10   6      474.91      305.76     25.93 o 
   6  10   6     4346.62     4138.23    101.50 o 
   8  10   6     1371.47     1302.74     72.92 o 
  10  10   6     2760.87     3129.63     72.81 o 
  12  10   6     1593.36     1818.40    107.53 o 
  14  10   6      455.70      523.93     34.51 o 
  16  10   6       15.36       12.68     25.03 o 
  18  10   6      455.13      444.09     46.01 o 
 -23  11   6      241.34      207.69     37.27 o 
 -21  11   6      117.26      176.10     26.70 o 
 -19  11   6      621.53      569.90     55.26 o 
 -17  11   6       13.10        7.93     18.32 o 
 -15  11   6     1769.94     1801.18     61.58 o 
 -13  11   6     2816.20     3312.60    174.88 o 
 -11  11   6     3288.92     3449.75    109.13 o 
  -9  11   6     2786.97     2614.56     91.83 o 
  -7  11   6        6.62       27.50     19.17 o 
  -5  11   6      478.00      459.43     73.63 o 
  -3  11   6     1122.69      955.98     50.37 o 
  -1  11   6     3745.77     3174.61    105.46 o 
   1  11   6     2874.63     3156.41    104.67 o 
   3  11   6      733.44      725.99     39.99 o 
   5  11   6      476.54      538.86     33.98 o 
   7  11   6     1254.72     1319.82     63.19 o 
   9  11   6     1719.90     1630.61     71.92 o 
  11  11   6     1593.77     1338.55    145.22 o 
  13  11   6      375.81      360.14     39.80 o 
  15  11   6       15.20       13.71     34.77 o 
 -20  12   6      329.86      282.08     31.76 o 
 -18  12   6       17.26       19.96     21.81 o 
 -16  12   6      570.00      496.02     36.77 o 
 -14  12   6      809.36      821.82     43.46 o 
 -12  12   6     1121.44     1340.15     65.08 o 
 -10  12   6     1581.15     1226.21     60.74 o 
  -8  12   6     1091.16      777.07     49.88 o 
  -6  12   6       73.91       -9.32     18.64 o 
  -4  12   6      470.05      438.54     39.75 o 
  -2  12   6     2747.46     2589.22     93.87 o 
   0  12   6     2125.78     2006.06     78.57 o 
   2  12   6     1546.04     1656.78     71.92 o 
   4  12   6      381.31      428.20     40.75 o 
   6  12   6      746.34      820.75     60.34 o 
   8  12   6      525.61      502.40     58.29 o 
  10  12   6     1815.81     2062.89     85.32 o 
  12  12   6      802.67     1157.80    125.79 o 
  14  12   6      411.52      427.23     46.19 o 
 -17  13   6      197.27      169.15     29.07 o 
 -15  13   6      369.91      452.86     53.23 o 
 -13  13   6      823.47      950.59     48.74 o 
 -11  13   6      971.78     1346.83    148.29 o 
  -9  13   6     1033.42     1080.55     60.74 o 
  -7  13   6      130.66      113.80     28.17 o 
  -5  13   6      978.04      946.38     56.35 o 
  -3  13   6     1159.03     1330.46     66.48 o 
  -1  13   6     3191.76     2968.94    108.21 o 
   1  13   6      656.45      685.29     96.13 o 
   3  13   6     1485.15     1442.21     87.95 o 
   5  13   6       62.00       26.36     28.63 o 
   7  13   6        8.81       27.77     26.47 o 
   9  13   6      840.36      888.92     58.97 o 
  11  13   6     1000.79      982.95     62.85 o 
 -14  14   6      331.62      530.20     41.52 o 
 -12  14   6      360.65      306.73     41.94 o 
 -10  14   6      593.15      510.35     48.43 o 
  -8  14   6      354.65      321.56     70.56 o 
  -6  14   6       36.32      -14.83     29.66 o 
  -4  14   6      272.21      292.04     38.97 o 
  -2  14   6     1723.41     1596.46     77.28 o 
   0  14   6     1451.15     1558.79     75.16 o 
   2  14   6      540.17      867.12     62.38 o 
   4  14   6      182.03      292.81     63.41 o 
   6  14   6      321.85      389.40     46.68 o 
   8  14   6      215.69      267.04     41.77 o 
  -7  15   6      128.13      168.19     36.35 o 
  -5  15   6       47.70       52.63     32.32 o 
  -3  15   6      906.67      959.96     65.51 o 
  -1  15   6      566.62      420.82     49.76 o 
   1  15   6      498.12      520.34     52.42 o 
 -31   1   7       11.07        3.99     29.62 o 
 -29   1   7       62.66       51.55     28.17 o 
 -27   1   7       12.04       25.57     24.59 o 
 -25   1   7      301.44      303.30     37.84 o 
 -23   1   7       86.21      123.03     26.03 o 
 -21   1   7      269.52      236.48     28.17 o 
 -19   1   7      110.67       89.06     20.93 o 
 -17   1   7       92.21       32.14     15.13 o 
 -15   1   7     2861.21     3211.16     58.28 o 
 -13   1   7     7006.33     7830.55    157.99 o 
 -11   1   7       13.96       21.16      6.89 o 
  -9   1   7      181.57       79.77     16.36 o 
  -7   1   7     2412.10     2832.81    104.31 o 
  -5   1   7     1486.75     1808.09     71.59 o 
  -3   1   7     2402.61     2697.37     70.82 o 
  -1   1   7     1479.05     1918.58     45.83 o 
   1   1   7     9256.91    11189.40    185.99 o 
   3   1   7      882.70     1067.39     30.39 o 
   5   1   7       33.23      110.00     16.29 o 
   7   1   7      610.57      731.29     26.05 o 
   9   1   7       49.25       32.82     14.00 o 
  11   1   7      280.76      193.21     23.83 o 
  13   1   7      825.73      602.68     50.11 o 
  15   1   7      122.40      195.17     43.97 o 
  17   1   7      222.27      274.67     40.91 o 
  19   1   7       57.17        5.75     23.01 o 
  21   1   7       80.16       64.43     27.48 o 
  23   1   7        4.73       50.11     28.93 o 
 -30   2   7      206.08      161.21     51.13 o 
 -28   2   7      399.21      294.71     39.60 o 
 -26   2   7      202.54      137.95     28.93 o 
 -24   2   7      250.69      239.19     31.07 o 
 -22   2   7       45.18       75.68     23.14 o 
 -20   2   7        0.41       -1.67     15.71 o 
 -18   2   7      388.55      345.88     28.82 o 
 -16   2   7     3944.97     4185.19     92.44 o 
 -14   2   7     7099.08     6490.35    133.62 o 
 -12   2   7       78.80      172.97     52.82 o 
 -10   2   7     6876.11     6734.82    162.59 o 
  -8   2   7    12118.27    14348.98    269.19 o 
  -6   2   7     1375.52     1848.60     55.22 o 
  -4   2   7      114.38       80.62     10.77 o 
  -2   2   7       55.43       34.88      8.68 o 
   0   2   7     1634.42     1372.63     35.58 o 
   2   2   7     2368.66     2466.15     64.73 o 
   4   2   7      129.02      171.16     12.88 o 
   6   2   7      517.20      606.75     24.03 o 
   8   2   7      339.37      447.80     42.39 o 
  10   2   7       22.69       48.49     11.65 o 
  12   2   7      295.73      234.95     27.48 o 
  14   2   7      159.61      303.83     31.82 o 
  16   2   7     1180.31     1235.39     58.56 o 
  18   2   7      102.15      218.76     32.52 o 
  20   2   7        0.05        4.09     23.14 o 
  22   2   7        3.17       -2.23     23.83 o 
  24   2   7        9.58       -5.69     26.49 o 
 -31   3   7        6.44        5.61     22.24 o 
 -29   3   7      119.96      134.19     32.52 o 
 -27   3   7      439.87      433.93     41.87 o 
 -25   3   7       14.29       -9.32     18.64 o 
 -23   3   7        5.73        9.77     19.48 o 
 -21   3   7      497.71      371.44     32.89 o 
 -19   3   7      432.94      308.40     28.82 o 
 -17   3   7      572.18      741.71     28.52 o 
 -15   3   7     3907.66     3359.84     67.22 o 
 -13   3   7      435.61      399.61     17.33 o 
 -11   3   7       42.44       27.88      8.10 o 
  -9   3   7     2062.32     2231.61     51.85 o 
  -7   3   7      540.11      608.49     36.40 o 
  -5   3   7      321.94      253.63     17.42 o 
  -3   3   7      745.55      786.86     24.39 o 
  -1   3   7     3253.99     3546.44     93.28 o 
   1   3   7     1002.00      881.31     27.74 o 
   3   3   7     1358.18     1384.97     37.64 o 
   5   3   7       77.89      101.94     12.32 o 
   7   3   7      187.89      120.27     13.53 o 
   9   3   7      193.21      161.92     16.19 o 
  11   3   7      331.23      364.05     23.17 o 
  13   3   7     1151.12     1089.24     51.33 o 
  15   3   7      852.02      966.40     52.77 o 
  17   3   7      345.79      321.53     60.34 o 
  19   3   7      229.18      270.75     34.71 o 
  21   3   7       34.27        8.37     23.01 o 
  23   3   7       44.43       72.97     38.86 o 
 -30   4   7       72.66       70.29     24.62 o 
 -28   4   7       46.82       61.32     21.89 o 
 -26   4   7      237.34      238.67     26.31 o 
 -24   4   7      172.56      156.15     33.43 o 
 -22   4   7       51.64       45.37     16.45 o 
 -20   4   7        1.07       -5.61     12.56 o 
 -18   4   7      168.11      253.47     17.20 o 
 -16   4   7      182.02      130.63     16.53 o 
 -14   4   7      184.54      111.66     11.59 o 
 -12   4   7      236.32      210.02     17.51 o 
 -10   4   7      110.53       12.46      6.89 o 
  -8   4   7      727.19      623.62     21.00 o 
  -6   4   7      740.49      988.45     28.05 o 
  -4   4   7      349.36      355.54     16.96 o 
  -2   4   7     1203.48     1477.15     38.13 o 
   0   4   7     3433.68     3330.86    128.47 o 
   2   4   7      403.33      211.37     12.96 o 
   4   4   7     3246.54     4098.62     91.17 o 
   6   4   7      606.76      499.80     41.15 o 
   8   4   7      158.37      144.66     17.71 o 
  10   4   7      347.35      393.97     30.19 o 
  12   4   7     1323.38     1731.10     70.08 o 
  14   4   7     2226.13     2275.02     82.40 o 
  16   4   7      287.93      209.69     30.37 o 
  18   4   7       45.45       29.76     18.60 o 
  20   4   7       64.95       43.34     26.73 o 
  22   4   7      248.32      426.06     72.61 o 
 -29   5   7       21.88       17.04     21.50 o 
 -27   5   7      227.99      176.13     26.09 o 
 -25   5   7      143.52      169.52     23.99 o 
 -23   5   7      101.86       95.49     19.88 o 
 -21   5   7        0.74       -6.58     13.15 o 
 -19   5   7       91.54       26.89     10.87 o 
 -17   5   7      105.11       24.86     10.70 o 
 -15   5   7      187.97      286.09     16.75 o 
 -13   5   7      814.61      904.16     31.10 o 
 -11   5   7       91.29      112.49     16.39 o 
  -9   5   7     2054.80     2385.36     46.29 o 
  -7   5   7      154.40      230.57      9.69 o 
  -5   5   7      101.16       34.52      7.65 o 
  -3   5   7     1616.47     1776.16     44.14 o 
  -1   5   7     2104.81     2217.94     53.87 o 
   1   5   7       13.93        6.18     14.96 o 
   3   5   7      234.72       95.16     10.70 o 
   5   5   7      348.41      288.96     16.76 o 
   7   5   7       29.79       60.24     12.40 o 
   9   5   7     1057.29     1001.81     39.26 o 
  11   5   7      139.38      264.35     18.70 o 
  13   5   7     2752.71     3201.94     70.74 o 
  15   5   7      157.83      102.69     18.95 o 
  17   5   7       73.72       98.85     20.32 o 
  19   5   7       41.92       53.18     27.48 o 
  21   5   7      127.74      116.91     31.72 o 
  23   5   7        9.52       19.43     28.93 o 
 -28   6   7      244.93      247.36     50.65 o 
 -26   6   7       15.57       36.46     20.32 o 
 -24   6   7       19.95       15.40     18.69 o 
 -22   6   7      320.82      399.57     35.98 o 
 -20   6   7     1020.74      798.63     35.58 o 
 -18   6   7      295.01      136.76     15.20 o 
 -16   6   7     1584.44     1303.75     36.63 o 
 -14   6   7     1182.12     1087.47     31.54 o 
 -12   6   7       35.59       19.55     12.80 o 
 -10   6   7      304.14      267.36     15.10 o 
  -8   6   7      152.10       82.02      8.31 o 
  -6   6   7      216.61      107.51      8.60 o 
  -4   6   7      990.92      773.92     28.14 o 
  -2   6   7       40.82       44.18      9.63 o 
   0   6   7      181.80      179.76     14.63 o 
   2   6   7      276.63      149.13     16.19 o 
   4   6   7       28.57       13.56      8.40 o 
   6   6   7      732.28      740.11     36.99 o 
   8   6   7       48.71       20.97     16.53 o 
  10   6   7      173.38      206.25     17.58 o 
  12   6   7      149.44      142.39     16.97 o 
  14   6   7       17.51       16.54     13.47 o 
  16   6   7      297.43      411.73     30.05 o 
  18   6   7      269.24      294.54     37.60 o 
  20   6   7        5.95       38.25     26.73 o 
  22   6   7       42.66       61.27     31.07 o 
 -27   7   7       23.67        9.21     20.05 o 
 -25   7   7       88.34       86.97     23.24 o 
 -23   7   7      178.09      215.04     25.18 o 
 -21   7   7       40.71       75.21     17.74 o 
 -19   7   7       39.45        2.99     12.39 o 
 -17   7   7      983.66     1022.41     34.62 o 
 -15   7   7        8.50        2.45      9.58 o 
 -13   7   7      353.67      445.77     22.22 o 
 -11   7   7       57.37       53.56     10.40 o 
  -9   7   7      186.59      148.55     20.09 o 
  -7   7   7       64.63       90.11     24.54 o 
  -5   7   7      195.48      223.12     23.01 o 
  -3   7   7      465.57      449.05     19.79 o 
  -1   7   7       48.65       30.86     10.40 o 
   1   7   7       50.99        2.79      8.99 o 
   3   7   7     1321.48     1433.60     37.31 o 
   5   7   7     1057.42      962.19     30.91 o 
   7   7   7       32.17        7.72     10.90 o 
   9   7   7        4.18       50.42     13.47 o 
  11   7   7      791.26      866.86     32.39 o 
  13   7   7      171.20       90.54     16.31 o 
  15   7   7       20.68       10.65     17.71 o 
  17   7   7      274.15      146.42     30.37 o 
  19   7   7      486.34      457.36     52.16 o 
  21   7   7       11.43      -11.84     34.77 o 
 -26   8   7        2.89        8.29     31.70 o 
 -24   8   7       37.36       -3.16     23.57 o 
 -22   8   7       67.14      120.25     28.49 o 
 -20   8   7        7.31       -4.59     16.30 o 
 -18   8   7      955.55      731.60     36.36 o 
 -16   8   7      525.37      594.55     32.34 o 
 -14   8   7       29.34       10.05     16.59 o 
 -12   8   7     3624.67     3272.56    141.13 o 
 -10   8   7       49.62       68.52     17.36 o 
  -8   8   7      182.01       80.80     18.80 o 
  -6   8   7       67.19      143.64     21.69 o 
  -4   8   7     1298.80     1361.53     55.22 o 
  -2   8   7       56.28       18.51     15.13 o 
   0   8   7      649.26      778.14     28.51 o 
   2   8   7     1066.64     1057.49     31.84 o 
   4   8   7     1128.54     1004.60     31.78 o 
   6   8   7       58.45       23.40     11.41 o 
   8   8   7      126.44      134.84     16.21 o 
  10   8   7       45.35       29.04     13.47 o 
  12   8   7      503.50      412.84     25.51 o 
  14   8   7       42.42       21.76     14.59 o 
  16   8   7       45.94       37.11     18.98 o 
  18   8   7      283.09      376.39     41.20 o 
  20   8   7       22.00       75.68     45.00 o 
 -25   9   7      184.17      240.02     35.81 o 
 -23   9   7       39.77      108.20     28.49 o 
 -21   9   7      107.36       77.57     33.75 o 
 -19   9   7      120.01      141.14     32.30 o 
 -17   9   7      539.46      475.96     31.87 o 
 -15   9   7      538.98      404.81     28.95 o 
 -13   9   7      625.74      622.99     50.11 o 
 -11   9   7     1007.46      599.98     53.18 o 
  -9   9   7      768.82      575.69     60.34 o 
  -7   9   7       27.92      103.44     21.69 o 
  -5   9   7      497.50      340.11     29.62 o 
  -3   9   7      329.27      395.79     34.77 o 
  -1   9   7     5373.19     5655.94    153.90 o 
   1   9   7     5799.39     6403.00    171.94 o 
   3   9   7     1248.34     1321.51     46.80 o 
   5   9   7      851.97     1147.64     40.50 o 
   7   9   7     1022.46     1036.39     35.18 o 
   9   9   7       27.93       43.14     15.08 o 
  11   9   7        7.69       17.99     15.77 o 
  13   9   7      427.02      498.37     28.47 o 
  15   9   7      351.89      454.35     29.03 o 
  17   9   7      109.03      101.15     34.77 o 
  19   9   7       44.31       55.22     42.95 o 
 -24  10   7        5.56      -12.64     25.28 o 
 -22  10   7        4.60      -12.52     25.03 o 
 -20  10   7       18.25       58.13     20.59 o 
 -18  10   7      478.15      395.40     35.52 o 
 -16  10   7      340.59      224.73     26.09 o 
 -14  10   7      151.76      168.92     42.95 o 
 -12  10   7       28.84       -9.02     18.04 o 
 -10  10   7      151.37      129.52     23.83 o 
  -8  10   7       24.48       -2.60     15.71 o 
  -6  10   7       83.73       26.33     17.18 o 
  -4  10   7      517.73      480.93     80.79 o 
  -2  10   7       98.99       97.59     46.02 o 
   0  10   7      975.11      693.55     58.29 o 
   2  10   7      242.02      109.45     20.01 o 
   4  10   7     1679.57     1670.08     55.74 o 
   6  10   7      208.23      316.04     28.29 o 
   8  10   7        3.48       20.31     26.55 o 
  10  10   7      148.13      124.51     21.55 o 
  12  10   7       10.01        5.50     17.50 o 
  14  10   7       17.01       -7.64     17.93 o 
  16  10   7      163.61      142.52     33.78 o 
 -23  11   7        8.38      -13.29     26.59 o 
 -21  11   7       15.22       19.59     26.47 o 
 -19  11   7        0.94        3.38     18.47 o 
 -17  11   7       12.90       18.01     19.59 o 
 -15  11   7        3.44       -5.95     18.43 o 
 -13  11   7       13.15       -2.82     20.64 o 
 -11  11   7      111.09       18.74     22.38 o 
  -9  11   7      455.00      336.61     34.71 o 
  -7  11   7      296.40      280.23     33.26 o 
  -5  11   7      241.81      261.59     31.07 o 
  -3  11   7      995.71     1059.59     74.66 o 
  -1  11   7       88.67       47.97     22.10 o 
   1  11   7      662.92      884.70     51.21 o 
   3  11   7     3732.57     4134.07    113.39 o 
   5  11   7       12.03        8.13     16.81 o 
   7  11   7        2.78       12.27     23.14 o 
   9  11   7       50.78        7.46     24.46 o 
  11  11   7       67.80       59.32     26.49 o 
  13  11   7       20.97       12.10     25.03 o 
  15  11   7      121.87      229.08     57.27 o 
 -20  12   7        6.61      -10.68     21.35 o 
 -18  12   7       47.62       47.08     25.56 o 
 -16  12   7       98.32      116.30     25.17 o 
 -14  12   7        9.48      -10.32     20.64 o 
 -12  12   7      217.23      197.63     31.72 o 
 -10  12   7      643.44      498.75     42.65 o 
  -8  12   7      237.09       42.35     27.61 o 
  -6  12   7      351.39      345.72     67.50 o 
  -4  12   7      282.04      223.74     36.82 o 
  -2  12   7      229.29      234.51     33.17 o 
   0  12   7       33.57       50.95     23.57 o 
   2  12   7      278.03      194.17     32.89 o 
   4  12   7     1494.61     1366.59    111.47 o 
   6  12   7       54.70       73.63     38.86 o 
   8  12   7       50.10       66.47     28.82 o 
  10  12   7       14.26       30.36     27.03 o 
  12  12   7      124.31      105.22     31.94 o 
 -17  13   7       36.65       -3.14     22.46 o 
 -15  13   7       18.61       20.40     21.19 o 
 -13  13   7       44.50       47.82     62.38 o 
 -11  13   7      346.49      254.04     36.86 o 
  -9  13   7      406.21      309.57     38.31 o 
  -7  13   7       47.66       -3.82     21.55 o 
  -5  13   7      175.65      214.54     45.00 o 
  -3  13   7       72.01      131.55     39.88 o 
  -1  13   7      131.23       65.24     27.37 o 
   1  13   7        9.12      -12.04     24.08 o 
   3  13   7      618.21      730.10     53.87 o 
   5  13   7      158.86      165.67     33.41 o 
   7  13   7       13.73       -2.05     24.97 o 
   9  13   7        3.60        0.97     27.96 o 
 -12  14   7       52.76       83.39     31.72 o 
 -10  14   7       89.73       51.13     30.37 o 
  -8  14   7       50.04       47.29     31.70 o 
  -6  14   7       45.45        0.68     25.91 o 
  -4  14   7       29.69       18.00     25.28 o 
  -2  14   7       65.32       34.97     28.99 o 
   0  14   7       58.94       40.27     29.96 o 
   2  14   7      402.17      300.89     42.50 o 
   4  14   7        3.65        4.74     26.47 o 
   6  14   7        7.59        4.77     35.79 o 
 -32   0   8      122.82       36.82     42.95 o 
 -30   0   8      864.68      834.50     81.81 o 
 -28   0   8     3362.68     3170.29    157.49 o 
 -26   0   8     5052.57     4771.80    208.63 o 
 -24   0   8      356.73      290.44     47.04 o 
 -22   0   8      623.74      613.60     57.27 o 
 -20   0   8      158.18       47.04     24.54 o 
 -18   0   8     5841.27     6117.63    231.12 o 
 -16   0   8     8527.99     7844.54    191.77 o 
 -14   0   8     4396.32     4860.37    123.14 o 
 -12   0   8    10996.90    11231.00    378.39 o 
 -10   0   8      515.83      239.31     26.59 o 
  -2   0   8     3001.42     2563.33     69.87 o 
   0   0   8     1160.76     1029.84     34.36 o 
   2   0   8     2537.63     2343.73     71.59 o 
   4   0   8     2301.38     1136.07     35.56 o 
   6   0   8    33022.93    33385.60    964.38 o 
   8   0   8    40899.97    41242.39   1376.52 o 
  10   0   8     5152.91     4861.79    200.44 o 
  12   0   8     6052.23     4943.60    210.67 o 
  14   0   8    11146.81    10163.33    384.53 o 
  16   0   8    11515.68    11754.61    423.39 o 
  18   0   8     6743.16     6986.91    284.30 o 
  20   0   8     1778.02     2010.58    122.72 o 
  22   0   8       54.54      364.07     61.36 o 
 -31   1   8      570.51      522.37     49.11 o 
 -29   1   8     1303.39     1409.09     70.69 o 
 -27   1   8     1695.97     1804.74    197.38 o 
 -25   1   8      997.69      906.71     52.77 o 
 -23   1   8      252.68      242.86     68.52 o 
 -21   1   8        4.26       -8.29     16.59 o 
 -19   1   8     2229.36     1870.52     66.48 o 
 -17   1   8     8484.45     8330.18    210.40 o 
 -15   1   8    10176.67    10131.34    172.55 o 
 -13   1   8     3825.94     3575.26    124.86 o 
 -11   1   8      140.04       65.09      9.73 o 
  -9   1   8    20036.99    21533.42    695.42 o 
  -5   1   8    16306.93    17555.22    560.43 o 
  -3   1   8    18732.75    19965.97    464.25 o 
  -1   1   8     5399.79     5588.73     97.45 o 
   1   1   8      465.99      433.92     14.32 o 
   3   1   8     4987.51     4921.29    104.23 o 
   5   1   8     8680.06     8760.83    177.92 o 
   7   1   8    16207.68    17420.23    404.14 o 
   9   1   8    10776.86    11784.99    656.56 o 
  11   1   8     2402.21     1735.32    158.51 o 
  13   1   8     1612.40     1765.89     70.82 o 
  15   1   8     6332.39     6670.02    232.15 o 
  17   1   8     7429.24     6834.78    224.99 o 
  19   1   8     3354.52     3396.98    118.59 o 
  21   1   8      134.11       50.42     26.49 o 
  23   1   8       77.26       50.04     29.41 o 
 -30   2   8     1428.31     1486.07    205.56 o 
 -28   2   8      914.77     1011.80     59.30 o 
 -26   2   8      664.35      634.80     46.21 o 
 -24   2   8      961.65      817.28     49.11 o 
 -22   2   8      275.86      307.09     31.72 o 
 -20   2   8      131.35      113.18     21.55 o 
 -18   2   8      454.75      369.93     29.41 o 
 -16   2   8    10446.85    10799.47    212.31 o 
 -14   2   8     8706.20     9706.36    189.47 o 
 -12   2   8    10775.80    10590.28    206.93 o 
 -10   2   8     1231.18     1408.91     37.68 o 
  -8   2   8      711.33      516.64     21.50 o 
  -6   2   8     3474.11     2941.21    112.49 o 
  -4   2   8    21676.68    23563.41    537.26 o 
  -2   2   8    10845.03    11632.97    272.62 o 
   0   2   8     1774.89     2150.98     52.41 o 
   2   2   8     3646.84     3563.08     80.14 o 
   4   2   8     9327.93     8519.22    171.87 o 
   6   2   8    12525.03    10993.92    686.94 o 
   8   2   8     6706.20     7506.42    155.53 o 
  10   2   8     1192.91      949.34     46.99 o 
  12   2   8      943.59     1261.07     81.81 o 
  14   2   8     1866.65     1903.79     75.16 o 
  16   2   8     7137.89     7808.81    213.99 o 
  18   2   8     3688.23     3559.63    120.02 o 
  20   2   8     1165.25     1436.01    112.49 o 
  22   2   8       12.55      -16.36     32.73 o 
 -31   3   8      104.79      151.82     34.82 o 
 -29   3   8      546.36      475.05     61.36 o 
 -27   3   8      701.97      746.24     51.21 o 
 -25   3   8     1133.68     1151.76     59.30 o 
 -23   3   8      871.37      905.05     49.76 o 
 -21   3   8      845.88      943.41     53.18 o 
 -19   3   8      295.56      243.63     38.86 o 
 -17   3   8    22544.26    21114.29    410.78 o 
 -15   3   8    13782.10    13956.38    238.43 o 
 -13   3   8    18315.83    18861.16    722.11 o 
 -11   3   8     1301.51     1301.56     46.11 o 
  -9   3   8      803.98      669.48     43.54 o 
  -7   3   8    14439.54    16108.51    302.66 o 
  -5   3   8    21947.33    22223.36    354.08 o 
  -3   3   8    14363.40    14951.24    351.44 o 
  -1   3   8     6764.31     7147.52    177.87 o 
   1   3   8     8529.66     9399.19    224.94 o 
   3   3   8    12644.13    13232.94    260.06 o 
   5   3   8    13313.91    14890.77    283.77 o 
   7   3   8     8154.20     9053.66    185.80 o 
   9   3   8     3112.73     2973.54     73.86 o 
  11   3   8       78.77       81.01     20.25 o 
  13   3   8       80.70       40.76     30.68 o 
  15   3   8     2470.38     2402.47    117.61 o 
  17   3   8     5071.99     5147.46    159.01 o 
  19   3   8     2338.15     2475.12     96.17 o 
  21   3   8      219.36      234.95     36.86 o 
  23   3   8       70.31       39.77     30.87 o 
 -30   4   8       69.18      113.24     27.44 o 
 -28   4   8      359.84      419.41     34.87 o 
 -26   4   8     1053.33     1035.91     46.77 o 
 -24   4   8     1308.29     1343.36     58.92 o 
 -22   4   8     1307.22     1044.35     79.74 o 
 -20   4   8      124.80      139.26     19.51 o 
 -18   4   8    12954.50    12571.24    235.59 o 
 -16   4   8     2771.64     3395.87     79.41 o 
 -14   4   8     4762.24     4645.03     89.75 o 
 -12   4   8     5137.91     4250.39     91.58 o 
 -10   4   8      211.42       99.13     11.11 o 
  -8   4   8     6299.42     5417.32     94.72 o 
  -6   4   8    18108.34    18836.87    308.28 o 
  -4   4   8    23858.11    25959.41    484.55 o 
  -2   4   8    13365.71    13836.02    268.05 o 
   0   4   8     2907.56     3200.13     79.83 o 
   2   4   8    17583.70    19270.52    362.50 o 
   4   4   8    16369.45    16730.16    326.26 o 
   6   4   8    12772.34    12249.23    254.63 o 
   8   4   8     2919.89     2757.23     80.53 o 
  10   4   8     1596.37     1995.93     57.89 o 
  12   4   8       68.87       58.13     22.38 o 
  14   4   8      421.84      355.01     36.16 o 
  16   4   8     2176.86     2200.77    106.36 o 
  18   4   8     2920.64     3023.52    108.47 o 
  20   4   8      745.54      657.45     51.33 o
[truncated: 115,801 more chars]
