# Supplementary material for: Second harmonic generation from the ‘centrosymmetric’ crystals
Source: IUCrJ. 2015 Mar 20;2(Pt 3):317–21. doi: 10.1107/S2052252515002183 (PMC4420541; doi:10.1107/S2052252515002183)
Supplement: Supplementary file 5 [file m-02-00317-e254sup5.fcf]

# CCDC 1031435
# h,k,l, Fc-squared, Fo-squared, sigma(Fo-squared) and status flag 
# 
data_e254 
_shelx_title ' e254 in Cc [Zn(benzoate)2(4spy)2]' 
_shelx_refln_list_code          4 
_shelx_F_calc_maximum      506.13 
_exptl_crystal_F_000      2016.00 
_reflns_d_resolution_high  0.7696 
 
loop_ 
 _symmetry_equiv_pos_as_xyz 
 'x, y, z' 
 'x, -y, z+1/2' 
 'x+1/2, y+1/2, z' 
 'x+1/2, -y+1/2, z+1/2' 
 
_cell_length_a    24.6380 
_cell_length_b    12.1718 
_cell_length_c    15.5632 
_cell_angle_alpha  90.000 
_cell_angle_beta  108.782 
_cell_angle_gamma  90.000 
 
_shelx_F_squared_multiplier     1.000 
 
loop_ 
 _refln_index_h 
 _refln_index_k 
 _refln_index_l 
 _refln_F_squared_calc 
 _refln_F_squared_meas 
 _refln_F_squared_sigma 
 _refln_observed_status 
   6   0 -20     4654.73     4781.31    222.67 o 
   8   0 -20     5472.16     5395.73    241.23 o 
  10   0 -20     1684.96     1562.84    113.40 o 
  12   0 -20       92.81      131.96     49.48 o 
   7   1 -20     5969.37     6638.75    196.80 o 
   9   1 -20     1988.67     1840.35     89.65 o 
  11   1 -20      142.71      103.09     47.42 o 
  13   1 -20      297.90      232.98     57.73 o 
   8   2 -20     6075.14     5352.43    245.35 o 
  10   2 -20      391.39      212.37     57.73 o 
  12   2 -20      103.92      136.08     51.54 o 
   1   1 -19      232.55      260.20     47.42 o 
   3   1 -19      115.17       66.96     32.99 o 
   5   1 -19        2.24      -11.06     24.74 o 
   7   1 -19      102.58      228.19     38.61 o 
   9   1 -19      148.00      128.69     32.58 o 
  11   1 -19      181.46      209.44     37.16 o 
  13   1 -19       40.69       -8.25     32.99 o 
  15   1 -19       13.54      -14.43     28.87 o 
  17   1 -19        2.87       65.15     45.36 o 
  19   1 -19       86.97       54.43     28.87 o 
   2   2 -19      114.03      114.43     33.53 o 
   4   2 -19        0.60        9.28     26.24 o 
   6   2 -19       37.41        6.87     26.12 o 
   8   2 -19      859.39      853.58     96.90 o 
  10   2 -19       55.68       30.93     35.05 o 
  12   2 -19       75.65      -15.46     30.93 o 
  14   2 -19      224.78      160.82     49.48 o 
  16   2 -19       74.15       71.13     27.70 o 
  18   2 -19        3.09       13.72     19.37 o 
   3   3 -19       39.50       82.47     47.42 o 
   5   3 -19      120.60       96.90     47.42 o 
   7   3 -19      169.94      179.38     53.61 o 
   9   3 -19       43.19       -2.06     35.05 o 
  11   3 -19       25.06       18.56     37.11 o 
  13   3 -19       94.76       82.47     43.30 o 
  15   3 -19      140.86      276.28     53.61 o 
  17   3 -19       57.51       34.82     25.76 o 
   4   4 -19       61.82       55.67     41.24 o 
   6   4 -19       30.30       10.31     37.11 o 
   8   4 -19       35.64      101.03     47.42 o 
  10   4 -19      727.77      643.28     88.66 o 
  12   4 -19     1286.66     1210.28    117.52 o 
  16   4 -19        0.66       49.48     39.17 o 
   7   5 -19       88.41       49.48     39.17 o 
   9   5 -19       96.17      228.86     59.79 o 
  11   5 -19     1381.59     1703.05    127.83 o 
  -4   0 -18       35.25       20.62     39.17 o 
  -2   0 -18       41.32       94.84     43.30 o 
   0   0 -18     2674.44     2727.76    154.63 o 
   2   0 -18     4570.23     4859.66    218.55 o 
   4   0 -18     5822.22     5674.07    241.23 o 
   6   0 -18     1652.47     1340.17    101.03 o 
   8   0 -18      106.83      156.70     45.36 o 
  10   0 -18      991.27     1105.12    103.09 o 
  12   0 -18     6102.06     5133.88    218.55 o 
  14   0 -18     6754.58     6183.33    251.54 o 
  16   0 -18      660.10      772.59     51.37 o 
  18   0 -18       86.32       16.36     21.72 o 
  20   0 -18      422.15      517.17    125.77 o 
  -3   1 -18       46.07       95.87     32.07 o 
  -1   1 -18      221.69      195.73     37.16 o 
   1   1 -18     3245.11     3100.10    117.30 o 
   3   1 -18     6307.94     5864.91    175.64 o 
   5   1 -18     7091.06     6740.60    193.84 o 
   7   1 -18     2171.54     2339.11     94.73 o 
   9   1 -18      801.19      752.96     59.56 o 
  11   1 -18     3458.93     3513.98    193.81 o 
  13   1 -18     3922.59     4537.18    142.79 o 
  15   1 -18     3148.98     2981.44     80.58 o 
  17   1 -18      172.39      101.13     22.62 o 
  19   1 -18      115.50       72.36     21.73 o 
  21   1 -18      784.12      885.82     50.94 o 
  -4   2 -18      579.90      528.80     54.88 o 
  -2   2 -18       56.68       52.90     29.86 o 
   0   2 -18      996.78     1078.64     75.07 o 
   2   2 -18     2614.98     2512.74    112.37 o 
   4   2 -18     2853.22     3166.40    116.52 o 
   6   2 -18     2402.38     2603.34    101.93 o 
   8   2 -18       25.42        5.39     24.74 o 
  10   2 -18      825.95      754.62     86.60 o 
  12   2 -18     3497.71     4140.09    197.93 o 
  14   2 -18     4312.81     4500.91    189.69 o 
  16   2 -18     2019.76     1737.24     60.13 o 
  18   2 -18       28.76       57.73     20.01 o 
  20   2 -18      581.31      415.90     59.91 o 
  22   2 -18     1531.23     1348.12     59.70 o 
  -3   3 -18       67.65       73.44     51.54 o 
  -1   3 -18      405.03      301.93     51.54 o 
   1   3 -18     5098.83     5165.74    220.61 o 
   3   3 -18     3781.94     3615.35    128.20 o 
   5   3 -18      793.63      894.82    101.03 o 
   7   3 -18      915.76      626.79     82.47 o 
   9   3 -18     1468.85     1331.92    105.15 o 
  11   3 -18     1929.26     1837.06    121.65 o 
  13   3 -18     1909.60     1614.39    103.09 o 
  15   3 -18     3038.92     2820.54    142.26 o 
  17   3 -18      850.98      909.58     63.41 o 
  19   3 -18      230.93      135.68     25.31 o 
  21   3 -18     2355.96     2594.33     81.54 o 
  -2   4 -18      883.90     1099.92     74.99 o 
   0   4 -18     1435.39     1222.65    117.52 o 
   2   4 -18     4030.43     4525.65    212.37 o 
   4   4 -18     4332.51     4552.45    214.43 o 
   6   4 -18      509.53      276.28     61.85 o 
   8   4 -18      294.73      315.46     63.92 o 
  10   4 -18     2440.62     2531.89    148.45 o 
  12   4 -18      178.07       82.47     39.17 o 
  14   4 -18     4615.00     4946.25    208.24 o 
  16   4 -18     1337.53     1336.05     96.90 o 
  18   4 -18     1213.84     1301.19     74.23 o 
  20   4 -18       16.55       -9.58     26.94 o 
   1   5 -18     1995.57     1886.55    134.02 o 
   3   5 -18     6562.51     6032.82    276.28 o 
   5   5 -18     4239.11     4129.78    210.30 o 
   7   5 -18       81.90      183.50     53.61 o 
   9   5 -18     1256.12      929.87    101.03 o 
  11   5 -18       92.61      125.77     41.24 o 
  13   5 -18     4280.52     4467.92    193.81 o 
  15   5 -18     3361.49     3294.75    158.76 o 
  17   5 -18     2155.03     2270.04    129.89 o 
  19   5 -18     1181.94     1344.96     79.26 o 
   2   6 -18     5109.34     4853.47    232.98 o 
   4   6 -18     3471.60     3892.68    202.06 o 
   6   6 -18     2231.48     2719.51    162.88 o 
   8   6 -18      561.88      797.92     96.90 o 
  10   6 -18      568.25      552.56     80.41 o 
  12   6 -18     3270.43     3459.70    162.88 o 
  14   6 -18     1872.47     1890.67    117.52 o 
  16   6 -18     1691.43     1686.55    113.40 o 
   7   7 -18      579.83      527.82     80.41 o 
   9   7 -18     1841.90     2032.93    140.20 o 
  11   7 -18      630.70      729.88     84.53 o 
  -7   1 -17       41.81      104.92     32.78 o 
  -5   1 -17       60.09      166.48     35.52 o 
  -3   1 -17        1.46       10.67     28.87 o 
  -1   1 -17      358.80      364.05     43.74 o 
   1   1 -17       18.71       36.02     24.66 o 
   3   1 -17      233.03      122.37     31.96 o 
   5   1 -17      332.34      327.83     40.07 o 
   7   1 -17       74.37      126.06     28.87 o 
   9   1 -17       39.44       53.98     24.02 o 
  11   1 -17      585.56      797.97     57.57 o 
  13   1 -17       55.43       33.70     11.65 o 
  15   1 -17      212.03      205.63     24.40 o 
  17   1 -17     1319.33     1569.07     56.72 o 
  19   1 -17       21.61       12.46     18.14 o 
  21   1 -17        7.29        2.43     18.80 o 
  23   1 -17        2.59       18.56     35.05 o 
  -6   2 -17      135.19      141.02     35.70 o 
  -4   2 -17       28.97       22.57     26.24 o 
  -2   2 -17       40.37       28.69     25.48 o 
   0   2 -17      591.02      414.61     84.53 o 
   2   2 -17      418.45      424.89     45.20 o 
   4   2 -17       24.01      -10.55     21.10 o 
   6   2 -17      146.94      100.27     27.59 o 
   8   2 -17       34.08       77.32     26.24 o 
  10   2 -17      941.17      951.89     59.86 o 
  12   2 -17       67.74       72.16     30.93 o 
  14   2 -17        8.91       -3.61     27.83 o 
  16   2 -17      612.75      521.39     35.94 o 
  18   2 -17      250.20      289.87     49.86 o 
  20   2 -17       14.47       22.50     19.42 o 
  22   2 -17       75.21      112.30     35.25 o 
  24   2 -17       81.67       69.63     23.57 o 
  -5   3 -17       86.14      249.89     41.38 o 
  -3   3 -17       41.45      135.21     33.44 o 
  -1   3 -17        9.48       17.83     24.66 o 
   1   3 -17       21.61        4.99     22.56 o 
   3   3 -17        5.82       12.37     21.72 o 
   5   3 -17       28.34        5.33     20.80 o 
   7   3 -17       81.46      100.45     28.40 o 
   9   3 -17      140.77      138.14     47.42 o 
  11   3 -17       13.38        2.06     24.74 o 
  13   3 -17       30.89       16.49     26.80 o 
  15   3 -17       53.40      -12.37     24.74 o 
  17   3 -17      315.91      464.16     36.01 o 
  19   3 -17     1336.38     1241.13     52.62 o 
  21   3 -17       19.80       29.56     21.16 o 
  23   3 -17      140.11      136.55     25.97 o 
  -4   4 -17      376.07      519.10     58.76 o 
  -2   4 -17      718.25      926.99     67.69 o 
   0   4 -17      100.72       64.86     26.24 o 
   2   4 -17       65.20      101.03     29.69 o 
   4   4 -17      302.11      350.51     59.79 o 
   6   4 -17      118.70      164.94     47.42 o 
   8   4 -17      784.47      758.74     86.60 o 
  10   4 -17      445.10      373.19     53.61 o 
  12   4 -17      496.96      472.15     59.79 o 
  14   4 -17       51.20       20.62     32.99 o 
  16   4 -17       34.07        2.06     28.87 o 
  18   4 -17     1094.14     1186.99     72.32 o 
  20   4 -17     1269.11     1642.65     61.71 o 
  22   4 -17       36.86       15.41     20.87 o 
  -3   5 -17       12.37       10.31     39.17 o 
  -1   5 -17      268.72      422.67     76.29 o 
   1   5 -17       74.00      206.18     53.61 o 
   3   5 -17      237.08      292.78     61.85 o 
   5   5 -17       57.23       92.78     41.24 o 
   7   5 -17     1443.64     1476.25    113.40 o 
   9   5 -17     1335.30     1241.20     86.60 o 
  11   5 -17       27.18       53.61     32.99 o 
  13   5 -17      131.14      103.09     39.17 o 
  15   5 -17      104.19       55.67     35.05 o 
  17   5 -17      688.83      758.74     80.41 o 
  19   5 -17      472.14      629.05     56.91 o 
  21   5 -17      126.98       92.09     32.78 o 
  -2   6 -17      122.41      164.94     59.79 o 
   0   6 -17      192.14      183.50     53.61 o 
   2   6 -17      117.86      187.62     55.67 o 
   4   6 -17      106.08      129.89     47.42 o 
   6   6 -17       96.56       68.04     39.17 o 
   8   6 -17      321.58      361.10     41.38 o 
  10   6 -17       11.34       12.37     30.93 o 
  12   6 -17      391.34      468.03     63.92 o 
  14   6 -17      913.32      878.33     84.53 o 
  16   6 -17      431.36      517.51     68.04 o 
  18   6 -17       95.56      125.77     47.42 o 
  20   6 -17      451.14      601.64     56.12 o 
   1   7 -17      524.54      804.10    101.03 o 
   3   7 -17      108.74      189.69     63.92 o 
   5   7 -17        9.49       10.31     35.05 o 
   7   7 -17        7.21      -11.14     22.28 o 
   9   7 -17       92.81       39.17     32.99 o 
  11   7 -17       23.27       16.49     32.99 o 
  13   7 -17      100.15      -12.37     30.93 o 
  15   7 -17        5.97        0.00     32.99 o 
  17   7 -17       22.88      -12.37     32.99 o 
   4   8 -17      207.14      257.72     68.04 o 
   6   8 -17       16.29       94.84     51.54 o 
   8   8 -17      128.23      263.88     71.13 o 
  10   8 -17        2.11       37.11     35.05 o 
  12   8 -17       59.58       -2.06     35.05 o 
  14   8 -17       72.71       86.60     43.30 o 
 -10   0 -16      756.46      593.80     82.47 o 
  -8   0 -16      189.00      117.52     45.36 o 
  -6   0 -16      372.48      468.03     70.10 o 
  -4   0 -16     2302.70     2175.20    131.96 o 
  -2   0 -16    12085.26    11692.46    418.55 o 
   0   0 -16     8804.93     8750.27    329.89 o 
   2   0 -16      712.47      872.14     84.53 o 
   4   0 -16     1160.75      909.25     88.66 o 
   6   0 -16      619.76      548.44     68.04 o 
   8   0 -16     5797.66     5554.49    228.86 o 
  10   0 -16     3069.12     2643.06     87.51 o 
  12   0 -16    14372.31    15917.33    335.83 o 
  14   0 -16     6832.04     6710.45    136.89 o 
  16   0 -16      504.63      362.88     57.73 o 
  18   0 -16    13240.79    13861.47    463.90 o 
  20   0 -16     5655.45     5808.09    237.11 o 
  22   0 -16     2316.00     2274.16    131.96 o 
  24   0 -16      326.30      290.71     61.85 o 
  26   0 -16       85.93       84.53     41.24 o 
  -9   1 -16     1460.03     1772.51     88.12 o 
  -7   1 -16       40.68       11.40     34.02 o 
  -5   1 -16      794.83      788.37     62.64 o 
  -3   1 -16     3926.78     4048.15    235.04 o 
  -1   1 -16     4154.33     4204.38    135.59 o 
   1   1 -16     3855.66     4047.63    159.79 o 
   3   1 -16     1727.41     1571.36     89.69 o 
   5   1 -16     1582.33     1727.57    117.52 o 
   7   1 -16     3940.97     4130.34    129.75 o 
   9   1 -16      601.61      673.90     39.36 o 
  11   1 -16    11787.25    12000.75    167.28 o 
  13   1 -16     2879.28     2919.11     93.40 o 
  15   1 -16      420.02      607.65     44.34 o 
  17   1 -16     1694.66     1464.33     49.53 o 
  19   1 -16     7624.63     7376.93    198.97 o 
  21   1 -16     5547.36     5379.04    281.44 o 
  23   1 -16      942.31      974.78     67.02 o 
  25   1 -16       86.33      140.33     35.52 o 
  -8   2 -16      463.68      552.16     54.66 o 
  -6   2 -16      459.62      424.80     48.04 o 
  -4   2 -16     3477.34     3614.24    126.81 o 
  -2   2 -16     4801.81     4892.53    177.31 o 
   0   2 -16     4650.14     4952.76    152.30 o 
   2   2 -16     1669.46     1704.33     89.69 o 
   4   2 -16     1223.61     1096.01     61.18 o 
   6   2 -16    11589.03    12215.97    300.99 o 
   8   2 -16      353.68      367.04     31.56 o 
  10   2 -16     7210.92     7170.49    185.00 o 
  12   2 -16     3106.33     2361.78     64.51 o 
  14   2 -16      337.27      301.32     31.12 o 
  16   2 -16       85.14      111.07     20.30 o 
  18   2 -16     1806.99     1691.59     59.00 o 
  20   2 -16     6566.87     6563.19    142.60 o 
  22   2 -16     3671.18     3617.43     96.29 o 
  24   2 -16      404.28      415.92     36.99 o 
  26   2 -16       91.90       19.49     22.71 o 
  -9   3 -16     2175.85     2691.40    111.52 o 
  -7   3 -16        0.70       -2.81     23.76 o 
  -5   3 -16      396.06      242.04     40.07 o 
  -3   3 -16     7071.16     7811.32    213.49 o 
  -1   3 -16    10513.83    10839.48    273.90 o 
   1   3 -16     4959.73     4650.91    193.81 o 
   3   3 -16      120.61       99.39     32.99 o 
   5   3 -16     3155.37     3500.79    116.39 o 
   7   3 -16     5272.76     4964.47    147.05 o 
   9   3 -16     9668.13     9222.42    313.39 o 
  11   3 -16     3917.60     3865.87    160.82 o 
  13   3 -16      412.39      379.37     51.54 o 
  15   3 -16       19.75       23.71     19.59 o 
  17   3 -16      834.02      864.87     45.80 o 
  19   3 -16     3778.05     3603.48    113.10 o 
  21   3 -16     3935.02     4001.98    102.41 o 
  23   3 -16     1901.57     2084.44     74.35 o 
  25   3 -16      130.12       40.03     22.14 o 
  -8   4 -16      912.36     1055.42     89.69 o 
  -6   4 -16      172.18      271.42     73.19 o 
  -4   4 -16     2056.37     1915.06    116.49 o 
  -2   4 -16     7843.24     8164.92    223.50 o 
   0   4 -16     4403.75     4480.84    141.23 o 
   2   4 -16     1502.84     1377.11    100.00 o 
   4   4 -16       91.94       12.37     18.18 o 
   6   4 -16     2687.13     2445.29    138.14 o 
   8   4 -16     2943.68     3025.83    273.19 o 
  10   4 -16     7102.79     7484.33    272.16 o 
  12   4 -16     3264.95     3847.32    164.94 o 
  14   4 -16       10.83       -6.19     24.74 o 
  16   4 -16     1981.87     1999.94    115.46 o 
  18   4 -16     2380.86     2294.56     78.29 o 
  20   4 -16     2057.82     1877.92     65.78 o 
  22   4 -16      910.15      948.68     54.19 o 
  24   4 -16      488.32      348.56     35.56 o 
  -7   5 -16        6.28       -1.15     25.76 o 
  -5   5 -16      668.24      919.36     67.50 o 
  -3   5 -16     2485.58     2265.66     94.82 o 
  -1   5 -16     6475.24     6622.49    188.46 o 
   1   5 -16     3727.48     3519.49    183.50 o 
   3   5 -16     2623.99     2511.27    146.39 o 
   5   5 -16      752.39      744.31     86.60 o 
   7   5 -16      249.71      184.09     31.63 o 
   9   5 -16     6205.26     7084.34    257.72 o 
  11   5 -16     4585.66     4379.26    181.44 o 
  13   5 -16      345.45      352.57     51.54 o 
  15   5 -16       64.59       84.53     35.05 o 
  17   5 -16      668.38      604.11     72.16 o 
  19   5 -16     1754.50     1995.37     89.44 o 
  21   5 -16     1330.68     1124.95    130.92 o 
  23   5 -16      262.91      224.92     30.77 o 
  -6   6 -16       91.48      218.55     61.85 o 
  -4   6 -16     1016.01      771.11     96.90 o 
  -2   6 -16     9068.79     9626.54    371.12 o 
   0   6 -16     4321.81     4263.80    208.24 o 
   2   6 -16     4090.96     4127.72    206.18 o 
   4   6 -16       56.74       45.36     35.05 o 
   6   6 -16      258.53      371.12     41.07 o 
   8   6 -16     2581.07     2408.18    121.65 o 
  10   6 -16     7104.67     7805.97    288.65 o 
  12   6 -16     3096.65     3063.83    150.51 o 
  14   6 -16      171.52      220.61     47.42 o 
  16   6 -16     1046.77     1043.27     84.53 o 
  18   6 -16     2524.86     3080.33    154.63 o 
  20   6 -16     2611.94     2460.33    102.40 o 
  22   6 -16     1293.99     1344.43     79.20 o 
  -3   7 -16     2359.65     2191.69    148.45 o 
  -1   7 -16     2636.33     3160.74    173.19 o 
   1   7 -16     5629.58     5861.69    261.85 o 
   3   7 -16      661.22      610.29     84.53 o 
   5   7 -16       16.62      -10.40     20.80 o 
   7   7 -16      810.42      975.23     86.60 o 
   9   7 -16     4772.25     4591.63    195.87 o 
  11   7 -16     4411.70     4538.02    193.81 o 
  13   7 -16      237.81      189.69     45.36 o 
  15   7 -16      683.78      731.94     78.35 o 
  17   7 -16     2897.83     3039.09    154.63 o 
  19   7 -16     2558.95     2337.73    100.09 o 
  -2   8 -16     1202.04     1288.62    123.71 o 
   0   8 -16     2547.60     2566.94    162.88 o 
   2   8 -16     2372.39     2325.71    150.51 o 
   4   8 -16      120.43      184.82     37.57 o 
   6   8 -16      368.79      195.06     39.17 o 
   8   8 -16     3171.94     3090.64    150.51 o 
  10   8 -16     3424.92     3750.41    175.25 o 
  12   8 -16     1434.70     1364.91     98.97 o 
  14   8 -16       26.93       61.85     39.17 o 
  16   8 -16       64.73       47.42     39.17 o 
  18   8 -16     1063.93     1092.75    103.09 o 
   3   9 -16     1673.31     1762.84    131.96 o 
   5   9 -16      270.76      430.97     49.53 o 
   7   9 -16     2092.14     1950.46    123.71 o 
   9   9 -16     3457.52     3542.17    173.19 o 
  11   9 -16     1343.41     1290.69    101.03 o 
  13   9 -16     1008.99      865.96     88.66 o 
 -11   1 -15      140.67      112.41     35.05 o 
  -9   1 -15       11.63       26.98     26.12 o 
  -7   1 -15      165.35      104.60     29.90 o 
  -5   1 -15       76.35       60.68     25.48 o 
  -3   1 -15      607.01      486.45     45.91 o 
  -1   1 -15     1935.12     2113.71    117.52 o 
   1   1 -15     2153.15     2259.06     88.19 o 
   3   1 -15      701.44      958.34     55.34 o 
   5   1 -15      156.02       38.03     30.93 o 
   7   1 -15      788.00      879.43     39.21 o 
   9   1 -15       18.62       11.45      8.05 o 
  11   1 -15      399.86      594.02     48.55 o 
  13   1 -15     2037.55     2044.67     60.11 o 
  15   1 -15      765.06      799.93     34.16 o 
  17   1 -15      500.17      544.97     45.12 o 
  19   1 -15      496.04      591.75     49.31 o 
  21   1 -15       16.42       71.13     27.70 o 
  23   1 -15       53.04       54.16     34.02 o 
  25   1 -15      165.54      180.24     36.98 o 
  27   1 -15       65.03       95.78     35.05 o 
 -12   2 -15       29.67       48.00     28.40 o 
 -10   2 -15       69.08       48.45     27.70 o 
  -8   2 -15        2.42       21.99     24.02 o 
  -6   2 -15       10.61       -8.53     21.10 o 
  -4   2 -15       17.90       21.37     48.45 o 
  -2   2 -15      615.37      428.70     52.58 o 
   0   2 -15     4975.79     4866.10    147.16 o 
   2   2 -15     2565.43     2890.68    101.93 o 
   4   2 -15      636.55      526.65     44.91 o 
   6   2 -15     4695.71     5300.70    126.31 o 
   8   2 -15     2683.68     2621.98     72.62 o 
  10   2 -15     1026.46      897.14     51.54 o 
  12   2 -15     1740.08     1711.52     52.01 o 
  14   2 -15      192.68      239.66     50.51 o 
  16   2 -15        6.34        7.00     13.95 o 
  18   2 -15      705.65      807.60     38.72 o 
  20   2 -15        0.58       10.04     14.51 o 
  22   2 -15      637.54      712.12     38.23 o 
  24   2 -15      564.44      554.09     51.37 o 
  26   2 -15       56.35       85.94     29.65 o 
 -11   3 -15      148.81      116.07     42.27 o 
  -9   3 -15       28.41       14.96     29.90 o 
  -7   3 -15      601.35      706.91     59.56 o 
  -5   3 -15       12.13       -7.04     21.10 o 
  -3   3 -15       62.56       48.27     24.66 o 
  -1   3 -15     2262.13     2443.47     94.63 o 
   1   3 -15       25.09       -8.66     17.31 o 
   3   3 -15      368.18      468.54     43.66 o 
   5   3 -15      934.23      925.13     41.89 o 
   7   3 -15       46.54      120.83     19.37 o 
   9   3 -15      755.48      853.26     49.48 o 
  11   3 -15      195.63      146.39     35.05 o 
  13   3 -15        9.72        4.43     14.36 o 
  15   3 -15      288.92      187.27     26.12 o 
  17   3 -15      278.43      330.34     29.59 o 
  19   3 -15      754.78      723.36     41.91 o 
  21   3 -15      305.14      349.60     32.74 o 
  23   3 -15       80.42       71.04     22.14 o 
  25   3 -15       15.52       -9.67     19.34 o 
  27   3 -15       16.47       31.47     23.25 o 
 -10   4 -15       24.37      -12.74     25.48 o 
  -8   4 -15      216.58      335.68     43.66 o 
  -6   4 -15      244.40      392.65     44.91 o 
  -4   4 -15        2.55        2.06     28.87 o 
  -2   4 -15      504.26      548.93     48.69 o 
   0   4 -15       14.21        6.41     19.32 o 
   2   4 -15       33.36       26.96     19.64 o 
   4   4 -15      331.08      360.40     38.64 o 
   6   4 -15      273.80      220.11     24.37 o 
   8   4 -15      509.37      309.27     45.36 o 
  10   4 -15      526.67      455.66     51.54 o 
  12   4 -15      103.92      136.08     35.05 o 
  14   4 -15       66.32       14.43     26.80 o 
  16   4 -15     1558.75     1356.04     80.41 o 
  18   4 -15      112.24       99.15     21.85 o 
  20   4 -15       24.18        0.84     18.14 o 
  22   4 -15      801.72      955.80     51.16 o 
  24   4 -15       47.44       17.95     20.76 o 
  26   4 -15      230.45      136.48     27.87 o 
  -9   5 -15       35.64       26.00     26.12 o 
  -7   5 -15      213.29      238.53     58.76 o 
  -5   5 -15      316.96      270.09     39.60 o 
  -3   5 -15       73.58       73.52     27.24 o 
  -1   5 -15       98.08      142.21     29.65 o 
   1   5 -15       13.77       40.03     24.74 o 
   3   5 -15       89.38       72.16     37.11 o 
   5   5 -15      212.14      173.02     28.19 o 
   7   5 -15       12.06        2.06     22.68 o 
   9   5 -15      290.81      237.11     43.30 o 
  11   5 -15       24.20       55.67     28.87 o 
  13   5 -15      295.97      317.52     49.48 o 
  15   5 -15      592.26      672.15     70.10 o 
  17   5 -15      278.11      249.48     49.48 o 
  19   5 -15        6.53       -2.13     22.28 o 
  21   5 -15       77.97       90.97     22.07 o 
  23   5 -15       17.00       49.17     21.85 o 
  25   5 -15      270.66      197.35     30.97 o 
  -8   6 -15       51.00       14.96     25.23 o 
  -6   6 -15      362.69      615.15     55.17 o 
  -4   6 -15      290.50      157.24     32.78 o 
  -2   6 -15      257.59      298.96     63.92 o 
   0   6 -15      285.27      265.97     59.79 o 
   2   6 -15       60.59      -14.43     28.87 o 
   4   6 -15      130.13      191.86     31.19 o 
   6   6 -15      412.27      428.85     53.61 o 
   8   6 -15       46.56      140.20     37.11 o 
  10   6 -15      187.20      259.79     47.42 o 
  12   6 -15      827.47      958.74     76.29 o 
  14   6 -15     3543.76     3801.96    164.94 o 
  16   6 -15     1620.41     1496.87     98.97 o 
  18   6 -15       26.37       24.63     26.12 o 
  20   6 -15      765.60      872.87     79.38 o 
  22   6 -15      115.29      138.86     35.52 o 
  24   6 -15       65.54       57.92     31.68 o 
  -7   7 -15       90.10      148.45     53.61 o 
  -5   7 -15      919.99     1538.10    119.58 o 
  -3   7 -15      346.65      474.21     74.22 o 
  -1   7 -15       69.64       92.78     41.24 o 
   1   7 -15      112.66      119.58     45.36 o 
   3   7 -15      548.13      416.84     62.88 o 
   5   7 -15        2.70       -9.90     19.79 o 
   7   7 -15       61.76       51.54     32.99 o 
   9   7 -15      453.09      719.57     72.16 o 
  11   7 -15      428.40      412.36     57.73 o 
  13   7 -15       37.24      103.09     37.11 o 
  15   7 -15       49.58       76.29     37.11 o 
  17   7 -15       24.11      -14.43     28.87 o 
  19   7 -15     1336.96     1223.02     73.81 o 
  21   7 -15       13.82       85.52     32.99 o 
  -4   8 -15      230.53      309.27     68.04 o 
  -2   8 -15       19.65       47.42     43.30 o 
   0   8 -15       34.42      169.07     53.61 o 
   2   8 -15      393.54      393.27     45.49 o 
   4   8 -15     1274.61     1480.68    141.23 o 
   6   8 -15      105.87      131.96     41.24 o 
   8   8 -15      346.48      571.12     70.10 o 
  10   8 -15       32.46       26.80     30.93 o 
  12   8 -15       62.60       26.80     32.99 o 
  14   8 -15       88.56      167.01     45.36 o 
  16   8 -15       49.38       28.87     32.99 o 
  18   8 -15      643.53      583.49     74.22 o 
  20   8 -15       56.66       69.09     31.12 o 
  -3   9 -15       43.45      -17.53     35.05 o 
  -1   9 -15        1.68       26.80     45.36 o 
   1   9 -15       76.39       43.30     43.30 o 
   3   9 -15      193.66      254.87     39.60 o 
   5   9 -15     1289.79     1140.38     75.64 o 
   7   9 -15      100.18      169.07     47.42 o 
   9   9 -15      176.52      160.82     45.36 o 
  11   9 -15      543.75      577.30     70.10 o 
  13   9 -15      548.26      548.44     70.10 o 
  15   9 -15      557.03      536.07     72.16 o 
  17   9 -15      441.99      643.28     78.35 o 
   2  10 -15       71.25       78.25     31.12 o 
   4  10 -15       29.62       16.65     28.18 o 
   6  10 -15       74.70       84.53     41.24 o 
   8  10 -15      163.87       96.90     43.30 o 
  10  10 -15       85.74      129.89     45.36 o 
  12  10 -15        0.43       43.30     37.11 o 
  14  10 -15        5.51       10.31     37.11 o 
 -14   0 -14     1693.79     1954.58    131.96 o 
 -12   0 -14      531.48      492.77     74.22 o 
 -10   0 -14       46.80       43.30     32.99 o 
  -8   0 -14     1538.36     1727.79    113.40 o 
  -6   0 -14     8550.38     8746.15    329.89 o 
  -4   0 -14    13656.22    14047.03    478.34 o 
  -2   0 -14     4915.90     4465.86    189.69 o 
   0   0 -14     1010.46      734.00     76.29 o 
   2   0 -14     4884.40     5016.36    204.12 o 
   4   0 -14     2918.94     2214.37    113.40 o 
   6   0 -14    10242.80    11589.09    204.07 o 
   8   0 -14     3851.45     3623.66    176.66 o 
  10   0 -14     1089.66      924.06     41.98 o 
  14   0 -14      175.33      119.58     32.99 o 
  16   0 -14      566.03      346.38     49.48 o 
  18   0 -14     6060.15     6445.18    245.35 o 
  20   0 -14     1203.36     1608.20    103.09 o 
  22   0 -14      960.53      729.88     78.35 o 
  24   0 -14     1662.42     1620.57    113.40 o 
  26   0 -14     4911.07     4373.07    204.12 o 
  28   0 -14     4486.22     4061.74    197.93 o 
 -13   1 -14     1523.06     1731.77    138.14 o 
 -11   1 -14      252.72      221.45     37.82 o 
  -9   1 -14      973.46      917.74    110.31 o 
  -7   1 -14     7594.82     7815.43    212.12 o 
  -5   1 -14     9205.37     9365.65    242.74 o 
  -3   1 -14     4638.78     4809.84    145.06 o 
  -1   1 -14      459.72      426.10     40.07 o 
   1   1 -14     4162.91     4039.57    124.74 o 
   3   1 -14    11246.70    12135.33    282.82 o 
   5   1 -14      185.76      128.65     17.79 o 
   7   1 -14    19145.61    19618.72    441.77 o 
   9   1 -14     3829.21     3731.91     81.83 o 
  11   1 -14      347.05      294.69     38.14 o 
  13   1 -14     1455.02     1457.24     46.89 o 
  15   1 -14     4607.82     4719.98    134.80 o 
  17   1 -14     4438.12     4485.28    131.89 o 
  19   1 -14     2390.03     1926.95     79.45 o 
  21   1 -14      322.95      247.63     36.45 o 
  23   1 -14      549.14      567.97     50.96 o 
  25   1 -14     2843.97     2628.82    148.45 o 
  27   1 -14     2220.72     2463.61    102.78 o 
 -14   2 -14     2156.21     2169.98    142.26 o 
 -12   2 -14      202.69      462.78     60.82 o 
 -10   2 -14      389.39      430.05     46.65 o 
  -8   2 -14     4457.47     4600.17    144.31 o 
  -6   2 -14    12136.47    11416.50    285.71 o 
  -4   2 -14    14554.07    14322.13    342.57 o 
  -2   2 -14     4188.42     3614.32    117.98 o 
   0   2 -14       56.53       31.96     20.26 o 
   2   2 -14    12156.73    12629.54    306.12 o 
   4   2 -14     4648.06     4592.65    104.20 o 
   6   2 -14     4683.48     3970.98     92.79 o 
   8   2 -14    10456.45    11138.84    255.79 o 
  10   2 -14      226.09      276.26     22.07 o 
  12   2 -14      225.26      258.16     21.85 o 
  14   2 -14     8772.82     9183.71    174.21 o 
  16   2 -14    10362.05    10974.59    178.74 o 
  18   2 -14     2550.12     2551.76     62.17 o 
  20   2 -14      258.89      157.20     28.40 o 
  22   2 -14      502.83      357.22     42.20 o 
  24   2 -14     1514.90     1327.50     70.61 o 
  26   2 -14      188.81      252.28     41.24 o 
  28   2 -14     3470.29     3114.02    118.65 o 
 -13   3 -14     1263.76     1414.50     78.69 o 
 -11   3 -14       47.46       40.37     27.59 o 
  -9   3 -14      371.23      376.18     44.45 o 
  -7   3 -14     5791.18     6387.19    253.60 o 
  -5   3 -14    18128.00    19444.32    449.72 o 
  -3   3 -14     4222.24     4232.62    131.79 o 
  -1   3 -14     1471.80     1768.58     74.99 o 
   1   3 -14      836.97     1234.96     60.38 o 
   3   3 -14     1324.31      864.35     74.95 o 
   5   3 -14    10934.16    11742.29    226.22 o 
   7   3 -14     6469.69     7070.14    176.34 o 
   9   3 -14     5791.66     6102.79    158.18 o 
  11   3 -14       35.95       28.87     16.04 o 
  13   3 -14     3057.82     3192.16     91.88 o 
  15   3 -14    12207.82    11698.44    257.44 o 
  17   3 -14     8155.31     7732.68    155.65 o 
  19   3 -14     3859.07     3929.64    113.75 o 
  21   3 -14      651.69      572.18     50.29 o 
  23   3 -14        1.96        9.91     18.23 o 
  25   3 -14      472.46      540.52     43.17 o 
  27   3 -14     6973.72     6538.32    149.28 o 
 -12   4 -14      875.59      804.76     66.04 o 
 -10   4 -14       71.57       80.91     29.86 o 
  -8   4 -14     2186.51     2138.86    148.45 o 
  -6   4 -14     9289.74     9798.82    254.25 o 
  -4   4 -14     4417.12     3883.73    123.69 o 
  -2   4 -14     5506.59     6106.04    170.41 o 
   0   4 -14       14.27       -0.08     18.29 o 
   2   4 -14     5637.27     5643.27    125.23 o 
   4   4 -14     4521.83     4064.37     96.03 o 
   6   4 -14     7499.47     7754.96    190.25 o 
   8   4 -14     8599.23     8292.55    286.59 o 
  10   4 -14      740.45      573.18     55.67 o 
  12   4 -14     1931.06     2008.19    105.15 o 
  14   4 -14     4653.76     4509.15    183.50 o 
  16   4 -14     8858.22     8784.99    202.55 o 
  18   4 -14     3709.64     3790.33     93.84 o 
  20   4 -14      310.39      308.55     30.93 o 
  22   4 -14        1.84       12.63     17.54 o 
  24   4 -14       11.90       20.34     21.80 o 
  26   4 -14     1756.98     2100.45     73.19 o 
 -11   5 -14       82.64      144.24     34.63 o 
  -9   5 -14      796.13      663.32     56.80 o 
  -7   5 -14     4538.09     4832.76    188.65 o 
  -5   5 -14     1428.61     1610.26     74.56 o 
  -3   5 -14     2060.04     2303.41     88.61 o 
  -1   5 -14     2242.17     2234.26     85.09 o 
   1   5 -14      367.43      298.99     42.27 o 
   3   5 -14     4826.54     5551.50    123.71 o 
   5   5 -14     6230.96     6486.42    239.17 o 
   7   5 -14     7204.28     6834.86    245.35 o 
   9   5 -14      718.28      583.49     59.79 o 
  11   5 -14      896.48      680.39     65.98 o 
  13   5 -14     2331.70     2096.85    111.34 o 
  15   5 -14     6599.35     6657.55    253.60 o 
  17   5 -14     3903.86     4078.24    177.31 o 
  19   5 -14     2255.90     1940.65     63.57 o 
  21   5 -14      246.81      238.73     27.53 o 
  23   5 -14      390.67      307.92     31.05 o 
  25   5 -14      144.26      228.90     31.45 o 
 -10   6 -14      553.92      833.65     64.57 o 
  -8   6 -14      402.89      407.35     51.54 o 
  -6   6 -14     3487.61     3903.67    127.68 o 
  -4   6 -14     1190.60     1210.26     67.87 o 
  -2   6 -14     1150.16     1049.10     59.94 o 
   0   6 -14      883.16      766.99     86.60 o 
   2   6 -14      299.26      323.97     35.67 o 
   4   6 -14     6088.87     5575.23    159.04 o 
   6   6 -14     7604.08     7449.28    268.03 o 
   8   6 -14     5899.07     6482.29    235.05 o 
  10   6 -14      811.75      758.74     70.10 o 
  12   6 -14      280.77      160.82     39.17 o 
  14   6 -14     2093.58     2119.53    113.40 o 
  16   6 -14     8397.50     7575.05    282.47 o 
  18   6 -14     2961.85     2938.56    106.79 o 
  20   6 -14     1533.22     1572.88     77.10 o 
  22   6 -14      226.91      224.17     38.45 o 
  24   6 -14       67.79       90.95     32.20 o 
  -9   7 -14     1477.05     1754.19     82.69 o 
  -7   7 -14     1724.45     1328.92     78.35 o 
  -5   7 -14     3031.56     2981.36    164.94 o 
  -3   7 -14      675.99      591.74     80.41 o 
  -1   7 -14      119.59      144.33     47.42 o 
   1   7 -14      327.30      284.76     35.67 o 
   3   7 -14      930.77      912.76     98.97 o 
   5   7 -14     7409.26     7587.42    282.47 o 
   7   7 -14     9947.48    10857.43    369.06 o 
   9   7 -14     6188.85     6146.22    235.05 o 
  11   7 -14      289.58      251.54     45.36 o 
  13   7 -14     2966.49     2900.95    140.20 o 
  15   7 -14     8224.24     8513.17    311.33 o 
  17   7 -14     4505.82     4894.71    206.18 o 
  19   7 -14     3330.21     3029.69    112.00 o 
  21   7 -14       62.74       54.24     45.36 o 
  23   7 -14      305.69      323.21     45.12 o 
  -8   8 -14     2903.23     3267.95    179.38 o 
  -6   8 -14     3985.57     3674.12    191.75 o 
  -4   8 -14     3316.66     3387.54    179.38 o 
  -2   8 -14     2302.85     2323.65    142.26 o 
   0   8 -14      153.56      149.67     30.71 o 
   2   8 -14     2469.27     2316.00     91.88 o 
   4   8 -14     3645.11     3441.97    118.88 o 
   6   8 -14     5760.77     6346.22    245.35 o 
   8   8 -14     2503.24     2288.60    121.65 o 
  10   8 -14      207.58      272.16     49.48 o 
  12   8 -14      650.60      556.69     63.92 o 
  14   8 -14     4170.36     4204.01    185.56 o 
  16   8 -14     3381.84     3766.91    173.19 o 
  18   8 -14     3766.94     3123.62    156.70 o 
  20   8 -14      493.74      554.24     58.76 o 
  22   8 -14      118.80       94.17     31.32 o 
  -5   9 -14     4126.34     4307.10    214.43 o 
  -3   9 -14     3228.55     3453.51    181.44 o 
  -1   9 -14      951.00      978.08    156.70 o 
   1   9 -14     1458.89     1707.93    162.88 o 
   3   9 -14     6031.69     6117.11    180.15 o 
   5   9 -14     1581.64     1725.73    111.34 o 
   7   9 -14     3812.64     4358.64    191.75 o 
   9   9 -14     1950.27     2220.56    123.71 o 
  11   9 -14      435.01      309.27     55.67 o 
  13   9 -14     1998.66     2358.70    127.83 o 
  15   9 -14     1618.01     1657.69    109.28 o 
  17   9 -14     2427.48     2115.41    125.77 o 
  19   9 -14     1926.23     1856.59     90.07 o 
  -2  10 -14     1415.73     1515.42    134.02 o 
   0  10 -14       24.23       19.59     26.24 o 
   2  10 -14      700.03      701.40     78.35 o 
   4  10 -14     2241.73     2290.61     97.75 o 
   6  10 -14     2401.41     2094.79    125.77 o 
   8  10 -14     1188.29     1127.80     92.78 o 
  10  10 -14       21.45        2.06     30.93 o 
  12  10 -14      417.84      556.69     72.16 o 
  14  10 -14     1310.92     1175.23     96.90 o 
  16  10 -14      514.04      670.08     78.35 o 
   3  11 -14      709.16      599.21    118.55 o 
   5  11 -14     4195.17     4923.58    220.61 o 
   7  11 -14     1221.67     1587.58    111.34 o 
   9  11 -14       50.03       32.99     37.11 o 
  11  11 -14      566.51      624.72     78.35 o 
 -15   1 -13      114.74      192.78     38.61 o 
 -13   1 -13       25.50        7.98     22.56 o 
 -11   1 -13       17.98       25.27     22.56 o 
  -9   1 -13      718.55      747.49     65.98 o 
  -7   1 -13      139.92      218.76     53.61 o 
  -5   1 -13     2030.08     2415.01    116.49 o 
  -3   1 -13      507.92      347.34     37.16 o 
  -1   1 -13     1941.43     1898.33     74.31 o 
   1   1 -13       76.80       25.19     21.65 o 
   3   1 -13     5067.63     5502.79    116.36 o 
   5   1 -13     2802.00     3164.60     54.65 o 
   7   1 -13      122.82       63.00     12.26 o 
   9   1 -13      343.39      364.94     23.62 o 
  11   1 -13      620.23      770.48     38.45 o 
  13   1 -13      608.59      591.74     55.67 o 
  15   1 -13     3291.04     3773.58    158.76 o 
  17   1 -13       12.69       25.07     18.18 o 
  19   1 -13      248.33      260.99     32.78 o 
  21   1 -13      477.81      455.09     43.66 o 
  23   1 -13       46.28       36.08     23.33 o 
  25   1 -13      424.14      440.22     45.77 o 
  27   1 -13      170.63      210.83     45.36 o 
  29   1 -13       55.76       45.41     29.86 o 
 -16   2 -13       92.46      237.64     42.84 o 
 -14   2 -13       38.72       70.10     29.16 o 
 -12   2 -13      160.14      113.60     29.86 o 
 -10   2 -13      698.71      533.23     50.28 o 
  -8   2 -13      364.81      302.87     39.28 o 
  -6   2 -13       81.29       84.95     25.23 o 
  -4   2 -13       73.67       39.17     20.41 o 
  -2   2 -13        5.99       21.56     17.31 o 
   0   2 -13     2796.33     2677.14    147.42 o 
   2   2 -13       79.90      134.22     16.69 o 
   4   2 -13     2805.97     3321.42     80.75 o 
   6   2 -13      743.34      949.19     43.45 o 
   8   2 -13      758.77      919.27     47.56 o 
  10   2 -13       84.43       31.59      9.48 o 
  12   2 -13     6739.11     6598.33    128.67 o 
  14   2 -13     1467.41     1378.16     44.63 o 
  16   2 -13       75.27      135.76     16.77 o 
  18   2 -13      133.62      147.98     26.71 o 
  20   2 -13        1.48        0.58     17.83 o 
  22   2 -13      777.33      616.61     58.76 o 
  24   2 -13       18.29       32.99     25.48 o 
  26   2 -13     2960.30     2347.36    100.00 o 
  28   2 -13       20.66        3.09     26.24 o 
 -15   3 -13      413.82      391.72     64.95 o 
 -13   3 -13       65.53        1.50     40.21 o 
 -11   3 -13      121.43      258.30     38.61 o 
  -9   3 -13      249.28      221.74     34.24 o 
  -7   3 -13      828.26      764.80     56.00 o 
  -5   3 -13      623.94      633.07    116.49 o 
  -3   3 -13      324.95      287.37     35.05 o 
  -1   3 -13      132.07      112.15     23.33 o 
   1   3 -13       40.73       17.80     11.20 o 
   3   3 -13      154.17      118.61     16.67 o 
   5   3 -13       18.97       39.55     13.26 o 
   7   3 -13      469.76      405.76     31.32 o 
   9   3 -13      222.90      245.86     25.48 o 
  11   3 -13      825.52     1034.72     37.06 o 
  13   3 -13      993.12      905.28     34.71 o 
  15   3 -13        9.03       11.68     12.96 o 
  17   3 -13      334.15      468.94     27.76 o 
  19   3 -13      114.87       66.25     15.61 o 
  21   3 -13       71.91       76.93     16.53 o 
  23   3 -13      551.75      491.88     32.16 o 
  25   3 -13     1027.46      746.62     39.63 o 
  27   3 -13      149.66       98.90     21.61 o 
  29   3 -13        0.67       -1.12     19.37 o 
 -14   4 -13      338.41      494.28     53.08 o 
 -12   4 -13        0.55       -2.69     24.02 o 
 -10   4 -13       14.28        2.00     24.02 o 
  -8   4 -13      659.10      861.05     95.87 o 
  -6   4 -13       36.31       -9.09     18.18 o 
  -4   4 -13      144.39      121.56     27.83 o 
  -2   4 -13     1381.33     1242.55     60.17 o 
   0   4 -13      796.71      868.42     43.83 o 
   2   4 -13      446.82      290.30     24.63 o 
   4   4 -13      261.54      194.95     20.21 o 
   6   4 -13     2182.99     2121.48     71.13 o 
   8   4 -13     1583.49     1529.03     81.44 o 
  10   4 -13     1911.56     1812.32     96.90 o 
  12   4 -13       87.61       98.97     30.93 o 
  14   4 -13       60.40       60.12     18.18 o 
  16   4 -13     1434.43     1468.54    102.06 o 
  18   4 -13       15.42       13.35     14.85 o 
  20   4 -13      535.73      453.14     34.28 o 
  22   4 -13       34.13       56.98     19.67 o 
  24   4 -13       47.10       83.79     22.22 o 
  26   4 -13      115.24       88.92     23.94 o 
  28   4 -13      272.24      234.52     32.48 o 
 -13   5 -13       50.38       -0.77     25.48 o 
 -11   5 -13        3.82       -8.38     22.28 o 
  -9   5 -13       97.81       59.97     25.48 o 
  -7   5 -13       31.29       21.39     28.87 o 
  -5   5 -13      196.64      193.56     32.58 o 
  -3   5 -13      546.99      425.75     60.82 o 
  -1   5 -13       26.38       28.59     13.68 o 
   1   5 -13      380.86      481.36     30.80 o 
   3   5 -13       20.04       25.20     13.26 o 
   5   5 -13      626.52      660.72     40.74 o 
   7   5 -13       58.91       18.56     22.68 o 
   9   5 -13      113.92       51.54     24.74 o 
  11   5 -13     1169.72     1251.51     78.35 o 
  13   5 -13      359.53      364.94     49.48 o 
  15   5 -13       78.99      119.58     35.05 o 
  17   5 -13       12.43        0.72     14.96 o 
  19   5 -13      273.75      243.87     25.78 o 
  21   5 -13      336.58      240.66     27.04 o 
  23   5 -13       51.32       71.57     21.01 o 
  25   5 -13       18.34       16.72     20.17 o 
  27   5 -13       16.02       -8.86     19.67 o 
 -12   6 -13       29.12       11.34     24.78 o 
 -10   6 -13      244.57      389.74     44.91 o 
  -8   6 -13      123.27      219.26     33.44 o 
  -6   6 -13      904.27      842.70     59.30 o 
  -4   6 -13       20.91       24.53     35.05 o 
  -2   6 -13      973.59      846.30     51.42 o 
   0   6 -13       50.46       20.26     13.69 o 
   2   6 -13      738.69      804.56     49.92 o 
   4   6 -13        3.37       51.54     26.80 o 
   6   6 -13     1803.97     1694.80     92.78 o 
   8   6 -13       56.41       -4.12     22.68 o 
  10   6 -13      892.04      802.04     63.92 o 
  12   6 -13     1330.94     1354.60     84.53 o 
  14   6 -13       54.99      127.83     37.11 o 
  16   6 -13      254.57      214.43     43.30 o 
  18   6 -13      117.50       80.70     25.48 o 
  20   6 -13      389.64      415.13     44.02 o 
  22   6 -13        0.77        7.72     26.80 o 
  24   6 -13      139.92       86.52     22.96 o 
  26   6 -13       30.97        7.47     20.31 o 
 -11   7 -13      243.43      189.69     57.73 o 
  -9   7 -13       97.65      124.16     46.39 o 
  -7   7 -13      360.99      236.36     35.67 o 
  -5   7 -13      293.22      231.67     45.36 o 
  -3   7 -13      727.48      676.27     80.41 o 
  -1   7 -13       13.77       41.97     21.73 o 
   1   7 -13       36.80       13.15     20.21 o 
   3   7 -13      342.09      270.17     39.17 o 
   5   7 -13      161.95       63.92     28.87 o 
   7   7 -13     1063.78     1057.70     76.29 o 
   9   7 -13     1197.32     1035.02     74.22 o 
  11   7 -13     1542.32     1558.72     96.90 o 
  13   7 -13     1288.91     1245.33     84.53 o 
  15   7 -13     2798.75     2569.00    127.83 o 
  17   7 -13       55.45       41.24     30.93 o 
  19   7 -13       85.14      137.19     29.86 o 
  21   7 -13      454.91      481.75     49.90 o 
  23   7 -13      328.70      339.71     43.45 o 
  25   7 -13        6.69       -4.12     27.59 o 
 -10   8 -13       60.62       41.24     47.42 o 
  -8   8 -13        3.34      -17.53     35.05 o 
  -6   8 -13       22.82       39.17     37.11 o 
  -4   8 -13      438.07      591.74     78.35 o 
  -2   8 -13      569.06      538.80     61.85 o 
   0   8 -13        6.37        3.20     20.80 o 
   2   8 -13      118.03      170.93     31.12 o 
   4   8 -13       72.53       59.79     32.99 o 
   6   8 -13       43.78      -12.37     24.74 o 
   8   8 -13      305.77      420.61     55.67 o 
  10   8 -13      192.70      138.14     39.17 o 
  12   8 -13      484.59      428.85     57.73 o 
  14   8 -13      101.96       96.90     37.11 o 
  16   8 -13        8.99       12.37     30.93 o 
  18   8 -13       18.14       34.82     25.76 o 
  20   8 -13       26.26       21.92     27.59 o 
  22   8 -13      329.35      392.08     48.55 o 
  24   8 -13      193.20      174.88     38.45 o 
  -7   9 -13      201.96      354.63     65.98 o 
  -5   9 -13      410.64      364.94     68.04 o 
  -3   9 -13      338.45      368.79     43.45 o 
  -1   9 -13       88.58      148.93     36.08 o 
   1   9 -13        2.62       91.23     28.72 o 
   3   9 -13      193.11       63.92     35.05 o 
   5   9 -13      171.02      204.12     45.36 o 
   7   9 -13      505.39      331.95     53.61 o 
   9   9 -13      352.59      334.01     53.61 o 
  11   9 -13      908.51      921.62     86.60 o 
  13   9 -13      191.51      101.03     39.17 o 
  15   9 -13       53.43      -14.43     28.87 o 
  17   9 -13       75.60      125.77     43.30 o 
  19   9 -13       60.39      105.60     32.99 o 
  21   9 -13      117.53      147.62     37.82 o 
  -6  10 -13        3.63       53.61     45.36 o 
  -4  10 -13      216.03      230.79     41.24 o 
  -2  10 -13       45.41       49.96     64.95 o 
   0  10 -13       70.08      120.46     48.45 o 
   2  10 -13       59.91      121.40     34.02 o 
   4  10 -13      659.04      678.33     76.29 o 
   6  10 -13      286.40      404.11     61.85 o 
   8  10 -13      171.62      144.33     43.30 o 
  10  10 -13       37.78        0.00     30.93 o 
  12  10 -13       94.50       76.29     41.24 o 
  14  10 -13      140.83      103.09     43.30 o 
  16  10 -13       52.05       41.24     35.05 o 
  18  10 -13        0.32       19.45     26.71 o 
  -3  11 -13      782.94      985.42     72.07 o 
  -1  11 -13       33.50       49.39     31.12 o 
   1  11 -13      113.63      219.70     40.21 o 
   3  11 -13       29.71       53.91     52.58 o 
   5  11 -13      195.88      253.60     55.67 o 
   7  11 -13      106.72      134.02     45.36 o 
   9  11 -13     1373.27     1342.23    101.03 o 
  11  11 -13     1536.54     1746.34    115.46 o 
  13  11 -13       39.22      -16.49     35.05 o 
  15  11 -13      194.34      340.20     61.85 o 
   4  12 -13       12.90       35.05     41.24 o 
   6  12 -13      122.23       98.97     41.24 o 
   8  12 -13      384.92      453.60     70.10 o 
 -18   0 -12     2864.90     2919.51    162.88 o 
 -16   0 -12     2176.08     2331.89    140.20 o 
 -14   0 -12      199.58      340.20     57.73 o 
 -12   0 -12     1222.42     1441.20    101.03 o 
 -10   0 -12     3638.19     3379.29    162.88 o 
  -8   0 -12     6944.16     7775.04    290.71 o 
  -6   0 -12     2963.23     2620.55    129.89 o 
  -4   0 -12      452.39      575.24     63.92 o 
  -2   0 -12     2719.61     3016.41    134.02 o 
   0   0 -12      462.80       76.29     28.87 o 
   2   0 -12    18944.10    21522.29    460.93 o 
   4   0 -12    12369.79    13128.64    222.34 o 
   6   0 -12      324.87      193.70     15.69 o 
  14   0 -12    11553.96    11626.48    381.43 o 
  16   0 -12      831.91      626.79     59.79 o 
  18   0 -12      124.63      154.63     39.17 o 
  20   0 -12     1688.35     1785.52    105.15 o 
  22   0 -12     3010.24     3113.32    152.57 o 
  24   0 -12    24110.98    23201.42    738.12 o 
  26   0 -12      725.43      960.80     94.84 o 
  28   0 -12      321.14      274.22     59.79 o 
  30   0 -12      329.58      344.32     63.92 o 
 -17   1 -12      643.25      721.26     61.95 o 
 -15   1 -12       35.41       -4.50     38.14 o 
 -13   1 -12      340.36      402.84     49.48 o 
 -11   1 -12     4855.14     4912.85    150.14 o 
  -9   1 -12    11333.83    11056.07    278.46 o 
  -7   1 -12     5247.03     4810.97    142.85 o 
  -5   1 -12     1868.46     2072.44     78.69 o 
  -3   1 -12     1651.10     1467.33     62.64 o 
  -1   1 -12    12413.37    13204.14    301.78 o 
   1   1 -12     3704.53     3234.09     75.20 o 
   3   1 -12    23624.21    24333.38    308.40 o 
   5   1 -12     7911.76     7519.29    536.07 o 
   7   1 -12       17.10       44.55     21.09 o 
   9   1 -12     4205.76     4139.22    101.28 o 
  11   1 -12    15384.55    16682.01    523.70 o 
  13   1 -12     9390.00    10317.24    342.26 o 
  15   1 -12     1892.15     1965.86     72.16 o 
  17   1 -12      181.64      147.31     26.80 o 
  19   1 -12     1513.56     1596.49     72.16 o 
  21   1 -12     2288.01     2249.67     86.74 o 
  23   1 -12     3757.99     4283.65    319.58 o 
  25   1 -12    12243.34    12012.95    359.78 o 
  27   1 -12      831.52      857.78     63.41 o 
  29   1 -12       11.13        5.04     47.42 o 
 -16   2 -12      355.08      284.78     41.53 o 
 -14   2 -12      127.04      168.58     32.58 o 
 -12   2 -12     2942.78     3149.01    112.98 o 
 -10   2 -12    10562.38    10878.86    274.08 o 
  -8   2 -12     5559.02     5639.28    160.29 o 
  -6   2 -12     6065.49     5836.09    161.75 o 
  -4   2 -12     3434.26     3365.84    106.31 o 
  -2   2 -12     1080.48     1001.32     50.96 o 
   0   2 -12     9078.71    10462.82    198.21 o 
   2   2 -12    12687.10    12219.49    272.44 o 
   4   2 -12    21069.61    21815.47    386.27 o 
   6   2 -12      995.56     1147.02     72.16 o 
   8   2 -12     5680.88     5709.12    129.27 o 
  10   2 -12    22702.49    23473.26    390.24 o 
  12   2 -12    11065.88    11486.49    205.55 o 
  14   2 -12     4397.37     4449.73     95.49 o 
  16   2 -12     5379.54     4995.65    138.29 o 
  18   2 -12      183.87      228.25     41.24 o 
  20   2 -12     2452.83     2190.02     90.72 o 
  22   2 -12     1938.74     1956.14    137.11 o 
  24   2 -12    11665.51    11433.22    283.43 o 
  26   2 -12     4013.61     3632.65    142.26 o 
  28   2 -12      126.34      122.14     32.78 o 
  30   2 -12       58.17       66.84     31.32 o 
 -17   3 -12     1293.86     1251.39     77.74 o 
 -15   3 -12      146.85      192.24     54.64 o 
 -13   3 -12     1362.73     1433.93     98.97 o 
 -11   3 -12     6403.54     6530.52    183.63 o 
  -9   3 -12    13350.13    13099.80    349.47 o 
  -7   3 -12     4410.57     4718.30    139.18 o 
  -5   3 -12     1737.91     1762.20     72.72 o 
  -3   3 -12      617.99      596.31     49.48 o 
  -1   3 -12     7144.74     6315.58    130.69 o 
   1   3 -12     7686.25     6938.22    140.36 o 
   3   3 -12    13522.38    14864.65    272.41 o 
   5   3 -12     5393.58     5359.40    135.56 o 
   7   3 -12     1164.43     1191.65     56.70 o 
   9   3 -12     9822.00    10663.69    196.36 o 
  11   3 -12     7753.29     7488.66    122.74 o 
  13   3 -12     7993.49     7115.05    135.30 o 
  15   3 -12     3272.06     3484.47     80.19 o 
  17   3 -12     2219.73     2168.85     67.85 o 
  19   3 -12      104.10       70.13     14.44 o 
  21   3 -12     1058.88      740.79     35.47 o 
  23   3 -12     5349.58     5096.46    314.42 o 
  25   3 -12     3130.76     3268.44    140.20 o 
  27   3 -12      312.84      440.86     48.43 o 
  29   3 -12       16.92       24.74     27.70 o 
 -16   4 -12      652.14      752.29    164.94 o 
 -14   4 -12      242.65      348.72     59.79 o 
 -12   4 -12     4001.87     4119.27    133.35 o 
 -10   4 -12     9446.16     9296.25    242.66 o 
  -8   4 -12    10069.31     9899.68    248.42 o 
  -6   4 -12     5397.20     5680.15    160.29 o 
  -4   4 -12      122.62       98.29     39.17 o 
  -2   4 -12     5221.69     5830.35    123.95 o 
   0   4 -12     8939.85     9166.56    180.95 o 
   2   4 -12     1925.17     1510.91     47.53 o 
   4   4 -12    14037.91    14336.09    320.01 o 
   6   4 -12       12.52       33.91     12.88 o 
   8   4 -12      272.21      204.70     22.28 o 
  10   4 -12     4249.37     4062.50    108.43 o 
  12   4 -12    12193.67    12432.65    404.11 o 
  14   4 -12     5132.35     5497.45    135.33 o 
  16   4 -12     5549.91     5443.18    123.81 o 
  18   4 -12       70.61       36.57     12.77 o 
  20   4 -12     1789.85     1463.27     54.28 o 
  22   4 -12     8617.29     8282.20    145.67 o 
  24   4 -12     1587.34     1519.36     51.19 o 
  26   4 -12      588.11      507.13     34.05 o 
  28   4 -12      267.97      344.38     30.29 o 
 -15   5 -12      497.63      875.37     65.17 o 
 -13   5 -12      744.90      803.55     61.18 o 
 -11   5 -12     6830.58     7247.98    196.67 o 
  -9   5 -12    10912.55    11244.03    276.90 o 
  -7   5 -12     7723.73     7316.44    193.64 o 
  -5   5 -12      169.58      157.86     30.93 o 
  -3   5 -12     7508.73     6658.27    173.32 o 
  -1   5 -12    10786.28    11130.46    213.08 o 
   1   5 -12     9308.74     9588.16    186.54 o 
   3   5 -12     1013.64      624.67     34.90 o 
   5   5 -12     6636.47     7062.90    170.50 o 
   7   5 -12     1514.08     1595.83     86.60 o 
   9   5 -12       72.41      123.71     30.93 o 
  11   5 -12    20912.71    21086.02    649.47 o 
  13   5 -12     6723.23     7185.37    249.48 o 
  15   5 -12     5596.14     5280.27    202.06 o 
  17   5 -12      115.77      151.70     20.87 o 
  19   5 -12      922.03      844.04     42.44 o 
  21   5 -12     2135.82     2150.80     66.63 o 
  23   5 -12     4615.32     4421.21    107.83 o 
  25   5 -12     2981.84     2885.65     83.24 o 
  27   5 -12      105.90      109.88     25.47 o 
 -14   6 -12       21.28       35.05     41.24 o 
 -12   6 -12     1360.50     1249.65    114.43 o 
 -10   6 -12     7006.17     7450.10    200.80 o 
  -8   6 -12     3721.97     3932.08    126.44 o 
  -6   6 -12      565.41      849.06     53.00 o 
  -4   6 -12      674.77      732.88     38.04 o 
  -2   6 -12     7868.71     8337.67    169.07 o 
   0   6 -12    10023.17     9625.67    189.25 o 
   2   6 -12     1694.41     1734.37     53.44 o 
   4   6 -12     3459.34     3496.81    142.26 o 
   6   6 -12     7417.62     7480.21    259.79 o 
   8   6 -12       94.19      156.70     35.05 o 
  10   6 -12      567.08      738.12     65.98 o 
  12   6 -12     7092.46     6511.16    241.23 o 
  14   6 -12     6143.07     5872.00    220.61 o 
  16   6 -12     1675.73     1599.96     94.84 o 
  18   6 -12      170.89      276.67     37.11 o 
  20   6 -12     1273.69     1054.98     73.19 o 
  22   6 -12     3849.96     3732.61     96.04 o 
  24   6 -12     4730.31     4719.02    114.99 o 
  26   6 -12      936.99      863.60     50.29 o 
 -13   7 -12      837.79      925.75    103.09 o 
 -11   7 -12     2941.58     2752.50    154.63 o 
  -9   7 -12     5752.76     5375.06    322.67 o 
  -7   7 -12     4462.26     4846.04    142.32 o 
  -5   7 -12      127.55      201.24     49.48 o 
  -3   7 -12     1172.10     1173.58     52.39 o 
  -1   7 -12    12583.74    12903.78    305.90 o 
   1   7 -12     5613.30     5695.12    157.78 o 
   3   7 -12     5822.73     6036.95    228.86 o 
   5   7 -12     9231.73     8744.09    307.21 o 
   7   7 -12     2192.47     2074.17    107.21 o 
   9   7 -12       50.62       61.85     28.87 o 
  11   7 -12      721.36      571.12     61.85 o 
  13   7 -12     4562.78     4564.82    183.50 o 
  15   7 -12     4819.96     4604.00    187.62 o 
  17   7 -12      118.27      164.94     41.24 o 
  19   7 -12     1134.80      830.05     93.81 o 
  21   7 -12     2553.98     2387.72     95.92 o 
  23   7 -12     3239.28     3089.58    114.11 o 
  25   7 -12      726.35      561.84     53.71 o 
 -12   8 -12     1425.90     1404.08    115.46 o 
 -10   8 -12     5137.29     5234.91    232.98 o 
  -8   8 -12     4828.70     4789.56    210.30 o 
  -6   8 -12     1078.30      816.47     86.60 o 
  -4   8 -12      208.71      206.48     31.68 o 
  -2   8 -12     1166.54     1250.91    102.06 o 
   0   8 -12     6415.77     7207.49    194.95 o 
   2   8 -12    12470.96    13240.87    437.10 o 
   4   8 -12     6965.67     6987.44    253.60 o 
   6   8 -12     2281.32     1999.94    107.21 o 
   8   8 -12      183.65      171.13     39.17 o 
  10   8 -12     4416.51     4346.27    179.38 o 
  12   8 -12     6539.32     6686.41    251.54 o 
  14   8 -12     4707.37     5041.10    199.99 o 
  16   8 -12     3391.37     3226.71    150.51 o 
  18   8 -12        8.02       -7.96     20.21 o 
  20   8 -12      780.69      824.70    140.20 o 
  22   8 -12     2796.91     2618.00    105.33 o 
  24   8 -12     3654.14     3588.58    128.53 o 
 -11   9 -12     1694.91     1632.94    119.58 o 
  -9   9 -12     6415.96     7323.51    298.96 o 
  -7   9 -12     2934.41     2898.89    162.88 o 
  -5   9 -12     1444.66     1381.48    122.68 o 
  -3   9 -12      403.27      407.66     44.02 o 
  -1   9 -12     1651.98     1405.28    179.38 o 
   1   9 -12     5114.02     4621.01    141.21 o 
   3   9 -12     4296.39     4302.97    185.56 o 
   5   9 -12     5765.49     5935.92    228.86 o 
   7   9 -12       43.73        2.06     26.80 o 
   9   9 -12     1265.67     1255.64     88.66 o 
  11   9 -12     3478.13     3618.46    164.94 o 
  13   9 -12     8297.18     8181.22    296.90 o 
  15   9 -12     2352.58     2393.75    127.83 o 
  17   9 -12        8.41        4.12     30.93 o 
  19   9 -12      378.43      330.79     59.79 o 
  21   9 -12     1360.75     1200.89     73.10 o 
  23   9 -12     1560.09     2289.91    136.08 o 
  -8  10 -12     5731.28     5552.42    245.35 o 
  -6  10 -12     1617.18     1677.70     82.28 o 
  -4  10 -12        8.65       10.62     31.96 o 
  -2  10 -12       28.78       69.41     27.73 o 
   0  10 -12     3994.63     4320.69    138.29 o 
   2  10 -12     3085.87     3280.32    162.88 o 
   4  10 -12     3018.09     2979.30    152.57 o 
   6  10 -12       41.08       53.61     32.99 o 
   8  10 -12     2511.18     2773.12    142.26 o 
  10  10 -12     3040.73     3129.81    152.57 o 
  12  10 -12     4334.02     4608.12    189.69 o 
  14  10 -12     5167.33     5096.77    210.30 o 
  16  10 -12      250.56      195.87     47.42 o 
  18  10 -12      369.70      263.26     49.48 o 
  20  10 -12      307.39      225.47     39.91 o 
  -5  11 -12      517.01      672.31     60.38 o 
  -3  11 -12      409.71      488.09     54.64 o 
  -1  11 -12     1693.82     1263.05     75.70 o 
   1  11 -12     3269.58     3072.31    140.20 o 
   3  11 -12     5426.43     5744.17    237.11 o 
   5  11 -12      992.96      773.17     82.47 o 
   7  11 -12      743.68      595.86     74.22 o 
   9  11 -12     4862.59     4587.50    204.12 o 
  11  11 -12     6421.07     6480.23    263.91 o 
  13  11 -12     4211.67     4624.61    204.12 o 
  15  11 -12     1306.22     1230.89     96.90 o 
  17  11 -12       56.36       70.10     41.24 o 
  -2  12 -12     1034.45     1175.48     79.45 o 
   0  12 -12     3400.50     3536.12    182.47 o 
   2  12 -12     1709.88     1800.19    207.21 o 
   4  12 -12     2942.25     2705.08    152.57 o 
   6  12 -12      106.74       43.30     39.17 o 
   8  12 -12      597.93      799.98     88.66 o 
  10  12 -12     2480.71     2661.78    146.39 o 
  12  12 -12     1446.15     1566.97    111.34 o 
  14  12 -12     1123.79     1154.61    107.21 o 
 -19   1 -11       29.83       20.23     26.94 o 
 -17   1 -11        1.34        6.89     23.19 o 
 -15   1 -11        8.69       14.43     28.87 o 
 -13   1 -11       11.61        8.25     21.10 o 
 -11   1 -11     2495.92     2315.76    106.18 o 
  -9   1 -11     2152.30     1688.09     92.78 o 
  -7   1 -11      418.70      528.96     42.84 o 
  -5   1 -11      639.21      604.11     42.99 o 
  -3   1 -11      285.37      273.11     29.86 o 
  -1   1 -11     3543.50     3475.41     75.84 o 
   1   1 -11      272.50      232.20     13.72 o 
   3   1 -11     2151.92     2450.74     45.08 o 
   5   1 -11       10.67        9.15      6.67 o 
   7   1 -11      582.97      540.56     23.27 o 
  11   1 -11      281.53      296.90     37.11 o 
  13   1 -11       58.85       33.19     18.56 o 
  15   1 -11       88.87      135.69     21.72 o 
  17   1 -11       53.88       60.82     18.95 o 
  19   1 -11      211.60      183.72     39.17 o 
  21   1 -11     3584.94     3753.43    118.06 o 
  23   1 -11     3169.94     2836.37    278.34 o 
  25   1 -11      134.48       69.12     27.59 o 
  27   1 -11       31.17       15.49     24.02 o 
  29   1 -11       56.08       90.72     30.62 o 
 -18   2 -11       35.59       45.11     29.65 o 
 -16   2 -11      154.52      173.37     33.68 o 
 -14   2 -11       52.27       83.26     29.90 o 
 -12   2 -11        0.79       32.92     21.10 o 
 -10   2 -11       85.01       13.32     27.83 o 
  -8   2 -11     5011.57     5208.76    148.69 o 
  -6   2 -11     1466.51     1348.65     59.72 o 
  -4   2 -11      159.48      170.78     24.66 o 
  -2   2 -11       29.94       44.20     10.92 o 
   0   2 -11      290.63      377.86     39.49 o 
   2   2 -11     1780.12     1777.97     53.78 o 
   4   2 -11    10434.89    10690.99    241.89 o 
   6   2 -11     4251.65     4142.59    106.40 o 
   8   2 -11        4.52        4.02      7.87 o 
  10   2 -11       24.30       47.43     10.58 o 
  12   2 -11      309.42      287.87     22.17 o 
  14   2 -11      542.14      389.63     60.82 o 
  16   2 -11      855.81      898.75     46.38 o 
  18   2 -11      472.01      476.35     39.28 o 
  20   2 -11       54.38       16.65     18.29 o 
  22   2 -11     1097.79     1055.19    117.52 o 
  24   2 -11       41.10        0.07     21.10 o 
  26   2 -11       42.84       28.18     41.24 o 
  28   2 -11      101.30      116.87     49.48 o 
  30   2 -11      536.32      560.08     57.46 o 
 -19   3 -11      584.28      714.36     61.02 o 
 -17   3 -11       28.25       15.46     24.78 o 
 -15   3 -11       82.96       89.45     28.40 o 
 -13   3 -11       65.64      102.34     29.86 o 
 -11   3 -11      246.84      222.28     36.08 o 
  -9   3 -11      284.97      336.71     42.27 o 
  -7   3 -11     3963.72     3943.78    119.52 o 
  -5   3 -11     1287.83     1288.20     58.92 o 
  -3   3 -11        6.78       -2.18      9.21 o 
  -1   3 -11     4694.46     5187.52    109.48 o 
   1   3 -11     3394.18     4314.18     93.18 o 
   3   3 -11      138.97      134.34     17.49 o 
   5   3 -11     1551.93     1543.43     58.76 o 
   7   3 -11      891.04      862.90     29.61 o 
   9   3 -11        6.98        8.49      6.81 o 
  11   3 -11      722.77      503.18     24.63 o 
  13   3 -11     1431.13     1474.42     43.39 o 
  15   3 -11       27.81        9.84      9.41 o 
  17   3 -11      204.09      197.68     18.72 o 
  19   3 -11        9.07       14.97     19.59 o 
  21   3 -11      414.11      397.70     39.04 o 
  23   3 -11       30.38       -7.79     19.64 o 
  25   3 -11       87.38       67.20     26.94 o 
  27   3 -11        4.68       -9.18     30.93 o 
  29   3 -11       44.73       69.41     30.51 o 
 -18   4 -11       22.10       60.30     29.86 o 
 -16   4 -11       26.58       21.65     23.33 o 
 -14   4 -11       23.81       25.74     32.99 o 
 -12   4 -11       65.13       65.86     25.23 o 
 -10   4 -11      177.11      154.95     28.18 o 
  -8   4 -11      368.51      384.82     38.61 o 
  -6   4 -11      547.96      576.99     44.91 o 
  -4   4 -11     1880.34     1604.72     50.10 o 
  -2   4 -11       77.57      172.50     26.08 o 
   0   4 -11     6217.76     6771.15    163.97 o 
   2   4 -11     5077.59     4988.94    128.27 o 
   4   4 -11      918.31      804.88     37.16 o 
   6   4 -11     3709.72     3497.10     95.42 o 
   8   4 -11     1198.59     1422.48     49.90 o 
  10   4 -11     1678.80     1590.25     51.65 o 
  12   4 -11     6183.26     6534.65    124.26 o 
  14   4 -11      231.71      180.76     17.88 o 
  16   4 -11      246.91      264.58     19.02 o 
  18   4 -11      660.36      652.41     37.50 o 
  20   4 -11     3385.96     3365.77     72.34 o 
  22   4 -11      750.43      585.48     39.28 o 
  24   4 -11     1109.75     1103.23     63.34 o 
  26   4 -11      148.29      278.99     26.64 o 
  28   4 -11      140.12      185.25     24.06 o 
 -17   5 -11       16.37      -17.53     35.05 o 
 -15   5 -11      236.91      366.53     43.45 o 
 -13   5 -11      106.69       45.65     25.48 o 
 -11   5 -11      887.57      740.30     54.88 o 
  -9   5 -11      540.94      470.65     42.28 o 
  -7   5 -11      108.36      186.41     27.59 o 
  -5   5 -11       96.71       17.94     11.94 o 
  -3   5 -11      981.67      984.13     38.57 o 
  -1   5 -11      884.40      812.60     82.47 o 
   1   5 -11     3576.38     4184.27     95.46 o 
   3   5 -11     1378.29     1395.72     50.96 o 
   5   5 -11       52.74       11.13     16.49 o 
   7   5 -11      546.05      595.33     31.19 o 
   9   5 -11      385.96      253.60     35.05 o 
  11   5 -11      428.78      387.62     45.36 o 
  13   5 -11      359.66      288.65     41.24 o 
  15   5 -11       13.90       34.60     16.72 o 
  17   5 -11        1.61       17.65     20.68 o 
  19   5 -11     1043.90     1189.63     46.96 o 
  21   5 -11     2695.85     2822.36     66.89 o 
  23   5 -11       42.66       -3.94     13.10 o 
  25   5 -11      640.57      520.41     35.41 o 
  27   5 -11      160.26      166.76     22.33 o 
  29   5 -11       13.41       -8.60     17.20 o 
 -16   6 -11      168.23      259.79     59.79 o 
 -14   6 -11      167.22      197.93     53.61 o 
 -12   6 -11       37.88       38.88     38.14 o 
 -10   6 -11      394.15      404.99     42.55 o 
  -8   6 -11       38.11      101.39     24.27 o 
  -6   6 -11      167.93      198.30     22.48 o 
  -4   6 -11      773.02      625.30     36.31 o 
  -2   6 -11      119.57       48.18     14.24 o 
   0   6 -11      370.01      375.12     25.75 o 
   2   6 -11      370.98      329.82     27.24 o 
   4   6 -11      135.37      175.25     32.99 o 
   6   6 -11      771.02      841.21     59.79 o 
   8   6 -11     1785.58     1954.58     98.97 o 
  10   6 -11      603.11      513.39     55.67 o 
  12   6 -11      623.67      727.81     63.92 o 
  14   6 -11      175.10      148.45     32.99 o 
  16   6 -11        1.92       -4.12     20.62 o 
  18   6 -11      634.37      553.02     46.96 o 
  20   6 -11      377.49      277.88     27.60 o 
  22   6 -11      249.66      171.64     23.87 o 
  24   6 -11        3.73        8.89     17.78 o 
  26   6 -11       61.15       68.27     33.10 o 
  28   6 -11       39.70        0.57     20.76 o 
 -15   7 -11      173.39      162.88     49.48 o 
 -13   7 -11      125.04       57.73     39.17 o 
 -11   7 -11      198.57      144.33     45.36 o 
  -9   7 -11      229.63      216.49     49.48 o 
  -7   7 -11     2133.40     2055.32     63.26 o 
  -5   7 -11     1120.90     1301.71     53.29 o 
  -3   7 -11      167.41      204.77     22.05 o 
  -1   7 -11      502.62      576.29     33.34 o 
   1   7 -11       67.52       37.91     18.29 o 
   3   7 -11      284.91      158.76     35.05 o 
   5   7 -11      432.35      472.15     53.61 o 
   7   7 -11      527.38      558.75     57.73 o 
   9   7 -11      972.05     1179.35     74.22 o 
  11   7 -11       51.79      152.57     37.11 o 
  13   7 -11      341.18      251.54     41.24 o 
  15   7 -11      169.04      167.01     39.17 o 
  17   7 -11      658.36      446.47     41.60 o 
  19   7 -11       64.52       41.62     22.78 o 
  21   7 -11      451.69      355.72     76.29 o 
  23   7 -11      178.88      142.65     32.20 o 
  25   7 -11        4.97      -11.60     23.19 o 
  27   7 -11      294.37      395.11     47.23 o 
 -14   8 -11      278.86      307.21     61.85 o 
 -12   8 -11      205.54      224.74     55.67 o 
 -10   8 -11      206.26      329.89     59.79 o 
  -8   8 -11     2098.87     1946.34    121.65 o 
  -6   8 -11      572.44      556.40    101.03 o 
  -4   8 -11      113.66      111.35     25.76 o 
  -2   8 -11      168.62      287.84     34.05 o 
   0   8 -11       39.33       17.60     18.79 o 
   2   8 -11       38.34       -2.06     22.68 o 
   4   8 -11      741.45      830.90     72.16 o 
   6   8 -11     1604.59     1655.62     94.84 o 
   8   8 -11     1306.13     1127.80     78.35 o 
  10   8 -11     1716.03     2131.90    107.21 o 
  12   8 -11      111.20      191.75     41.24 o 
  14   8 -11        9.44        4.12     24.74 o 
  16   8 -11        6.24       45.36     30.93 o 
  18   8 -11       67.06       34.26     24.27 o 
  20   8 -11       59.23       30.51     25.48 o 
  22   8 -11      416.42      497.70     50.16 o 
  24   8 -11       60.00       -0.97     24.27 o 
 -13   9 -11      256.49      315.46     63.92 o 
 -11   9 -11        0.21       24.74     37.11 o 
  -9   9 -11     1121.98     1063.89    103.09 o 
  -7   9 -11      478.09      479.16     46.56 o 
  -5   9 -11      630.33      721.03    113.40 o 
  -3   9 -11        0.61       -9.39     18.79 o 
  -1   9 -11      179.78       81.10     56.70 o 
   1   9 -11      187.42      115.46     37.11 o 
   3   9 -11      773.12      455.66     57.73 o 
   5   9 -11      103.20       14.43     26.80 o 
   7   9 -11        9.05       -2.06     24.74 o 
   9   9 -11      408.57      239.17     43.30 o 
  11   9 -11      758.01      490.71     59.79 o 
  13   9 -11      134.24       98.97     37.11 o 
  15   9 -11      118.79       76.29     32.99 o 
  17   9 -11       65.21       69.02     27.59 o 
  19   9 -11      250.59      186.07     52.58 o 
  21   9 -11      950.76      946.88     67.50 o 
  23   9 -11      407.46      424.15     57.73 o 
 -10  10 -11      140.12      138.14     47.42 o 
  -8  10 -11      437.90      456.22     48.99 o 
  -6  10 -11     1957.46     1786.16     96.90 o 
  -4  10 -11      717.11      715.73     57.24 o 
  -2  10 -11       52.30       23.48     23.71 o 
   0  10 -11       17.37       10.50     23.19 o 
   2  10 -11       61.91        6.19     28.87 o 
   4  10 -11     1605.81     1323.67     94.84 o 
   6  10 -11     1022.15      913.38     82.47 o 
   8  10 -11      253.25      208.24     45.36 o 
  10  10 -11        9.34      -12.37     24.74 o 
  12  10 -11      421.11      569.06     65.98 o 
  14  10 -11       23.62       51.54     35.05 o 
  16  10 -11        0.49      -14.43     28.87 o 
  18  10 -11      358.77      424.93     49.31 o 
  20  10 -11        5.14      -18.56     37.11 o 
  22  10 -11       45.17       -4.07     26.24 o 
  -7  11 -11     2772.86     2681.58    107.89 o 
  -5  11 -11       19.62       25.77     24.78 o 
  -3  11 -11      298.82      287.38     50.51 o 
  -1  11 -11      188.25      138.82     32.78 o 
   1  11 -11      167.67      187.62     35.70 o 
   3  11 -11      680.26      824.72     84.53 o 
   5  11 -11      194.16      158.76     43.30 o 
   7  11 -11      268.64      447.41     65.98 o 
   9  11 -11      275.99      265.97     53.61 o 
  11  11 -11      353.56      321.64     55.67 o 
  13  11 -11      246.64      228.86     49.48 o 
  15  11 -11      328.20      364.94     57.73 o 
  17  11 -11        9.86      -12.62     25.23 o 
  19  11 -11      593.35      780.57     64.83 o 
  -4  12 -11       32.21      -11.64     24.66 o 
  -2  12 -11      148.99      149.32     34.99 o 
   0  12 -11       15.07       51.76     27.59 o 
   2  12 -11       21.29       10.31     35.05 o 
   4  12 -11      133.63       35.05     37.11 o 
   6  12 -11       71.39       55.67     37.11 o 
   8  12 -11      202.42       88.66     43.30 o 
  10  12 -11      188.91      179.38     49.48 o 
  12  12 -11      362.07      152.57     47.42 o 
  14  12 -11        5.54       24.74     37.11 o 
  16  12 -11       58.66       20.62     35.05 o 
   1  13 -11       18.44        4.12     29.16 o 
   3  13 -11       29.57        6.19     39.17 o 
   5  13 -11      108.88      189.69     51.54 o 
   7  13 -11      477.81      564.93     78.35 o 
   9  13 -11      799.29      927.81     96.90 o 
 -20   0 -10      997.32     1140.17    107.21 o 
 -18   0 -10       67.98       32.99     37.11 o 
 -16   0 -10     5966.86     5684.38    235.05 o 
 -14   0 -10    16249.32    14457.33    486.58 o 
 -12   0 -10     6712.35     6636.93    259.79 o 
 -10   0 -10     4964.02     4222.56    179.38 o 
  -8   0 -10     5313.41     4779.25    189.69 o 
  -6   0 -10     8074.47     7142.07    243.29 o 
  -4   0 -10    26408.69    26059.07    799.98 o 
  -2   0 -10    17789.31    19264.16    406.78 o 
   0   0 -10    19224.01    19312.83    573.18 o 
   2   0 -10    10163.77    10682.08    234.24 o 
   4   0 -10     1998.29     2008.84     44.70 o 
  12   0 -10     1128.05     1024.71     61.85 o 
  14   0 -10     3673.83     3014.35    127.83 o 
  16   0 -10     1354.42     1843.25     96.90 o 
  18   0 -10      593.48      498.96     55.67 o 
  20   0 -10    30966.14    32879.50    997.91 o 
  22   0 -10     4569.18     4973.06    204.12 o 
  24   0 -10       39.76        8.25     26.80 o 
  26   0 -10      892.70      911.32     90.72 o 
  28   0 -10     3782.88     3647.32    181.44 o 
  30   0 -10     4787.74     4581.32    214.43 o 
 -21   1 -10     1634.51     1424.67     77.99 o 
 -19   1 -10       86.98       66.70     26.71 o 
 -17   1 -10      804.58      644.86    113.40 o 
 -15   1 -10     8061.93     8539.14    401.02 o 
 -13   1 -10     9538.58     9680.15    247.85 o 
 -11   1 -10     1168.63     1148.24     57.57 o 
  -9   1 -10      493.98      356.62     37.16 o 
  -7   1 -10      690.81      357.19     83.50 o 
  -5   1 -10     5479.41     6216.86    161.83 o 
  -3   1 -10    12705.78    12905.39    232.27 o 
  -1   1 -10    22400.00    22401.74    332.54 o 
   1   1 -10    13193.06    13672.16    179.80 o 
   3   1 -10      155.37       75.27     11.50 o 
   5   1 -10     7358.81     7210.00    147.22 o 
   7   1 -10    21731.88    23161.15    448.55 o 
  11   1 -10     3629.35     3467.95    134.02 o 
  13   1 -10    10630.27    10814.10    978.32 o 
  15   1 -10     1163.19      734.97     92.78 o 
  17   1 -10     5158.24     4944.35    152.57 o 
  19   1 -10    11455.99    12686.94    296.66 o 
  21   1 -10    14027.48    14896.29    449.47 o 
  23   1 -10     1171.40     1132.55     60.49 o 
  25   1 -10      218.03      186.00     36.08 o 
  27   1 -10     1349.76     1549.45    145.36 o 
  29   1 -10     1660.72     1757.67     85.20 o 
  31   1 -10     2283.80     2224.32     99.86 o 
 -20   2 -10      234.82      194.77     37.82 o 
 -18   2 -10      393.35      605.46     53.88 o 
 -16   2 -10     1349.22     1549.22    141.23 o 
 -14   2 -10     6896.81     7537.97    201.18 o 
 -12   2 -10    10730.99    11035.24    274.08 o 
 -10   2 -10     2539.07     2036.65     80.90 o 
  -8   2 -10      104.45       40.21     18.95 o 
  -6   2 -10     7763.37     7713.04    190.22 o 
  -4   2 -10     4516.72     4780.50    100.27 o 
  -2   2 -10    14213.55    14031.97    341.79 o 
   0   2 -10    11427.01    11818.60    170.67 o 
   2   2 -10     8624.97     9039.32    307.53 o 
   4   2 -10      237.08      319.47     23.76 o 
   6   2 -10    14162.19    13931.33    235.49 o 
   8   2 -10    27034.03    27852.16    540.43 o 
  10   2 -10     6773.26     6115.42    114.83 o 
  12   2 -10    10189.67    10133.74    331.95 o 
  14   2 -10     1204.10     1261.34     52.24 o 
  16   2 -10       88.77      116.04     26.80 o 
  18   2 -10     2783.66     2906.90    107.21 o 
  20   2 -10    13637.06    14217.38    328.70 o 
  22   2 -10     5181.86     5173.02    147.84 o 
  24   2 -10       26.26       11.38     20.80 o 
  26   2 -10      630.32      541.96     49.57 o 
  28   2 -10     2831.17     2993.58    112.15 o 
  30   2 -10     1531.37     1441.61     79.45 o 
 -19   3 -10      540.52      691.94     95.87 o 
 -17   3 -10      483.82      629.39     54.54 o 
 -15   3 -10     3242.25     3194.32    112.23 o 
 -13   3 -10    10045.90     9922.67    248.55 o 
 -11   3 -10     9074.38     9538.49    242.66 o 
  -9   3 -10     1956.27     1710.83     82.47 o 
  -7   3 -10      556.43      365.46     35.70 o 
  -5   3 -10    13638.84    13617.26    251.91 o 
  -3   3 -10     8872.24     8862.57    244.18 o 
  -1   3 -10    12951.90    13804.58    250.89 o 
   1   3 -10    11046.81    10557.95    196.59 o 
   3   3 -10       10.73       21.65     10.21 o 
   5   3 -10     7079.74     7275.40    171.30 o 
   7   3 -10    12110.98    12178.23    209.46 o 
   9   3 -10    25050.96    25529.44    367.58 o 
  11   3 -10    10203.04    10505.44    185.50 o 
  13   3 -10      383.57      408.85     22.99 o 
  15   3 -10     5711.70     5880.63    102.67 o 
  17   3 -10     3275.71     3027.20     94.46 o 
  19   3 -10     1540.62     1363.75     60.17 o 
  21   3 -10     7120.94     6695.41    178.23 o 
  23   3 -10      491.31      421.21    109.28 o 
  25   3 -10       23.94        0.00     21.87 o 
  27   3 -10      585.00      505.37     50.16 o 
  29   3 -10     2923.21     3058.46    115.57 o 
 -20   4 -10      125.19       94.84     45.36 o 
 -18   4 -10      220.71      218.55     53.61 o 
 -16   4 -10     2099.86     2291.79    204.12 o 
 -14   4 -10     6134.37     6205.38    243.29 o 
 -12   4 -10     8705.94     9151.20    228.77 o 
 -10   4 -10     7283.58     8042.41    204.80 o 
  -8   4 -10      693.86      764.21    114.43 o 
  -6   4 -10      206.64      236.87     36.39 o 
  -4   4 -10    16288.25    17972.82    449.55 o 
  -2   4 -10     4011.88     3673.38     82.81 o 
   0   4 -10    24954.86    27150.66    466.50 o 
   2   4 -10     1825.70     1743.50     76.29 o 
   4   4 -10     6359.61     6773.39    161.09 o 
   6   4 -10    20881.11    21103.10    364.15 o 
   8   4 -10    23696.04    24094.23    417.95 o 
  10   4 -10     5658.87     5806.82    112.86 o 
  12   4 -10     4811.83     4589.03     91.50 o 
  14   4 -10      170.24      152.64     15.05 o 
  16   4 -10     6127.61     6168.19    107.94 o 
  18   4 -10     4902.39     4924.50     92.28 o 
  20   4 -10     2682.76     2721.01     62.74 o 
  22   4 -10     8502.53     8174.62    160.22 o 
  24   4 -10      122.16      120.52     19.23 o 
  26   4 -10      108.69       99.35     20.53 o 
  28   4 -10     1181.54     1237.68     49.72 o 
  30   4 -10      529.78      579.55     42.26 o 
 -19   5 -10      129.70      235.05     55.67 o 
 -17   5 -10      367.33      358.75     63.92 o 
 -15   5 -10     2866.52     3193.41    112.00 o 
 -13   5 -10     9914.99    10675.60    264.54 o 
 -11   5 -10    10156.29     9592.36    244.12 o 
  -9   5 -10      515.14      383.28     37.82 o 
  -7   5 -10      191.35      128.37     24.91 o 
  -5   5 -10     3283.34     3587.68     84.01 o 
  -3   5 -10    16214.00    16270.43    297.41 o 
  -1   5 -10    11919.79    11162.60    209.33 o 
   1   5 -10     8799.61     8722.14    201.18 o 
   3   5 -10     1960.08     1975.16    110.31 o 
   5   5 -10    10058.48    10999.35    247.04 o 
   7   5 -10    27474.47    28627.89    670.08 o 
   9   5 -10     4388.22     4288.54    162.88 o 
  11   5 -10     5279.28     5014.29    185.56 o 
  13   5 -10     1874.53     1662.12     55.97 o 
  15   5 -10     2965.66     2883.26     67.03 o 
  17   5 -10     7227.91     7482.25    126.94 o 
  19   5 -10     8974.17     8971.09    210.40 o 
  21   5 -10     5661.32     5893.43    109.63 o 
  23   5 -10     2951.92     2904.60     68.80 o 
  25   5 -10       28.79       47.41     16.36 o 
  27   5 -10      140.66       98.18     20.89 o 
  29   5 -10     2492.84     2468.62     75.29 o 
 -18   6 -10       11.25       32.99     41.24 o 
 -16   6 -10     2015.36     2125.71    129.89 o 
 -14   6 -10     9078.67     8826.56    336.07 o 
 -12   6 -10    10649.83    10226.52    379.37 o 
 -10   6 -10     2299.70     2352.11     87.15 o 
  -8   6 -10      163.95       46.79     15.11 o 
  -6   6 -10     7424.42     7155.78    148.46 o 
  -4   6 -10    11283.22    10253.69    199.80 o 
  -2   6 -10     5550.77     5572.81    119.04 o 
   0   6 -10     9268.32    10103.37    388.42 o 
   2   6 -10     3282.35     3118.52    111.34 o 
   4   6 -10     6083.31     5611.36    139.60 o 
   6   6 -10     6366.75     6886.41    239.17 o 
   8   6 -10     5681.98     5333.87    195.87 o 
  10   6 -10     6936.00     7030.73    245.35 o 
  12   6 -10     1987.26     2387.56    109.28 o 
  14   6 -10       62.44       45.36     24.74 o 
  16   6 -10     1462.89     1456.47     86.60 o 
  18   6 -10     7375.40     6797.36    181.40 o 
  20   6 -10     9723.75    10309.44    196.54 o 
  22   6 -10     4521.76     4432.60    104.98 o 
  24   6 -10       83.69       73.76     20.59 o 
  26   6 -10      227.37      220.15     27.91 o 
  28   6 -10      756.71      977.36    100.61 o 
 -17   7 -10     1150.85     1274.19    103.09 o 
 -15   7 -10     3613.24     3686.50    183.50 o 
 -13   7 -10     5641.95     5682.32    237.11 o 
 -11   7 -10     8686.36     8702.85    319.58 o 
  -9   7 -10     2567.96     2461.10     89.23 o 
  -7   7 -10      796.97      803.17     55.67 o 
  -5   7 -10     4988.82     5063.84    112.30 o 
  -3   7 -10    10351.58    10263.25    200.08 o 
  -1   7 -10      258.68      213.50     20.48 o 
   1   7 -10     7964.82     8115.24    278.34 o 
   3   7 -10     5268.75     5709.12    202.06 o 
   5   7 -10      414.93      338.13     43.30 o 
   7   7 -10      551.14      472.15     51.54 o 
   9   7 -10     4232.84     4230.81    167.01 o 
  11   7 -10     5861.73     5527.68    204.12 o 
  13   7 -10     1248.40      999.97     70.10 o 
  15   7 -10     1275.56     1123.68     74.22 o 
  17   7 -10     8385.17     8228.27    211.82 o 
  19   7 -10     8562.46     9146.45    233.05 o 
  21   7 -10     5975.51     5414.90    173.19 o 
  23   7 -10     1772.93     1715.38     81.44 o 
  25   7 -10       20.68       -7.22     23.19 o 
  27   7 -10      271.25      211.74     39.91 o 
 -16   8 -10      507.11      548.44     76.29 o 
 -14   8 -10     3400.37     3894.74    185.56 o 
 -12   8 -10     8643.96     7983.28    311.33 o 
 -10   8 -10     1979.60     1665.93    109.28 o 
  -8   8 -10      327.59      319.70     36.64 o 
  -6   8 -10      204.10      161.70     58.76 o 
  -4   8 -10     8468.14     9184.51    444.32 o 
  -2   8 -10     5048.13     4997.95    144.13 o 
   0   8 -10      591.24      590.29     67.01 o 
   2   8 -10     7295.87     7997.72    286.59 o 
   4   8 -10      649.04      826.78     63.92 o 
   6   8 -10      384.73      393.80     49.48 o 
   8   8 -10    10247.36     9469.84    334.01 o 
  10   8 -10     4645.37     5216.35    197.93 o 
  12   8 -10     3281.40     3257.64    144.33 o 
  14   8 -10       54.78       47.42     28.87 o 
  16   8 -10     1518.54     1389.65     90.72 o 
  18   8 -10     2465.38     2477.45     94.23 o 
  20   8 -10     5474.66     5719.09    165.08 o 
  22   8 -10     2651.83     2729.30    103.87 o 
  24   8 -10      475.39      347.33     42.99 o 
  26   8 -10      230.61      173.86     51.54 o 
 -13   9 -10     5838.75     5665.82    241.23 o 
 -11   9 -10     1852.96     1878.30    121.65 o 
  -9   9 -10      527.28      539.17     87.63 o 
  -7   9 -10       61.12        6.04     30.93 o 
  -5   9 -10     2464.05     2521.27     94.63 o 
  -3   9 -10     4821.38     4542.59    136.95 o 
  -1   9 -10     1818.58     1642.60     72.07 o 
   1   9 -10     2922.12     2513.33    125.77 o 
   3   9 -10      570.40      455.66     57.73 o 
   5   9 -10     2856.82     3094.76    142.26 o 
   7   9 -10     4873.97     5078.21    199.99 o 
   9   9 -10     9574.19     9661.59    325.76 o 
  11   9 -10     2929.86     3098.88    144.33 o 
  13   9 -10      582.02      548.44     61.85 o 
  15   9 -10     1047.90      907.19     80.41 o 
  17   9 -10     2531.56     2268.25    113.40 o 
  19   9 -10     4356.57     4918.34    149.83 o 
  21   9 -10     2655.51     2821.30    107.41 o 
  23   9 -10     1508.38     1244.28     74.23 o 
  25   9 -10      132.98       39.59     29.05 o 
 -12  10 -10     1943.57     2389.62    138.14 o 
 -10  10 -10      585.37      734.62    114.43 o 
  -8  10 -10        0.44        8.25     31.96 o 
  -6  10 -10        7.78       13.70     28.87 o 
  -4  10 -10     6947.17     6603.84    185.09 o 
  -2  10 -10     4578.45     4879.44    153.60 o 
   0  10 -10     6357.73     7364.26    195.99 o 
   2  10 -10      836.72      975.23     78.35 o 
   4  10 -10     1876.48     1923.66    109.28 o 
   6  10 -10     5086.52     4604.00    191.75 o 
   8  10 -10     7835.33     7867.82    280.40 o 
  10  10 -10     8501.83     8610.07    305.15 o 
  12  10 -10     1376.20     1303.06     90.72 o 
  14  10 -10      207.36      127.83     39.17 o 
  16  10 -10      892.26     1030.90     82.47 o 
  18  10 -10     3677.58     4656.75    143.98 o 
  20  10 -10     2623.00     2352.00     97.39 o 
  22  10 -10     1344.51     1109.28     75.14 o 
  -9  11 -10      153.90       56.62     28.18 o 
  -7  11 -10      105.00       98.81     57.73 o 
  -5  11 -10     2368.57     2577.72    156.70 o 
  -3  11 -10     5415.96     5289.89    161.75 o 
  -1  11 -10     5854.13     5354.69    162.55 o 
   1  11 -10     2371.58     2051.49    123.71 o 
   3  11 -10       25.05       45.36     35.05 o 
   5  11 -10      609.35      694.83     76.29 o 
   7  11 -10     3940.96     4121.54    187.62 o 
   9  11 -10     9847.11     9684.27    348.44 o 
  11  11 -10     2717.17     3164.86    156.70 o 
  13  11 -10      553.59      698.95     74.22 o 
  15  11 -10      116.96       86.60     41.24 o 
  17  11 -10     1519.99     1351.55     79.38 o 
  19  11 -10     2075.09     2043.57     92.76 o 
  -6  12 -10      542.02      535.09     53.94 o 
  -4  12 -10     3271.56     3300.94    119.52 o 
  -2  12 -10     4126.76     4290.33    152.57 o 
   0  12 -10     3116.82     3500.90    125.38 o 
   2  12 -10      666.93      962.86     94.84 o 
   4  12 -10     1012.81      882.45     88.66 o 
   6  12 -10     2573.85     2385.50    136.08 o 
   8  12 -10     2400.70     2523.64    136.08 o 
  10  12 -10     2653.93     3014.35    156.70 o 
  12  12 -10     1213.67     1319.55     96.90 o 
  14  12 -10      344.27      131.96     45.36 o 
  16  12 -10      478.12      336.81     44.08 o 
  -3  13 -10     3506.70     3421.91    126.81 o 
  -1  13 -10     2237.06     2207.11    126.80 o 
   1  13 -10      776.04      786.10     85.56 o 
   3  13 -10        8.40       41.24     39.17 o 
   5  13 -10      849.95      872.14     94.84 o 
   7  13 -10     1633.91     1620.57    113.40 o 
   9  13 -10     1303.21     1577.28    111.34 o 
  11  13 -10     1278.37     1193.78    107.21 o 
  13  13 -10       91.25       30.93     37.11 o 
 -21   1  -9       82.49      137.77     34.24 o 
 -19   1  -9      496.49      685.69     56.00 o 
 -17   1  -9       24.47       28.87     24.74 o 
 -15   1  -9      154.38       88.11     29.90 o 
 -13   1  -9      394.70      441.17     40.07 o 
 -11   1  -9      157.33       87.45     20.80 o 
  -9   1  -9     4497.83     4239.52    122.44 o 
  -7   1  -9     3836.14     3414.79    174.22 o 
  -5   1  -9      178.80       83.03     10.23 o 
  -3   1  -9      125.76      116.73     11.48 o 
  -1   1  -9     1497.89     1968.71     39.09 o 
   1   1  -9      149.54      127.96      8.09 o 
   3   1  -9     2460.82     2572.44     52.98 o 
   5   1  -9     2050.29     2361.92     50.28 o 
  11   1  -9     3304.53     4193.70    152.57 o 
  13   1  -9     1255.50     1264.58     56.70 o 
  15   1  -9       10.54       11.34     13.12 o 
  17   1  -9      241.26      230.53     26.71 o 
  19   1  -9     2306.96     2351.80     82.36 o 
  21   1  -9      190.61       80.41     23.33 o 
  23   1  -9      804.31      739.58    120.62 o 
  25   1  -9        2.07       -9.09     18.18 o 
  27   1  -9       95.10       88.66     29.16 o 
  29   1  -9      247.13      308.22     57.73 o 
  31   1  -9       87.27       96.65     34.90 o 
 -22   2  -9       13.66       57.73     41.24 o 
 -20   2  -9      264.43      489.89     49.50 o 
 -18   2  -9      305.63      292.86     39.28 o 
 -16   2  -9       25.99       20.62     21.87 o 
 -14   2  -9      667.62      546.41     46.65 o 
 -12   2  -9        5.59        5.60     15.26 o 
 -10   2  -9     1175.80     1280.30     57.57 o 
  -8   2  -9       85.12       53.26     17.31 o 
  -6   2  -9     2390.00     2261.30    117.24 o 
  -4   2  -9      272.84      219.92     22.68 o 
  -2   2  -9      598.64      442.79     36.56 o 
   0   2  -9       68.77       19.89      7.25 o 
   2   2  -9      660.00      593.50     27.24 o 
   4   2  -9    10602.79    12095.49    264.94 o 
   6   2  -9    11033.53    11483.80    195.80 o 
   8   2  -9      279.78      234.41     17.34 o 
  10   2  -9     2275.35     2072.11     84.53 o 
  12   2  -9       31.04       28.87     16.49 o 
  14   2  -9     5337.15     5644.20    152.57 o 
  16   2  -9     3348.81     3063.99     93.17 o 
  18   2  -9     6331.02     6069.20    159.52 o 
  20   2  -9      226.92      279.96     33.44 o 
  22   2  -9      257.89      155.56     26.94 o 
  24   2  -9       30.21        6.41     19.64 o 
  26   2  -9       39.26       58.56     25.48 o 
  28   2  -9       28.72       45.36     27.70 o 
  30   2  -9       69.32       75.90     31.32 o 
 -21   3  -9       34.63      -14.43     28.87 o 
 -19   3  -9      240.39      242.69     36.36 o 
 -17   3  -9       63.00       85.36     29.05 o 
 -15   3  -9      285.77      191.75     31.32 o 
 -13   3  -9     1316.77     1548.39     79.38 o 
 -11   3  -9      811.63      865.13    137.11 o 
  -9   3  -9      557.78      494.40     47.42 o 
  -7   3  -9      217.79      279.45     21.40 o 
  -5   3  -9       29.86       28.96     10.67 o 
  -3   3  -9     3381.23     3305.56     75.21 o 
  -1   3  -9     1814.43     1920.86     49.54 o 
   1   3  -9       75.19       61.08      9.97 o 
   3   3  -9     3009.49     3098.10     82.36 o 
   5   3  -9      373.40      269.70     39.17 o 
   7   3  -9       24.88       20.17      6.94 o 
   9   3  -9      916.84     1016.76     29.92 o 
  11   3  -9      387.40      350.14     20.48 o 
  13   3  -9       25.31       22.60      8.94 o 
  15   3  -9      540.04      558.33     56.70 o 
  17   3  -9      981.38      886.87     93.81 o 
  19   3  -9     2012.54     1822.03     70.43 o 
  21   3  -9      192.94      151.91     26.24 o 
  23   3  -9       57.04       27.73     20.21 o 
  25   3  -9       27.63       -1.40     20.26 o 
  27   3  -9      548.32      529.94     54.64 o 
  29   3  -9        8.75       21.62     25.48 o 
  31   3  -9       70.12       77.73     34.05 o 
 -20   4  -9       23.93        6.19     35.05 o 
 -18   4  -9       14.17        8.25     32.99 o 
 -16   4  -9      902.17      884.33     61.18 o 
 -14   4  -9      514.78      536.94     72.16 o 
 -12   4  -9      116.84       80.41     23.33 o 
 -10   4  -9     2158.29     2285.79     82.28 o 
  -8   4  -9      325.12      455.24     26.00 o 
  -6   4  -9       19.28       -0.26      8.92 o 
  -4   4  -9      923.15      895.34     33.22 o 
  -2   4  -9      671.78      446.43     29.05 o 
   0   4  -9      769.48      676.78     30.62 o 
   2   4  -9      540.01      386.27     25.48 o 
   4   4  -9      795.63      776.48     23.18 o 
   6   4  -9       52.83       13.02      5.88 o 
   8   4  -9     1232.48     1137.98     31.17 o 
  10   4  -9      783.46      956.85     24.85 o 
  12   4  -9       21.84       18.58      8.16 o 
  14   4  -9      660.06      654.75     26.77 o 
  16   4  -9      458.44      633.01     41.38 o 
  18   4  -9     1531.61     1616.20     43.06 o 
  20   4  -9     1042.91      883.85     33.79 o 
  22   4  -9      660.87      560.79     30.89 o 
  24   4  -9       88.02      129.78     19.01 o 
  26   4  -9       14.47       -7.02     14.03 o 
  28   4  -9      907.53     1093.64     47.09 o 
  30   4  -9       27.32       -8.37     16.73 o 
 -19   5  -9       51.02       94.84     41.24 o 
 -17   5  -9        8.36      -14.43     28.87 o 
 -15   5  -9      503.93      385.56     59.79 o 
 -13   5  -9      741.57      682.68    102.06 o 
 -11   5  -9     4528.25     4477.27    130.99 o 
  -9   5  -9     2816.21     2644.64     69.73 o 
  -7   5  -9      137.07      231.32     29.07 o 
  -5   5  -9      160.08      256.34     21.51 o 
  -3   5  -9       92.75       76.01     13.46 o 
  -1   5  -9       62.27       49.71     13.66 o 
   1   5  -9      157.15      143.46     17.31 o 
   3   5  -9     1100.61     1056.93     39.04 o 
   5   5  -9      362.08      319.69     20.21 o 
   7   5  -9       25.17       16.49      7.38 o 
   9   5  -9        8.65       21.65      5.56 o 
  11   5  -9       20.28       22.05      8.74 o 
  13   5  -9      607.76      527.72     56.70 o 
  15   5  -9      287.02      249.25     17.61 o 
  17   5  -9        9.48       10.72     11.79 o 
  19   5  -9       95.35      184.98     18.12 o 
  21   5  -9        5.19       -5.65     11.77 o 
  23   5  -9      437.12      477.16     30.19 o 
  25   5  -9      681.48      870.69     48.98 o 
  27   5  -9        2.66       -2.31     15.36 o 
  29   5  -9       11.08        6.37     16.89 o 
 -18   6  -9       93.07       32.99     35.05 o 
 -16   6  -9      154.08      111.34     43.30 o 
 -14   6  -9      108.43      103.09     39.17 o 
 -12   6  -9     1846.72     2055.61    117.52 o 
 -10   6  -9      138.73      125.19     19.00 o 
  -8   6  -9      331.45      327.00     25.27 o 
  -6   6  -9      521.01      545.87     38.03 o 
  -4   6  -9     3150.88     2914.76    175.58 o 
  -2   6  -9     1942.97     2459.67     63.12 o 
   0   6  -9     1563.98     1556.22     52.84 o 
   2   6  -9      222.07      177.31     32.99 o 
   4   6  -9      485.86      370.64     22.47 o 
   6   6  -9       43.03       41.24     18.56 o 
   8   6  -9     2736.82     2397.87    105.15 o 
  12   6  -9       55.14       26.80     20.62 o 
  14   6  -9      238.95      129.89     28.87 o 
  16   6  -9      481.38      495.97     28.03 o 
  18   6  -9        8.93       29.53     13.54 o 
  20   6  -9      516.46      650.41     41.64 o 
  22   6  -9       88.85       36.94     14.75 o 
  24   6  -9       32.90       33.11     14.69 o 
  26   6  -9      917.54     1021.38     43.82 o 
  28   6  -9     2215.64     2519.03     67.77 o 
 -19   7  -9       60.39       61.85     43.30 o 
 -17   7  -9       75.23      101.03     41.24 o 
 -15   7  -9      291.69      313.39     57.73 o 
 -13   7  -9       70.93       43.30     32.99 o 
 -11   7  -9       29.22       -0.45     16.72 o 
  -9   7  -9        8.18       60.09     19.79 o 
  -7   7  -9     2199.74     2004.32     75.64 o 
  -5   7  -9      566.40      457.37     39.04 o 
  -3   7  -9     3515.16     4419.61    170.10 o 
  -1   7  -9     1018.55     1101.52     49.45 o 
   1   7  -9       28.15        7.66     17.53 o 
   3   7  -9      683.62      531.94     53.61 o 
   5   7  -9      608.12      482.46     49.48 o 
   7   7  -9      745.36      896.88     61.85 o 
   9   7  -9       13.90      107.21     28.87 o 
  11   7  -9       14.80       -4.12     16.49 o 
  13   7  -9       17.30       49.48     24.74 o 
  15   7  -9       23.99        4.12     20.62 o 
  17   7  -9      123.77      138.11     43.30 o 
  19   7  -9      225.29      134.63     31.96 o 
  21   7  -9      167.71      155.09     47.42 o 
  23   7  -9      442.03      409.49     43.45 o 
  25   7  -9       36.43       14.43     35.05 o 
  27   7  -9      162.98      224.02     45.36 o 
 -16   8  -9      164.33       78.35     39.17 o 
 -14   8  -9      163.40      169.07     45.36 o 
 -12   8  -9      161.16      241.05     57.73 o 
 -10   8  -9      384.73      357.24     37.91 o 
  -8   8  -9     1412.09     1233.28     64.95 o 
  -6   8  -9      517.36      356.17     38.14 o 
  -4   8  -9      104.75       33.07     19.59 o 
  -2   8  -9     2325.42     2332.80    194.84 o 
   0   8  -9     5356.83     5942.10    218.55 o 
   2   8  -9     6231.39     6659.61    241.23 o 
   4   8  -9     1688.62     1789.64     94.84 o 
   6   8  -9      630.90      465.97     51.54 o 
   8   8  -9       94.01      138.14     32.99 o 
  10   8  -9     1405.73     1371.10     82.47 o 
  12   8  -9       46.69       45.36     24.74 o 
  14   8  -9      484.58      488.65     55.67 o 
  16   8  -9       79.71      172.96     30.20 o 
  18   8  -9       67.70       18.56     20.41 o 
  20   8  -9      427.45      418.55     51.54 o 
  22   8  -9      603.07      493.60     48.69 o 
  24   8  -9       94.94      162.84     34.63 o 
  26   8  -9       10.98       33.78     30.93 o 
 -15   9  -9        4.80      -14.43     28.87 o 
 -13   9  -9       15.07       20.62     35.05 o 
 -11   9  -9      116.39      124.93     28.40 o 
  -9   9  -9      888.10      924.16     60.49 o 
  -7   9  -9      246.09      215.51     31.32 o 
  -5   9  -9      530.51      582.94     46.58 o 
  -3   9  -9      378.02      270.23     32.78 o 
  -1   9  -9     5214.18     5297.96    150.08 o 
   1   9  -9     5011.29     4907.08    193.81 o 
   3   9  -9       75.91      101.03     30.93 o 
   5   9  -9       48.04       90.72     30.93 o 
   7   9  -9     1868.38     1738.10     96.90 o 
   9   9  -9     1378.25     1028.84     72.16 o 
  11   9  -9       13.34       10.31     22.68 o 
  13   9  -9      990.25      929.87     72.16 o 
  15   9  -9     1419.53     1402.02     90.72 o 
  17   9  -9       77.88       54.90     23.19 o 
  19   9  -9       48.13      104.00     51.54 o 
  21   9  -9      226.46      263.03     38.45 o 
  23   9  -9      264.93      247.33     38.45 o 
  25   9  -9       48.83       57.14     30.51 o 
 -14  10  -9       49.84       -4.12     32.99 o 
 -12  10  -9      265.95      325.14     83.50 o 
 -10  10  -9      698.37      959.93     67.01 o 
  -8  10  -9      118.55       50.09     24.74 o 
  -6  10  -9        7.44        8.03     31.96 o 
  -4  10  -9      305.48      283.06     36.36 o 
  -2  10  -9       54.15       38.96     31.96 o 
   0  10  -9      696.54      639.16     70.10 o 
   2  10  -9      170.74       86.60     35.05 o 
   4  10  -9      988.42      936.06     76.29 o 
   6  10  -9      472.82      542.25     63.92 o 
   8  10  -9      303.18      356.69     53.61 o 
  10  10  -9       19.64       35.05     28.87 o 
  12  10  -9      335.95      437.10     57.73 o 
  14  10  -9      268.15      230.92     45.36 o 
  16  10  -9      361.45      335.49     40.12 o 
  18  10  -9      469.68      394.96     45.36 o 
  20  10  -9      617.65      489.83     77.32 o 
  22  10  -9      704.84      522.39     52.24 o 
 -11  11  -9      972.20      767.21     59.72 o 
  -9  11  -9      355.06      339.35     42.20 o 
  -7  11  -9       35.61       28.49     24.02 o 
  -5  11  -9      106.72      133.64     29.86 o 
  -3  11  -9       43.74       25.47     22.56 o 
  -1  11  -9       87.98       47.06     41.24 o 
   1  11  -9      123.16      127.83     41.24 o 
   3  11  -9      878.67      682.46     74.22 o 
   5  11  -9      798.81      863.89     82.47 o 
   7  11  -9      642.76      606.17     72.16 o 
   9  11  -9      156.34      210.30     47.42 o 
  11  11  -9      419.69      251.54     47.42 o 
  13  11  -9      452.84      319.58     51.54 o 
  15  11  -9     4318.83     3964.84    177.31 o 
  17  11  -9      848.89     1004.84     67.78 o 
  19  11  -9       66.35       87.70     39.17 o 
  21  11  -9        9.58        3.34     26.24 o 
  -8  12  -9      130.18      152.57     53.61 o 
  -6  12  -9       17.53        8.25     23.33 o 
  -4  12  -9       80.93        4.61     24.66 o 
  -2  12  -9       81.78      126.68     31.32 o 
   0  12  -9       65.77       -6.19     30.93 o 
   2  12  -9       21.89       24.74     32.99 o 
   4  12  -9       42.59       88.66     41.24 o 
   6  12  -9      332.80      414.42     63.92 o 
   8  12  -9     1725.94     1614.39    105.15 o 
  10  12  -9       12.82      -14.43     28.87 o 
  12  12  -9     1137.33      847.40     86.60 o 
  14  12  -9     1196.87     1068.01     94.84 o 
  16  12  -9      380.05      371.46     45.49 o 
  18  12  -9      403.30      300.60     42.84 o 
  -5  13  -9       73.34       35.05     43.30 o 
  -3  13  -9       35.56       24.74     39.17 o 
  -1  13  -9       13.15        7.72     25.48 o 
   1  13  -9        7.31      -10.31     32.99 o 
   3  13  -9       24.00      -12.37     32.99 o 
   5  13  -9       55.88       22.68     39.17 o 
   7  13  -9       43.76       12.37     32.99 o 
   9  13  -9      240.36      140.20     47.42 o 
  11  13  -9      310.66      173.19     49.48 o 
  13  13  -9      129.68      123.71     45.36 o 
  15  13  -9      421.35      448.32     50.28 o 
   2  14  -9      457.66      711.32     88.66 o 
   4  14  -9      456.82      523.70     78.35 o 
   6  14  -9      317.22      323.70     63.92 o 
   8  14  -9       20.68       96.90     43.30 o 
 -22   0  -8      230.56      554.62     72.16 o 
 -20   0  -8     2766.04     3453.51    167.01 o 
 -18   0  -8    12847.54    12917.17    445.35 o 
 -16   0  -8    20351.57    22026.20    694.83 o 
 -14   0  -8    21692.47    21240.65    665.96 o 
 -12   0  -8    12927.26    11760.50    399.99 o 
 -10   0  -8     9485.70     9504.89    321.64 o 
  -8   0  -8    63667.09    63647.73   1861.80 o 
  -6   0  -8    40656.49    37563.91   1175.23 o 
  -4   0  -8     1891.11      929.87     35.05 o 
  -2   0  -8     3221.26     2834.68     71.33 o 
   0   0  -8     1066.87      911.09     31.63 o 
   2   0  -8     1391.59     1248.92     40.21 o 
  10   0  -8     1759.96     1672.12     76.29 o 
  12   0  -8    14113.93    15014.02    465.97 o 
  14   0  -8     5435.97     5614.28    199.99 o 
  16   0  -8    12572.93    12882.12    414.42 o 
  18   0  -8     9379.88    10234.77    344.32 o 
  20   0  -8      293.37      270.10     43.30 o 
  22   0  -8     1089.83     1173.16     82.47 o 
  24   0  -8     2047.97     2061.80    115.46 o 
  26   0  -8    15802.85    16230.48    538.13 o 
  28   0  -8     8397.30     8261.63    315.46 o 
  30   0  -8     2933.43     2944.25    160.82 o 
 -23   1  -8      280.78      241.23     53.61 o 
 -21   1  -8       84.27       -2.06     21.87 o 
 -19   1  -8     5794.26     5617.40    165.47 o 
 -17   1  -8    11941.41    11880.10    752.56 o 
 -15   1  -8    10269.08    10681.18    264.61 o 
 -13   1  -8     2185.27     2506.21     86.02 o 
 -11   1  -8     3264.27     3004.32     95.48 o 
  -9   1  -8    12191.29    13554.42    313.39 o 
  -7   1  -8    18869.33    19779.44    340.72 o 
  -5   1  -8    10696.09    10320.01    188.68 o 
  -3   1  -8     4959.56     4968.44     97.54 o 
  -1   1  -8      569.57      496.91     14.99 o 
   1   1  -8     7312.66     7159.80    133.85 o 
   3   1  -8    23131.31    24466.44    386.25 o 
   5   1  -8    19418.18    19650.79    375.45 o 
   9   1  -8    27027.59    29683.71    859.77 o 
  11   1  -8      116.02      165.52     48.45 o 
  13   1  -8     5996.80     6031.85    149.39 o 
  15   1  -8    15242.22    15043.89    614.42 o 
  17   1  -8    12502.92    13360.21    303.97 o 
  19   1  -8     3295.68     3302.63    102.02 o 
  21   1  -8      119.90      132.54     40.21 o 
  23   1  -8     1111.15     1078.31     57.46 o 
  25   1  -8     2962.52     3006.08    105.69 o 
  27   1  -8     5483.84     5774.10    377.31 o 
  29   1  -8     3782.95     4037.00    136.26 o 
  31   1  -8     1455.27     1405.18     79.45 o 
 -22   2  -8       27.46       24.74     35.05 o 
 -20   2  -8     2169.58     2130.27    182.47 o 
 -18   2  -8     5530.58     5624.72    161.05 o 
 -16   2  -8    14211.89    14899.35    347.69 o 
 -14   2  -8     3131.97     3113.97    146.39 o 
 -12   2  -8     1695.09     1814.07     69.98 o 
 -10   2  -8      857.10      797.88     46.96 o 
  -8   2  -8     8920.13     9306.87    188.05 o 
  -6   2  -8    17575.55    15617.95    410.20 o 
  -4   2  -8    10968.41    10156.73    188.89 o 
  -2   2  -8     4228.43     4292.36     88.11 o 
   0   2  -8     3011.46     3414.08     72.69 o 
   2   2  -8    14382.82    15034.45    317.78 o 
   4   2  -8    23450.79    25603.58    530.66 o 
   6   2  -8     3887.88     3054.47     73.10 o 
   8   2  -8      635.43      506.41     53.16 o 
  10   2  -8      913.11     1381.41     63.92 o 
  12   2  -8    18988.29    19786.56    424.18 o 
  14   2  -8    13547.16    14504.26    322.11 o 
  16   2  -8    14803.92    14931.77    357.72 o 
  18   2  -8      235.03      225.44     26.12 o 
  20   2  -8      280.12      164.40     30.93 o 
  22   2  -8      802.21      706.78     50.28 o 
  24   2  -8     2273.62     2112.14    102.06 o 
  26   2  -8     2128.12     1909.54    104.12 o 
  28   2  -8     4057.33     4194.53    137.02 o 
  30   2  -8     4672.68     4689.18    243.29 o 
 -23   3  -8      263.01      313.39     59.79 o 
 -21   3  -8      340.04      437.10     68.04 o 
 -19   3  -8     4210.01     4445.24    199.99 o 
 -17   3  -8     9302.81     9199.56    336.07 o 
 -15   3  -8     2588.18     2849.86     97.65 o 
 -13   3  -8      276.25      169.52     26.94 o 
 -11   3  -8       41.52       17.38     14.84 o 
  -9   3  -8     4685.57     4225.03     93.70 o 
  -7   3  -8     8610.82     9324.53    176.23 o 
  -5   3  -8    16635.95    18018.77    416.64 o 
  -3   3  -8    17486.53    16911.91    320.50 o 
  -1   3  -8    10092.15    11325.67    204.21 o 
   1   3  -8     9480.61     9425.54    211.38 o 
   3   3  -8    17979.68    18869.53    395.82 o 
   5   3  -8    29019.65    29754.75    495.55 o 
   7   3  -8    15748.59    17515.69    250.53 o 
   9   3  -8      616.08      578.49     26.45 o 
  11   3  -8     3052.13     3076.44     84.41 o 
  13   3  -8    29409.76    30406.19    493.61 o 
  15   3  -8    22724.44    23193.75    497.75 o 
  17   3  -8    36608.66    33074.13   1867.99 o 
  19   3  -8      249.50      184.76     25.76 o 
  21   3  -8     1846.88     2087.52     78.36 o 
  23   3  -8     1821.87     1815.75     85.56 o 
  25   3  -8     2642.97     2831.31    101.77 o 
  27   3  -8     1507.83     1684.78     79.37 o 
  29   3  -8     1835.97     1937.28     88.12 o 
  31   3  -8      212.13      310.59     55.67 o 
 -22   4  -8       36.94      -14.43     35.05 o 
 -20   4  -8     1451.90     1336.05    101.03 o 
 -18   4  -8     5296.78     5548.30    230.92 o 
 -16   4  -8     3219.60     3078.89    104.94 o 
 -14   4  -8     1238.40     1133.75     56.00 o 
 -12   4  -8      128.92       91.69     23.19 o 
 -10   4  -8     2730.48     2926.41     74.67 o 
  -8   4  -8     2918.20     2784.24     68.27 o 
  -6   4  -8    17333.45    16259.10    464.65 o 
  -4   4  -8    20310.47    21253.63    519.65 o 
  -2   4  -8    21649.96    22863.41    399.48 o 
   0   4  -8     4148.47     4369.33    108.61 o 
   2   4  -8    16018.95    16640.03    354.27 o 
   4   4  -8    29644.18    31016.99    521.28 o 
   6   4  -8    21861.20    21858.41    370.51 o 
   8   4  -8     7468.30     6838.01    125.97 o 
  10   4  -8       90.04       34.74      9.31 o 
  12   4  -8     7591.77     7318.89    133.41 o 
  14   4  -8     7485.90     7390.25    120.84 o 
  16   4  -8     5354.00     5601.90    118.00 o 
  18   4  -8    23647.55    24134.13    353.62 o 
  20   4  -8       45.62       49.42     12.89 o 
  22   4  -8     3769.39     3493.95     74.75 o 
  24   4  -8     3527.98     3791.09     81.59 o 
  26   4  -8     2746.60     2608.75     66.28 o 
  28   4  -8      773.01      797.44     41.28 o 
  30   4  -8      111.76      128.41     23.24 o 
 -21   5  -8      798.23      865.96     92.78 o 
 -19   5  -8     2130.53     1925.72    119.58 o 
 -17   5  -8     4245.79     4686.47    204.12 o 
 -15   5  -8     7054.56     7045.17    268.03 o 
 -13   5  -8      744.58      649.47     68.04 o 
 -11   5  -8       95.24       44.74     12.99 o 
  -9   5  -8      346.96      355.84     25.43 o 
  -7   5  -8    14452.62    15085.61    276.01 o 
  -5   5  -8    14568.37    14876.81    270.48 o 
  -3   5  -8     8640.06     8797.06    164.89 o 
  -1   5  -8     1010.26     1000.59     63.32 o 
   1   5  -8    12428.41    12569.17    273.33 o 
   3   5  -8    23733.30    23755.28    486.17 o 
   5   5  -8    17104.77    17229.94    516.48 o 
   7   5  -8    12258.64    12280.43    259.11 o 
   9   5  -8     5236.43     5457.24    111.21 o 
  11   5  -8      543.06      656.21     29.69 o 
  13   5  -8     2247.55     2084.89     50.87 o 
  15   5  -8    10649.32    10866.43    170.11 o 
  17   5  -8    20449.27    21795.74    321.55 o 
  19   5  -8     4812.77     5136.46    100.73 o 
  21   5  -8       98.91       86.77     15.48 o 
  23   5  -8     1292.45     1218.12     41.89 o 
  25   5  -8     2370.36     2273.27     86.34 o 
  27   5  -8     1195.00     1126.29     44.27 o 
  29   5  -8     1174.79     1173.52     61.60 o 
 -20   6  -8     1714.88     1849.43    117.52 o 
 -18   6  -8     4961.19     4940.07    212.37 o 
 -16   6  -8     8338.08     8018.33    307.21 o 
 -14   6  -8     2849.95     2727.76    138.14 o 
 -12   6  -8       27.80       -1.18     14.84 o 
 -10   6  -8       69.42       30.83     17.53 o 
  -8   6  -8    12517.78    11900.03    221.70 o 
  -6   6  -8     8174.34     7810.28    154.58 o 
  -4   6  -8    16681.33    16677.36    651.08 o 
  -2   6  -8     2589.28     2342.20     58.24 o 
   0   6  -8     5760.10     5428.95    132.45 o 
   2   6  -8    14779.75    14303.22    887.60 o 
   4   6  -8    24619.60    23519.57    497.75 o 
   6   6  -8    19645.26    19470.66    746.37 o 
   8   6  -8     5737.86     5902.93    204.12 o 
  10   6  -8      541.96      464.08     23.33 o 
  12   6  -8     1678.94     1799.19     55.97 o 
  14   6  -8     3234.77     3120.06     87.47 o 
  16   6  -8     5679.84     5922.08    124.01 o 
  18   6  -8    13265.01    13708.65    212.93 o 
  20   6  -8      827.70      902.73     50.00 o 
  22   6  -8      441.90      385.87     28.66 o 
  24   6  -8     3938.90     4057.27     85.57 o 
  26   6  -8     3899.03     4659.89     96.93 o 
  28   6  -8     2760.82     2616.37     68.46 o 
 -19   7  -8     2801.08     2958.68    154.63 o 
 -17   7  -8     5749.02     5676.13    232.98 o 
 -15   7  -8     2030.33     2614.36    134.02 o 
 -13   7  -8      133.10      165.90     44.33 o 
 -11   7  -8     1272.05     1207.60     57.46 o 
  -9   7  -8      187.37      196.25     27.59 o 
  -7   7  -8    11574.92    11968.51    285.65 o 
  -5   7  -8     3019.76     2461.10     81.49 o 
  -3   7  -8    12776.30    13778.00    340.20 o 
  -1   7  -8     2344.56     2344.26    109.28 o 
   1   7  -8    14637.28    15853.17    488.65 o 
   3   7  -8    32142.87    32392.92    936.06 o 
   5   7  -8    22130.01    23147.81    701.01 o 
   7   7  -8     4665.01     4750.38    173.19 o 
   9   7  -8     2704.00     2459.73    113.40 o 
  11   7  -8      185.41      241.23     37.11 o 
  13   7  -8     1071.06     1008.22     68.04 o 
  15   7  -8     1943.96     2386.71     83.59 o 
  17   7  -8     4734.37     5035.16    142.67 o 
  19   7  -8    14681.14    13620.98    256.05 o 
  21   7  -8     1921.04     1786.32     59.30 o 
  23   7  -8     1408.26     1710.88     60.41 o 
  25   7  -8     4486.35     4635.93    115.88 o 
  27   7  -8     1213.62     1048.41     55.03 o 
 -18   8  -8     3800.31     4022.57    189.69 o 
 -16   8  -8     4261.33     4321.53    191.75 o 
 -14   8  -8     2043.44     2115.17     84.41 o 
 -12   8  -8     1341.98     1179.42     60.49 o 
 -10   8  -8      416.63      444.95     40.74 o 
  -8   8  -8     6720.48     6829.22    180.71 o 
  -6   8  -8     8323.07     7669.94    196.05 o 
  -4   8  -8     1300.57     1012.60     51.62 o 
  -2   8  -8      923.19      952.23     49.50 o 
   0   8  -8     2047.26     1880.36     96.90 o 
   2   8  -8     8983.67     9566.75    315.46 o 
   4   8  -8     8296.93     7942.05    272.16 o 
   6   8  -8     3124.64     2674.15    121.65 o 
   8   8  -8      197.88      284.53     41.24 o 
  10   8  -8       19.54        8.25     18.56 o 
  12   8  -8       19.25       35.05     22.68 o 
  14   8  -8     7271.84     7253.41    253.60 o 
  16   8  -8     4387.00     4594.98    136.03 o 
  18   8  -8     4972.58     5052.02    179.38 o 
  20   8  -8      392.73      304.14     36.64 o 
  22   8  -8      316.18      305.84     45.36 o 
  24   8  -8      685.22      654.28     54.49 o 
  26   8  -8     3251.30     3247.81    117.42 o 
 -17   9  -8     2567.49     2476.22    136.08 o 
 -15   9  -8     3504.12     3305.06    160.82 o 
 -13   9  -8       57.59       35.31     28.87 o 
 -11   9  -8       11.73       47.28     21.10 o 
  -9   9  -8     4603.09     4744.63    206.18 o 
  -7   9  -8     8369.73     8892.35    224.50 o 
  -5   9  -8     4283.83     5005.55    144.31 o 
  -3   9  -8    11048.44    11661.86    279.16 o 
  -1   9  -8       53.52       84.53     30.93 o 
   1   9  -8     9392.97     9362.63    325.76 o 
   3   9  -8     9473.52     9700.76    327.83 o 
   5   9  -8     6219.97     5890.56    222.67 o 
   7   9  -8     2213.25     2389.62    115.46 o 
   9   9  -8      774.49      818.53     63.92 o 
  11   9  -8      146.30       30.93     24.74 o 
  13   9  -8     2937.45     2915.38    131.96 o 
  15   9  -8     6791.11     6898.04    181.29 o 
  17   9  -8     7685.11     7777.85    203.86 o 
  19   9  -8     1863.64     1536.58     72.72 o 
  21   9  -8      102.81       81.04     28.18 o 
  23   9  -8      380.04      311.01     41.24 o 
  25   9  -8     1118.00     1225.12     74.56 o 
 -14  10  -8     2001.32     1976.19     88.19 o 
 -12  10  -8      490.45      484.95     46.65 o 
 -10  10  -8     1012.27      833.04     59.72 o 
  -8  10  -8    10762.15    10308.05    305.15 o 
  -6  10  -8     7498.74     6571.60    393.80 o 
  -4  10  -8     3087.69     2728.86     97.68 o 
  -2  10  -8     6888.68     6919.11    298.96 o 
   0  10  -8      729.38      820.60     76.29 o 
   2  10  -8     1598.37     1342.23     90.72 o 
   4  10  -8     9573.18     9616.23    338.13 o 
   6  10  -8     5505.28     5793.65    224.74 o 
   8  10  -8     4213.26     3601.96    160.82 o 
  10  10  -8       49.74        8.25     24.74 o 
  12  10  -8     3097.85     3111.25    142.26 o 
  14  10  -8     5848.73     6298.79    241.23 o 
  16  10  -8     4574.67     4887.51    145.44 o 
  18  10  -8     5242.85     5365.47    173.19 o 
  20  10  -8      302.40      425.52     45.77 o 
  22  10  -8      114.58      129.30     32.20 o 
  24  10  -8      719.13      758.55     61.85 o 
 -13  11  -8      511.13      513.39     76.29 o 
 -11  11  -8        6.23       14.43     30.93 o 
  -9  11  -8     3158.00     3433.13    118.81 o 
  -7  11  -8    10288.79    11212.69    279.19 o 
  -5  11  -8     4804.14     5340.46    172.16 o 
  -3  11  -8       75.62      151.03     29.05 o 
  -1  11  -8     1811.07     1865.93    113.40 o 
   1  11  -8       84.20       49.48     32.99 o 
   3  11  -8     1074.95     1158.73     86.60 o 
   5  11  -8     9385.60     9560.56    336.07 o 
   7  11  -8     3085.02     2878.27    144.33 o 
   9  11  -8      161.96      173.19     41.24 o 
  11  11  -8       81.56      224.74     45.36 o 
  13  11  -8    11875.77    10675.99    364.94 o 
  15  11  -8     2688.50     2247.68     90.07 o 
  17  11  -8     1036.95     1359.25     71.26 o 
  19  11  -8      378.14      468.00     49.31 o 
  21  11  -8      304.21      287.99     40.51 o 
 -10  12  -8      953.35      979.35    103.09 o 
  -8  12  -8     2750.78     2482.41    146.39 o 
  -6  12  -8     2633.71     2320.10     95.42 o 
  -4  12  -8     1142.53     1233.04    146.39 o 
  -2  12  -8     1135.22     1087.55     93.81 o 
   0  12  -8      113.63      103.09     43.30 o 
   2  12  -8     2454.99     2199.94    127.83 o 
   4  12  -8     1496.10     1593.77    105.15 o 
   6  12  -8     8992.64     9086.35    327.83 o 
   8  12  -8      486.16      828.84     82.47 o 
  10  12  -8      969.35      521.64     65.98 o 
  12  12  -8     3385.36     2956.62    146.39 o 
  14  12  -8     3830.43     3983.39    179.38 o 
  16  12  -8     2600.18     3191.25    115.57 o 
  18  12  -8      198.97      258.94     65.98 o 
  -7  13  -8     3678.74     3696.80    191.75 o 
  -5  13  -8     1672.86     1927.78    129.89 o 
  -3  13  -8     1278.74     1086.57    105.15 o 
  -1  13  -8       24.19       11.31     22.28 o 
   1  13  -8     1711.20     1740.16    117.52 o 
   3  13  -8      780.93     1072.14    101.03 o 
   5  13  -8     3537.49     3921.54    185.56 o 
   7  13  -8     2116.34     2179.32    129.89 o 
   9  13  -8      933.25      812.35     84.53 o 
  11  13  -8     1745.17     1571.09    109.28 o 
  13  13  -8     2131.46     2249.42    131.96 o 
  15  13  -8     2137.37     2169.06     95.69 o 
  -2  14  -8       35.37        0.00     35.05 o 
   0  14  -8      214.96      294.84     61.85 o 
   2  14  -8       46.78       82.47     41.24 o 
   4  14  -8     1399.62     1383.47    107.21 o 
   6  14  -8     2143.96     2072.11    129.89 o 
   8  14  -8      963.21     1094.82    105.15 o 
  10  14  -8      347.53      226.80     53.61 o 
 -23   1  -7       53.73      148.45     47.42 o 
 -21   1  -7      330.31      229.33     35.05 o 
 -19   1  -7      110.29      113.14     27.59 o 
 -17   1  -7      407.89      435.10     39.28 o 
 -15   1  -7      486.58      596.49     79.38 o 
 -13   1  -7     1583.87     1262.87     56.86 o 
 -11   1  -7      436.86      375.35     33.53 o 
  -9   1  -7       36.76       24.23      8.42 o 
  -7   1  -7     1099.05     1057.24     44.60 o 
  -5   1  -7       91.60      176.84     23.92 o 
  -3   1  -7      888.94      901.44     28.29 o 
  -1   1  -7    10990.52    12876.59    191.95 o 
   1   1  -7     2774.56     3190.69     98.88 o 
   3   1  -7     2059.21     2348.18     85.97 o 
   9   1  -7      320.62      232.98     26.80 o 
  11   1  -7       82.58       58.87     12.33 o 
  13   1  -7    11594.07    13670.44    301.78 o 
  15   1  -7     3270.32     3567.24    100.56 o 
  17   1  -7       37.52       10.53     15.46 o 
  19   1  -7      117.32       88.25     20.26 o 
  21   1  -7      762.97      674.52     46.65 o 
  23   1  -7        0.78       -8.02     16.04 o 
  25   1  -7      899.10      989.34    101.03 o 
  27   1  -7       22.92       10.71     27.83 o 
  29   1  -7      258.62      292.72     41.53 o 
  31   1  -7      118.38       92.81     71.13 o 
 -24   2  -7        4.88       88.66     39.17 o 
 -22   2  -7       22.52      -14.43     28.87 o 
 -20   2  -7       12.70        0.00     30.93 o 
 -18   2  -7      248.43      272.55     34.99 o 
 -16   2  -7     2964.31     2629.57    147.42 o 
 -14   2  -7      392.72      542.51     41.53 o 
 -12   2  -7      769.84      620.00    113.40 o 
 -10   2  -7       20.07       26.63     10.65 o 
  -8   2  -7      519.57      639.30     25.88 o 
  -6   2  -7      707.18      662.99     24.49 o 
  -4   2  -7      196.78      143.16     12.22 o 
  -2   2  -7     4848.81     5130.39     99.34 o 
   0   2  -7     1548.54     1575.68     38.13 o 
   2   2  -7       28.21       -2.06      5.83 o 
   4   2  -7       49.76       34.75     12.08 o 
   6   2  -7     1227.76     1578.99     35.86 o 
   8   2  -7    15590.90    18379.05    298.49 o 
  10   2  -7     7576.89     8080.19    251.54 o 
  12   2  -7      168.61      280.11     23.19 o 
  14   2  -7    10630.92    10951.26    249.25 o 
  16   2  -7     4855.65     5573.58    143.47 o 
  18   2  -7      256.61      205.33     27.83 o 
  20   2  -7       14.15       11.78     15.26 o 
  22   2  -7      168.87      335.84     35.52 o 
  24   2  -7      602.43      646.83     49.90 o 
  26   2  -7      521.91      507.10     46.65 o 
  28   2  -7     1112.09      966.68     98.97 o 
  30   2  -7      871.16      813.98     64.86 o 
 -23   3  -7       87.60       78.35     39.17 o 
 -21   3  -7      114.49      142.26     43.30 o 
 -19   3  -7      760.55      676.27     76.29 o 
 -17   3  -7      902.28      743.75     59.79 o 
 -15   3  -7     1204.35     1291.92     60.49 o 
 -13   3  -7     1930.80     1686.07     67.06 o 
 -11   3  -7      661.56      699.13     30.54 o 
  -9   3  -7      530.45      588.02     36.35 o 
  -7   3  -7      321.83      292.31     19.42 o 
  -5   3  -7       26.06       35.70      8.49 o 
  -3   3  -7     2139.66     2150.63     50.94 o 
  -1   3  -7     1657.60     1477.94     38.26 o 
   1   3  -7     4546.39     5017.22    115.90 o 
   3   3  -7      666.01      627.33     25.48 o 
   5   3  -7      679.71      640.32     19.28 o 
   7   3  -7      456.12      496.32     19.09 o 
   9   3  -7     1461.53     1687.96     40.24 o 
  11   3  -7       99.48       78.15     10.58 o 
  13   3  -7      554.05      511.49     30.71 o 
  15   3  -7     7028.65     6603.95    199.99 o 
  17   3  -7      715.24      754.19     39.91 o 
  19   3  -7     1237.64     1217.36     54.31 o 
  21   3  -7     1000.15      955.58     50.28 o 
  23   3  -7       13.91       -5.11     18.18 o 
  25   3  -7       51.72       48.00     23.19 o 
  27   3  -7     1819.16     1824.26     81.60 o 
  29   3  -7      318.82      358.30     44.91 o 
  31   3  -7       70.87      105.94     34.24 o 
 -22   4  -7      806.48      962.86     92.78 o 
 -20   4  -7      116.56      103.09     37.11 o 
 -18   4  -7      292.25      160.82     41.24 o 
 -16   4  -7      401.08      241.23     45.36 o 
 -14   4  -7     4398.30     4561.56    130.43 o 
 -12   4  -7     2476.35     2985.38     73.39 o 
 -10   4  -7      682.38      736.15     30.29 o 
  -8   4  -7      400.08      450.24     34.20 o 
  -6   4  -7      598.05      537.01     24.94 o 
  -4   4  -7     4924.36     5613.09    110.97 o 
  -2   4  -7     1124.80     1043.65     31.85 o 
   0   4  -7     5405.92     5515.70    129.73 o 
   2   4  -7     1331.89     1512.21     58.76 o 
   4   4  -7      833.25      940.61     23.04 o 
   6   4  -7     1123.47     1384.08     52.34 o 
   8   4  -7      720.05      655.26     20.01 o 
  10   4  -7       59.55       37.49      9.81 o 
  12   4  -7      253.29      250.26     16.88 o 
  14   4  -7      446.62      346.94     18.43 o 
  16   4  -7       85.33       83.37     11.84 o 
  18   4  -7      229.46      288.20     19.98 o 
  20   4  -7       49.58       15.44     10.99 o 
  22   4  -7       60.99       23.98     12.30 o 
  24   4  -7      736.21      656.49     51.19 o 
  26   4  -7      677.86      672.63     35.52 o 
  28   4  -7      118.03       46.86     17.64 o 
  30   4  -7      221.85      336.98     32.44 o 
 -23   5  -7       31.30       26.80     37.11 o 
 -21   5  -7      399.49      418.55     63.92 o 
 -19   5  -7      216.22      164.94     45.36 o 
 -17   5  -7       97.83      121.65     37.11 o 
 -15   5  -7       75.45       92.78     35.05 o 
 -13   5  -7     6324.48     6288.46    161.51 o 
 -11   5  -7      346.36      524.45     47.45 o 
  -9   5  -7     2574.27     2323.42     60.96 o 
  -7   5  -7       13.01       10.04     13.18 o 
  -5   5  -7      240.57      274.47     19.37 o 
  -3   5  -7      280.20      202.90     20.70 o 
  -1   5  -7       87.01       18.73      8.39 o 
   1   5  -7     3355.00     3601.31     90.90 o 
   3   5  -7     1856.73     2053.78     56.36 o 
   5   5  -7       59.07       21.03      6.86 o 
   7   5  -7      487.74      619.53     17.36 o 
   9   5  -7     1807.58     2033.20     57.45 o 
  11   5  -7      129.50      111.61     14.36 o 
  13   5  -7     1174.97     1348.16     37.68 o 
  15   5  -7      681.65      829.46     28.27 o 
  17   5  -7      495.33      292.71     28.29 o 
  19   5  -7      173.76      139.88     25.00 o 
  21   5  -7       18.06       -5.27     10.54 o 
  23   5  -7      146.33      187.37     19.75 o 
  25   5  -7      383.71      382.25     26.86 o 
  27   5  -7      519.51      548.94     33.93 o 
  29   5  -7       53.66       46.82     19.94 o 
 -22   6  -7       59.36       61.85     39.17 o 
 -20   6  -7       55.85      162.88     45.36 o 
 -18   6  -7      725.46      806.16     82.47 o 
 -16   6  -7      406.97      661.84     72.16 o 
 -14   6  -7        3.05       -3.83     14.84 o 
 -12   6  -7      135.13      127.02     22.56 o 
 -10   6  -7      108.34      113.88     20.80 o 
  -8   6  -7      156.33      109.85     20.26 o 
  -6   6  -7     1496.46     1491.17     56.63 o 
  -4   6  -7       56.22       15.59      8.94 o 
  -2   6  -7      511.64      439.30     23.18 o 
   0   6  -7      494.52      409.41     42.27 o 
   2   6  -7       67.18       67.09     10.86 o 
   4   6  -7     1468.26     1385.53     68.04 o 
   6   6  -7      265.54      158.76     26.80 o 
   8   6  -7      564.22      462.45     40.21 o 
  10   6  -7       20.62       20.62     13.40 o 
  12   6  -7        4.83        2.38     20.62 o 
  14   6  -7     2336.62     2250.69     59.30 o 
  16   6  -7     3173.28     2975.30     73.11 o 
  18   6  -7      586.47      402.00     23.36 o 
  20   6  -7     2341.74     2224.81     54.58 o 
  22   6  -7      711.06      861.05     36.64 o 
  24   6  -7       19.23       31.84     14.57 o 
  26   6  -7      189.80      263.00     24.68 o 
  28   6  -7      799.91      819.05     40.97 o 
 -21   7  -7       79.44       78.35     39.17 o 
 -19   7  -7     1145.56     1119.56    101.03 o 
 -17   7  -7      247.67       96.90     37.11 o 
 -15   7  -7       45.25       27.91     32.99 o 
 -13   7  -7      338.21      195.20     31.96 o 
 -11   7  -7     1805.90     1870.34     78.35 o 
  -9   7  -7       10.91       16.69     15.26 o 
  -7   7  -7      161.72      182.78     24.66 o 
  -5   7  -7     2108.44     1942.49     74.22 o 
  -3   7  -7     1492.89     1517.54     59.03 o 
  -1   7  -7       58.87       -6.19     16.49 o 
   1   7  -7      103.37       70.10     24.74 o 
   3   7  -7      452.40      488.65     45.36 o 
   5   7  -7      190.19      195.87     30.93 o 
   7   7  -7      170.02      189.69     30.93 o 
   9   7  -7      421.86      461.84     49.48 o 
  11   7  -7       46.25       16.20      9.01 o 
  13   7  -7      398.44      430.38     26.80 o 
  15   7  -7       33.69       48.86     12.63 o 
  17   7  -7     1739.16     1629.63    131.51 o 
  19   7  -7       30.51       18.44     19.47 o 
  21   7  -7      255.55      287.26     27.97 o 
  23   7  -7      819.33      978.41     59.51 o 
  25   7  -7      290.79      385.70     35.51 o 
  27   7  -7       88.43       86.13     24.09 o 
 -20   8  -7       35.59       72.16     41.24 o 
 -18   8  -7      776.80      936.06     88.66 o 
 -16   8  -7       12.98       20.19     21.10 o 
 -14   8  -7        6.13        0.74     18.18 o 
 -12   8  -7     1266.39     1012.78     54.54 o 
 -10   8  -7      143.57      102.26     23.19 o 
  -8   8  -7      299.54      336.64     52.58 o 
  -6   8  -7       26.85       11.49     15.26 o 
  -4   8  -7     1511.03     1316.46     56.86 o 
  -2   8  -7     1386.56     1284.50     78.35 o 
   0   8  -7     1247.27     1404.08     80.41 o 
   2   8  -7      316.80      276.28     41.24 o 
   4   8  -7     2991.05     3331.87    136.08 o 
   6   8  -7       60.82      107.21     26.80 o 
   8   8  -7      268.85      218.55     35.05 o 
  10   8  -7      224.07      193.81     32.99 o 
  12   8  -7     8864.21     9057.48    301.02 o 
  14   8  -7      330.20      247.42     39.17 o 
  16   8  -7     1121.91     1284.65    118.55 o 
  18   8  -7     1102.59     1056.54     58.45 o 
  20   8  -7        2.81       -9.39     18.79 o 
  22   8  -7      206.94      259.36     36.10 o 
  24   8  -7      251.17      269.48     37.63 o 
  26   8  -7        5.07       11.19     24.74 o 
 -17   9  -7      171.98      204.12     49.48 o 
 -15   9  -7      407.54      352.87     40.74 o 
 -13   9  -7      876.43      985.83     59.56 o 
 -11   9  -7       88.27      140.48     27.70 o 
  -9   9  -7       79.60       58.97     27.83 o 
  -7   9  -7     2362.83     2169.63    142.26 o 
  -5   9  -7     2056.63     2439.99     85.28 o 
  -3   9  -7     1637.39     1842.93     69.93 o 
  -1   9  -7    11424.76    12543.98    402.05 o 
   1   9  -7     9821.20    10158.48    329.89 o 
   3   9  -7      189.04      237.11     39.17 o 
   5   9  -7      685.10      680.39     63.92 o 
   7   9  -7       28.28       59.79     24.74 o 
   9   9  -7     3068.20     2560.75    119.58 o 
  11   9  -7     2186.05     1905.10     96.90 o 
  13   9  -7     1411.67     1748.41     92.78 o 
  15   9  -7      732.57      722.72     50.47 o 
  17   9  -7     1235.32     1241.04     63.11 o 
  19   9  -7      175.31      173.01     37.11 o 
  21   9  -7      107.68      136.02     30.20 o 
  23   9  -7      364.17      415.55     64.95 o 
  25   9  -7     1012.39     1138.16     69.35 o 
 -16  10  -7      188.68      251.54     51.54 o 
 -14  10  -7        8.01      -14.43     28.87 o 
 -12  10  -7       90.14       53.07     22.56 o 
 -10  10  -7      309.11      229.36     46.39 o 
  -8  10  -7       41.05       -2.85     18.79 o 
  -6  10  -7      684.43      842.44    125.77 o 
  -4  10  -7     2740.14     2749.02     94.73 o 
  -2  10  -7       58.86       20.62     26.80 o 
   0  10  -7     1516.71     1133.99     80.41 o 
   2  10  -7      800.12      608.23     63.92 o 
   4  10  -7      521.79      496.89     57.73 o 
   6  10  -7       57.04       18.56     24.74 o 
   8  10  -7      130.87      150.51     37.11 o 
  10  10  -7      186.79      179.38     39.17 o 
  12  10  -7      102.17       61.85     28.87 o 
  14  10  -7      509.96      562.87     65.98 o 
  16  10  -7      740.11      524.33     45.77 o 
  18  10  -7      898.54      871.47     58.92 o 
  20  10  -7      106.80      119.99     29.65 o 
  22  10  -7        1.22       15.21     22.78 o 
  24  10  -7       14.39       -5.60     25.23 o 
 -15  11  -7      183.13      216.49     55.67 o 
 -13  11  -7      121.72       84.53     43.30 o 
 -11  11  -7      105.36       59.79     37.11 o 
  -9  11  -7       19.82       -9.72     20.26 o 
  -7  11  -7        7.27       19.37     20.26 o 
  -5  11  -7       19.60       27.22     24.74 o 
  -3  11  -7     9643.07     9760.61    244.20 o 
  -1  11  -7     1323.94     1488.62     98.97 o 
   1  11  -7      247.90      179.38     41.24 o 
   3  11  -7     2022.52     2125.71    117.52 o 
   5  11  -7      490.23      406.17     57.73 o 
   7  11  -7      366.17      243.29     43.30 o 
   9  11  -7     1808.16     1482.43     94.84 o 
  11  11  -7      170.26       90.72     37.11 o 
  13  11  -7      137.35      171.13     41.24 o 
  15  11  -7       15.43       11.68     21.29 o 
  17  11  -7       48.87       64.72     26.12 o 
  19  11  -7       30.74       56.50     31.96 o 
  21  11  -7        6.48       15.77     23.65 o 
 -12  12  -7      523.61      461.84     72.16 o 
 -10  12  -7        2.87      -15.46     30.93 o 
  -8  12  -7      409.55      321.64     61.85 o 
  -6  12  -7       93.14      134.02     43.30 o 
  -4  12  -7     2871.23     2796.40    108.24 o 
  -2  12  -7      180.33      202.14     32.07 o 
   0  12  -7      107.34      177.31     47.42 o 
   2  12  -7      392.91      399.99     59.79 o 
   4  12  -7      514.54      536.07     70.10 o 
   6  12  -7      562.71      457.72     61.85 o 
   8  12  -7      584.59      251.54     47.42 o 
  10  12  -7     1240.05     1136.05     86.60 o 
  12  12  -7      563.72      550.50     68.04 o 
  14  12  -7      252.92      201.24     34.05 o 
  16  12  -7      169.91      164.39     34.05 o 
  18  12  -7       37.72       46.82     27.24 o 
  20  12  -7        1.70       14.89     25.76 o 
  -9  13  -7       29.34      -16.49     32.99 o 
  -7  13  -7        5.17      -16.49     32.99 o 
  -5  13  -7      444.86      457.72     72.16 o 
  -3  13  -7      622.59      762.87     86.60 o 
  -1  13  -7       18.34       -8.25     30.93 o 
   1  13  -7      437.38      346.38     57.73 o 
   3  13  -7       72.77      131.96     47.42 o 
   5  13  -7      252.95      323.70     59.79 o 
   7  13  -7       82.56       30.93     32.99 o 
   9  13  -7      640.98      488.65     65.98 o 
  11  13  -7      916.04      622.66     74.22 o 
  13  13  -7       71.78       88.66     39.17 o 
  15  13  -7      140.22       75.26     28.72 o 
  17  13  -7       37.65      -11.88     23.76 o 
  -4  14  -7       10.29       37.11     43.30 o 
  -2  14  -7      849.04      602.05     82.47 o 
   0  14  -7      137.75      111.34     45.36 o 
   2  14  -7      323.40      222.67     55.67 o 
   4  14  -7       23.67       28.87     35.05 o 
   6  14  -7        6.09      -10.31     32.99 o 
   8  14  -7      109.93       84.53     39.17 o 
  10  14  -7      150.11      173.19     49.48 o 
  12  14  -7       89.68      105.15     43.30 o 
 -22   0  -6     5013.85     5740.05    228.86 o 
 -20   0  -6    10129.79    11366.70    399.99 o 
 -18   0  -6     8344.31     8812.13    309.27 o 
 -16   0  -6     4430.84     4028.75    169.07 o 
 -14   0  -6     2102.98     1783.46     92.78 o 
 -12   0  -6     1556.42     1292.75     76.29 o 
 -10   0  -6     3843.15     4494.72    167.01 o 
  -8   0  -6    14886.91    13492.41    424.73 o 
  -6   0  -6      123.33       46.71     13.40 o 
  -4   0  -6      231.21      383.49     30.93 o 
  -2   0  -6   107528.03   113068.92   2399.94 o 
   0   0  -6    55306.30    55980.29   1131.95 o 
   8   0  -6      131.50      123.71     18.56 o 
  10   0  -6    29175.98    28390.96    837.09 o 
  12   0  -6    80896.09    79570.98   2292.72 o 
  14   0  -6    21997.80    23956.04    719.57 o 
  16   0  -6      142.52       82.47     24.74 o 
  20   0  -6     3541.07     3344.24    146.39 o 
  22   0  -6     1370.22     1744.28    101.03 o 
  24   0  -6       68.96       57.73     30.93 o 
  26   0  -6     7614.91     7861.64    294.84 o 
  28   0  -6     1112.63     1418.52    105.15 o 
  30   0  -6      349.94      602.05     80.41 o 
  32   0  -6     1816.45     1674.18    123.71 o 
 -23   1  -6     2804.57     3224.65    154.63 o 
 -21   1  -6     6839.00     6406.01    249.48 o 
 -19   1  -6    13697.65    14540.90    335.32 o 
 -17   1  -6     6167.70     6207.89    218.55 o 
 -15   1  -6     1846.54     2023.26    129.89 o 
 -13   1  -6     5089.63     5308.16    295.87 o 
 -11   1  -6     9447.82     8740.02    164.55 o 
  -9   1  -6    24911.67    24149.28    418.37 o 
  -7   1  -6     4938.53     4912.36     99.41 o 
  -5   1  -6     1302.54     1328.66     33.95 o 
  -3   1  -6    21615.87    24172.35    410.93 o 
  -1   1  -6    51024.15    53838.80    667.06 o 
   1   1  -6    39066.06    40091.25    811.99 o 
   3   1  -6     8592.19     8039.26    133.82 o 
   7   1  -6       76.52       32.99     10.31 o 
   9   1  -6    17288.96    19098.44    569.06 o 
  11   1  -6     9495.22     9182.45    207.01 o 
  13   1  -6     7402.80     7321.88    173.47 o 
  15   1  -6     8142.98     8732.00    205.55 o 
  17   1  -6       21.02       -5.83     11.66 o 
  19   1  -6     6070.81     6372.10    163.97 o 
  21   1  -6     5302.47     5042.39    139.94 o 
  23   1  -6     5382.68     5098.47    145.06 o 
  25   1  -6     3068.64     3121.09    129.89 o 
  27   1  -6     2192.99     1950.36    152.57 o 
  29   1  -6      345.13      307.60     42.27 o 
  31   1  -6      546.63      542.65     55.40 o 
 -24   2  -6     2137.77     2364.88    131.96 o 
 -22   2  -6     4104.50     4199.88    185.56 o 
 -20   2  -6     5080.89     5639.02    224.74 o 
 -18   2  -6     3188.66     3452.76    108.61 o 
 -16   2  -6      564.00      661.15     45.12 o 
 -14   2  -6      713.64      741.23     42.27 o 
 -12   2  -6     3080.68     2847.87     67.23 o 
 -10   2  -6    34648.69    36128.51    965.23 o 
  -8   2  -6     6197.40     5493.51    108.31 o 
  -6   2  -6     6551.49     6643.52    125.86 o 
  -4   2  -6     7812.32     9142.37    166.47 o 
  -2   2  -6    50884.82    53386.56   1127.36 o 
   0   2  -6    23366.51    23093.73    478.88 o 
   2   2  -6    13992.48    14142.18    323.70 o 
   4   2  -6     5858.56     6077.23    105.60 o 
   6   2  -6     5104.40     5748.92    100.61 o 
   8   2  -6    28931.18    30347.61    870.08 o 
  10   2  -6    76367.96    80690.55   2282.41 o 
  12   2  -6    39448.64    40110.22    829.54 o 
  14   2  -6    20610.51    21089.05    451.92 o 
  16   2  -6     1043.86      888.74     44.33 o 
  18   2  -6      930.77     1082.44     72.16 o 
  20   2  -6     3262.53     3330.91    102.71 o 
  22   2  -6     5255.13     5099.77    152.57 o 
  24   2  -6     7046.14     7778.09    203.34 o 
  26   2  -6     1585.41     1655.18     75.77 o 
  28   2  -6      417.55      372.38     45.12 o 
  30   2  -6     1421.63     1168.77     76.45 o 
 -25   3  -6       44.08      -16.49     32.99 o 
 -23   3  -6     3913.53     4544.20    197.93 o 
 -21   3  -6     4770.04     5189.55    214.43 o 
 -19   3  -6     1866.04     2109.22    117.52 o 
 -17   3  -6       91.14      101.03     30.93 o 
 -15   3  -6      106.60       98.48     24.74 o 
 -13   3  -6     7090.59     6126.73    125.50 o 
 -11   3  -6    24032.43    25203.02    439.51 o 
  -9   3  -6    18678.02    17879.09    694.74 o 
  -7   3  -6     4627.73     3659.41     77.47 o 
  -5   3  -6     6291.02     7414.94    139.14 o 
  -3   3  -6     3425.32     2966.20     75.77 o 
  -1   3  -6    13521.67    13334.90    234.43 o 
   1   3  -6    20236.86    19396.09    403.11 o 
   3   3  -6     8525.26     8941.59    154.63 o 
   5   3  -6     4856.07     5110.12     93.09 o 
   7   3  -6     1938.90     1873.21     41.12 o 
   9   3  -6    11402.19    11759.82    194.91 o 
  11   3  -6    23193.83    23741.46    339.46 o 
  13   3  -6    48426.24    51203.65   1053.30 o 
  15   3  -6    16163.30    17541.06    382.60 o 
  17   3  -6       87.95      144.96     21.87 o 
  19   3  -6     2053.06     1824.92     68.34 o 
  21   3  -6     6772.31     7297.91    187.13 o 
  23   3  -6     6762.14     7478.66    199.99 o 
  25   3  -6     4240.49     4103.81    191.75 o 
  27   3  -6      333.67      499.43     48.82 o 
  29   3  -6     1346.30     1511.98     77.74 o 
  31   3  -6     2183.73     2253.93     99.67 o 
 -24   4  -6      957.43      931.93     92.78 o 
 -22   4  -6     4946.79     4894.71    210.30 o 
 -20   4  -6     5552.84     5162.74    214.43 o 
 -18   4  -6     1109.18     1189.66     82.47 o 
 -16   4  -6      661.48      639.16     65.98 o 
 -14   4  -6    10475.97    10994.58    495.86 o 
 -12   4  -6     5368.74     5305.82    112.92 o 
 -10   4  -6    21274.29    21876.79    400.18 o 
  -8   4  -6    14928.90    15028.29    270.53 o 
  -6   4  -6     5722.56     5657.14    112.97 o 
  -4   4  -6     1703.31     1827.13     45.90 o 
  -2   4  -6      259.54      144.63     18.40 o 
   0   4  -6    16716.77    17022.42    355.00 o 
   2   4  -6    16704.03    17448.67    365.19 o 
   4   4  -6     3794.26     3530.58     75.51 o 
   6   4  -6     5412.79     6271.83    112.43 o 
   8   4  -6    18936.54    19009.25    322.51 o 
  10   4  -6    25852.55    26878.90    431.81 o 
  12   4  -6    29553.79    31333.85    443.25 o 
  14   4  -6    13545.79    13653.31    205.67 o 
  16   4  -6     5043.15     4993.61     88.65 o 
  18   4  -6     6073.23     6251.75    108.42 o 
  20   4  -6     2278.03     2178.12     52.24 o 
  22   4  -6     5954.08     5913.00    108.22 o 
  24   4  -6     5918.93     5503.18    104.39 o 
  26   4  -6     2011.15     2133.23     58.09 o 
  28   4  -6       23.19       -4.36     15.21 o 
  30   4  -6     1904.50     1853.72     58.16 o 
 -23   5  -6     3599.32     3434.96    167.01 o 
 -21   5  -6    10296.05     9527.57    354.63 o 
 -19   5  -6     9092.63     8665.74    325.76 o 
 -17   5  -6       13.13       18.56     26.80 o 
 -15   5  -6     6577.39     6195.90    202.06 o 
 -13   5  -6      157.47      118.96     48.45 o 
 -11   5  -6    23755.06    24282.24    598.95 o 
  -9   5  -6    15814.73    15298.55    335.93 o 
  -7   5  -6     8347.48     8502.79    161.83 o 
  -5   5  -6     1320.79     1159.84     35.15 o 
  -3   5  -6     2997.17     3074.07     68.12 o 
  -1   5  -6    13546.21    13547.03    291.54 o 
   1   5  -6    23253.90    23276.47    484.71 o 
   3   5  -6    12424.65    11901.16    253.48 o 
   5   5  -6     1053.40     1124.62     24.41 o 
   7   5  -6     5900.05     6985.09    155.49 o 
   9   5  -6     1846.33     1464.19     45.08 o 
  11   5  -6    14493.13    14257.12    694.83 o 
  13   5  -6    10083.98     9035.00    141.52 o 
  15   5  -6     1158.59     1376.72     35.64 o 
  17   5  -6      682.49      691.38     26.56 o 
  19   5  -6     2531.20     2768.53     76.35 o 
  21   5  -6     3962.42     3464.19     72.12 o 
  23   5  -6     3637.31     3508.04     75.07 o 
  25   5  -6     2453.32     2356.35     60.83 o 
  27   5  -6      407.80      282.66     25.64 o 
  29   5  -6      291.67      287.05     26.87 o 
 -22   6  -6     8370.00     9447.16    340.20 o 
 -20   6  -6     4180.97     3892.68    175.25 o 
 -18   6  -6     2605.25     2647.35    136.08 o 
 -16   6  -6      146.75      203.20     27.59 o 
 -14   6  -6      409.28      384.36     34.90 o 
 -12   6  -6     7127.09     7117.66    179.25 o 
 -10   6  -6    11882.58    12532.41    288.62 o 
  -8   6  -6    12469.68    12114.19    324.73 o 
  -6   6  -6     8291.66     7105.45    238.14 o 
  -4   6  -6     1982.14     1857.92    152.57 o 
  -2   6  -6    19550.81    21022.10    620.60 o 
   0   6  -6    24881.47    25376.62    752.56 o 
   2   6  -6    16322.48    16512.94    501.02 o 
   4   6  -6     2307.54     2544.26    101.03 o 
   6   6  -6     2267.18     1923.30     49.92 o 
   8   6  -6     1390.20     1275.72    115.46 o 
  10   6  -6     8404.75     8365.68    373.19 o 
  12   6  -6     3035.87     3512.42     91.29 o 
  14   6  -6    18887.49    18915.71    335.87 o 
  16   6  -6      210.44      187.05     18.97 o 
  18   6  -6     1186.74     1134.00     34.47 o 
  20   6  -6     2099.92     1815.58     47.16 o 
  22   6  -6     5700.33     5534.37    103.55 o 
  24   6  -6     7093.83     6664.50    121.61 o 
  26   6  -6     3817.19     3962.90     86.04 o 
  28   6  -6      110.79      209.46     24.24 o 
 -21   7  -6     3439.54     3564.85    169.07 o 
 -19   7  -6     4476.94     4665.85    197.93 o 
 -17   7  -6      550.04      488.65     42.28 o 
 -15   7  -6       16.33       22.42     17.31 o 
 -13   7  -6     5520.69     5461.73    319.58 o 
 -11   7  -6    13599.16    13280.56    671.12 o 
  -9   7  -6    11175.88    11395.35    345.35 o 
  -7   7  -6     7867.38     8264.90    202.65 o 
  -5   7  -6     2095.03     2309.21     75.07 o 
  -3   7  -6     4998.55     5076.33    132.67 o 
  -1   7  -6    28506.08    28436.33    849.46 o 
   1   7  -6    26874.91    27793.04    837.09 o 
   3   7  -6     6510.51     6181.27    210.30 o 
   5   7  -6     3103.19     2472.10    105.15 o 
   7   7  -6     1166.41     1138.87     55.67 o 
   9   7  -6     2225.38     2016.89    101.03 o 
  11   7  -6       52.72      112.15     14.84 o 
  13   7  -6      690.49      615.72     31.19 o 
  15   7  -6    12173.12    11902.80    221.93 o 
  17   7  -6     2125.57     1863.43     55.54 o 
  19   7  -6     3605.73     3595.19     88.08 o 
  21   7  -6     7519.10     8537.86    174.33 o 
  23   7  -6    10889.42    11422.30    225.95 o 
  25   7  -6     6525.67     6540.25    147.26 o 
  27   7  -6      783.41      763.82     47.59 o 
 -18   8  -6     2030.31     1909.19     79.38 o 
 -16   8  -6      507.48      610.48     47.37 o 
 -14   8  -6      167.25      214.13     29.90 o 
 -12   8  -6     7515.71     7838.72    338.13 o 
 -10   8  -6    12544.28    12218.30    322.67 o 
  -8   8  -6     8363.56     7970.50    398.96 o 
  -6   8  -6       58.70       21.44     14.36 o 
  -4   8  -6     3913.98     3935.98    119.58 o 
  -2   8  -6    16175.89    17084.06    525.76 o 
   0   8  -6    21335.89    22370.52    680.39 o 
   2   8  -6    14525.68    14492.38    465.97 o 
   4   8  -6     3159.78     3047.34    127.83 o 
   6   8  -6      413.95      348.44     41.24 o 
   8   8  -6       23.76      119.58     26.80 o 
  10   8  -6    25413.43    25529.19    762.87 o 
  12   8  -6     4499.11     4575.13    173.19 o 
  14   8  -6     4137.88     4094.34     91.58 o 
  16   8  -6       10.58       24.99     13.20 o 
  18   8  -6      748.05      932.65     52.31 o 
  20   8  -6     2336.00     2176.68     65.73 o 
  22   8  -6     4792.84     4652.67    135.29 o 
  24   8  -6     3799.27     3857.98    100.03 o 
  26   8  -6      684.31      740.12     46.84 o 
 -17   9  -6      437.47      470.09     63.92 o 
 -15   9  -6     1083.34     1225.96    114.43 o 
 -13   9  -6     1880.01     1562.69     96.90 o 
 -11   9  -6     7798.70     7641.09    209.27 o 
  -9   9  -6     4274.41     4119.08    313.39 o 
  -7   9  -6    12169.10    13063.49    477.31 o 
  -5   9  -6      432.13      530.33     43.30 o 
  -3   9  -6      424.06      266.35     29.05 o 
  -1   9  -6     3263.65     2952.50    131.96 o 
   1   9  -6    10240.39    10090.44    325.76 o 
   3   9  -6    15561.26    16030.48    505.14 o 
   5   9  -6      246.04      307.21     41.24 o 
   7   9  -6      916.74      443.29     51.54 o 
   9   9  -6    20081.35    19665.44    599.98 o 
  11   9  -6    11991.51    12888.30    414.42 o 
  13   9  -6     3490.02     4041.13    160.82 o 
  15   9  -6     2765.66     2693.44     92.36 o 
  17   9  -6      436.59      347.39     49.48 o 
  19   9  -6      736.68      868.35     58.39 o 
  21   9  -6     5055.49     5415.59    154.85 o 
  23   9  -6     2550.17     2864.34    105.33 o 
  25   9  -6      773.91      680.08     56.36 o 
 -18  10  -6     1405.71     1373.16    105.15 o 
 -16  10  -6       29.45       70.10     37.11 o 
 -14  10  -6     1031.29      969.05     92.78 o 
 -12  10  -6     3083.21     3562.69    143.29 o 
 -10  10  -6     5403.99     5765.52    196.90 o 
  -8  10  -6     1678.08     1613.18     70.43 o 
  -6  10  -6     9747.92     9155.71    325.76 o 
  -4  10  -6      447.10      395.80     52.58 o 
  -2  10  -6     1371.12     1222.65     84.53 o 
   0  10  -6     3768.69     3979.27    171.13 o 
   2  10  -6     9087.20    10026.53    336.07 o 
   4  10  -6     3506.08     3568.97    154.63 o 
   6  10  -6     2420.21     2154.58    109.28 o 
   8  10  -6     7236.70     6678.17    241.23 o 
  10  10  -6     8876.97     8909.03    305.15 o 
  12  10  -6     6502.48     7080.22    239.17 o 
  14  10  -6     7118.71     7278.14    191.51 o 
  16  10  -6     2540.67     2512.50     91.54 o 
  18  10  -6     1143.88     1065.50     61.88 o 
  20  10  -6      707.14      715.88     54.31 o 
  22  10  -6     2395.47     2371.44     93.62 o 
  24  10  -6      101.52       68.81     36.08 o 
 -15  11  -6       20.81      -14.43     28.87 o 
 -13  11  -6      779.38      492.77     72.16 o 
 -11  11  -6     3136.55     2643.23    146.39 o 
  -9  11  -6     3880.16     3428.77    169.07 o 
  -7  11  -6     2029.98     1999.50     80.83 o 
  -5  11  -6     1272.76     1456.64    139.17 o 
  -3  11  -6     1837.51     1640.66     71.39 o 
  -1  11  -6     5056.28     5239.03    212.37 o 
   1  11  -6     7996.77     7519.38    276.28 o 
   3  11  -6     1797.33     1826.75    103.09 o 
   5  11  -6      850.04      863.89     78.35 o 
   7  11  -6       75.94      119.58     35.05 o 
   9  11  -6     6189.38     6430.75    239.17 o 
  11  11  -6     7999.91     8504.92    292.78 o 
  13  11  -6     6644.43     7397.73    272.16 o 
  15  11  -6     4185.04     3968.47    124.49 o 
  17  11  -6       93.10      210.15     33.44 o 
  19  11  -6     1608.11     1419.42     70.43 o 
  21  11  -6      264.53      247.66     37.16 o 
 -14  12  -6     1130.40     1276.25    117.52 o 
 -12  12  -6     2192.12     2744.25    156.70 o 
 -10  12  -6     4080.62     3777.21    189.69 o 
  -8  12  -6     1428.89     1468.00    107.21 o 
  -6  12  -6     1632.66     1606.14    109.28 o 
  -4  12  -6     1474.18     1517.62     75.07 o 
  -2  12  -6     3839.07     4317.41    189.69 o 
   0  12  -6     3361.98     3335.99    160.82 o 
   2  12  -6     5557.84     5455.52    224.74 o 
   4  12  -6      966.83      901.01     86.60 o 
   6  12  -6        4.71      -11.34     22.68 o 
   8  12  -6     1645.11     1358.73     92.78 o 
  10  12  -6     3985.92     3902.98    169.07 o 
  12  12  -6     2792.56     3214.34    152.57 o 
  14  12  -6     1885.34     2146.51     87.98 o 
  16  12  -6     1652.89     1667.86     95.87 o 
  18  12  -6       19.91       43.58     26.71 o 
  20  12  -6     1233.64     1006.26     71.13 o 
 -11  13  -6     3036.87     2736.01    158.76 o 
  -9  13  -6     1888.42     2008.19    134.02 o 
  -7  13  -6       45.34       26.80     37.11 o 
  -5  13  -6       55.22        4.12     35.05 o 
  -3  13  -6     3961.57     3461.76    173.19 o 
  -1  13  -6     1548.12     1523.67    107.21 o 
   1  13  -6     8002.62     8082.25    305.15 o 
   3  13  -6     2837.51     2839.10    152.57 o 
   5  13  -6     1730.80     2049.43    119.58 o 
   7  13  -6      164.09      197.93     47.42 o 
   9  13  -6     3109.94     3282.38    154.63 o 
  11  13  -6     2915.47     3309.19    158.76 o 
  13  13  -6     2987.19     3123.84    228.86 o 
  15  13  -6     1009.39     1192.75     67.69 o 
  17  13  -6      340.57      343.37     42.55 o 
  -6  14  -6     1384.28     1426.76    115.46 o 
  -4  14  -6      704.94      969.05     98.97 o 
  -2  14  -6     1370.60     1754.59    121.65 o 
   0  14  -6     3651.91     3616.39    181.44 o 
   2  14  -6     5067.59     4606.06    208.24 o 
   4  14  -6      313.89      284.53     57.73 o 
   6  14  -6      171.30      152.57     43.30 o 
   8  14  -6      950.33      987.60     94.84 o 
  10  14  -6     1492.50     1482.43    105.15 o 
  12  14  -6     1053.79     1263.88     96.90 o 
   1  15  -6     1496.33     1399.96    113.40 o 
   3  15  -6     3622.14     3496.81    181.44 o 
   5  15  -6       57.66       72.16     41.24 o 
 -21   1  -5      517.77      595.86     68.04 o 
 -19   1  -5      960.16      803.98     80.41 o 
 -17   1  -5      156.65      155.27     30.93 o 
 -15   1  -5     2289.57     2677.58     86.02 o 
 -13   1  -5     2017.13     1992.74     68.52 o 
 -11   1  -5       64.05       30.26     25.60 o 
  -9   1  -5      246.86      211.04     20.72 o 
  -7   1  -5     1639.32     1919.85     53.00 o 
  -5   1  -5     1770.28     2050.60     45.15 o 
  -3   1  -5     6827.58     7818.54    169.62 o 
  -1   1  -5      293.49      179.42     20.40 o 
   1   1  -5     1801.15     2045.01     51.62 o 
   3   1  -5     7848.48     8668.96    167.03 o 
   7   1  -5     1291.70     1148.42     49.48 o 
   9   1  -5     1221.83     1071.08     62.88 o 
  11   1  -5       39.53       46.24     10.21 o 
  13   1  -5      160.33       87.46     20.62 o 
  15   1  -5     3404.84     3881.80    105.63 o 
  17   1  -5     2386.31     2512.17     79.45 o 
  19   1  -5      177.84      128.24     20.62 o 
  21   1  -5      845.02      816.85     48.04 o 
  23   1  -5     3306.76     4008.74    130.92 o 
  25   1  -5      762.31      623.21     50.96 o 
  27   1  -5     2313.39     2244.07    150.51 o 
  29   1  -5       23.43      -11.28     22.56 o 
  31   1  -5       61.42       58.76     29.16 o 
 -22   2  -5       77.93       24.74     30.93 o 
 -20   2  -5      272.13      261.85     45.36 o 
 -18   2  -5       24.58       57.73     26.80 o 
 -16   2  -5      857.47     1032.34    131.96 o 
 -14   2  -5    11460.60    12659.83    235.91 o 
 -12   2  -5     2326.53     2515.79     72.99 o 
 -10   2  -5      462.23      415.56     21.43 o 
  -8   2  -5       72.36       46.82     11.52 o 
  -6   2  -5     3453.34     3787.07     77.13 o 
  -4   2  -5     3312.33     4006.07     79.52 o 
  -2   2  -5      859.60      753.38     17.34 o 
   0   2  -5     1693.12     1690.89     45.91 o 
   2   2  -5     1155.52     1086.67     32.07 o 
   4   2  -5     6746.60     7127.96    104.93 o 
   6   2  -5     4374.47     4374.91     78.87 o 
   8   2  -5    20636.01    21999.39    641.22 o 
  10   2  -5    37268.50    42907.54    881.28 o 
  12   2  -5     3412.49     3106.49     84.41 o 
  14   2  -5      553.38      551.26     32.68 o 
  16   2  -5     2261.31     2306.67    106.18 o 
  18   2  -5      240.47      195.08     24.02 o 
  20   2  -5     3961.94     4070.91    117.30 o 
  22   2  -5     2110.36     2032.11     77.23 o 
  24   2  -5      175.10      205.48     31.97 o 
  26   2  -5       68.52       -3.91     27.83 o 
  28   2  -5       25.83      -12.04     29.90 o 
  30   2  -5       27.98      -21.13     42.27 o 
 -23   3  -5        3.64      -14.43     28.87 o 
 -21   3  -5      106.06      232.98     47.42 o 
 -19   3  -5        7.93        0.00     24.74 o 
 -17   3  -5       34.90       24.37     39.17 o 
 -15   3  -5     4571.64     4521.00    122.88 o 
 -13   3  -5      680.17      715.02     29.94 o 
 -11   3  -5      254.47      224.30     23.43 o 
  -9   3  -5     1566.29     1659.20     43.81 o 
  -7   3  -5     3235.67     3510.49     74.02 o 
  -5   3  -5      953.97     1026.83     35.52 o 
  -3   3  -5       79.94       12.37      6.28 o 
  -1   3  -5      598.60      465.97     20.41 o 
   1   3  -5      173.24      176.41     12.33 o 
   3   3  -5     2805.89     2872.58     53.64 o 
   5   3  -5      165.16      123.72      7.91 o 
   7   3  -5     6168.27     6883.04    117.20 o 
   9   3  -5     6151.48     6681.78    124.77 o 
  11   3  -5      357.53      377.59     42.27 o 
  13   3  -5      517.43      423.81     49.48 o 
  15   3  -5      153.25      129.28     19.79 o 
  17   3  -5     1720.98     2038.51     69.80 o 
  19   3  -5      804.72      884.11     45.77 o 
  21   3  -5     1677.49     1832.90     71.26 o 
  23   3  -5      254.83      273.98     33.53 o 
  25   3  -5       73.54       70.41     24.02 o 
  27   3  -5        4.19       -9.17     20.80 o 
  29   3  -5      713.16      768.53     61.64 o 
  31   3  -5        9.34       43.30     31.32 o 
 -24   4  -5      119.09       94.84     39.17 o 
 -22   4  -5       33.27       37.11     32.99 o 
 -20   4  -5      101.64       63.92     32.99 o 
 -18   4  -5      626.00      651.53     65.98 o 
 -16   4  -5     1314.65     1076.16    153.60 o 
 -14   4  -5        6.35       16.17     13.79 o 
 -12   4  -5     1719.13     1540.51     68.04 o 
 -10   4  -5      371.16      402.07     23.75 o 
  -8   4  -5     4136.69     3922.64     85.76 o 
  -6   4  -5     9060.05     9421.03    174.55 o 
  -4   4  -5      752.95      904.72     65.22 o 
  -2   4  -5     6635.22     7781.96    155.20 o 
   0   4  -5     5074.62     5660.07    128.97 o 
   2   4  -5      732.75      933.61     29.23 o 
   4   4  -5      797.60      949.05     21.43 o 
   6   4  -5     1974.72     2109.39     68.48 o 
   8   4  -5      201.02      198.00     14.84 o 
  10   4  -5     1275.96     1318.63     33.95 o 
  12   4  -5       52.54        6.72      6.50 o 
  14   4  -5      755.09      781.51     24.80 o 
  16   4  -5      176.99      143.64     13.99 o 
  18   4  -5     3108.46     3337.96     66.60 o 
  20   4  -5        3.52        6.07     10.99 o 
  22   4  -5      678.11      545.79     28.65 o 
  24   4  -5        4.58       18.32     13.24 o 
  26   4  -5       42.29       15.86     13.94 o 
  28   4  -5      461.46      528.42     32.87 o 
  30   4  -5       99.74      131.36     21.99 o 
 -25   5  -5      184.66      162.88     45.36 o 
 -23   5  -5        3.50      -12.37     24.74 o 
 -21   5  -5        5.87       32.99     28.87 o 
 -19   5  -5     1411.76     1239.14     84.53 o 
 -17   5  -5       37.65       15.51     16.72 o 
 -15   5  -5      940.53      820.51     67.01 o 
 -13   5  -5      191.93      219.02     25.23 o 
 -11   5  -5      432.94      314.71     29.90 o 
  -9   5  -5      874.53      912.56     48.45 o 
  -7   5  -5    13204.30    14133.39    304.66 o 
  -5   5  -5      845.25      865.14     39.17 o 
  -3   5  -5     2675.22     3001.31     82.28 o 
  -1   5  -5      681.37      668.02     41.24 o 
   1   5  -5       41.21       32.99     12.37 o 
   3   5  -5     1125.12     1307.18     61.85 o 
   5   5  -5      492.10      557.78     19.63 o 
   7   5  -5     7927.29     8167.18    178.23 o 
   9   5  -5    17060.98    17792.45    373.85 o 
  11   5  -5     1067.48      739.23     34.02 o 
  13   5  -5      936.48      787.16     24.78 o 
  15   5  -5      303.69      308.91     18.02 o 
  17   5  -5       50.47       44.13     10.64 o 
  19   5  -5        8.33       -4.38      8.77 o 
  21   5  -5        3.24       -3.87     11.90 o 
  23   5  -5       21.39       -5.84     11.69 o 
  25   5  -5       82.06       98.40     17.79 o 
  27   5  -5      112.45       83.69     17.84 o 
  29   5  -5        8.58       -7.30     14.61 o 
 -24   6  -5      111.56      134.02     43.30 o 
 -22   6  -5       91.36      144.33     43.30 o 
 -20   6  -5      662.63      575.24     65.98 o 
 -18   6  -5     1199.68      996.70     53.20 o 
 -16   6  -5      242.73      203.72     27.59 o 
 -14   6  -5      250.63      290.00     34.02 o 
 -12   6  -5      203.03      139.18     21.87 o 
 -10   6  -5     1394.38     1355.44     53.20 o 
  -8   6  -5     1973.50     1657.94     59.77 o 
  -6   6  -5     2468.62     2563.11     76.53 o 
  -4   6  -5      556.22      542.89     30.62 o 
  -2   6  -5      690.30      746.37     49.48 o 
   0   6  -5     3357.79     3824.64    138.14 o 
   2   6  -5      880.80      896.88     51.54 o 
   4   6  -5      134.05       72.16     18.56 o 
   6   6  -5    14816.39    14468.45    308.71 o 
   8   6  -5     4605.12     4378.49    196.90 o 
  10   6  -5     1343.27     1249.71    126.80 o 
  12   6  -5     3213.19     2900.00     79.21 o 
  14   6  -5        3.15       31.06     10.37 o 
  16   6  -5      561.50      537.41     28.99 o 
  18   6  -5     3789.06     4006.31     76.46 o 
  20   6  -5     1238.89     1406.36     40.92 o 
  22   6  -5      722.59      851.80     34.11 o 
  24   6  -5      407.98      427.94     47.58 o 
  26   6  -5      112.98      183.88     25.78 o 
  28   6  -5      286.76      258.72     34.82 o 
 -21   7  -5       48.09       18.56     28.87 o 
 -19   7  -5      784.92      546.76     45.91 o 
 -17   7  -5     1084.06     1257.81     59.03 o 
 -15   7  -5      109.79      119.64     24.02 o 
 -13   7  -5       36.55       -4.12     14.58 o 
 -11   7  -5     1211.39     1005.83     48.82 o 
  -9   7  -5      722.80      795.02    104.12 o 
  -7   7  -5       66.73       40.21     13.12 o 
  -5   7  -5      761.25      769.81     38.61 o 
  -3   7  -5      503.45      437.10     47.42 o 
  -1   7  -5      623.69      461.84     45.36 o 
   1   7  -5      488.24      294.84     37.11 o 
   3   7  -5      122.42      111.34     24.74 o 
   5   7  -5      646.24      621.03     40.21 o 
   7   7  -5      597.49      521.38     23.33 o 
   9   7  -5      774.72      703.70     45.36 o 
  11   7  -5       14.08       -4.31      9.28 o 
  13   7  -5      295.34      324.74     21.80 o 
  15   7  -5     1723.38     1813.98     52.23 o 
  17   7  -5        7.66       33.30     18.88 o 
  19   7  -5      158.50      150.73     20.44 o 
  21   7  -5       11.59       -4.58     14.24 o 
  23   7  -5      467.40      581.70     37.85 o 
  25   7  -5      386.25      425.09     35.07 o 
  27   7  -5       89.88       35.09     20.94 o 
 -20   8  -5     1296.29     1088.63     98.97 o 
 -18   8  -5        0.68       -9.09     18.18 o 
 -16   8  -5       75.84       36.96     19.64 o 
 -14   8  -5       56.36       27.13     18.18 o 
 -12   8  -5       41.62       20.71     16.72 o 
 -10   8  -5       60.18       36.60     30.93 o 
  -8   8  -5       72.70        8.56     14.36 o 
  -6   8  -5      877.05      795.30    105.15 o 
  -4   8  -5       77.29       81.46     29.90 o 
  -2   8  -5      245.48      301.02     41.24 o 
   0   8  -5       97.55      134.02     26.80 o 
   2   8  -5      155.42      204.12     32.99 o 
   4   8  -5      163.56      224.74     35.05 o 
   6   8  -5      755.77      896.88     57.73 o 
   8   8  -5     2509.76     2084.48     78.35 o 
  10   8  -5      274.46      243.44     20.21 o 
  12   8  -5     2609.86     2481.16    150.51 o 
  14   8  -5      900.60      810.71     33.49 o 
  16   8  -5        8.75       43.61     13.95 o 
  18   8  -5      343.00      362.52     37.34 o 
  20   8  -5       54.41       76.56     17.78 o 
  22   8  -5      492.88      456.20     34.53 o 
  24   8  -5       23.52       72.80     21.40 o 
  26   8  -5      667.16      760.33     52.86 o 
 -19   9  -5      320.07      301.02     55.67 o 
 -17   9  -5      173.16      189.69     45.36 o 
 -15   9  -5      955.87     1167.19     60.17 o 
 -13   9  -5       13.44        9.28     17.49 o 
 -11   9  -5     1530.93     1528.83     69.07 o 
  -9   9  -5      265.85      200.53     27.59 o 
  -7   9  -5     3023.85     3081.22     96.88 o 
  -5   9  -5     2433.39     2321.94     77.91 o 
  -3   9  -5     1249.81     1278.32     80.41 o 
  -1   9  -5     1244.85     1498.93     86.60 o 
   1   9  -5     3133.43     3294.75    144.33 o 
   3   9  -5       56.23      144.33     30.93 o 
   5   9  -5      911.23      599.98     55.67 o 
   7   9  -5     2361.17     2131.90    101.03 o 
   9   9  -5        3.23       12.37     20.62 o 
  11   9  -5     1701.51     1472.12     84.53 o 
  13   9  -5     6625.66     6516.99    167.49 o 
  15   9  -5     2337.31     2085.93     77.74 o 
  17   9  -5      121.93      135.91     19.37 o 
  19   9  -5      294.79      354.17     28.12 o 
  21   9  -5      195.80      207.19     25.51 o 
  23   9  -5       14.13       17.42     18.34 o 
  25   9  -5      250.58      272.33     30.80 o 
 -18  10  -5       70.37       72.16     41.24 o 
 -16  10  -5      115.26       98.97     41.24 o 
 -14  10  -5       23.20        4.12     32.99 o 
 -12  10  -5      123.51       37.11     30.93 o 
 -10  10  -5      232.94      276.38     31.97 o 
  -8  10  -5     2037.74     2384.36     85.68 o 
  -6  10  -5     1500.30     1678.60     68.34 o 
  -4  10  -5       79.40       53.61     18.95 o 
  -2  10  -5     2134.27     1849.43    105.15 o 
   0  10  -5      114.20       12.37     22.68 o 
   2  10  -5        5.83       30.93     22.68 o 
   4  10  -5      199.30      237.11     39.17 o 
   6  10  -5     1522.08     1323.67     82.47 o 
   8  10  -5      450.12      305.15     45.36 o 
  10  10  -5      108.28       82.47     28.87 o 
  12  10  -5      629.89      690.70     63.92 o 
  14  10  -5     5443.45     4894.89    139.09 o 
  16  10  -5     1235.05     1252.49     61.64 o 
  18  10  -5      235.02      313.52     36.36 o 
  20  10  -5      158.40       62.15     25.23 o 
  22  10  -5      326.80      438.97     69.07 o 
  24  10  -5       24.90       63.44     28.18 o 
 -17  11  -5       58.31       70.10     43.30 o 
 -15  11  -5     1393.60     1177.29    109.28 o 
 -13  11  -5       36.31       30.93     35.05 o 
 -11  11  -5        0.83        2.06     28.87 o 
  -9  11  -5       11.69      -13.40     26.80 o 
  -7  11  -5     1367.64     1152.88     61.18 o 
  -5  11  -5      677.53      731.80     50.78 o 
  -3  11  -5     1088.72     1002.36     53.88 o 
  -1  11  -5     1690.02     1597.89     98.97 o 
   1  11  -5       63.16       22.68     24.74 o 
   3  11  -5      216.57      241.23     45.36 o 
   5  11  -5      164.96      154.63     35.05 o 
   7  11  -5      273.82      146.39     35.05 o 
   9  11  -5      308.94      311.33     47.42 o 
  11  11  -5     1626.44     1527.79     92.78 o 
  13  11  -5     1500.65     1732.72     73.53 o 
  15  11  -5     1024.92     1008.89     58.93 o 
  17  11  -5      311.63      414.59     42.55 o 
  19  11  -5      292.78      312.16     39.28 o 
  21  11  -5       28.18       97.45     27.59 o 
 -14  12  -5       95.51       26.80     41.24 o 
 -12  12  -5       16.23       26.80     35.05 o 
 -10  12  -5      287.49      113.40     43.30 o 
  -8  12  -5     2813.93     2678.28    148.45 o 
  -6  12  -5       60.46       90.72     39.17 o 
  -4  12  -5      665.73      643.28     74.22 o 
  -2  12  -5      334.83      146.39     41.24 o 
   0  12  -5       63.97        8.25     26.80 o 
   2  12  -5      260.23      305.15     51.54 o 
   4  12  -5       58.88       76.29     30.93 o 
   6  12  -5      336.29      461.84     59.79 o 
   8  12  -5        9.33       16.49     28.87 o 
  10  12  -5       73.38      -13.40     26.80 o 
  12  12  -5      181.66      146.39     41.24 o 
  14  12  -5      380.76      476.20     44.33 o 
  16  12  -5       29.30       62.74     25.23 o 
  18  12  -5      761.94      952.02     63.95 o 
  20  12  -5      258.66      287.05     71.13 o 
 -13  13  -5       29.98       16.49     41.24 o 
 -11  13  -5       19.04       41.24     39.17 o 
  -9  13  -5       70.53       65.98     41.24 o 
  -7  13  -5     1882.48     1849.43    123.71 o 
  -5  13  -5      114.32       90.72     41.24 o 
  -3  13  -5      768.55      907.19     90.72 o 
  -1  13  -5       92.63       78.35     41.24 o 
   1  13  -5      110.70      125.77     43.30 o 
   3  13  -5      497.50      449.47     63.92 o 
   5  13  -5      329.39      334.01     55.67 o 
   7  13  -5       24.64       32.99     30.93 o 
   9  13  -5        5.30      -12.37     24.74 o 
  11  13  -5      107.98      115.46     41.24 o 
  13  13  -5       94.68       84.33     43.30 o 
  15  13  -5      499.12      589.86     80.41 o 
  17  13  -5      107.07      122.97     31.32 o 
  -8  14  -5      101.46      134.02     51.54 o 
  -6  14  -5     2311.33     2179.32    144.33 o 
  -4  14  -5      446.18      369.06     65.98 o 
  -2  14  -5       14.65       -4.12     35.05 o 
   0  14  -5       95.37      117.52     43.30 o 
   2  14  -5      196.03      146.39     45.36 o 
   4  14  -5      146.73      263.91     53.61 o 
   6  14  -5      171.19      152.57     43.30 o 
   8  14  -5      301.07      492.77     70.10 o 
  10  14  -5       55.92       35.05     35.05 o 
  12  14  -5       45.64       51.54     37.11 o 
  14  14  -5      133.50      105.15     43.30 o 
  -3  15  -5      512.48      391.74     70.10 o 
  -1  15  -5       21.15        8.25     37.11 o 
   1  15  -5       19.31       37.11     39.17 o 
   3  15  -5       18.05       53.61     41.24 o 
   5  15  -5       78.02       70.10     39.17 o 
   7  15  -5      305.92      294.84     57.73 o 
 -18   0  -4     1445.52     1243.26     78.35 o 
 -16   0  -4      454.13      443.29     49.48 o 
 -14   0  -4    12655.83    15145.97    480.40 o 
 -12   0  -4    10524.32    10088.38    327.83 o 
 -10   0  -4     4315.67     3354.55    131.96 o 
  -8   0  -4     1155.32     1377.28     65.98 o 
  -6   0  -4    91064.11    96006.22   1919.19 o 
  -4   0  -4   142533.48   138192.53   2756.10 o 
  -2   0  -4    49897.78    52797.61   1062.71 o 
   0   0  -4      704.98      575.87     20.26 o 
   6   0  -4    30843.24    35448.50   1024.71 o 
   8   0  -4      574.12      637.10     37.11 o 
  10   0  -4     4871.83     4175.14    144.33 o 
  12   0  -4     4244.10     4245.24    152.57 o 
  14   0  -4       62.70      121.65     24.74 o 
  16   0  -4    31181.38    32370.24    960.80 o 
  18   0  -4     6593.63     6185.40    222.67 o 
  20   0  -4     4311.02     4364.83    173.19 o 
  22   0  -4     8395.62     7616.28    274.22 o 
  24   0  -4     1508.68     1274.19     88.66 o 
  26   0  -4     7722.29     7999.78    298.96 o 
  28   0  -4     2218.93     1845.31    119.58 o 
  30   0  -4     3869.27     4150.40    195.87 o 
 -21   1  -4     1220.52     1255.64     84.53 o 
 -19   1  -4      710.28      808.23     65.98 o 
 -17   1  -4      851.07      970.88     47.37 o 
 -15   1  -4      697.30      459.78     47.42 o 
 -13   1  -4    49276.15    52890.74   1089.06 o 
 -11   1  -4    11137.11    10586.29    192.64 o 
  -9   1  -4     1962.09     1966.49     47.52 o 
  -7   1  -4    26408.23    29571.55    497.86 o 
  -5   1  -4    48209.16    49149.56    991.26 o 
  -3   1  -4    42491.09    43475.76    722.49 o 
  -1   1  -4    18364.90    19528.41    283.67 o 
   1   1  -4     6959.18     7153.07    192.78 o 
   3   1  -4     1565.51     1321.88     32.58 o 
   5   1  -4    72228.97    69338.28   1958.71 o 
   7   1  -4    29952.70    30654.61    629.81 o 
   9   1  -4     6066.87     5962.81    137.02 o 
  11   1  -4    10130.65     9866.90    219.58 o 
  13   1  -4      508.84      471.23     30.93 o 
  15   1  -4    13492.82    15928.32    348.43 o 
  17   1  -4     5487.60     4980.29    130.48 o 
  19   1  -4    15010.99    15494.10    350.51 o 
  21   1  -4    10486.67    10842.71    257.32 o 
  23   1  -4     1021.25      816.85    130.92 o 
  25   1  -4     2276.74     2501.65    178.35 o 
  27   1  -4     3992.62     4181.48    218.55 o 
  29   1  -4     2011.33     2141.51    123.71 o 
  31   1  -4     1426.10     1599.05     83.74 o 
 -22   2  -4     2624.32     2628.79    129.89 o 
 -20   2  -4      164.41       70.10     30.93 o 
 -18   2  -4    13255.15    14024.35    453.60 o 
 -16   2  -4     2793.79     2826.73    121.65 o 
 -14   2  -4    23527.17    24938.24    430.82 o 
 -12   2  -4    25161.25    26924.32    491.48 o 
 -10   2  -4     6162.84     6987.90    137.42 o 
  -8   2  -4      353.20      310.22     22.62 o 
  -6   2  -4    52204.38    56603.97    945.50 o 
  -4   2  -4    29354.05    28415.42    472.52 o 
  -2   2  -4    60181.68    59218.15    849.90 o 
   0   2  -4    24720.33    25086.54    513.18 o 
   2   2  -4     1377.84     1292.75     49.48 o 
   4   2  -4    14657.52    16846.19    266.14 o 
   6   2  -4     7679.40     7964.87    131.42 o 
   8   2  -4    59013.39    60041.63   1635.01 o 
  10   2  -4    44282.49    45580.66    933.05 o 
  12   2  -4    25610.53    29057.77    606.47 o 
  14   2  -4     6070.53     6887.24    480.40 o 
  16   2  -4    11298.51    12735.71    541.22 o 
  18   2  -4    19587.05    20397.04    815.44 o 
  20   2  -4     9666.74    10671.70    459.78 o 
  22   2  -4      521.52      568.51     44.91 o 
  24   2  -4        5.56       -5.94     18.18 o 
  26   2  -4     2440.18     2400.81     92.50 o 
  28   2  -4     3932.42     4364.00    139.22 o 
  30   2  -4     4417.57     4495.09    147.23 o 
 -23   3  -4     2206.90     1818.51    107.21 o 
 -21   3  -4     1046.23      878.33     70.10 o 
 -19   3  -4     4541.09     4773.06    193.81 o 
 -17   3  -4     2774.59     1949.51     84.53 o 
 -15   3  -4    17439.43    19095.29    416.84 o 
 -13   3  -4    11908.77    12385.11    270.37 o 
 -11   3  -4     9500.56     8284.00    152.68 o 
  -9   3  -4     1812.63     1704.53     43.57 o 
  -7   3  -4      256.77       52.88      9.06 o 
  -5   3  -4    45194.22    47150.82    784.82 o 
  -3   3  -4    23038.46    22744.46    384.87 o 
  -1   3  -4    12026.31    11694.42    245.65 o 
   1   3  -4      580.09      413.78     17.31 o 
   3   3  -4      633.97      570.64     14.12 o 
   5   3  -4       78.49       70.18      7.76 o 
   7   3  -4    67933.56    66344.41   1045.77 o 
   9   3  -4    54861.14    56441.42    784.82 o 
  11   3  -4    13160.20    13369.59    342.26 o 
  13   3  -4      671.46      660.71     50.51 o 
  15   3  -4     5737.59     5214.03    225.77 o 
  17   3  -4    18012.73    19000.95    414.73 o 
  19   3  -4     6514.49     6861.67    241.23 o 
  21   3  -4     2694.77     2518.44     86.66 o 
  23   3  -4     3710.24     3799.46    116.52 o 
  25   3  -4      642.63      508.79     53.61 o 
  27   3  -4      502.21      556.33     48.69 o 
  29   3  -4     2180.36     2128.22     93.27 o 
  31   3  -4     3265.81     3985.23    138.48 o 
 -24   4  -4     2743.74     2317.46    125.77 o 
 -22   4  -4     5593.00     5690.56    230.92 o 
 -20   4  -4        1.73       35.05     28.87 o 
 -18   4  -4     2654.89     3036.13     93.17 o 
 -16   4  -4     6321.69     5064.78    312.36 o 
 -14   4  -4    18181.86    17459.73    375.36 o 
 -12   4  -4    10328.26    10320.37    235.42 o 
 -10   4  -4     2369.05     2458.24     72.07 o 
  -8   4  -4      434.82      405.56     27.83 o 
  -6   4  -4     3357.59     2963.99     63.02 o 
  -4   4  -4    33389.69    33180.86    551.53 o 
  -2   4  -4     5397.18     4820.31    144.33 o 
   0   4  -4      419.23      263.77     28.87 o 
   2   4  -4    18272.56    20191.82    423.48 o 
   4   4  -4    12958.39    12492.64    259.99 o 
   6   4  -4    53520.25    54377.97   1105.79 o 
   8   4  -4    44046.81    44411.64    906.07 o 
  10   4  -4    29143.40    29913.50    422.51 o 
  12   4  -4     8363.97     8572.58    133.68 o 
  14   4  -4     4669.78     4831.50     81.39 o 
  16   4  -4     4324.87     4311.81     77.20 o 
  18   4  -4     2099.61     2211.93     49.51 o 
  20   4  -4     6925.04     7114.26    166.06 o 
  22   4  -4     5371.74     5308.96     98.05 o 
  24   4  -4      453.99      340.62     24.24 o 
  26   4  -4     3117.27     2950.90     69.52 o 
  28   4  -4     3020.75     2659.16     67.35 o 
  30   4  -4     4451.71     4509.08     97.17 o 
 -23   5  -4     4172.77     4123.60    183.50 o 
 -21   5  -4     1642.84     1684.49    101.03 o 
 -19   5  -4      478.30      303.78     45.36 o 
 -17   5  -4      101.21       80.61     27.83 o 
 -15   5  -4    14824.14    15235.81    341.86 o 
 -13   5  -4    18378.05    17483.17    595.86 o 
 -11   5  -4     4602.45     4229.07    112.23 o 
  -9   5  -4     1236.25     1205.46     63.92 o 
  -7   5  -4     3304.24     3334.25    121.65 o 
  -5   5  -4    10202.32    10025.84    220.14 o 
  -3   5  -4    18267.00    18403.19    389.99 o 
  -1   5  -4    16275.49    16853.14    501.02 o 
   1   5  -4     1643.53     1610.26     70.10 o 
   3   5  -4     1885.99     1764.22     43.46 o 
   5   5  -4    38726.79    42830.13    877.57 o 
   7   5  -4   121700.12   121793.74   2425.21 o 
   9   5  -4     2783.11     1949.15     55.78 o 
  11   5  -4     1528.69     1322.45     37.36 o 
  13   5  -4     3143.17     3242.03     60.57 o 
  15   5  -4     1301.51     1513.46     36.92 o 
  17   5  -4     3314.41     3144.11     62.75 o 
  19   5  -4    12907.25    13237.92    204.60 o 
  21   5  -4     9617.65    10253.08    165.79 o 
  23   5  -4      394.82      367.38     24.50 o 
  25   5  -4      242.36      280.73     29.46 o 
  27   5  -4     2409.42     2523.45     63.84 o 
  29   5  -4     2412.07     2681.29     68.13 o 
 -24   6  -4     1423.42     1379.34     92.78 o 
 -22   6  -4     3262.97     3935.97    169.07 o 
 -20   6  -4     1354.01     1301.21     61.23 o 
 -18   6  -4      141.40      124.95     24.78 o 
 -16   6  -4     6140.37     6094.89    337.10 o 
 -14   6  -4    10408.62    11416.48    326.79 o 
 -12   6  -4     8895.11     8989.52    207.02 o 
 -10   6  -4      301.86      169.94     21.10 o 
  -8   6  -4      935.09      838.66     42.27 o 
  -6   6  -4     5998.88     5601.68    138.50 o 
  -4   6  -4    14898.21    14522.40    317.82 o 
  -2   6  -4    15970.79    16413.98    482.46 o 
   0   6  -4     9925.77    10861.55    338.13 o 
   2   6  -4      303.72      255.66     30.93 o 
   4   6  -4      260.21      256.58     16.49 o 
   6   6  -4    60706.07    56741.23   1160.43 o 
   8   6  -4    16233.65    16282.54    345.38 o 
  10   6  -4     3054.35     2748.68     74.18 o 
  12   6  -4      618.01      712.71     38.07 o 
  14   6  -4     2228.69     2051.35     53.95 o 
  16   6  -4      545.98      533.47     27.73 o 
  18   6  -4     5273.90     5545.94    117.96 o 
  20   6  -4     4580.02     4407.28     89.87 o 
  22   6  -4     3393.82     3138.05     68.02 o 
  24   6  -4     1460.52     1497.92     45.19 o 
  26   6  -4      529.83      576.41     32.65 o 
  28   6  -4     3091.14     3055.17     79.46 o 
 -21   7  -4     5065.26     5229.82    147.93 o 
 -19   7  -4      319.62      335.53     36.36 o 
 -17   7  -4     2582.65     2770.19     93.27 o 
 -15   7  -4     8773.91     8587.24    227.83 o 
 -13   7  -4    10387.52    10268.72    241.25 o 
 -11   7  -4     2613.73     2434.16     78.69 o 
  -9   7  -4      245.06      341.05     56.70 o 
  -7   7  -4     2549.46     2290.74     73.53 o 
  -5   7  -4    10671.60     9004.72    650.50 o 
  -3   7  -4     4813.09     4593.69    173.19 o 
  -1   7  -4    12962.49    12399.66    387.62 o 
   1   7  -4      817.99      676.37    120.62 o 
   3   7  -4     1113.47     1003.89     33.56 o 
   5   7  -4    49676.38    50077.25   1021.88 o 
   7   7  -4    28456.21    28418.16   1128.83 o 
   9   7  -4    25263.34    26234.76    876.26 o 
  11   7  -4     1492.35     1425.38     74.22 o 
  13   7  -4      626.65      722.00     29.33 o 
  15   7  -4     2771.85     2486.48    131.69 o 
  17   7  -4     1713.30     1452.52     47.25 o 
  19   7  -4     3876.14     4012.36     95.71 o 
  21   7  -4     6392.24     7206.90    150.23 o 
  23   7  -4     6641.70     7309.76    155.69 o 
  25   7  -4      486.88      486.16     36.78 o 
  27   7  -4     2023.51     1937.90     68.32 o 
 -22   8  -4     3751.73     3441.14    173.19 o 
 -20   8  -4      192.02      179.38     45.36 o 
 -18   8  -4      625.34      604.44     46.58 o 
 -16   8  -4     6636.52     6820.52    179.16 o 
 -14   8  -4    10130.96    10354.02    274.22 o 
 -12   8  -4     7304.32     7875.46    195.29 o 
 -10   8  -4     3697.33     3500.04    104.17 o 
  -8   8  -4      251.29      267.80     28.18 o 
  -6   8  -4     8511.72     8380.15    227.83 o 
  -4   8  -4    18515.36    17989.95    392.89 o 
  -2   8  -4    32508.85    32988.78    907.19 o 
   0   8  -4     5429.94     5193.67    187.62 o 
   2   8  -4      226.33      309.32     16.60 o 
   4   8  -4        7.00       47.98      9.22 o 
   6   8  -4    23404.35    23215.50    816.47 o 
   8   8  -4    11724.68    11986.03    259.20 o 
  10   8  -4    17793.10    18566.31    424.73 o 
  12   8  -4      765.07      875.93     36.04 o 
  14   8  -4     1586.29     1945.31     54.34 o 
  16   8  -4     6068.17     6220.79    129.82 o 
  18   8  -4     7269.44     7289.02    150.14 o 
  20   8  -4     7176.52     7796.13    160.89 o 
  22   8  -4     2041.89     1914.96     62.83 o 
  24   8  -4      170.60      255.14     28.25 o 
  26   8  -4       63.88       72.16     22.84 o 
 -21   9  -4      149.18      340.20     61.85 o 
 -19   9  -4      361.24      356.69     59.79 o 
 -17   9  -4     2453.55     2344.26    129.89 o 
 -15   9  -4     3362.88     3946.28    177.31 o 
 -13   9  -4     6136.23     5195.81    145.59 o 
 -11   9  -4     3000.42     2262.40     91.75 o 
  -9   9  -4       18.57       17.57     15.26 o 
  -7   9  -4     1761.47     1653.72     63.11 o 
  -5   9  -4     2715.10     2633.22     84.41 o 
  -3   9  -4     6535.12     6418.38    224.74 o 
   1   9  -4      793.46      736.06     55.67 o 
   3   9  -4       43.14       14.43     16.49 o 
   5   9  -4     9710.94     9622.41    315.46 o 
   7   9  -4    16485.70    16467.59    509.26 o 
   9   9  -4     3065.00     3537.46    145.36 o 
  11   9  -4    16611.83    16183.72    354.82 o 
  13   9  -4        1.87       -2.17     10.67 o 
  15   9  -4     1277.51     1130.84     41.36 o 
  17   9  -4     4488.39     4481.83    102.09 o 
  19   9  -4     6692.22     6718.78    143.22 o 
  21   9  -4     5220.61     5136.97    118.05 o 
  23   9  -4      651.48      712.43     42.16 o 
  25   9  -4       18.67       -4.49     19.52 o 
 -20  10  -4      149.68      150.51     47.42 o 
 -18  10  -4     1333.18     1257.70     98.97 o 
 -16  10  -4     1502.83     1639.13    111.34 o 
 -14  10  -4     4451.64     4362.77    199.99 o 
 -12  10  -4     2630.19     2861.78    146.39 o 
 -10  10  -4      344.92      422.43     40.07 o 
  -8  10  -4      101.22       94.47     29.90 o 
  -6  10  -4     3506.41     3327.68    101.77 o 
  -4  10  -4     2068.02     1676.03    137.11 o 
  -2  10  -4     4541.55     4156.59    173.19 o 
   0  10  -4     1947.53     1907.16    101.03 o 
   2  10  -4      539.40      599.98     61.85 o 
   4  10  -4     1712.21     1835.00     96.90 o 
   6  10  -4     6204.16     6111.17    226.80 o 
   8  10  -4     5025.55     5255.52    199.99 o 
  10  10  -4     5337.40     5426.65    202.06 o 
  12  10  -4     4604.09     4305.82    123.14 o 
  14  10  -4      936.23      831.98     49.53 o 
  16  10  -4     3162.81     3288.62    106.97 o 
  18  10  -4     2993.17     3294.24    127.83 o 
  20  10  -4     2825.29     2765.41     98.97 o 
  22  10  -4     1040.90      918.56    107.21 o 
  24  10  -4       21.54      -10.86     21.73 o 
 -17  11  -4      848.87     1057.70    105.15 o 
 -15  11  -4     4140.88     3950.41    191.75 o 
 -13  11  -4     2812.08     2412.30    140.20 o 
 -11  11  -4     3091.40     2571.06    142.26 o 
  -9  11  -4       32.64       94.84     37.11 o 
  -7  11  -4     1273.32     1131.93     86.60 o 
  -5  11  -4     2536.21     2712.20     93.81 o 
  -3  11  -4    10027.63     9682.21    344.32 o 
  -1  11  -4     5849.30     5179.24    210.30 o 
   1  11  -4      548.62      663.90     65.98 o 
   3  11  -4       62.88       45.36     26.80 o 
   5  11  -4     1015.73      989.66     72.16 o 
   7  11  -4     4140.41     4261.74    175.25 o 
   9  11  -4     5906.63     6173.03    226.80 o 
  11  11  -4     6246.78     6643.12    247.42 o 
  13  11  -4      105.91       28.87     20.41 o 
  15  11  -4     2069.42     2134.44     82.95 o 
  17  11  -4     4699.98     4621.06    138.29 o 
  19  11  -4     8472.75     8618.20    224.39 o 
  21  11  -4      498.16      818.71     58.39 o 
 -16  12  -4     1126.21     1138.11    111.34 o 
 -14  12  -4     4109.08     4187.51    202.06 o 
 -12  12  -4     3368.24     3119.50    164.94 o 
 -10  12  -4     3146.28     3672.06    179.38 o 
  -8  12  -4     2779.29     2420.55    136.08 o 
  -6  12  -4     2342.93     2364.88    136.08 o 
  -4  12  -4     3864.10     3754.53    175.25 o 
  -2  12  -4     9656.15     9432.73    344.32 o 
   0  12  -4     3959.95     3966.90    177.31 o 
   2  12  -4       31.48        8.25     24.74 o 
   4  12  -4     1408.00     1606.14     96.90 o 
   6  12  -4     4611.71     5049.34    204.12 o 
   8  12  -4     5079.59     5142.13    202.06 o 
  10  12  -4     2051.29     2002.01    109.28 o 
  12  12  -4     2194.41     1905.48     77.91 o 
  14  12  -4      755.29      671.39     51.03 o 
  16  12  -4      714.27      857.49    110.31 o 
  18  12  -4     4883.01     4725.95    142.67 o 
  20  12  -4     1501.02     1451.23     72.85 o 
 -13  13  -4     4208.15     3509.18    187.62 o 
 -11  13  -4      209.72      185.56     53.61 o 
  -9  13  -4     1794.44     1700.98    121.65 o 
  -7  13  -4     1693.10     1764.90    121.65 o 
  -5  13  -4     9155.16     8991.50    331.95 o 
  -3  13  -4    10284.96    10106.94    360.81 o 
  -1  13  -4     3066.64     2950.43    152.57 o 
   1  13  -4      613.39      787.61     82.47 o 
   3  13  -4      198.35      216.49     47.42 o 
   5  13  -4      587.91      546.38     65.98 o 
   7  13  -4     1428.14     1472.12     96.90 o 
   9  13  -4      847.91     1276.25     90.72 o 
  11  13  -4     1988.51     2171.77     86.66 o 
  13  13  -4     1283.42     1128.74     62.49 o 
  15  13  -4     1632.21     1333.33     75.79 o 
  17  13  -4     1108.00     1344.29     96.90 o 
 -10  14  -4     1194.36     1457.69    115.46 o 
  -8  14  -4      798.37      608.23     82.47 o 
  -6  14  -4     4100.13     4142.15    202.06 o 
  -4  14  -4    15844.99    15900.59    550.50 o 
  -2  14  -4     7910.43     7853.39    311.33 o 
   0  14  -4      579.71      853.58     90.72 o 
   2  14  -4      146.91      142.26     43.30 o 
   4  14  -4     1027.36     1366.97    101.03 o 
   6  14  -4     1857.64     2049.43    125.77 o 
   8  14  -4      596.93      779.36     82.47 o 
  10  14  -4      984.64     1298.93     98.97 o 
  12  14  -4      641.18      523.70     68.04 o 
  14  14  -4      531.48      657.71     74.22 o 
  -5  15  -4     1093.39      868.02    103.09 o 
  -3  15  -4     2936.89     2793.74    160.82 o 
  -1  15  -4     3165.02     3086.51    169.07 o 
   1  15  -4       34.01        4.12     32.99 o 
   3  15  -4      441.63      461.84     72.16 o 
   5  15  -4      905.11     1080.38    103.09 o 
   7  15  -4     2292.30     2616.42    148.45 o 
   9  15  -4     1992.78     2434.98    140.20 o 
 -19   1  -3       43.16       84.53     26.80 o 
 -17   1  -3     5219.48     5206.04    199.99 o 
 -15   1  -3      399.91      410.99     54.64 o 
 -13   1  -3       27.74       37.76     13.79 o 
 -11   1  -3      510.42      492.03     20.31 o 
  -9   1  -3     2836.41     3112.15     64.49 o 
  -7   1  -3     1163.61      989.34     26.68 o 
  -5   1  -3        3.40       -2.23      4.46 o 
  -3   1  -3     1286.96     1499.49     32.00 o 
  -1   1  -3     3984.43     4003.91     70.90 o 
   1   1  -3       94.83       78.67     13.40 o 
   3   1  -3    77520.30    71791.83   2053.55 o 
   5   1  -3    13343.82    14242.91    420.61 o 
   7   1  -3    16841.45    18789.05    390.71 o 
   9   1  -3      358.72      313.37     19.32 o 
  11   1  -3     1038.90      881.24     34.24 o 
  13   1  -3     2031.54     1932.10     65.98 o 
  15   1  -3        1.16        0.63      9.39 o 
  17   1  -3       29.23       -0.69     10.86 o 
  19   1  -3       30.88       12.96     24.74 o 
  21   1  -3      526.36      354.95     47.42 o 
  23   1  -3     1295.36     1375.92     62.69 o 
  25   1  -3      365.26      448.74     53.61 o 
  27   1  -3      213.48      155.81     32.58 o 
  29   1  -3       55.39       20.68     26.12 o 
  31   1  -3        0.52       -7.91     26.94 o 
 -20   2  -3      559.31      465.97     53.61 o 
 -18   2  -3     5788.34     6234.88    224.74 o 
 -16   2  -3     2559.91     2991.67    127.83 o 
 -14   2  -3      312.28      345.88     26.71 o 
 -12   2  -3       97.19       74.09     16.49 o 
 -10   2  -3     3555.51     4332.22     86.41 o 
  -8   2  -3     2347.62     2469.07     74.61 o 
  -6   2  -3     1691.62     1859.52     41.18 o 
  -4   2  -3      830.37      916.49     29.05 o 
  -2   2  -3       28.90        6.87      3.57 o 
   0   2  -3     1448.78     1372.30     27.54 o 
   2   2  -3    20266.81    21610.19    307.96 o 
   4   2  -3     3722.57     3598.95     63.11 o 
   6   2  -3    58926.73    62838.60    979.88 o 
   8   2  -3     2299.49     2165.52     58.10 o 
  10   2  -3     6511.06     6977.13    220.61 o 
  12   2  -3     2159.61     2250.29     65.56 o 
  14   2  -3     1501.83     1777.09     58.26 o 
  16   2  -3      584.13      460.59    103.09 o 
  18   2  -3     1536.62     1538.10     82.47 o 
  20   2  -3     1940.51     1746.23     67.78 o 
  22   2  -3     2307.29     2300.18     95.87 o 
  24   2  -3      965.97      974.18     57.83 o 
  26   2  -3       15.43       -7.29     21.29 o 
  28   2  -3      323.97      357.16     41.53 o 
  30   2  -3      565.36      674.51     59.72 o 
 -21   3  -3       11.13       12.37     22.68 o 
 -19   3  -3      364.78      346.38     45.36 o 
 -17   3  -3      274.23      307.25     28.40 o 
 -15   3  -3        1.21       27.89     13.79 o 
 -13   3  -3      411.33      321.33     28.87 o 
 -11   3  -3       85.14       50.76     11.82 o 
  -9   3  -3     5851.76     6116.18    146.47 o 
  -7   3  -3    10572.86    11873.74    209.09 o 
  -5   3  -3    10785.68    11849.87    203.94 o 
  -3   3  -3      911.18      932.37     24.94 o 
  -1   3  -3       39.21       11.45      8.25 o 
   1   3  -3    13579.25    14789.74    302.49 o 
   3   3  -3    65881.05    67818.29   1110.61 o 
   5   3  -3    51959.97    51786.80   1046.03 o 
   7   3  -3      846.86      824.99     38.94 o 
   9   3  -3     3555.64     4011.99     65.95 o 
  11   3  -3       50.96       58.90     12.33 o 
  13   3  -3       73.76       87.05     14.36 o 
  15   3  -3        8.98       18.19     12.33 o 
  17   3  -3      393.65      324.17     29.05 o 
  19   3  -3      504.71      533.27     69.07 o 
  21   3  -3     4532.99     4365.98    124.59 o 
  23   3  -3      205.88      220.82     31.97 o 
  25   3  -3        9.21       -9.39     18.79 o 
  27   3  -3        5.98       41.96     24.66 o 
  29   3  -3       97.44       86.21     31.32 o 
 -22   4  -3      220.52      208.24     39.17 o 
 -20   4  -3     1536.42     1548.41     88.66 o 
 -18   4  -3      705.90      630.79     41.53 o 
 -16   4  -3      126.18      145.78     26.80 o 
 -14   4  -3      179.25      164.23     20.41 o 
 -12   4  -3       74.58       37.72     12.33 o 
 -10   4  -3     3318.00     3389.89    188.65 o 
  -8   4  -3    14073.53    15943.13    340.42 o 
  -6   4  -3     5065.54     5737.56    134.13 o 
  -4   4  -3       35.89       12.37      7.29 o 
  -2   4  -3      371.21      393.80     26.80 o 
   0   4  -3       10.82        0.00     10.31 o 
   2   4  -3     4696.40     4429.93     97.16 o 
   4   4  -3    18535.55    19830.89    409.60 o 
   6   4  -3     4110.12     4329.48     99.67 o 
   8   4  -3     5143.25     5642.37    127.51 o 
  10   4  -3      220.81      218.77     12.34 o 
  12   4  -3     2608.62     2648.47     50.89 o 
  14   4  -3       37.31       17.72      7.32 o 
  16   4  -3      178.97      218.33     25.59 o 
  18   4  -3     1804.08     1923.74     44.79 o 
  20   4  -3     3870.54     4195.40     80.02 o 
  22   4  -3      572.14      433.21     25.15 o 
  24   4  -3      415.81      215.17     20.15 o 
  26   4  -3      245.57      214.01     21.21 o 
  28   4  -3       83.71      127.86     20.47 o 
  30   4  -3        9.10      -10.60     26.12 o 
 -23   5  -3       10.98        0.00     24.74 o 
 -21   5  -3        8.66       -8.08     22.68 o 
 -19   5  -3     1851.05     2028.09     91.75 o 
 -17   5  -3       79.66       40.21     16.04 o 
 -15   5  -3        4.80       17.47     13.79 o 
 -13   5  -3      251.88      155.67     20.41 o 
 -11   5  -3     6311.09     6398.04    237.11 o 
  -9   5  -3     7536.11     8104.39    319.58 o 
  -7   5  -3      546.00      433.89     37.11 o 
  -5   5  -3     5654.02     6196.03    142.14 o 
  -3   5  -3       29.18       20.62     12.37 o 
  -1   5  -3      130.44      127.83     20.62 o 
   1   5  -3     1788.20     1943.98     49.53 o 
   3   5  -3    19768.19    21210.53    596.89 o 
   5   5  -3     4983.17     5975.99    133.91 o 
   7   5  -3     8484.20     8574.77    188.69 o 
   9   5  -3      367.61      342.26     20.80 o 
  11   5  -3      269.61      234.92     28.16 o 
  13   5  -3      965.62      778.85     23.90 o 
  15   5  -3      307.69      304.29     31.55 o 
  17   5  -3        3.99       16.62      8.91 o 
  19   5  -3      156.14      132.30     14.68 o 
  21   5  -3       11.79       11.77     10.46 o 
  23   5  -3      178.02      219.68     19.91 o 
  25   5  -3      233.85      252.17     23.10 o 
  27   5  -3      278.08      268.25     44.94 o 
  29   5  -3       31.94      -13.92     27.83 o 
 -24   6  -3        7.42       14.43     28.87 o 
 -22   6  -3       45.45       -1.37     19.32 o 
 -20   6  -3       70.65       85.25     26.80 o 
 -18   6  -3       63.93       48.21     18.79 o 
 -16   6  -3       73.55       82.75     35.05 o 
 -14   6  -3      203.28       82.60     17.49 o 
 -12   6  -3       54.00       42.47     14.36 o 
 -10   6  -3     3327.17     3226.07     90.36 o 
  -8   6  -3     5680.60     5915.36    173.19 o 
  -6   6  -3      362.07      251.39     30.93 o 
  -4   6  -3       67.00       91.76     14.58 o 
  -2   6  -3      362.24      354.63     35.05 o 
   0   6  -3     4481.36     4634.16    106.56 o 
   2   6  -3     6276.33     5952.19    135.00 o 
   4   6  -3    24071.10    25163.81    524.75 o 
   6   6  -3      518.26      481.24     21.29 o 
   8   6  -3    22135.20    22615.21    471.59 o 
  10   6  -3     1772.01     1789.83     50.01 o 
  12   6  -3     1313.85     1292.86     40.36 o 
  14   6  -3      190.61      211.28     21.64 o 
  16   6  -3      998.52     1242.97     41.00 o 
  18   6  -3      407.53      427.30     35.84 o 
  20   6  -3     2992.03     3122.53     80.39 o 
  22   6  -3      166.67      186.24     17.93 o 
  24   6  -3      292.43      387.40     35.05 o 
  26   6  -3      928.67     1014.33     38.63 o 
  28   6  -3      247.51      203.17     36.10 o 
 -23   7  -3       50.76       49.48     37.11 o 
 -21   7  -3       13.09       55.67     32.99 o 
 -19   7  -3      224.14      190.79     28.40 o 
 -17   7  -3      262.61      246.45     30.51 o 
 -15   7  -3      559.52      748.43     43.09 o 
 -13   7  -3       42.93       -3.64     12.33 o 
 -11   7  -3      691.95      699.11     37.82 o 
  -9   7  -3     2157.03     1883.79     71.13 o 
  -7   7  -3      324.35      302.87     26.12 o 
  -5   7  -3     6289.54     7322.76    173.42 o 
  -3   7  -3     1759.21     1775.21     84.53 o 
  -1   7  -3      218.05      310.42     17.77 o 
   1   7  -3     6922.02     6813.50    155.49 o 
   3   7  -3    11944.22    12744.10    277.50 o 
   5   7  -3     1282.34     1089.11     37.15 o 
   7   7  -3      175.89      135.17     24.74 o 
   9   7  -3      921.58      991.59     37.57 o 
  11   7  -3     2783.68     2830.14     75.16 o 
  13   7  -3      342.53      376.20     23.50 o 
  15   7  -3      168.61      202.62     25.40 o 
  17   7  -3     1591.07     1898.06     54.90 o 
  19   7  -3       95.62       93.13     17.13 o 
  21   7  -3       44.50       30.04     15.23 o 
  23   7  -3      243.05      164.42     24.09 o 
  25   7  -3     1267.96     1286.96     52.52 o 
  27   7  -3       79.33      142.51     84.53 o 
 -24   8  -3      131.77      107.21     43.30 o 
 -22   8  -3        3.63       -2.06     30.93 o 
 -20   8  -3      490.19      616.48     74.22 o 
 -18   8  -3      780.69      835.03     82.47 o 
 -16   8  -3      182.57      233.88     29.86 o 
 -14   8  -3      458.07      409.36     36.10 o 
 -12   8  -3      536.71      376.11     33.15 o 
 -10   8  -3      377.19      405.82     32.58 o 
  -8   8  -3      403.25      285.02     27.59 o 
  -6   8  -3     2786.08     2214.31     72.72 o 
  -4   8  -3      715.50      820.60     59.79 o 
  -2   8  -3      399.95      441.22     45.36 o 
   0   8  -3      690.67      601.86     25.90 o 
   2   8  -3     9874.15    10258.87    340.20 o 
   4   8  -3      710.52      738.78     30.12 o 
   6   8  -3     1078.07     1186.15    195.87 o 
   8   8  -3      274.76      255.90     41.24 o 
  10   8  -3        7.49       67.65     31.96 o 
  12   8  -3      301.24      352.58     23.01 o 
  14   8  -3       69.16       16.08     10.83 o 
  16   8  -3      589.95      605.78     32.12 o 
  18   8  -3      612.88      783.56     38.90 o 
  20   8  -3      693.39      601.21     43.45 o 
  22   8  -3       47.26       41.06     17.13 o 
  24   8  -3      160.43      225.40     27.17 o 
  26   8  -3        6.96        0.33     22.28 o 
 -21   9  -3      158.00      140.20     45.36 o 
 -19   9  -3      388.75      377.31     61.85 o 
 -17   9  -3       20.66        6.19     28.87 o 
 -15   9  -3      187.69      129.89     39.17 o 
 -13   9  -3       56.80      146.39     39.17 o 
 -11   9  -3      187.81      217.40     53.61 o 
  -9   9  -3     3366.87     3111.93     95.08 o 
  -7   9  -3    12869.24    13251.43    468.03 o 
  -5   9  -3     6227.23     6615.84    166.70 o 
  -3   9  -3      558.94      566.99     57.73 o 
  -1   9  -3      126.87      134.02     30.93 o 
   1   9  -3     1100.23      952.92    146.39 o 
   3   9  -3     4441.63     4139.79    107.15 o 
   5   9  -3     3228.06     3065.85     83.06 o 
   7   9  -3       21.07       23.20     10.61 o 
   9   9  -3     4067.79     3680.53     98.01 o 
  11   9  -3     1067.38      904.60     34.22 o 
  13   9  -3      596.79      479.56     27.97 o 
  15   9  -3      519.03      520.80     36.65 o 
  17   9  -3       81.24       81.66     21.68 o 
  19   9  -3      142.13      197.33     23.66 o 
  21   9  -3      218.15      373.23     89.43 o 
  23   9  -3       17.47       34.20     16.88 o 
  25   9  -3      332.06      186.89     33.44 o 
 -20  10  -3      958.62     1086.57    107.21 o 
 -18  10  -3      422.26      340.20     61.85 o 
 -16  10  -3       84.26      113.40     41.24 o 
 -14  10  -3      184.32      123.71     41.24 o 
 -12  10  -3       10.41       -8.25     24.74 o 
 -10  10  -3      323.23      235.05     43.30 o 
  -8  10  -3       88.51      116.02     22.28 o 
  -6  10  -3      261.36      226.18     38.14 o 
  -4  10  -3      219.94      193.81     41.24 o 
  -2  10  -3        2.43       14.43     20.62 o 
   0  10  -3      674.03      538.13     57.73 o 
   2  10  -3     2601.69     2882.39    127.83 o 
   4  10  -3       19.79       20.62     20.62 o 
   6  10  -3        8.51       14.43     20.62 o 
   8  10  -3      431.98      544.31     55.67 o 
  10  10  -3     1163.87     1255.64     76.29 o 
  12  10  -3      105.38      146.99     17.89 o 
  14  10  -3        2.66       18.97     12.73 o 
  16  10  -3        7.60       10.48     13.64 o 
  18  10  -3        3.62       36.08     15.23 o 
  20  10  -3      439.38      558.55     36.02 o 
  22  10  -3        2.11       -3.57     16.43 o 
  24  10  -3     1290.56     1076.80    128.86 o 
 -19  11  -3      745.28      859.77     94.84 o 
 -17  11  -3       12.16      -15.46     30.93 o 
 -15  11  -3       74.25       30.93     35.05 o 
 -13  11  -3      666.80      694.83     80.41 o 
 -11  11  -3     1384.43     1404.08     98.97 o 
  -9  11  -3        3.81       -6.19     26.80 o 
  -7  11  -3      895.45     1105.12     86.60 o 
  -5  11  -3      100.41       47.42     30.93 o 
  -3  11  -3       19.06        4.12     22.68 o 
  -1  11  -3      195.63      131.96     35.05 o 
   1  11  -3      448.37      327.83     47.42 o 
   3  11  -3     3390.35     3253.52    146.39 o 
   5  11  -3        0.34        4.12     24.74 o 
   7  11  -3      473.37      451.53     53.61 o 
   9  11  -3     2247.72     2014.38    107.21 o 
  11  11  -3       18.49       21.28     18.18 o 
  13  11  -3      665.73      502.66     42.28 o 
  15  11  -3      161.20      297.54     34.24 o 
  17  11  -3     3347.03     3232.33    104.85 o 
  19  11  -3      412.33      492.48     44.45 o 
  21  11  -3      399.39      410.95     44.33 o 
 -16  12  -3      191.08      206.18     55.67 o 
 -14  12  -3       18.59       26.80     37.11 o 
 -12  12  -3     2808.58     2686.52    150.51 o 
 -10  12  -3     1500.47     1468.00    105.15 o 
  -8  12  -3      155.11      249.48     53.61 o 
  -6  12  -3       36.60       -8.25     28.87 o 
  -4  12  -3       13.71      -12.37     24.74 o 
  -2  12  -3       13.16       18.56     26.80 o 
   0  12  -3       15.99       12.37     24.74 o 
   2  12  -3        1.58      -11.34     22.68 o 
   4  12  -3       73.98      115.46     35.05 o 
   6  12  -3       39.68       20.62     26.80 o 
   8  12  -3      102.29       96.90     32.99 o 
  10  12  -3     3955.23     3826.33    116.63 o 
  12  12  -3      953.80     1004.05     54.66 o 
  14  12  -3        9.92        1.90     18.79 o 
  16  12  -3      888.74      661.21     50.78 o 
  18  12  -3      769.00      875.75     82.47 o 
  20  12  -3      160.94      294.84     51.54 o 
 -15  13  -3      135.43       72.16     45.36 o 
 -13  13  -3      104.48      167.01     51.54 o 
 -11  13  -3     2380.94     2212.31    138.14 o 
  -9  13  -3     1825.90     1604.08    115.46 o 
  -7  13  -3       22.49      -15.46     30.93 o 
  -5  13  -3      199.33      282.47     57.73 o 
  -3  13  -3       86.52       -6.19     28.87 o 
  -1  13  -3        1.94       20.62     28.87 o 
   1  13  -3       76.80      105.15     37.11 o 
   3  13  -3      518.66      315.46     55.67 o 
   5  13  -3       36.21       18.56     28.87 o 
   7  13  -3      217.71      228.86     47.42 o 
   9  13  -3      873.20     1024.71     90.72 o 
  11  13  -3     1290.16     1146.36     84.53 o 
  13  13  -3      310.32      212.37     45.36 o 
  15  13  -3      726.57      680.39     74.22 o 
  17  13  -3      447.02      571.12     70.10 o 
 -10  14  -3      225.91      142.26     51.54 o 
  -8  14  -3       17.77       10.31     39.17 o 
  -6  14  -3       69.18       80.41     47.42 o 
  -4  14  -3      270.40      129.89     51.54 o 
  -2  14  -3      327.18      352.57     61.85 o 
   0  14  -3       17.97       10.31     28.87 o 
   2  14  -3       40.96       37.11     32.99 o 
   4  14  -3      433.75      313.39     55.67 o 
   6  14  -3       49.85       18.56     30.93 o 
   8  14  -3       35.75       32.99     32.99 o 
  10  14  -3      246.48      243.29     49.48 o 
  12  14  -3      246.50      173.19     43.30 o 
  14  14  -3        7.51        4.12     32.99 o 
  -5  15  -3      186.34       90.72     45.36 o 
  -3  15  -3       19.85      -12.37     41.24 o 
  -1  15  -3      383.48      362.88     65.98 o 
   1  15  -3       89.29      169.07     51.54 o 
   3  15  -3      195.46      261.85     55.67 o 
   5  15  -3        7.47      -14.43     28.87 o 
   7  15  -3       15.09      -15.46     30.93 o 
   9  15  -3       91.04      171.13     47.42 o 
 -16   0  -2    15116.97    15236.69    476.28 o 
 -14   0  -2    14871.73    14077.96    447.41 o 
 -12   0  -2     5024.44     5639.02    197.93 o 
 -10   0  -2    10232.24    10003.85    311.33 o 
  -8   0  -2    27016.68    26811.63    793.79 o 
  -6   0  -2    28174.21    29561.23   1240.17 o 
  -4   0  -2     1278.69     1153.02     30.20 o 
  -2   0  -2   185219.19   143858.92   2747.08 o 
   0   0  -2    35422.80    36244.92    565.64 o 
   4   0  -2   182816.30   116388.53   3319.50 o 
   6   0  -2    17668.86    20648.91    602.05 o 
   8   0  -2    15878.94    17766.52    525.76 o 
  10   0  -2     5905.46     6556.52    212.37 o 
  12   0  -2    22985.12    24848.80    736.06 o 
  14   0  -2    26889.26    27848.71    826.78 o 
  16   0  -2    15348.38    15236.69    474.21 o 
  18   0  -2    14534.37    14467.64    457.72 o 
  20   0  -2      697.20      641.22     63.92 o 
  22   0  -2     4492.46     4218.44    175.25 o 
  24   0  -2     1345.59     1492.74     96.90 o 
  26   0  -2     6874.96     7702.88    290.71 o 
  28   0  -2     3866.04     4338.02    197.93 o 
  30   0  -2     1250.17      907.19     96.90 o 
 -17   1  -2    27811.47    28578.59    872.14 o 
 -15   1  -2    11787.22    10201.78    371.12 o 
 -13   1  -2     3610.36     3921.88    102.05 o 
 -11   1  -2     2577.38     2717.69     89.48 o 
  -9   1  -2    26460.56    26972.34    454.28 o 
  -7   1  -2    47631.34    48579.98    797.51 o 
  -5   1  -2    17397.64    17737.94    297.56 o 
  -3   1  -2     1384.50     1563.13     33.67 o 
  -1   1  -2      180.58       49.16      5.06 o 
   1   1  -2    12834.20    13788.82    223.77 o 
   3   1  -2    53431.16    49988.31   1393.78 o 
   5   1  -2   113326.10    94068.06   1967.45 o 
   7   1  -2    30637.20    31466.69    643.66 o 
   9   1  -2     1017.45      923.19     60.82 o 
  11   1  -2    37259.84    42551.92    873.29 o 
  13   1  -2     2370.65     1719.43    110.31 o 
  15   1  -2    12377.93    11633.31    418.55 o 
  17   1  -2    13176.20    14072.23    459.78 o 
  19   1  -2     3120.68     3346.56    187.62 o 
  21   1  -2       93.33       77.96     21.65 o 
  23   1  -2     5790.47     5898.90    161.09 o 
  25   1  -2     6907.07     7141.05    190.99 o 
  27   1  -2     5515.40     5843.03    168.38 o 
  29   1  -2     1845.51     2141.21    146.39 o 
  31   1  -2       18.05       21.29     29.05 o 
 -18   2  -2    14025.65    13772.82    439.16 o 
 -16   2  -2    31675.89    33811.44   1004.10 o 
 -14   2  -2     3372.33     3459.28     94.73 o 
 -12   2  -2      112.73      150.96     16.04 o 
 -10   2  -2     2711.53     2545.81     67.78 o 
  -8   2  -2    10643.62     9666.95    171.80 o 
  -6   2  -2    41435.41    41825.88    688.01 o 
  -4   2  -2    19626.17    20158.09    333.68 o 
  -2   2  -2     8045.54     7759.94    135.29 o 
   0   2  -2    18536.35    19315.81    395.09 o 
   2   2  -2    25369.01    26172.82    428.12 o 
   4   2  -2    59742.02    58040.21    905.42 o 
   6   2  -2     5329.72     6206.51     92.49 o 
   8   2  -2     6928.32     7105.85    156.68 o 
  10   2  -2     1758.64     1812.80     53.08 o 
  12   2  -2    13088.83    13743.98    298.12 o 
  14   2  -2     8874.52     7929.20    185.14 o 
  16   2  -2    32839.03    31485.25   1984.48 o 
  18   2  -2    17416.06    18490.13    406.01 o 
  20   2  -2     1604.63     1937.66    114.43 o 
  22   2  -2     1231.45     1400.06     62.64 o 
  24   2  -2     5241.05     5670.27    186.59 o 
  26   2  -2     4577.07     4573.61    139.94 o 
  28   2  -2     4090.24     4474.67    143.60 o 
  30   2  -2      665.31      693.73     60.49 o 
 -19   3  -2     8221.21     8480.18    292.78 o 
 -17   3  -2    17026.17    18579.07    407.47 o 
 -15   3  -2     5102.38     4367.01    112.98 o 
 -13   3  -2      108.48      188.62     19.64 o 
 -11   3  -2     5197.81     4992.60    119.55 o 
  -9   3  -2    29777.61    30152.41    661.84 o 
  -7   3  -2    24202.96    23576.55    482.56 o 
  -5   3  -2    14746.00    13611.05    286.48 o 
  -3   3  -2    11595.49    11686.64    264.94 o 
  -1   3  -2     4719.40     4958.63    158.76 o 
   1   3  -2    27622.13    30179.07    600.61 o 
   3   3  -2   255979.41   200785.34   3998.97 o 
   5   3  -2    28218.57    29355.31    657.38 o 
   7   3  -2      193.12      111.03      7.68 o 
   9   3  -2      467.52      298.08     16.37 o 
  11   3  -2     1849.94     1837.93     55.34 o 
  13   3  -2    27136.71    29156.77    615.22 o 
  15   3  -2    10758.75    10100.86    229.59 o 
  17   3  -2    16941.05    18061.56    411.33 o 
  19   3  -2    10128.80     9826.23    233.25 o 
  21   3  -2     2270.73     1911.70     72.85 o 
  23   3  -2     7433.05     7053.37    185.88 o 
  25   3  -2     3287.27     3073.70    115.46 o 
  27   3  -2      250.36      293.82     36.98 o 
  29   3  -2       45.85       68.24     39.17 o 
 -20   4  -2     2377.56     2494.78    117.52 o 
 -18   4  -2     5016.37     4514.48    123.19 o 
 -16   4  -2    14296.46    14365.29    322.92 o 
 -14   4  -2      182.62      100.21     15.84 o 
 -12   4  -2     2762.91     3022.01     83.06 o 
 -10   4  -2    40459.27    41967.81    864.54 o 
  -8   4  -2    29652.20    29608.78    611.59 o 
  -6   4  -2     2725.82     2074.63     58.26 o 
  -4   4  -2    19639.45    19707.21    408.22 o 
  -2   4  -2     3391.25     3801.96    127.83 o 
   0   4  -2     9348.74    10147.07    212.72 o 
   2   4  -2    47236.07    46668.27    947.61 o 
   4   4  -2    11268.14    10541.09    313.39 o 
   6   4  -2    40485.27    39496.66    808.40 o 
   8   4  -2    12425.02    12793.59    224.56 o 
  10   4  -2     3692.23     3830.37     64.69 o 
  12   4  -2    16451.69    17045.32    248.56 o 
  14   4  -2    21801.24    20701.01    318.88 o 
  16   4  -2    14927.85    15415.54    263.67 o 
  18   4  -2     3310.89     3609.31     68.06 o 
  20   4  -2       78.17       42.11     11.69 o 
  22   4  -2     4602.66     4460.22     85.22 o 
  24   4  -2     8379.31     8888.36    149.38 o 
  26   4  -2     2864.40     3055.06     78.57 o 
  28   4  -2     1183.41     1229.93     73.29 o 
  30   4  -2      250.61      261.85     41.53 o 
 -21   5  -2     2837.86     3219.39    118.55 o 
 -19   5  -2     6131.27     6154.99    160.35 o 
 -17   5  -2     2368.23     1902.20     68.48 o 
 -15   5  -2     5602.52     5828.36    148.69 o 
 -13   5  -2       39.21       64.29     14.58 o 
 -11   5  -2     5871.30     5775.09    179.38 o 
  -9   5  -2    29027.41    28659.37    595.56 o 
  -7   5  -2     8105.19     6853.17    159.60 o 
  -5   5  -2    29094.67    29253.42    627.82 o 
  -3   5  -2     4663.98     4556.58    158.76 o 
  -1   5  -2     1496.11     1840.49     48.99 o 
   1   5  -2     4789.65     4087.95     94.46 o 
   3   5  -2    40276.95    40300.88    822.23 o 
   5   5  -2    47913.52    48988.92    995.00 o 
   7   5  -2    43910.21    46567.25    965.12 o 
   9   5  -2     3648.37     3819.77     78.44 o 
  11   5  -2     6372.63     7195.16    136.05 o 
  13   5  -2    17617.83    18017.01    307.87 o 
  15   5  -2    24351.43    24981.81    499.66 o 
  17   5  -2     5800.40     6158.40    104.06 o 
  19   5  -2        8.60       36.82     10.64 o 
  21   5  -2      679.56      524.83     46.72 o 
  23   5  -2     4032.66     4415.30     86.08 o 
  25   5  -2     7064.83     7187.56    126.73 o 
  27   5  -2     2450.92     2550.91     99.86 o 
  29   5  -2      721.76      740.39     60.49 o 
 -22   6  -2     1621.03     1591.01    146.39 o 
 -20   6  -2     4990.15     4807.01    134.57 o 
 -18   6  -2     3873.56     4377.66    123.82 o 
 -16   6  -2     7223.24     6745.65    168.95 o 
 -14   6  -2     1224.23     1084.58     81.44 o 
 -12   6  -2     1549.65     1228.40     74.22 o 
 -10   6  -2     2660.98     2385.27     70.43 o 
  -8   6  -2    32771.46    33002.49    689.59 o 
  -6   6  -2    21219.37    21434.39    451.21 o 
  -4   6  -2     9422.18     9176.84    204.05 o 
  -2   6  -2       27.72       64.15     20.62 o 
   0   6  -2     5830.34     5873.63    134.57 o 
   2   6  -2    53073.69    52508.07   1071.52 o 
   4   6  -2    47897.45    46795.32    957.08 o 
   6   6  -2     5723.83     5459.55    123.82 o 
   8   6  -2     4496.75     3959.99    153.60 o 
  10   6  -2       21.21        7.38      6.94 o 
  12   6  -2    13711.35    13205.40    237.63 o 
  14   6  -2    13789.40    14649.45    403.27 o 
  16   6  -2     2635.38     2780.67     68.51 o 
  18   6  -2      326.51      393.88     26.34 o 
  20   6  -2       14.47       13.90     13.46 o 
  22   6  -2     2498.14     2622.38     80.13 o 
  24   6  -2     6827.16     7167.22    153.36 o 
  26   6  -2     1239.88     1186.59     69.25 o 
  28   6  -2     3823.19     4044.01    248.45 o 
 -23   7  -2      635.31      723.69     80.41 o 
 -21   7  -2     1545.84     1379.34     98.97 o 
 -19   7  -2      552.62      435.54     37.57 o 
 -17   7  -2     9449.58     9760.26    235.97 o 
 -15   7  -2     4797.40     4633.76    167.01 o 
 -13   7  -2      388.80      281.47     32.99 o 
 -11   7  -2     2585.97     2695.47     97.94 o 
  -9   7  -2    28110.47    27458.12    580.94 o 
  -7   7  -2    27463.96    24777.78   1332.95 o 
  -5   7  -2    16950.46    17112.47    366.61 o 
  -3   7  -2     1837.13     1614.39     78.35 o 
  -1   7  -2     2505.22     3335.99    111.34 o 
   1   7  -2    16752.66    17163.17    357.74 o 
   3   7  -2    56261.82    57253.54   1157.54 o 
   5   7  -2    31785.14    32623.50    674.23 o 
   7   7  -2    10670.75    11053.02    240.50 o 
   9   7  -2      565.73      615.01     24.44 o 
  11   7  -2     2716.84     2644.92    127.41 o 
  13   7  -2     3253.73     3238.89     73.67 o 
  15   7  -2      210.55      259.41     30.22 o 
  17   7  -2     1043.95     1210.86     42.14 o 
  19   7  -2      740.67      626.10     33.75 o 
  21   7  -2       53.09      108.20     20.64 o 
  23   7  -2    10785.17    10175.10    199.89 o 
  25   7  -2      795.10     1065.57     68.48 o 
  27   7  -2     4670.32     5083.96    155.91 o 
 -24   8  -2      643.68      804.10     88.66 o 
 -22   8  -2       55.72       82.47     39.17 o 
 -20   8  -2     2991.56     3078.27    156.70 o 
 -18   8  -2     8585.96     7915.24    292.78 o 
 -16   8  -2     8041.90     8721.41    303.08 o 
 -14   8  -2     3084.75     3016.91     93.35 o 
 -12   8  -2      131.25      153.64     23.71 o 
 -10   8  -2     2784.60     2611.15    128.86 o 
  -8   8  -2     4365.66     3887.80    132.99 o 
  -6   8  -2    22189.57    21725.51    467.93 o 
  -2   8  -2      746.08      790.07     33.14 o 
   0   8  -2      928.36      993.79     47.42 o 
   2   8  -2    26241.07    24815.52   2378.28 o 
   4   8  -2    15947.36    14368.26   1524.70 o 
   6   8  -2     9440.03     8977.65    198.81 o 
   8   8  -2     1884.00     1788.14     77.32 o 
  10   8  -2      493.95      464.01     26.70 o 
  12   8  -2       73.32       81.38     17.27 o 
  14   8  -2     4606.42     4226.41     93.58 o 
  16   8  -2    14481.90    15742.74    285.22 o 
  18   8  -2     2853.98     3025.73     76.90 o 
  20   8  -2      732.88      758.62     38.91 o 
  22   8  -2     1081.04     1003.16     45.81 o 
  24   8  -2     2015.78     2063.22    202.06 o 
  26   8  -2     1694.60     1680.31     80.15 o 
 -23   9  -2      249.25      290.71     59.79 o 
 -21   9  -2     1418.40     1379.34    103.09 o 
 -19   9  -2     4588.38     4806.05    214.43 o 
 -17   9  -2     6946.87     6723.53    265.97 o 
 -15   9  -2     7380.43     6989.50    268.03 o 
 -13   9  -2      847.21      721.63     76.29 o 
 -11   9  -2     8193.58     8321.03    250.51 o 
  -9   9  -2     8002.15     8003.90    194.14 o 
  -7   9  -2    12938.96    12770.97    288.39 o 
  -5   9  -2     9432.58     9343.08    213.28 o 
  -3   9  -2     1147.38     1074.74     42.58 o 
  -1   9  -2      118.07      117.40     38.14 o 
   1   9  -2     4775.61     4511.22    156.70 o 
   3   9  -2     7059.90     7378.31    172.39 o 
   5   9  -2    11685.49    11457.51    257.07 o 
   7   9  -2     5911.48     5767.01    153.60 o 
   9   9  -2       96.30       38.83     15.46 o 
  11   9  -2     1705.60     1437.85     43.81 o 
  13   9  -2     1311.81     1473.47     92.02 o 
  15   9  -2    11190.19    10697.31    201.50 o 
  17   9  -2     3176.41     2907.34     75.29 o 
  19   9  -2      533.52      577.58     35.35 o 
  21   9  -2       16.58       10.97     16.06 o 
  23   9  -2     2924.95     2826.07    206.18 o 
  25   9  -2     1835.77     1612.37    108.24 o 
 -22  10  -2      502.80      523.70     78.35 o 
 -20  10  -2     2349.95     2230.87    136.08 o 
 -18  10  -2     5055.28     4439.05    204.12 o 
 -16  10  -2     4641.36     3797.83    183.50 o 
 -14  10  -2       39.25       49.48     30.93 o 
 -12  10  -2     1127.59      806.16     80.41 o 
 -10  10  -2     6912.73     6507.04    257.72 o 
  -8  10  -2    12265.61    12090.39    404.11 o 
  -6  10  -2     6187.55     6229.26    161.34 o 
  -4  10  -2     1089.69     1061.83     74.22 o 
  -2  10  -2      715.24      674.21     65.98 o 
   0  10  -2      225.18      278.34     43.30 o 
   2  10  -2     3513.36     3516.97     98.01 o 
   4  10  -2     8666.15     8168.26    214.43 o 
   6  10  -2     6127.02     6226.16    151.29 o 
   8  10  -2      730.58      523.69     32.20 o 
  10  10  -2      329.99      363.49     24.57 o 
  12  10  -2    10645.33    10545.09    199.46 o 
  14  10  -2     5920.98     5900.88    132.67 o 
  16  10  -2     7246.24     7186.28    147.91 o 
  18  10  -2     2332.24     2477.70     71.20 o 
  20  10  -2      204.35      181.31     23.75 o 
  22  10  -2     2105.79     2237.73    127.83 o 
  24  10  -2     1841.84     2086.02    100.00 o 
 -19  11  -2     2750.05     2834.97    160.82 o 
 -17  11  -2     4388.01     4659.67    216.49 o 
 -15  11  -2     1100.03     1286.56    101.03 o 
 -13  11  -2       64.59        2.06     30.93 o 
 -11  11  -2        6.97       30.93     32.99 o 
  -9  11  -2     2869.70     3051.46    148.45 o 
  -7  11  -2    11964.14    12445.02    420.61 o 
  -5  11  -2     4786.62     4335.96    185.56 o 
  -3  11  -2       85.26        2.06     22.68 o 
  -1  11  -2      769.97      781.42     72.16 o 
   1  11  -2     1214.57     1426.76     88.66 o 
   3  11  -2     9371.91     8983.26    311.33 o 
   5  11  -2     1245.67     1294.81     80.41 o 
   7  11  -2     5104.43     5340.06    197.93 o 
   9  11  -2      191.31      171.14     30.93 o 
  11  11  -2     1460.22     1628.26     65.61 o 
  13  11  -2     3668.33     4128.16    119.52 o 
  15  11  -2    11235.25    11226.18    263.83 o 
  17  11  -2     5380.25     5301.36    162.20 o 
  19  11  -2     1941.82     1759.13     59.36 o 
  21  11  -2       71.30        8.39     21.10 o 
 -18  12  -2      989.18      950.49     98.97 o 
 -16  12  -2     3007.25     2354.57    146.39 o 
 -14  12  -2     1042.01     1294.81    117.52 o 
 -12  12  -2        7.08       16.49     32.99 o 
 -10  12  -2      903.03      810.29     88.66 o 
  -8  12  -2     2550.06     2280.35    131.96 o 
  -6  12  -2     8720.52     8562.65    323.70 o 
  -4  12  -2     3750.48     3554.54    169.07 o 
  -2  12  -2       41.91       16.49     26.80 o 
   0  12  -2      815.64      987.60     76.29 o 
   2  12  -2     4631.35     4785.43    197.93 o 
   4  12  -2     6044.75     6432.81    239.17 o 
   6  12  -2     3463.47     3284.45    150.51 o 
   8  12  -2     3988.67     3721.55    158.76 o 
  10  12  -2     1969.45     1725.04     79.38 o 
  12  12  -2     1307.83     1440.26     84.53 o 
  14  12  -2     6089.31     6148.28    232.98 o 
  16  12  -2     1944.31     2187.57    115.46 o 
  18  12  -2      750.51      845.34     78.35 o 
 -15  13  -2     1740.90     1733.97    127.83 o 
 -13  13  -2      794.52      766.99     94.84 o 
 -11  13  -2       66.03       53.61     39.17 o 
  -9  13  -2     2397.97     2439.11    144.33 o 
  -7  13  -2     2793.69     2733.95    150.51 o 
  -5  13  -2     3902.66     4587.50    199.99 o 
  -3  13  -2      979.72     1146.36     88.66 o 
  -1  13  -2      861.92      744.31     78.35 o 
   1  13  -2     2786.20     3564.85    164.94 o 
   3  13  -2     6321.88     6298.79    245.35 o 
   5  13  -2     4702.51     4653.48    195.87 o 
   7  13  -2       80.47      121.65     37.11 o 
   9  13  -2      290.84      185.56     43.30 o 
  11  13  -2     1522.09     1402.02     94.84 o 
  13  13  -2     2373.56     2127.78    115.46 o 
  15  13  -2     2204.53     2074.17    115.46 o 
  17  13  -2      900.72     1063.89     80.41 o 
 -12  14  -2      220.16      278.34     63.92 o 
 -10  14  -2       82.72       22.68     39.17 o 
  -8  14  -2     2727.37     2022.62    136.08 o 
  -6  14  -2     1044.00     1008.22    101.03 o 
  -4  14  -2     2354.97     2744.25    150.51 o 
  -2  14  -2      665.31      940.18     92.78 o 
   0  14  -2      602.53      680.39     78.35 o 
   2  14  -2     3034.12     3103.01    158.76 o 
   4  14  -2     6698.49     6801.87    263.91 o 
   6  14  -2     2625.03     3133.93    154.63 o 
   8  14  -2     1118.43     1191.72     92.78 o 
  10  14  -2      534.72      550.50     68.04 o 
  12  14  -2     1236.47     1078.32     86.60 o 
  14  14  -2     2959.30     2948.37    148.45 o 
  -7  15  -2     1232.38     1517.48    119.58 o 
  -5  15  -2     2745.70     3166.92    171.13 o 
  -3  15  -2      511.46      428.85     70.10 o 
  -1  15  -2      234.59      290.71     59.79 o 
   1  15  -2     1394.38     1513.36    109.28 o 
   3  15  -2     3039.61     3051.46    160.82 o 
   5  15  -2     1978.22     2020.56    125.77 o 
   7  15  -2      876.49      783.48     86.60 o 
   9  15  -2      664.77      618.54     76.29 o 
 -15   1  -1     3993.10     3905.05    146.39 o 
 -13   1  -1     1696.51     1766.96     78.35 o 
 -11   1  -1     4240.39     4822.55    164.94 o 
  -9   1  -1      104.74       26.06     11.49 o 
  -7   1  -1     5058.11     5602.83    101.56 o 
  -5   1  -1     1968.32     2069.74     65.68 o 
  -3   1  -1      265.03      202.34      9.30 o 
  -1   1  -1     1110.94     1098.10     17.72 o 
   1   1  -1     1462.16     1569.76     34.90 o 
   3   1  -1     3881.78     4391.63    131.96 o 
   5   1  -1    83584.27    76232.53   1589.85 o 
   7   1  -1     1328.01     1428.83     55.67 o 
   9   1  -1    11675.14    13164.51    280.65 o 
  11   1  -1     2910.41     3261.76     83.82 o 
  13   1  -1     1086.69     1060.80     40.82 o 
  15   1  -1       66.19       63.01     13.79 o 
  17   1  -1      226.98      115.11     27.83 o 
  19   1  -1       19.56       -6.44     12.88 o 
  21   1  -1       40.36       55.89     20.26 o 
  23   1  -1      971.73      963.36     88.66 o 
  25   1  -1      116.77       33.32     22.56 o 
  27   1  -1      182.33      185.45     34.05 o 
  29   1  -1       26.41       13.52     26.80 o 
 -16   2  -1      187.43      228.86     30.93 o 
 -14   2  -1     1344.95     1318.55     47.37 o 
 -12   2  -1     5432.87     5645.62    136.31 o 
 -10   2  -1     4315.74     4887.40    115.18 o 
  -8   2  -1      400.67      392.83     20.62 o 
  -6   2  -1     2360.08     2311.02     58.32 o 
  -4   2  -1     3306.88     3492.45     79.45 o 
  -2   2  -1     3846.54     3911.09     86.74 o 
   0   2  -1     9665.40    10234.84    207.72 o 
   2   2  -1     1617.30     1769.93     40.74 o 
   4   2  -1    46475.68    46571.23    738.54 o 
   6   2  -1      913.86     1011.72     29.16 o 
   8   2  -1      156.84      192.38     29.90 o 
  10   2  -1     4666.51     4949.66    116.61 o 
  12   2  -1    10370.46    11736.78    259.50 o 
  14   2  -1     9670.58    10678.89    239.82 o 
  16   2  -1       38.40       -4.12     10.21 o 
  18   2  -1     2121.07     2376.30     91.75 o 
  20   2  -1      127.98      106.44     41.24 o 
  22   2  -1       90.74       70.10     21.87 o 
  24   2  -1       16.49       -5.44     18.18 o 
  26   2  -1       65.36       45.30     25.48 o 
  28   2  -1      256.88      234.33     36.98 o 
  30   2  -1       28.17       19.32     27.24 o 
 -17   3  -1      715.54      510.24     34.99 o 
 -15   3  -1      633.85      579.53     40.21 o 
 -13   3  -1     1113.85     1227.47     44.45 o 
 -11   3  -1     1662.83     1767.79     57.73 o 
  -9   3  -1      545.39      574.55     46.39 o 
  -7   3  -1     1264.64     1297.24     39.28 o 
  -5   3  -1      390.07      421.29     18.18 o 
  -3   3  -1      951.36      896.88     37.11 o 
  -1   3  -1     2652.58     2628.28     60.38 o 
   1   3  -1    72161.00    68164.38   1377.00 o 
   3   3  -1    34639.75    36020.02    738.42 o 
   5   3  -1    52505.30    51378.71   1051.15 o 
   7   3  -1        8.50       -1.87      3.74 o 
   9   3  -1     1652.81     1787.56     33.94 o 
  11   3  -1     3615.24     4183.18     69.75 o 
  13   3  -1      201.72      205.63     37.11 o 
  15   3  -1      842.79      600.24     32.07 o 
  17   3  -1        8.53       -5.10     10.21 o 
  19   3  -1       10.09        1.03     13.12 o 
  21   3  -1       86.79      102.86     21.72 o 
  23   3  -1     3356.32     3714.26    115.84 o 
  25   3  -1     1123.89     1135.05    109.28 o 
  27   3  -1      155.92      185.79     35.05 o 
  29   3  -1      111.13      109.99     33.44 o 
 -18   4  -1     1670.48     1560.46     69.07 o 
 -16   4  -1      332.71      322.43     52.58 o 
 -14   4  -1      562.43      438.11     29.65 o 
 -12   4  -1     2984.53     2988.47     83.06 o 
 -10   4  -1      239.06      212.41     30.93 o 
  -8   4  -1     1442.34     1660.45    119.58 o 
  -6   4  -1     8748.80    10216.31    222.30 o 
  -4   4  -1       16.03        5.60      4.95 o 
  -2   4  -1       11.87       48.11     20.62 o 
   0   4  -1    10610.82    11868.31    249.25 o 
   2   4  -1     2860.69     2901.22     68.34 o 
   4   4  -1    10364.33    10584.43    225.22 o 
   6   4  -1    28380.45    29553.20    501.54 o 
   8   4  -1     1746.09     1864.81     42.76 o 
  10   4  -1       25.31       58.18      7.00 o 
  12   4  -1     3568.21     4256.87     71.41 o 
  14   4  -1       80.70      110.80     11.10 o 
  16   4  -1      750.63      742.72     30.49 o 
  18   4  -1      437.06      411.28     20.98 o 
  20   4  -1      798.07      929.49     30.75 o 
  22   4  -1     3360.61     3480.46     70.98 o 
  24   4  -1       10.95        6.41     12.00 o 
  26   4  -1       22.28       62.31     32.99 o 
  28   4  -1        5.94       54.64     27.70 o 
 -21   5  -1       32.90       45.36     26.80 o 
 -19   5  -1      494.84      547.13     39.91 o 
 -17   5  -1      306.23      248.25     26.12 o 
 -15   5  -1      158.74      106.24     18.18 o 
 -13   5  -1     3437.45     3345.85     92.36 o 
 -11   5  -1       41.26       11.74      9.39 o 
  -9   5  -1      595.07      478.45     26.24 o 
  -7   5  -1     4940.38     5360.64    146.39 o 
  -5   5  -1     2190.99     2372.91     63.95 o 
  -3   5  -1     2535.03     2435.97     63.11 o 
  -1   5  -1     2098.10     2170.35     56.63 o 
   1   5  -1     4305.04     4420.11    101.13 o 
   3   5  -1    22572.57    24496.32    503.67 o 
   5   5  -1    14348.20    16367.57    341.86 o 
   7   5  -1     9248.21     9773.40    174.17 o 
   9   5  -1       44.01       52.74     14.86 o 
  11   5  -1     2419.32     2879.67     63.00 o 
  13   5  -1      892.45      959.53     31.96 o 
  15   5  -1     3187.23     3365.40    130.64 o 
  17   5  -1      376.22      411.62     42.47 o 
  19   5  -1       52.07       94.03     13.43 o 
  21   5  -1      174.85      154.31     16.35 o 
  23   5  -1       60.59       63.17     14.44 o 
  25   5  -1       64.83       87.03     30.93 o 
  27   5  -1      121.25      176.66     67.01 o 
  29   5  -1       63.18       96.54     32.78 o 
 -22   6  -1      296.66      381.43     57.73 o 
 -20   6  -1      139.23       99.33     21.29 o 
 -18   6  -1       33.45       21.37     15.84 o 
 -16   6  -1       58.85       35.48     13.79 o 
 -14   6  -1      849.90      634.20     55.67 o 
 -12   6  -1     3356.65     3270.01    123.71 o 
 -10   6  -1     4308.58     4479.70    137.11 o 
  -8   6  -1     1128.99     1074.56     40.51 o 
  -6   6  -1     1087.63     1392.74     45.49 o 
  -4   6  -1      134.59      137.08     17.53 o 
  -2   6  -1      351.80      253.25     18.79 o 
   0   6  -1      548.56      668.18     26.71 o 
   2   6  -1       50.94       70.68     10.29 o 
   4   6  -1     4478.68     4697.83    113.40 o 
   6   6  -1       66.21       60.43     10.21 o 
   8   6  -1      187.83      171.10     13.76 o 
  10   6  -1       18.09        5.49      6.94 o 
  12   6  -1       23.43       11.74     17.35 o 
  14   6  -1     1851.22     1673.03     66.79 o 
  16   6  -1      892.45     1069.03     60.51 o 
  18   6  -1     3561.91     3185.47     77.60 o 
  20   6  -1     1466.69     1585.24     51.12 o 
  22   6  -1      446.44      587.41     35.49 o 
  24   6  -1      674.10      497.49     45.91 o 
  26   6  -1       95.52      163.19     33.53 o 
  28   6  -1       31.62       35.94     26.94 o 
 -23   7  -1        5.23       35.05     35.05 o 
 -21   7  -1       14.27       49.48     32.99 o 
 -19   7  -1      115.60       55.67     30.93 o 
 -17   7  -1       96.26       63.76     18.29 o 
 -15   7  -1       64.91       26.80     13.34 o 
 -13   7  -1        5.52        5.80     11.39 o 
 -11   7  -1      204.84      199.94     21.29 o 
  -9   7  -1      188.38      215.64     20.80 o 
  -7   7  -1      740.50      681.27     31.19 o 
  -5   7  -1     1184.92     1076.20     49.48 o 
  -3   7  -1     2010.48     2099.32     60.77 o 
  -1   7  -1      229.87      217.44     20.62 o 
   1   7  -1      717.72      599.22     27.24 o 
   3   7  -1     6796.55     7102.56    214.43 o 
   5   7  -1     1320.05     1410.49     44.91 o 
   7   7  -1      119.34       86.60     13.79 o 
   9   7  -1      127.39      182.33     15.38 o 
  11   7  -1      421.80      350.53     21.68 o 
  13   7  -1      230.67      246.72     19.76 o 
  15   7  -1       43.31       28.59     15.49 o 
  17   7  -1      210.74      148.59     18.08 o 
  19   7  -1       32.55       70.52     15.45 o 
  21   7  -1      542.03      755.66     38.48 o 
  23   7  -1      637.53      787.54     80.41 o 
  25   7  -1      291.55      284.34     38.45 o 
  27   7  -1      707.22      750.51     60.49 o 
 -24   8  -1      754.39      723.69     84.53 o 
 -22   8  -1       15.37       -2.06     30.93 o 
 -20   8  -1       30.21       14.43     30.93 o 
 -18   8  -1      246.55      167.01     43.30 o 
 -16   8  -1     1303.55     1447.38     92.78 o 
 -14   8  -1      384.37      237.11     43.30 o 
 -12   8  -1     3370.95     3441.81     98.34 o 
 -10   8  -1     5908.12     5806.55    144.40 o 
  -8   8  -1      514.96      500.13     36.08 o 
  -6   8  -1        4.75        0.79     10.31 o 
  -4   8  -1       41.80       39.72     34.02 o 
  -2   8  -1       24.77        0.75     12.37 o 
   0   8  -1     1131.52     1138.11     55.67 o 
   2   8  -1      999.20      926.35     79.38 o 
   4   8  -1     1874.95     1713.37     53.71 o 
   6   8  -1      447.16      359.58     24.66 o 
   8   8  -1       81.78       84.94     11.90 o 
  10   8  -1     5491.75     5489.65    110.65 o 
  12   8  -1      100.36      223.74     18.84 o 
  14   8  -1       85.08       53.54     12.66 o 
  16   8  -1     2406.34     2455.46     64.54 o 
  18   8  -1      779.04      885.60     50.80 o 
  20   8  -1     2615.01     2669.04     72.44 o 
  22   8  -1      566.19      735.54     52.42 o 
  24   8  -1       35.32       38.05     24.02 o 
  26   8  -1       28.25       -2.12     24.02 o 
 -23   9  -1      295.39      309.27     61.85 o 
 -21   9  -1      210.30      212.37     53.61 o 
 -19   9  -1      445.94      618.54     74.22 o 
 -17   9  -1      132.35      131.96     41.24 o 
 -15   9  -1     3154.20     2973.11    148.45 o 
 -13   9  -1     7280.60     7507.01    280.40 o 
 -11   9  -1       49.16       70.10     30.93 o 
  -9   9  -1     6277.63     6024.19    152.33 o 
  -7   9  -1     2098.52     2070.86     67.37 o 
  -5   9  -1     1378.94     1499.62     64.95 o 
  -3   9  -1       67.01       76.75     16.49 o 
  -1   9  -1       61.80       70.01     14.36 o 
   1   9  -1     5101.80     5278.77    133.11 o 
   3   9  -1     3130.28     2843.82     80.67 o 
   5   9  -1      156.73      152.50     18.18 o 
   7   9  -1      699.73      677.71     34.05 o 
   9   9  -1        5.91       28.87     10.71 o 
  11   9  -1     1148.84     1291.37     41.18 o 
  13   9  -1      746.51      943.53     36.49 o 
  15   9  -1     2866.02     2483.68     66.64 o 
  17   9  -1     1048.96     1171.42     42.76 o 
  19   9  -1      660.37      677.47     37.94 o 
  21   9  -1       33.76       51.00     21.72 o 
  23   9  -1      141.96      225.77     35.05 o 
  25   9  -1      431.82      405.69     45.36 o 
 -22  10  -1       55.97       45.36     41.24 o 
 -20  10  -1        3.09      -14.43     28.87 o 
 -18  10  -1      106.58      146.39     47.42 o 
 -16  10  -1      307.03      294.84     55.67 o 
 -14  10  -1      391.84      212.37     47.42 o 
 -12  10  -1      803.68      665.96     72.16 o 
 -10  10  -1      775.91      734.00     74.22 o 
  -8  10  -1     1492.35     1727.79    101.03 o 
  -6  10  -1      153.70      230.92     41.24 o 
  -4  10  -1       88.32       92.51     17.83 o 
  -2  10  -1     3898.81     3441.85     98.34 o 
   0  10  -1     1094.07      821.34     40.12 o 
   2  10  -1      526.51      412.43     31.12 o 
   4  10  -1       80.73       77.19     15.84 o 
   6  10  -1      571.70      727.22     36.10 o 
   8  10  -1      288.64      374.33     50.32 o 
  10  10  -1      113.68       52.96     13.34 o 
  12  10  -1     1168.97     1423.63     45.95 o 
  14  10  -1     1110.23     1126.69     61.94 o 
  16  10  -1      712.70      742.37     44.74 o 
  18  10  -1     1583.23     1377.40     70.92 o 
  20  10  -1      846.68      891.11     46.63 o 
  22  10  -1       27.46      -10.13     20.26 o 
 -21  11  -1       62.32      127.83     51.54 o 
 -19  11  -1       63.00      175.25     51.54 o 
 -17  11  -1       37.76       41.24     35.05 o 
 -15  11  -1      951.77     1166.98     94.84 o 
 -13  11  -1     1925.96     2057.67    125.77 o 
 -11  11  -1     2724.06     2750.44    144.33 o 
  -9  11  -1     1083.13      921.62     86.60 o 
  -7  11  -1     1207.12     1321.61     88.66 o 
  -5  11  -1      225.57      208.24     41.24 o 
  -3  11  -1      144.67      301.02     47.42 o 
  -1  11  -1      722.20      868.02     65.98 o 
   1  11  -1       76.47       84.53     30.93 o 
   3  11  -1      247.38      152.57     35.05 o 
   5  11  -1      290.38      296.08     28.18 o 
   7  11  -1      462.05      454.28    115.46 o 
   9  11  -1       45.79       88.15     15.69 o 
  11  11  -1      148.88      214.24     24.74 o 
  13  11  -1      148.77      140.43     19.10 o 
  15  11  -1        4.08       -6.60     13.46 o 
  17  11  -1      134.12      181.37     26.94 o 
  19  11  -1        0.74       -2.06     25.77 o 
  21  11  -1       17.51      -13.40     26.80 o 
 -18  12  -1        9.61        4.12     35.05 o 
 -16  12  -1      416.81      422.67     72.16 o 
 -14  12  -1      524.82      764.93     88.66 o 
 -12  12  -1      469.13      321.64     59.79 o 
 -10  12  -1      583.36      459.78     65.98 o 
  -8  12  -1       60.15       10.31     30.93 o 
  -6  12  -1       67.14       41.24     30.93 o 
  -4  12  -1     1163.73     1177.29     84.53 o 
  -2  12  -1      406.26      344.32     51.54 o 
   0  12  -1      150.03      146.39     39.17 o 
   2  12  -1      465.05      422.67     55.67 o 
   4  12  -1      620.32      870.08     70.10 o 
   6  12  -1     2808.90     2505.09    125.77 o 
   8  12  -1      443.04      387.62     51.54 o 
  10  12  -1       72.61       65.98     30.93 o 
  12  12  -1      813.25      637.10     63.92 o 
  14  12  -1      456.82      387.62     53.61 o 
  16  12  -1      349.82      249.48     45.36 o 
 -15  13  -1       41.15       61.85     43.30 o 
 -13  13  -1      395.56      418.55     70.10 o 
 -11  13  -1        8.71       45.36     41.24 o 
  -9  13  -1       15.81      -13.40     26.80 o 
  -7  13  -1      348.67      362.88     61.85 o 
  -5  13  -1      199.29      123.71     41.24 o 
  -3  13  -1      453.06      560.81     70.10 o 
  -1  13  -1     1024.84      884.51     84.53 o 
   1  13  -1       93.98       82.47     35.05 o 
   3  13  -1        1.56      -10.31     24.74 o 
   5  13  -1     3842.47     3358.67    158.76 o 
   7  13  -1      558.51      503.08     61.85 o 
   9  13  -1      288.63      352.57     53.61 o 
  11  13  -1        6.15        6.19     26.80 o 
  13  13  -1      674.36      655.65     70.10 o 
  15  13  -1       16.47       16.49     28.87 o 
 -12  14  -1       27.87       41.24     41.24 o 
 -10  14  -1       13.44       55.67     41.24 o 
  -8  14  -1      647.83      649.47     84.53 o 
  -6  14  -1      127.85       90.72     43.30 o 
  -2  14  -1     1185.28     1245.33     94.84 o 
   0  14  -1      268.85      288.65     55.67 o 
   2  14  -1       18.15       18.56     32.99 o 
   4  14  -1      347.27      369.06     57.73 o 
   6  14  -1     1357.81     1292.75     96.90 o 
   8  14  -1       25.92        4.12     26.80 o 
  10  14  -1      373.07      422.67     61.85 o 
  12  14  -1      120.40      214.43     47.42 o 
  14  14  -1       62.46       12.37     32.99 o 
  -7  15  -1      723.08      843.28     96.90 o 
  -5  15  -1       57.39        2.06     37.11 o 
  -3  15  -1      536.86      451.53     70.10 o 
  -1  15  -1       69.91       98.97     43.30 o 
   1  15  -1       49.07       72.16     41.24 o 
   3  15  -1       36.57       68.04     41.24 o 
   5  15  -1      229.08      187.62     47.42 o 
   7  15  -1     2016.00     2113.34    127.83 o 
   9  15  -1      109.55       16.49     35.05 o 
  -6   0   0    12388.33    12352.24    356.69 o 
  -4   0   0      659.86      474.21     22.68 o 
  -2   0   0    77260.27    52363.50   1443.26 o 
   2   0   0    77379.91    47543.01   1432.95 o 
   6   0   0    12492.85    11702.77    354.63 o 
   8   0   0    13454.12    13110.98    391.74 o 
  10   0   0     5205.28     4478.23    152.57 o 
  12   0   0     1003.64      542.25     39.17 o 
  14   0   0     8049.60     8810.07    286.59 o 
  16   0   0     2172.14     2317.46    103.09 o 
  18   0   0     3793.99     3443.20    142.26 o 
  20   0   0    12820.29    12999.64    422.67 o 
  22   0   0    10237.72    11820.29    395.87 o 
  24   0   0      405.91      426.79     59.79 o 
  26   0   0      729.30      723.69     80.41 o 
  28   0   0      843.71      956.67     90.72 o 
  30   0   0      243.19      280.40     63.92 o 
 -11   1   0    13872.46    12723.36    391.74 o 
  -9   1   0     9936.60     9284.37    199.73 o 
  -7   1   0    33438.88    34623.53    693.96 o 
  -5   1   0      604.20      620.79     25.77 o 
  -3   1   0    11387.74    12169.83    247.85 o 
  -1   1   0   126899.52    84690.75   6927.64 o 
   1   1   0   126808.15    83455.43   5123.57 o 
   3   1   0    11492.81    11902.67    247.11 o 
   5   1   0      639.98      648.75     21.10 o 
   7   1   0    33417.66    33119.67    691.78 o 
   9   1   0     9863.82     9081.43    200.46 o 
  11   1   0    13867.90    12960.67    278.46 o 
  13   1   0     7999.41     8084.65    185.88 o 
  15   1   0     1482.87     1407.61     51.03 o 
  17   1   0       12.37       32.99     14.58 o 
  19   1   0     5881.14     6360.56    161.83 o 
  21   1   0    13659.22    14302.82    327.30 o 
  23   1   0     5806.75     5591.50    155.26 o 
  25   1   0     3805.69     4388.57    190.72 o 
  27   1   0      176.56      216.41     35.70 o 
  29   1   0     1267.67     1500.94     79.45 o 
 -14   2   0    12027.77    11828.54    377.31 o 
 -12   2   0    18839.71    18512.34    438.13 o 
 -10   2   0     6909.14     5813.23    145.36 o 
  -8   2   0    14113.99    15464.50    325.84 o 
  -6   2   0     2209.72     2092.73     76.29 o 
  -4   2   0     5745.43     5701.22    125.35 o 
  -2   2   0    68118.49    61070.21   3686.49 o 
   0   2   0    43793.14    41987.62    847.04 o 
   2   2   0    68220.47    60925.85   1231.89 o 
   4   2   0     5700.09     5810.15    134.61 o 
   6   2   0     2256.26     2192.15     37.29 o 
   8   2   0    14258.14    15545.20    325.84 o 
  10   2   0     6724.15     5726.50    134.85 o 
  12   2   0    18512.93    17971.50    387.80 o 
  14   2   0    12154.43    12413.43    271.16 o 
  16   2   0      754.78      939.64     71.13 o 
  18   2   0     1557.70     1390.46     56.12 o 
  20   2   0     4225.44     4643.66    157.73 o 
  22   2   0     7046.75     6837.84    178.59 o 
  24   2   0      767.01     1031.98     56.80 o 
  26   2   0       46.97       87.57     27.59 o 
  28   2   0      997.15     1234.91     69.24 o 
  30   2   0      376.67      331.46     47.37 o 
 -15   3   0    10960.55    10586.97    236.88 o 
 -13   3   0    27590.93    28824.87    599.93 o 
 -11   3   0    28228.06    29006.63    599.20 o 
  -9   3   0    24560.52    25986.50    532.87 o 
  -7   3   0      981.55      970.65     31.12 o 
  -5   3   0     9501.35    10243.31    217.92 o 
  -3   3   0    19788.16    21603.48    359.09 o 
  -1   3   0    29776.69    28341.17    589.71 o 
   1   3   0    29725.03    29509.31    588.99 o 
   3   3   0    19965.43    21146.25    438.10 o 
   5   3   0     9480.06    10239.71    176.95 o 
   7   3   0     1061.01      952.38     20.32 o 
   9   3   0    24430.73    25429.37    359.50 o 
  11   3   0    28195.16    28609.07    404.30 o 
  13   3   0    27829.53    28456.74    599.20 o 
  15   3   0    10984.75    10412.01    238.37 o 
  17   3   0      268.53      290.79     52.58 o 
  19   3   0     6206.83     5914.21    154.52 o 
  21   3   0    15063.01    16722.16    376.87 o 
  23   3   0     3231.52     3049.44    102.05 o 
  25   3   0     1655.27     1534.52     71.39 o 
  27   3   0      867.71      975.83     66.87 o 
  29   3   0     2514.63     2287.51     96.94 o 
 -18   4   0      940.99      806.16     61.85 o 
 -16   4   0     2229.57     2195.15     68.34 o 
 -14   4   0    21976.79    23385.12    484.00 o 
 -12   4   0    39207.49    40857.51    828.09 o 
 -10   4   0    23026.28    22730.80    491.74 o 
  -8   4   0    24461.10    26605.29    554.72 o 
  -6   4   0       53.74       64.81      9.39 o 
  -4   4   0      528.65      288.28     19.04 o 
  -2   4   0     3085.87     3117.20     74.99 o 
   0   4   0    11497.68    10942.09    231.05 o 
   2   4   0     3020.76     3163.67     73.61 o 
   4   4   0      417.86      322.70     39.17 o 
   6   4   0       41.51       55.16     12.27 o 
   8   4   0    24112.82    26769.81    450.35 o 
  10   4   0    22922.53    22638.99    386.45 o 
  12   4   0    39515.31    39411.42    557.97 o 
  14   4   0    22055.03    22538.46    576.77 o 
  16   4   0     2217.25     2084.45     44.69 o 
  18   4   0     1004.62      764.53     29.16 o 
  20   4   0    22031.10    24300.83    353.55 o 
  22   4   0      286.48      403.30     23.21 o 
  24   4   0     4248.61     4326.90    131.93 o 
  26   4   0     1920.33     2037.76     86.74 o 
  28   4   0       36.80       89.81     31.32 o 
 -21   5   0     6640.65     5966.85    235.05 o 
 -19   5   0    10474.15    11527.52    389.68 o 
 -17   5   0      147.20      263.01     25.23 o 
 -15   5   0     4649.14     4092.27    132.99 o 
 -13   5   0    19760.96    20405.82    438.77 o 
 -11   5   0    12493.56    11575.68    254.25 o 
  -9   5   0    28713.14    28884.89    601.36 o 
  -7   5   0     1688.65     1362.22     42.55 o 
  -5   5   0     1096.45      861.04     33.72 o 
  -3   5   0     7870.92     7481.69    163.97 o 
  -1   5   0     5218.96     4289.90     99.80 o 
   1   5   0     5176.21     4214.96     99.11 o 
   3   5   0     7725.05     7284.77    161.81 o 
   5   5   0     1148.11      864.24     29.86 o 
   7   5   0     1715.77     1399.94     35.97 o 
   9   5   0    29056.64    28865.47    488.05 o 
  11   5   0    12416.48    11443.99    205.89 o 
  13   5   0    19814.88    20615.58    356.68 o 
  15   5   0     4719.48     4232.62     89.90 o 
  17   5   0      160.37      209.01     15.47 o 
  19   5   0    10433.95    11762.65    181.43 o 
  21   5   0     6542.51     6269.72    107.67 o 
  23   5   0     6865.32     6246.17    170.58 o 
  25   5   0     3921.94     4187.58    131.21 o 
  27   5   0      362.54      213.06     36.36 o 
 -22   6   0     3783.95     3816.39    175.25 o 
 -20   6   0    12475.73    10962.58    420.61 o 
 -18   6   0     8850.82     7611.35    189.75 o 
 -16   6   0      132.22       86.23     16.78 o 
 -14   6   0     6352.59     6318.17    153.39 o 
 -12   6   0    16692.22    16018.71    434.01 o 
 -10   6   0    21791.80    21689.83    455.46 o 
  -8   6   0     7998.92     7503.19    172.39 o 
  -6   6   0       54.23       28.03      8.39 o 
  -4   6   0     4443.08     4349.05    116.49 o 
  -2   6   0    31657.93    33006.39    680.09 o 
   0   6   0    51924.02    56887.98   1158.29 o 
   2   6   0    31607.77    32896.91    677.19 o 
   4   6   0     4423.55     4237.98    102.78 o 
   6   6   0       51.32       31.70      8.93 o 
   8   6   0     7886.17     7573.34    139.26 o 
  10   6   0    21538.02    21314.32    369.40 o 
  12   6   0    16749.77    16105.19    283.28 o 
  14   6   0     6408.12     6200.46    155.85 o 
  16   6   0      118.97       69.72     12.99 o 
  18   6   0     8850.16     7947.92    155.01 o 
  20   6   0    12479.58    13341.01    240.29 o 
  22   6   0     3854.03     4034.23    122.46 o 
  24   6   0     2167.42     2310.60     89.65 o 
  26   6   0     1790.89     1656.13     77.27 o 
  28   6   0       61.03       75.66     31.32 o 
 -23   7   0     1918.60     1954.58    121.65 o 
 -21   7   0     3605.10     3453.51    169.07 o 
 -19   7   0    13320.50    12560.48    430.92 o 
 -17   7   0     4289.81     4616.37    191.75 o 
 -15   7   0      790.33      866.30     40.62 o 
 -13   7   0    11918.42    12038.96    329.89 o 
 -11   7   0    17027.84    16087.48    450.50 o 
  -9   7   0    17975.33    18324.87    391.98 o 
  -7   7   0     4358.93     4332.84    107.15 o 
  -5   7   0     3062.14     3007.82     65.44 o 
  -3   7   0     6364.03     6073.66    143.47 o 
  -1   7   0     7971.43     6931.89    189.69 o 
   1   7   0     7892.79     6698.90    174.22 o 
   3   7   0     6338.37     6086.93    148.45 o 
   5   7   0     3063.04     3124.73     80.15 o 
   7   7   0     4330.52     4225.24     86.50 o 
   9   7   0    18131.79    18215.46    317.83 o 
  11   7   0    17214.67    15914.38    281.71 o 
  13   7   0    11812.76    12041.65    219.37 o 
  15   7   0      785.37      879.87     33.20 o 
  17   7   0     4271.68     4715.72    102.57 o 
  19   7   0    13319.05    12935.95    240.34 o 
  21   7   0     3600.61     3948.59    118.09 o 
  23   7   0     1930.85     2166.41    160.82 o 
  25   7   0     3601.03     3379.27    115.90 o 
  27   7   0     1089.01     1287.72     72.16 o 
 -24   8   0     2467.98     2694.77    150.51 o 
 -22   8   0     1629.67     1556.66    109.28 o 
 -20   8   0     2524.28     2212.31    127.83 o 
 -18   8   0     2301.88     2037.06    119.58 o 
 -16   8   0       38.00       49.48     28.87 o 
 -14   8   0       35.49       20.62     24.74 o 
 -12   8   0    11503.51    11162.58    367.00 o 
 -10   8   0     6833.18     6505.01    156.46 o 
  -8   8   0     4042.35     4126.73    105.35 o 
  -6   8   0       86.84       60.41     10.18 o 
  -4   8   0     4048.83     4398.41    110.54 o 
  -2   8   0     9451.72     9323.70    214.95 o 
   0   8   0    18789.55    18317.10    392.15 o 
   2   8   0     9190.37     9690.33    214.25 o 
   4   8   0     4124.85     3983.47    105.63 o 
   6   8   0       49.52       77.26     24.74 o 
   8   8   0     4038.79     4020.72     85.69 o 
  10   8   0     6710.94     6429.16    188.93 o 
  12   8   0    11439.98    10784.93    233.67 o 
  14   8   0       40.88       59.27     17.86 o 
  16   8   0       30.04       21.01     12.05 o 
  18   8   0     2367.60     2291.23     75.19 o 
  20   8   0     2441.36     2362.47     85.28 o 
  22   8   0     1618.41     1642.83    257.72 o 
  24   8   0     2503.79     2684.92     99.86 o 
  26   8   0      127.91      195.39     36.36 o 
 -23   9   0     2507.83     2385.50    140.20 o 
 -21   9   0     1583.83     1478.31    109.28 o 
 -19   9   0     3876.59     3766.91    181.44 o 
 -17   9   0        0.31       24.74     26.80 o 
 -15   9   0      224.01      286.59     51.54 o 
 -13   9   0     1042.27     1008.22     78.35 o 
 -11   9   0    21663.72    22102.48    690.70 o 
  -9   9   0    15512.03    15479.98    496.89 o 
  -7   9   0     3160.72     2679.33    123.71 o 
  -5   9   0       10.48        9.74     10.34 o 
  -3   9   0     3454.54     3302.38     93.82 o 
  -1   9   0     9876.37     9470.29    221.47 o 
   1   9   0     9808.53     9805.52    250.51 o 
   3   9   0     3603.29     3392.64    119.58 o 
   5   9   0        2.20       28.22     13.40 o 
   7   9   0     3290.71     2762.05     90.08 o 
   9   9   0    15776.69    15389.37    280.87 o 
  11   9   0    21684.51    22115.15    514.23 o 
  13   9   0     1031.03     1140.74     47.27 o 
  15   9   0      242.83      235.55     21.99 o 
  17   9   0        6.02       40.04     14.65 o 
  19   9   0     3784.80     4093.16    129.89 o 
  21   9   0     1634.71     1409.30     67.06 o 
  23   9   0     2512.20     2194.32     88.90 o 
 -22  10   0     2168.31     2808.17    158.76 o 
 -20  10   0     4100.19     3661.75    183.50 o 
 -18  10   0      203.28      191.75     51.54 o 
 -16  10   0      380.92      426.79     63.92 o 
 -14  10   0     6224.08     6513.22    259.79 o 
 -12  10   0     9128.60     8795.63    323.70 o 
 -10  10   0    13519.72    13005.83    432.98 o 
  -8  10   0     6504.30     6826.62    253.60 o 
  -6  10   0      301.64      242.54     26.71 o 
  -4  10   0       17.42       40.62     14.36 o 
  -2  10   0     8103.21     8114.96    234.01 o 
   0  10   0    21844.32    21581.59    465.72 o 
   2  10   0     7985.52     8248.42    195.29 o 
   4  10   0       45.59       35.23     28.87 o 
   6  10   0      278.87      277.20     25.76 o 
   8  10   0     6346.32     6791.20    135.29 o 
  10  10   0    13666.47    12948.38    586.50 o 
  12  10   0     8918.28     9067.61    174.59 o 
  14  10   0     6202.61     6728.50    137.66 o 
  16  10   0      379.21      449.73     30.44 o 
  18  10   0      224.41      221.37     37.11 o 
  20  10   0     4158.51     3810.20    169.07 o 
  22  10   0     2166.17     2694.77    140.20 o 
 -21  11   0     3412.73     3171.05    175.25 o 
 -19  11   0      761.51      857.71     92.78 o 
 -17  11   0      138.12       76.29     37.11 o 
 -15  11   0     1458.88     1443.26    105.15 o 
 -13  11   0     7017.88     7005.99    276.28 o 
 -11  11   0     6182.49     5737.99    237.11 o 
  -9  11   0      539.13      525.76     65.98 o 
  -7  11   0     2571.02     2634.98    131.96 o 
  -5  11   0      225.44      241.12     27.24 o 
  -3  11   0     3034.66     3309.99    183.50 o 
  -1  11   0    14813.91    15038.46    337.32 o 
   1  11   0    14786.62    14986.69    374.22 o 
   3  11   0     3105.02     3358.08     99.01 o 
   5  11   0      228.24      193.16     24.27 o 
   7  11   0     2698.20     2523.36     68.59 o 
   9  11   0      585.91      626.17     41.53 o 
  11  11   0     6103.81     5898.66    151.60 o 
  13  11   0     7064.32     7096.70    177.13 o 
  15  11   0     1454.48     1381.34     72.16 o 
  17  11   0      128.95       35.05     28.87 o 
  19  11   0      717.08      853.58     80.41 o 
  21  11   0     3388.37     3168.98    154.63 o 
 -18  12   0      422.75      445.35     74.22 o 
 -16  12   0      574.29      719.57     88.66 o 
 -14  12   0     1080.45     1094.82    107.21 o 
 -12  12   0     4417.41     4055.56    191.75 o 
 -10  12   0     2611.58     2948.37    148.45 o 
  -8  12   0     2255.34     1933.97    117.52 o 
  -6  12   0       50.20       22.68     28.87 o 
  -4  12   0     1626.91     1779.33    107.21 o 
  -2  12   0     4928.55     4991.61    202.06 o 
   0  12   0     4222.91     4232.87    179.38 o 
   2  12   0     4918.04     4799.87    195.87 o 
   4  12   0     1637.34     1698.92     98.97 o 
   6  12   0       37.51       20.62     22.68 o 
   8  12   0     2206.71     1993.76    105.15 o 
  10  12   0     2420.75     2626.41    161.85 o 
  12  12   0     4329.24     4108.54    195.87 o 
  14  12   0     1114.55     1410.27     61.23 o 
  16  12   0      557.09      705.43     71.13 o 
  18  12   0      426.89      360.81     53.61 o 
 -17  13   0       69.07      158.76     53.61 o 
 -15  13   0       63.92       37.11     39.17 o 
 -13  13   0      575.24      577.30     78.35 o 
 -11  13   0     1296.08     1150.48    107.21 o 
  -9  13   0     4542.32     4717.40    214.43 o 
  -7  13   0      306.53      387.62     61.85 o 
  -5  13   0      353.19      410.30     59.79 o 
  -3  13   0     1823.50     2144.27    123.71 o 
  -1  13   0    12175.40    12381.10    422.67 o 
   1  13   0    12250.39    12098.63    416.48 o 
   3  13   0     1883.83     1948.40    113.40 o 
   5  13   0      353.04      369.06     53.61 o 
   7  13   0      375.17      364.94     51.54 o 
   9  13   0     4697.13     4793.68    197.93 o 
  11  13   0     1171.72     1286.56     86.60 o 
  13  13   0      452.16      556.69     63.92 o 
 -14  14   0      292.20      315.46     68.04 o 
 -12  14   0      556.96      672.15     88.66 o 
 -10  14   0     1375.82     1288.62    119.58 o 
  -8  14   0      321.45      371.12     63.92 o 
  -6  14   0      278.59      117.52     45.36 o 
  -4  14   0     2457.91     2451.48    140.20 o 
  -2  14   0     1677.38     1830.88    117.52 o 
   0  14   0     9939.33     8649.25    323.70 o 
   2  14   0     1739.37     1806.14    113.40 o 
   4  14   0     2458.38     2290.66    127.83 o 
   6  14   0      280.14      115.46     39.17 o 
   8  14   0      257.19      214.43     45.36 o 
  10  14   0     1254.99     1296.87     92.78 o 
  12  14   0      658.95      766.99     76.29 o 
  -9  15   0     1576.31     1810.26    131.96 o 
  -7  15   0     2349.50     2323.65    144.33 o 
  -5  15   0     1237.13      826.78     94.84 o 
  -3  15   0     1308.96     1476.25    115.46 o 
  -1  15   0     2238.87     2696.83    150.51 o 
   1  15   0     2240.60     2527.77    144.33 o 
   3  15   0     1330.47     1482.43    107.21 o 
   5  15   0     1214.90      898.94     90.72 o 
   7  15   0     2407.53     2113.34    127.83 o 
   9  15   0     1631.89     1851.49    115.46 o 
  -7   1   1     1331.22     1389.65     55.67 o 
  -5   1   1    83591.25    84346.12   2253.55 o 
  -3   1   1     3879.76     4358.64    134.02 o 
  -1   1   1     1463.58     1542.77     74.22 o 
   1   1   1     1108.64     1050.11     19.75 o 
   3   1   1      260.75      171.35      7.29 o 
   5   1   1     1973.10     1910.40     49.57 o 
   7   1   1     5057.19     5503.03    123.92 o 
   9   1   1      103.66       24.74      8.75 o 
  11   1   1     4241.71     4813.67    115.90 o 
  13   1   1     1696.71     1812.42     57.57 o 
  15   1   1     3994.37     4024.14    106.43 o 
  17   1   1       21.99       55.67     16.04 o 
  19   1   1      501.50      481.52     35.70 o 
  21   1   1     4610.28     4508.35    128.30 o 
  23   1   1        1.84       -1.15     28.87 o 
  25   1   1       22.07       54.33     24.66 o 
  27   1   1      520.89      706.78     64.95 o 
  29   1   1      260.91      291.31     71.13 o 
 -12   2   1    10367.90    12014.10    367.00 o 
 -10   2   1     4683.20     4843.17    164.94 o 
  -8   2   1      166.59      139.14     12.33 o 
  -6   2   1      908.21      968.97     28.72 o 
  -4   2   1    46469.44    47740.87    781.28 o 
  -2   2   1     1615.59     1787.66     86.60 o 
   0   2   1     9659.22    10052.50    170.20 o 
   2   2   1     3860.93     3906.06     69.43 o 
   4   2   1     3311.58     3400.07     63.02 o 
   6   2   1     2345.58     2307.88     37.71 o 
   8   2   1      402.11      382.15     18.95 o 
  10   2   1     4313.01     4818.99    115.90 o 
  12   2   1     5428.64     5903.11    242.26 o 
  14   2   1     1341.33     1360.10     68.04 o 
  16   2   1      188.37      262.98     24.78 o 
  18   2   1      171.29      111.94     29.90 o 
  20   2   1     2016.18     2191.00     77.99 o 
  22   2   1     2544.12     2639.79    155.67 o 
  24   2   1     1976.21     2101.83    106.18 o 
  26   2   1      603.90      799.19     60.82 o 
  28   2   1      231.07      276.53     42.28 o 
 -15   3   1      849.28      622.66     47.42 o 
 -13   3   1      202.16      228.86     30.93 o 
 -11   3   1     3622.29     4296.28    102.59 o 
  -9   3   1     1650.42     1799.52     49.90 o 
  -7   3   1        3.42       -3.53     11.34 o 
  -5   3   1    52510.53    52364.65    861.83 o 
  -3   3   1    34625.87    36693.48    604.71 o 
  -1   3   1    72182.13    68127.89   1867.99 o 
   1   3   1     2638.14     2644.40     61.23 o 
   3   3   1      943.46      869.05     21.36 o 
   5   3   1      394.68      389.57     13.34 o 
   7   3   1     1268.12     1262.19     30.44 o 
   9   3   1      543.20      558.91     14.97 o 
  11   3   1     1664.41     1788.38     39.34 o 
  13   3   1     1128.61     1225.75     28.62 o 
  15   3   1      646.69      685.59     34.24 o 
  17   3   1      701.75      477.80     35.70 o 
  19   3   1     1055.04     1221.88     53.88 o 
  21   3   1     1630.03     1572.59    112.37 o 
  23   3   1      103.47      100.00     24.78 o 
  25   3   1      115.00      150.16     32.99 o 
  27   3   1        1.76       13.52     34.02 o 
  29   3   1       15.52       43.61     29.05 o 
 -18   4   1      417.87      463.90     51.54 o 
 -16   4   1      754.73      736.06     55.67 o 
 -14   4   1       81.72      104.51     15.26 o 
 -12   4   1     3572.00     4179.52    105.33 o 
 -10   4   1       17.35       60.04     18.56 o 
  -8   4   1     1751.27     1814.38     65.98 o 
  -6   4   1    28371.15    30372.48    503.12 o 
  -4   4   1    10360.77    10771.07    251.30 o 
  -2   4   1     2854.12     2907.69     70.70 o 
   0   4   1    10613.32    12016.13    251.49 o 
   2   4   1       19.14       28.87      6.44 o 
   4   4   1       28.23       16.05     15.45 o 
   6   4   1     8753.67    10295.79    179.33 o 
   8   4   1     1437.89     1660.91     67.76 o 
  10   4   1      239.18      211.25     13.95 o 
  12   4   1     2962.99     3067.50     53.80 o 
  14   4   1      549.85      423.45     17.21 o 
  16   4   1      344.27      298.73     16.15 o 
  18   4   1     1677.06     1559.67     38.12 o 
  20   4   1      986.90     1124.38     33.45 o 
  22   4   1       15.22        5.36     20.62 o 
  24   4   1      105.17       42.40     23.19 o 
  26   4   1       37.19       54.31     83.50 o 
  28   4   1       16.16       10.84     25.48 o 
 -19   5   1       63.29      134.02     32.99 o 
 -17   5   1      391.54      319.58     45.36 o 
 -15   5   1     3193.84     3237.91     90.41 o 
 -13   5   1      895.72      943.86     37.63 o 
 -11   5   1     2414.78     2759.66     75.14 o 
  -9   5   1       61.53       57.26      9.01 o 
  -7   5   1     9225.92     9874.95    292.78 o 
  -5   5   1    14338.14    16325.35    280.44 o 
  -3   5   1    22563.16    24391.71    507.35 o 
  -1   5   1     4299.33     4386.16    104.23 o 
   1   5   1     2107.89     2187.65     72.16 o 
   3   5   1     2520.23     2439.19     62.69 o 
   5   5   1     2166.01     2402.39     50.38 o 
   7   5   1     4953.30     5228.77     99.56 o 
   9   5   1      598.40      440.94     18.80 o 
  11   5   1       51.90       13.58      7.25 o 
  13   5   1     3457.22     3373.51    117.22 o 
  15   5   1      153.12      117.73     18.03 o 
  17   5   1      302.81      257.75     22.36 o 
  19   5   1      492.04      510.97     30.22 o 
  21   5   1       34.33       19.59     20.41 o 
  23   5   1        4.72       -0.15     19.64 o 
  25   5   1        9.21       -6.19     30.93 o 
  27   5   1       21.69       13.43     25.48 o 
 -22   6   1      457.64      494.83     65.98 o 
 -20   6   1     1479.55     1521.61     96.90 o 
 -18   6   1     3527.18     3204.04    144.33 o 
 -16   6   1      877.51     1004.10     53.61 o 
 -14   6   1     1861.83     1653.42     54.99 o 
 -12   6   1       17.35       19.73      9.01 o 
 -10   6   1       28.36        9.07      9.28 o 
  -8   6   1      152.49      183.50     28.87 o 
  -6   6   1       48.34       65.12      7.91 o 
  -4   6   1     4472.99     4729.48    114.38 o 
  -2   6   1       49.82       47.23     10.86 o 
   0   6   1      552.60      664.85     27.59 o 
   2   6   1      346.17      253.15     25.77 o 
   4   6   1      163.32      113.78     16.49 o 
   6   6   1     1079.71     1434.72     59.22 o 
   8   6   1     1135.14     1118.51     31.73 o 
  10   6   1     4290.53     4449.27     89.61 o 
  12   6   1     3338.49     3390.85     73.67 o 
  14   6   1      845.61      661.70     27.31 o 
  16   6   1       61.62       33.88     10.97 o 
  18   6   1       21.72       16.21     12.13 o 
  20   6   1      140.93       84.29     50.51 o 
  22   6   1      299.66      361.99     37.91 o 
  24   6   1      569.73      477.97     72.16 o 
  26   6   1       43.39       51.27     28.87 o 
 -23   7   1      641.46      750.49     82.47 o 
 -21   7   1      550.49      771.11     82.47 o 
 -19   7   1       27.75       39.17     26.80 o 
 -17   7   1      219.84      109.28     32.99 o 
 -15   7   1       49.62       14.43     22.68 o 
 -13   7   1      233.66      242.71     21.22 o 
 -11   7   1      424.88      330.91     21.48 o 
  -9   7   1      109.98      181.40     31.96 o 
  -7   7   1      119.58       77.87     12.26 o 
  -5   7   1     1328.94     1383.10     40.73 o 
  -3   7   1     6813.76     7049.40    165.43 o 
  -1   7   1      718.97      651.53     41.24 o 
   1   7   1      200.26      187.59     18.79 o 
   3   7   1     1985.10     2079.46     60.49 o 
   5   7   1     1187.68     1085.35     31.28 o 
   7   7   1      764.27      680.56     29.20 o 
   9   7   1      187.42      244.07     20.60 o 
  11   7   1      224.91      176.45     15.67 o 
  13   7   1       16.20        2.84      8.38 o 
  15   7   1       84.13       19.67     10.26 o 
  17   7   1       76.18      120.36     16.67 o 
  19   7   1      104.08       97.03     23.33 o 
  21   7   1       13.08       -9.09     18.18 o 
  23   7   1        6.04        6.19     20.41 o 
  25   7   1       45.15       81.47     28.40 o 
 -24   8   1       35.88       41.24     37.11 o 
 -22   8   1      573.96      727.81     84.53 o 
 -20   8   1     2594.01     2665.91    140.20 o 
 -18   8   1      753.72      837.09     82.47 o 
 -16   8   1     2387.02     2189.63    121.65 o 
 -14   8   1       79.74       53.61     28.87 o 
 -12   8   1       93.60      173.19     35.05 o 
  -8   8   1      110.29       99.16     15.46 o 
  -6   8   1      471.46      405.70     24.90 o 
  -4   8   1     1874.21     1648.89     56.80 o 
  -2   8   1     1005.54      948.38    138.14 o 
   0   8   1     1139.18     1102.20     52.58 o 
   2   8   1        7.78       11.42     12.37 o 
   4   8   1       73.24        4.87      7.92 o 
   6   8   1        4.43       17.47      7.87 o 
   8   8   1      525.96      526.35     23.39 o 
  10   8   1     5894.42     5789.14    115.84 o 
  12   8   1     3343.63     3496.59    127.86 o 
  14   8   1      355.93      353.48     34.72 o 
  16   8   1     1322.89     1455.57     46.55 o 
  18   8   1      258.99      134.34     29.90 o 
  20   8   1       29.11       35.41     21.10 o 
  22   8   1       19.58       -9.39     18.79 o 
  24   8   1      745.41      634.72     51.74 o 
 -25   9   1      430.90      459.78     74.22 o 
 -23   9   1      131.49      177.31     51.54 o 
 -21   9   1       39.78       76.29     37.11 o 
 -19   9   1      666.82      703.07     80.41 o 
 -17   9   1     1056.92     1051.52     86.60 o 
 -15   9   1     2855.36     2641.16    131.96 o 
 -13   9   1      740.56      981.42     76.29 o 
 -11   9   1     1159.29     1261.82     84.53 o 
  -9   9   1       21.13       51.54     24.74 o 
  -7   9   1      675.17      698.46     37.57 o 
  -5   9   1      170.67      162.54     14.45 o 
  -3   9   1     3144.23     2827.11     84.41 o 
  -1   9   1     5119.31     5518.93    184.53 o 
   1   9   1       45.49       32.75     12.33 o 
   3   9   1       65.00       77.57     14.36 o 
   5   9   1     1381.50     1484.47     41.91 o 
   7   9   1     2086.27     2168.00    161.10 o 
   9   9   1     6264.65     6088.85    121.41 o 
  11   9   1       61.51      100.57     14.65 o 
  13   9   1     7316.26     7630.17    149.96 o 
  15   9   1     3175.45     3208.64     77.24 o 
  17   9   1      111.02      143.15     24.66 o 
  19   9   1      434.65      540.16     44.31 o 
  21   9   1      207.01      297.18     36.36 o 
  23   9   1      287.25      309.27     55.67 o 
 -22  10   1       44.11       10.31     32.99 o 
 -20  10   1      841.68      665.96     84.53 o 
 -18  10   1     1542.79     1338.11    103.09 o 
 -16  10   1      708.45      731.94     80.41 o 
 -14  10   1     1116.34     1109.25     86.60 o 
 -12  10   1     1166.50     1294.81     92.78 o 
 -10  10   1      102.53       96.90     35.05 o 
  -8  10   1      312.01      354.63     51.54 o 
  -6  10   1      599.26      691.06     46.39 o 
  -4  10   1       88.24       83.65     18.79 o 
  -2  10   1      532.74      392.01     31.97 o 
   0  10   1     1079.82      903.75     75.26 o 
   2  10   1     3876.91     3541.05     99.86 o 
   4  10   1       76.81      133.89     28.87 o 
   6  10   1      154.40      299.19     21.24 o 
   8  10   1     1486.57     1758.59     58.29 o 
  10  10   1      769.75      926.24     41.68 o 
  12  10   1      770.25      617.16     32.88 o 
  14  10   1      391.51      289.19     29.05 o 
  16  10   1      342.81      301.02     47.42 o 
  18  10   1      103.33      136.08     37.11 o 
  20  10   1        4.44       35.05     32.99 o 
  22  10   1       48.86       -6.19     32.99 o 
 -21  11   1        9.47        8.25     37.11 o 
 -19  11   1        2.91       26.80     35.05 o 
 -17  11   1      175.87      140.20     45.36 o 
 -15  11   1        8.47       -2.06     30.93 o 
 -13  11   1      149.04      160.82     45.36 o 
 -11  11   1      130.34      169.07     43.30 o 
  -9  11   1       38.75      136.08     37.11 o 
  -7  11   1      478.47      412.11     36.98 o 
  -5  11   1      318.74      282.92     70.10 o 
  -3  11   1      240.33      169.23     24.66 o 
  -1  11   1       83.83       70.37     21.65 o 
   1  11   1      711.26      718.30     41.98 o 
   3  11   1      156.26      194.91     24.02 o 
   5  11   1      240.89      250.29    107.21 o 
   7  11   1     1211.01     1223.98     90.72 o 
   9  11   1     1090.64     1099.02     65.98 o 
  11  11   1     2744.22     2839.76     89.65 o 
  13  11   1     1922.31     2146.30     75.07 o 
  15  11   1      936.45     1162.85     78.35 o 
  17  11   1       44.27       59.79     30.93 o 
  19  11   1       57.85      134.02     41.24 o 
  21  11   1       62.39      113.40     43.30 o 
 -20  12   1      175.24      220.61     59.79 o 
 -18  12   1      123.42       24.74     35.05 o 
 -16  12   1      346.49      301.02     57.73 o 
 -14  12   1      451.73      426.79     63.92 o 
 -12  12   1      802.62      428.85     65.98 o 
 -10  12   1       70.68       88.66     39.17 o 
  -8  12   1      449.44      373.19     57.73 o 
  -6  12   1     2787.37     2760.75    140.20 o 
  -4  12   1      629.54      715.44     76.29 o 
  -2  12   1      458.65      492.77     61.85 o 
   0  12   1      150.82      145.87     38.14 o 
   2  12   1      433.01      483.23     95.87 o 
   4  12   1     1164.53     1113.38     53.71 o 
   6  12   1       36.78       11.68     15.26 o 
   8  12   1       60.11       43.30     18.95 o 
  10  12   1      582.78      545.62     79.38 o 
  12  12   1      469.35      378.44     35.70 o 
  14  12   1      525.60      624.72     65.98 o 
  16  12   1      419.95      397.93     55.67 o 
  18  12   1        1.90      -13.40     26.80 o 
 -17  13   1        2.97       18.56     37.11 o 
 -15  13   1       26.95       76.29     41.24 o 
 -13  13   1      682.48      496.89     74.22 o 
 -11  13   1        1.40      -14.43     28.87 o 
  -9  13   1      307.12      342.26     59.79 o 
  -7  13   1      546.89      397.93     57.73 o 
  -5  13   1     3839.22     3657.63    171.13 o 
  -3  13   1        0.44      -13.40     26.80 o 
  -1  13   1       96.24       39.17     32.99 o 
   1  13   1     1017.59      999.97     88.66 o 
   3  13   1      459.82      620.60     68.04 o 
   5  13   1      224.99      216.49     41.24 o 
   7  13   1      374.22      371.12     55.67 o 
   9  13   1       13.95       10.31     22.68 o 
  11  13   1       14.42       45.36     28.87 o 
 -14  14   1       63.21       26.80     39.17 o 
 -12  14   1      119.73      181.44     53.61 o 
 -10  14   1      367.79      552.56     76.29 o 
  -8  14   1       19.91       12.37     37.11 o 
  -6  14   1     1371.43     1364.91    105.15 o 
  -4  14   1      354.09      542.25     72.16 o 
  -2  14   1       18.91        6.19     32.99 o 
   0  14   1      267.37      317.52     55.67 o 
   2  14   1     1159.02     1138.11     88.66 o 
   4  14   1      306.98      276.28     49.48 o 
   6  14   1      118.82      148.45     41.24 o 
   8  14   1      649.89      668.02     72.16 o 
  10  14   1       13.69       35.05     28.87 o 
  -9  15   1      140.97       49.48     45.36 o 
  -7  15   1     2009.40     2030.87    136.08 o 
  -5  15   1      204.10      171.13     51.54 o 
  -3  15   1       47.76       45.36     41.24 o 
  -1  15   1       43.51       78.35     41.24 o 
   1  15   1       64.35      115.46     43.30 o 
   3  15   1      551.81      389.68     61.85 o 
   5  15   1       36.93      -13.40     26.80 o 
   7  15   1      714.77      999.97     92.78 o 
  -2   0   2    19342.16    20461.29    587.61 o 
   0   0   2    35600.02    35289.74   1030.90 o 
   2   0   2   185198.80   127108.30  11293.50 o 
   4   0   2     1040.45     1148.42     43.30 o 
   6   0   2    28140.82    27780.68    837.09 o 
   8   0   2    27396.66    26978.63    783.48 o 
  10   0   2    10351.16     9655.40    305.15 o 
  12   0   2     4971.46     6003.96    197.93 o 
  14   0   2    14794.78    14632.58    445.35 o 
  16   0   2    15240.21    15191.33    476.28 o 
  18   0   2    45636.85    51681.05   1515.42 o 
  20   0   2     1400.37     1068.01     74.22 o 
  22   0   2     8333.27     8894.60    313.39 o 
  24   0   2     1139.68     1092.75     84.53 o 
  26   0   2      828.77      449.47     68.04 o 
  28   0   2     4217.69     4084.42    191.75 o 
  -5   1   2   113133.97   101945.64   2760.75 o 
  -3   1   2    53695.31    48012.77   1982.42 o 
  -1   1   2    12679.76    13170.59    324.18 o 
   1   1   2      129.02       34.38      6.19 o 
   3   1   2     1416.93     1546.18     31.14 o 
   5   1   2    17363.74    17162.11    360.83 o 
   7   1   2    47436.70    46387.41    970.24 o 
   9   1   2    26471.07    26318.12    553.28 o 
  11   1   2     2656.64     2572.40     71.44 o 
  13   1   2     3635.72     3792.49     99.86 o 
  15   1   2    11763.80    12553.89    265.34 o 
  17   1   2    27484.21    29199.22    613.78 o 
  19   1   2      549.58      343.74     43.30 o 
  21   1   2     3208.65     3578.04    127.83 o 
  23   1   2     1213.95     1277.75    103.09 o 
  25   1   2      559.68      845.58     86.60 o 
  27   1   2     1370.64     1326.73     78.35 o 
  29   1   2     3643.61     3942.49    135.59 o 
 -10   2   2     1801.88     1853.56     76.29 o 
  -8   2   2     6869.43     7020.42    224.74 o 
  -6   2   2     5170.66     6191.58    195.87 o 
  -4   2   2    59735.24    57363.70   1170.70 o 
  -2   2   2    25427.31    25590.09    430.12 o 
   0   2   2    18485.81    19293.86    394.36 o 
   2   2   2     7957.13     7701.85    160.37 o 
   4   2   2    19745.93    19272.96    328.91 o 
   6   2   2    41689.14    40549.21    566.28 o 
   8   2   2    10385.92     9506.59    208.47 o 
  10   2   2     2784.39     2375.18     67.02 o 
  12   2   2      151.43      176.41     18.18 o 
  14   2   2     3480.99     3714.69     98.40 o 
  16   2   2    31897.25    33560.29    706.36 o 
  18   2   2    14214.40    13751.30    311.26 o 
  20   2   2     3549.96     3420.11    263.91 o 
  22   2   2      446.29      647.89     47.37 o 
  24   2   2      332.90      267.17     39.17 o 
  26   2   2     2757.67     2999.53    135.05 o 
  28   2   2     3518.77     3337.94    142.26 o 
 -15   3   2    11003.19     9900.76    325.76 o 
 -13   3   2    27082.45    30028.04    874.20 o 
 -11   3   2     1707.60     1721.60     78.35 o 
  -9   3   2      476.58      336.07     32.99 o 
  -7   3   2      166.63       94.84     16.49 o 
  -5   3   2    28272.26    29661.32    605.03 o 
  -3   3   2   256165.11   194718.34  12187.29 o 
  -1   3   2    27597.46    29232.25    490.79 o 
   1   3   2     4665.34     5081.48     89.58 o 
   3   3   2    11630.60    11509.08    196.77 o 
   5   3   2    14290.45    13429.14    229.69 o 
   7   3   2    24340.61    22811.91    389.22 o 
   9   3   2    30044.16    29433.53    413.96 o 
  11   3   2     5050.78     4868.12     78.12 o 
  13   3   2      128.96      169.14     14.01 o 
  15   3   2     4873.64     4211.93     72.63 o 
  17   3   2    16937.24    18814.52    650.50 o 
  19   3   2     8064.15     8682.71    209.94 o 
  21   3   2     2709.28     2490.03     85.98 o 
  23   3   2     2489.11     2445.72     89.65 o 
  25   3   2     1702.64     1768.00     77.23 o 
  27   3   2     3266.47     2866.75    127.83 o 
 -18   4   2     3301.53     3146.30    144.33 o 
 -16   4   2    14922.71    14935.67    482.46 o 
 -14   4   2    21657.64    20694.27    630.91 o 
 -12   4   2    16545.33    17564.46    525.76 o 
 -10   4   2     3670.69     3779.28    140.20 o 
  -8   4   2    12486.54    13156.34    395.87 o 
  -6   4   2    40295.31    39836.69    662.22 o 
  -4   4   2    11264.85    10648.25    228.89 o 
  -2   4   2    47165.47    46893.33    952.74 o 
   0   4   2     9382.86    10155.26    216.50 o 
   2   4   2     3393.00     3684.70     69.31 o 
   4   4   2    19641.02    19366.36    328.92 o 
   6   4   2     2760.21     2100.65     44.70 o 
   8   4   2    29540.65    29186.18    493.58 o 
  10   4   2    40499.35    41728.36    699.12 o 
  12   4   2     2767.86     2935.29     64.35 o 
  14   4   2      236.29      102.34      9.41 o 
  16   4   2    14274.68    14498.83    234.80 o 
  18   4   2     5195.58     4459.29     78.87 o 
  20   4   2     2460.93     2507.41     86.02 o 
  22   4   2     2335.04     2834.97     96.94 o 
  24   4   2      949.83     1032.40     58.26 o 
  26   4   2     3450.26     3651.67    122.44 o 
  28   4   2     1811.63     1670.03     82.36 o 
 -19   5   2       46.40       18.56     22.68 o 
 -17   5   2     5755.25     6249.31    226.80 o 
 -15   5   2    24429.95    24925.09    758.74 o 
 -13   5   2    17730.80    15985.12    538.13 o 
 -11   5   2     6348.90     7403.92    245.35 o 
  -9   5   2     3687.79     3880.22     92.08 o 
  -7   5   2    43974.42    47940.96    791.17 o 
  -5   5   2    47838.47    48942.12    815.39 o 
  -3   5   2    40454.05    40416.94    827.36 o 
  -1   5   2     4563.16     4159.10     99.14 o 
   1   5   2     1575.46     1912.03     51.74 o 
   3   5   2     4629.75     4711.02     87.59 o 
   5   5   2    29339.17    28897.35    487.25 o 
   7   5   2     8002.41     6908.83    126.10 o 
   9   5   2    28847.95    28260.93    480.48 o 
  11   5   2     5946.77     5697.59    110.15 o 
  13   5   2       37.36       67.19     11.95 o 
  15   5   2     5669.43     6026.99    118.69 o 
  17   5   2     1915.07     1928.56     52.47 o 
  19   5   2     6109.95     6176.42    161.09 o 
  21   5   2     2908.90     3227.18    104.23 o 
  23   5   2       12.09       21.65     21.87 o 
  25   5   2      410.63      501.13     46.58 o 
  27   5   2     1563.23     1744.50     82.28 o 
 -22   6   2     2588.30     2496.84    134.02 o 
 -20   6   2       24.74      -10.31     20.62 o 
 -18   6   2      337.28      305.15     45.36 o 
 -16   6   2     2515.38     2801.98    127.83 o 
 -14   6   2    13934.55    14828.46    468.03 o 
 -12   6   2    13553.36    13331.49    430.92 o 
 -10   6   2        4.50       10.31      5.69 o 
  -8   6   2     4427.05     3952.77     79.15 o 
  -6   6   2     5410.63     5290.27    138.57 o 
  -4   6   2    48306.12    47096.53    963.68 o 
  -2   6   2    53165.81    52883.44   1077.39 o 
   0   6   2     5843.31     6027.25    149.48 o 
   2   6   2       58.85       50.81      9.39 o 
   4   6   2     9533.91     9035.03    162.63 o 
   6   6   2    20916.07    21133.95    362.65 o 
   8   6   2    32618.73    32983.19    555.89 o 
  10   6   2     2566.40     2280.66     53.71 o 
  12   6   2     1548.62     1273.18     36.56 o 
  14   6   2     1215.37     1020.89     34.22 o 
  16   6   2     7371.94     6737.93    223.07 o 
  18   6   2     4143.36     4436.98    124.59 o 
  20   6   2     4951.46     4785.43    313.39 o 
  22   6   2     1594.14     1570.45     69.24 o 
  24   6   2       82.33       62.50     25.48 o 
  26   6   2     2009.43     2098.07     88.90 o 
 -23   7   2    10710.82     9321.39    356.69 o 
 -21   7   2       59.23       63.92     32.99 o 
 -19   7   2      720.14      507.20     61.85 o 
 -17   7   2     1092.06     1282.44     86.60 o 
 -15   7   2      242.97      276.28     43.30 o 
 -13   7   2     3178.13     3055.59    136.08 o 
 -11   7   2     2803.21     2573.12     86.60 o 
  -9   7   2      593.34      641.22     26.80 o 
  -7   7   2    10911.36    10978.40    197.14 o 
  -5   7   2    31766.08    32686.46    552.24 o 
  -3   7   2    56117.91    56333.33   1163.41 o 
  -1   7   2    16725.77    16624.02    361.56 o 
   1   7   2     2566.45     3223.13     86.02 o 
   3   7   2     1701.03     1596.70     51.74 o 
   5   7   2    16821.78    16814.99    293.60 o 
   7   7   2    27618.78    26549.95    440.42 o 
   9   7   2    28054.81    27383.89    467.41 o 
  11   7   2     2625.58     2754.46     63.35 o 
  13   7   2      415.84      356.13     21.80 o 
  15   7   2     4855.49     4773.19    107.86 o 
  17   7   2     9349.31     9974.01    235.42 o 
  19   7   2      437.28      524.79     61.85 o 
  21   7   2     1519.97     1591.44    136.08 o 
  23   7   2      644.14      698.24     52.42 o 
  25   7   2      477.85      590.77     51.74 o 
 -24   8   2     2151.36     2067.98    129.89 o 
 -22   8   2     1109.07      931.93     94.84 o 
 -20   8   2      736.34      661.84     74.22 o 
 -18   8   2     2897.70     2832.91    144.33 o 
 -16   8   2    14339.06    15554.21    511.33 o 
 -14   8   2     4495.42     4243.18    177.31 o 
 -12   8   2      145.80       30.93     22.68 o 
 -10   8   2      531.49      525.76     55.67 o 
  -8   8   2     1792.14     1845.38     64.10 o 
  -6   8   2     9440.30     8721.99    289.01 o 
  -4   8   2    15872.40    14562.62    946.37 o 
  -2   8   2    26181.61    26865.57    545.25 o 
   0   8   2      938.39      936.31     40.07 o 
   2   8   2      758.36      885.94     67.01 o 
   4   8   2    11312.33    10305.09    187.18 o 
   6   8   2    22219.56    21852.07    376.13 o 
   8   8   2     4032.94     3879.82     82.02 o 
  10   8   2     2823.55     2600.85     61.83 o 
  12   8   2      147.19      159.37     15.74 o 
  14   8   2     3147.28     3091.96    103.82 o 
  16   8   2     8114.88     8220.83    340.20 o 
  18   8   2     8561.89     7855.53    196.80 o 
  20   8   2     3134.83     3245.44    104.94 o 
  22   8   2       58.51       73.19     24.78 o 
  24   8   2      666.87      645.34     78.35 o 
 -25   9   2     1715.46     1620.57    119.58 o 
 -23   9   2     2983.78     2585.50    150.51 o 
 -21   9   2        6.39       22.68     32.99 o 
 -19   9   2      585.44      608.23     76.29 o 
 -17   9   2     3083.51     2738.07    146.39 o 
 -15   9   2    11222.33    10139.93    367.00 o 
 -13   9   2     1590.40     1377.28     90.72 o 
 -11   9   2     1684.02     1441.20     88.66 o 
  -9   9   2      112.70       39.74     27.83 o 
  -7   9   2     5863.34     5845.07    150.08 o 
  -5   9   2    11791.45    11716.07    265.99 o 
  -3   9   2     7230.66     7247.87    177.85 o 
  -1   9   2     4822.16     4732.43    134.02 o 
   1   9   2      136.47       93.64     16.72 o 
   3   9   2     1084.39     1136.80     45.91 o 
   5   9   2     9521.97     8859.16    286.81 o 
   7   9   2    12975.41    12688.56    477.65 o 
   9   9   2     8100.51     7993.00    152.71 o 
  11   9   2     8229.48     8614.43    203.57 o 
  13   9   2      830.58      770.52     31.96 o 
  15   9   2     7336.12     7131.24    177.10 o 
  17   9   2     6924.40     7055.48    255.66 o 
  19   9   2     4528.36     5350.37    210.30 o 
  21   9   2     1408.10     1290.69     92.78 o 
  23   9   2      240.97      247.42     53.61 o 
 -24  10   2     1796.29     1700.98    127.83 o 
 -22  10   2     2100.21     1966.96    134.02 o 
 -20  10   2      198.33      152.57     45.36 o 
 -18  10   2     2330.69     2628.79    144.33 o 
 -16  10   2     7401.63     7065.78    278.34 o 
 -14  10   2     5779.63     5610.15    232.98 o 
 -12  10   2    10573.07    10271.88    367.00 o 
 -10  10   2      362.94      453.60     57.73 o 
  -8  10   2      625.30      584.44     46.39 o 
  -6  10   2     6090.82     6051.73    434.01 o 
  -4  10   2     8611.50     8363.37    205.15 o 
  -2  10   2     3426.17     3380.67    159.79 o 
   0  10   2      163.33      276.26     26.94 o 
   2  10   2      720.11      733.82     38.61 o 
   4  10   2     1217.58     1040.20     46.58 o 
   6  10   2     6396.78     6598.99    161.09 o 
   8  10   2    12144.93    11816.66    270.44 o 
  10  10   2     6947.02     7032.19    179.38 o 
  12  10   2     1141.75      853.75     42.99 o 
  14  10   2       15.44       43.30     26.80 o 
  16  10   2     4689.43     4171.02    171.13 o 
  18  10   2     5021.62     4674.10    193.81 o 
  20  10   2     2360.87     2245.30    123.71 o 
  22  10   2      486.62      511.33     70.10 o 
 -21  11   2       43.89       20.62     39.17 o 
 -19  11   2     1961.53     1830.88    125.77 o 
 -17  11   2     5348.27     5350.37    232.98 o 
 -15  11   2    11295.83    10587.33    391.74 o 
 -13  11   2     3858.85     3847.32    183.50 o 
 -11  11   2     1486.93     1581.40    103.09 o 
  -9  11   2      183.49      164.30     26.12 o 
  -7  11   2     5132.00     4913.54    140.55 o 
  -5  11   2     1314.98     1210.25     56.63 o 
  -3  11   2     9233.38     8995.57    511.33 o 
  -1  11   2     1224.89     1579.77     93.81 o 
   1  11   2      789.40      746.62     44.31 o 
   3  11   2       22.51       34.56     15.26 o 
   5  11   2     4816.28     4474.31    202.06 o 
   7  11   2    12035.17    12217.28    282.83 o 
   9  11   2     3002.76     2815.61    106.18 o 
  11  11   2       27.17       16.20     15.26 o 
  13  11   2       60.91       28.87     26.80 o 
  15  11   2     1029.14     1402.02     90.72 o 
  17  11   2     4235.64     4931.82    199.99 o 
  19  11   2     2744.80     3010.23    146.39 o 
 -20  12   2      162.87      111.34     51.54 o 
 -18  12   2      710.13      931.93    101.03 o 
 -16  12   2     1906.04     1960.77    129.89 o 
 -14  12   2     6059.45     5999.83    253.60 o 
 -12  12   2     1283.17     1189.66     96.90 o 
 -10  12   2     1937.78     1641.19    109.28 o 
  -8  12   2     3942.55     3414.75    213.40 o 
  -6  12   2     3287.42     3519.56    110.54 o 
  -4  12   2     6217.70     5983.85    164.57 o 
  -2  12   2     4603.41     4830.60    149.48 o 
   0  12   2      739.44      815.15     69.07 o 
   2  12   2       63.74       36.04     18.18 o 
   4  12   2     3783.65     3868.34    113.69 o 
   6  12   2     8720.16     8920.70    215.76 o 
   8  12   2     2461.94     2441.17     83.10 o 
  10  12   2      899.31      808.04     45.91 o 
  12  12   2        8.39       20.62     24.74 o 
  14  12   2     1058.52     1121.62     82.47 o 
  16  12   2     2994.84     2352.51    125.77 o 
  18  12   2     1017.85      868.02     82.47 o 
 -17  13   2      902.21      880.39    101.03 o 
 -15  13   2     2362.05     2004.07    134.02 o 
 -13  13   2     2313.88     2037.06    131.96 o 
 -11  13   2     1503.43     1597.89    113.40 o 
  -9  13   2      292.71      348.44     59.79 o 
  -7  13   2       72.07       35.05     35.05 o 
  -5  13   2     4847.26     4538.02    199.99 o 
  -3  13   2     6358.48     6055.50    245.35 o 
  -1  13   2     2712.33     3294.75    158.76 o 
   1  13   2      871.15      826.78     78.35 o 
   3  13   2      922.62     1086.57     82.47 o 
   5  13   2     3904.61     4177.31    230.92 o 
   7  13   2     2846.40     2773.94    221.64 o 
   9  13   2     2301.14     2534.22    112.37 o 
  11  13   2       65.27      113.40     35.05 o 
  13  13   2      801.92      859.77     78.35 o 
  15  13   2     1758.63     1630.88    103.09 o 
 -14  14   2     2986.39     2828.79    167.01 o 
 -12  14   2     1115.77     1111.31    111.34 o 
 -10  14   2      513.41      546.38     76.29 o 
  -8  14   2     1114.42      969.05     98.97 o 
  -6  14   2     2551.78     3115.38    162.88 o 
  -4  14   2     6756.07     6562.71    268.03 o 
  -2  14   2     3045.80     3092.70    156.70 o 
   0  14   2      591.26      628.85     74.22 o 
   2  14   2      692.27     1055.64     92.78 o 
   4  14   2     2372.04     2472.10    131.96 o 
   6  14   2      929.13     1241.20     86.60 o 
   8  14   2     2691.72     2441.17    125.77 o 
  -9  15   2      691.32      734.00     92.78 o 
  -7  15   2      869.91      892.76     94.84 o 
  -5  15   2     1985.49     2055.61    131.96 o 
  -3  15   2     3079.20     2987.55    160.82 o 
  -1  15   2     1395.29     1399.96    107.21 o 
   1  15   2      250.48      284.53     57.73 o 
   3  15   2      461.49      562.87     72.16 o 
   5  15   2     2789.94     2785.49    150.51 o 
   7  15   2     1294.21     1610.26    107.21 o 
  -3   1   3    77521.64    71979.45   2049.43 o 
  -1   1   3       95.67       77.77     11.34 o 
   1   1   3     3989.81     3911.13     88.12 o 
   3   1   3     1286.43     1419.77     37.82 o 
   5   1   3        3.48       -1.74      3.47 o 
   7   1   3     1159.17      971.40     32.78 o 
   9   1   3     2833.44     3018.76     79.45 o 
  11   1   3      514.43      512.71     26.24 o 
  13   1   3       28.66       22.29     11.39 o 
  15   1   3      400.27      385.70     31.96 o 
  17   1   3     5220.47     5551.28    142.14 o 
  19   1   3       44.43       59.79     18.95 o 
  21   1   3        3.68       -7.92     15.84 o 
  23   1   3     1045.09     1013.02     60.77 o 
  25   1   3     1130.20     1474.00    113.40 o 
  27   1   3       23.65       45.58     26.94 o 
 -10   2   3     6511.67     6917.33    224.74 o 
  -8   2   3     2304.64     2237.05     84.53 o 
  -6   2   3    58933.69    62012.54   1266.93 o 
  -4   2   3     3720.00     3553.85     83.82 o 
  -2   2   3    20267.86    21117.73    439.56 o 
   0   2   3     1449.51     1372.07     27.46 o 
   2   2   3       22.79        6.98      4.56 o 
   4   2   3      832.51      899.46     23.76 o 
   6   2   3     1694.56     1757.65     36.93 o 
   8   2   3     2357.49     2535.40     41.14 o 
  10   2   3     3550.28     4111.49    104.17 o 
  12   2   3       88.66       76.60     13.79 o 
  14   2   3      308.77      336.97     26.94 o 
  16   2   3     2560.28     3029.83     89.65 o 
  18   2   3     5785.48     6119.53    157.73 o 
  20   2   3      559.24      573.93     42.84 o 
  22   2   3     2384.40     2369.04     86.74 o 
  24   2   3     2533.28     2233.52     86.74 o 
  26   2   3      865.80      820.68     61.23 o 
  28   2   3       15.89       30.41     29.05 o 
 -13   3   3       82.75       76.29     22.68 o 
 -11   3   3       50.95       61.85     16.49 o 
  -9   3   3     3555.77     3962.78    142.26 o 
  -7   3   3      847.08      826.64    120.62 o 
  -5   3   3    51972.97    51508.98   1051.15 o 
  -3   3   3    65889.49    65909.52   1925.72 o 
  -1   3   3    13571.97    14123.32    426.79 o 
   1   3   3       47.18       14.43      3.89 o 
   3   3   3      917.39      917.53     21.51 o 
   5   3   3    10780.09    11318.26    198.70 o 
   7   3   3    10556.30    11692.10    203.44 o 
   9   3   3     5840.72     6341.40    115.20 o 
  11   3   3       93.61       54.46      6.66 o 
  13   3   3      422.80      281.66     12.84 o 
  15   3   3        0.47        4.78      6.27 o 
  17   3   3      273.98      338.06     18.75 o 
  19   3   3      366.98      411.33     34.99 o 
  21   3   3       17.33       11.89     18.79 o 
  23   3   3        4.14       29.86     22.56 o 
  25   3   3     1670.53     2105.01    120.62 o 
  27   3   3       27.39       26.08     29.05 o 
 -16   4   3      186.54      175.25     32.99 o 
 -14   4   3       34.18       -7.22     14.43 o 
 -12   4   3     2583.19     2457.66    107.21 o 
 -10   4   3      240.48      286.59     32.99 o 
  -8   4   3     5163.44     5661.32    134.13 o 
  -6   4   3     4104.33     4406.94    106.43 o 
  -4   4   3    18533.74    19983.22    416.23 o 
  -2   4   3     4661.32     4343.09    102.78 o 
   0   4   3       14.82       18.33     19.59 o 
   2   4   3      379.52      369.42     11.94 o 
   4   4   3       32.08        7.01      7.00 o 
   6   4   3     5075.80     5657.43    104.17 o 
   8   4   3    14093.10    15800.75    272.09 o 
  10   4   3     3310.13     3420.60     69.79 o 
  12   4   3       58.06       37.06     12.62 o 
  14   4   3      173.43      136.36     12.66 o 
  16   4   3      126.76      110.99     15.96 o 
  18   4   3      704.09      568.09     46.39 o 
  20   4   3     1534.92     1528.39     64.10 o 
  22   4   3      211.42      256.88     34.24 o 
  24   4   3       35.29       32.99     23.33 o 
  26   4   3      315.60      523.59     49.50 o 
 -19   5   3      160.43      142.26     35.05 o 
 -17   5   3        4.32       -8.25     16.49 o 
 -15   5   3      301.21      321.64     41.24 o 
 -13   5   3      973.72      643.28     51.54 o 
 -11   5   3      269.49      239.17     32.99 o 
  -9   5   3      356.52      418.83     49.48 o 
  -7   5   3     8477.04     8742.97    196.82 o 
  -5   5   3     4977.93     6100.02    141.42 o 
  -3   5   3    19753.79    21135.84    443.93 o 
  -1   5   3     1785.82     2009.30     82.47 o 
   1   5   3      140.39      130.48      8.40 o 
   3   5   3       33.14       38.07      7.52 o 
   5   5   3     5663.30     5955.34    110.97 o 
   7   5   3      540.00      471.11     17.64 o 
   9   5   3     7537.82     8258.12    149.40 o 
  11   5   3     6324.11     6592.35    123.44 o 
  13   5   3      273.35      172.36     14.51 o 
  15   5   3        8.19       11.94      8.73 o 
  17   5   3       80.71       68.26     25.77 o 
  19   5   3     1845.18     2179.86     77.23 o 
  21   5   3        3.51      -14.43     28.87 o 
  23   5   3       20.13       10.52     21.10 o 
  25   5   3        1.91        7.31     23.76 o 
 -20   6   3     2993.13     3259.70    150.51 o 
 -18   6   3      408.05      325.76     47.42 o 
 -16   6   3     1001.47     1138.11     76.29 o 
 -14   6   3      205.68      148.45     30.93 o 
 -12   6   3     1310.72     1354.60     76.29 o 
 -10   6   3     1761.30     1676.24     84.53 o 
  -8   6   3    22129.71    22562.83    480.38 o 
  -6   6   3      515.37      482.74     40.21 o 
  -4   6   3    24086.50    25702.59    533.60 o 
  -2   6   3     6240.87     6149.36    142.88 o 
   0   6   3     4456.46     4664.05    209.27 o 
   2   6   3      375.64      394.39     15.69 o 
   4   6   3       71.37      109.00     14.64 o 
   6   6   3      372.58      272.23     32.58 o 
   8   6   3     5711.45     5762.30    110.13 o 
  10   6   3     3322.57     3134.62     68.00 o 
  12   6   3       45.05       65.82     14.54 o 
  14   6   3      184.28       78.62     12.13 o 
  16   6   3       72.08       60.53     17.53 o 
  18   6   3       59.90       58.80     26.80 o 
  20   6   3       70.07       96.44     32.99 o 
  22   6   3       49.29       21.65     20.41 o 
  24   6   3        2.33        3.70     21.10 o 
  26   6   3      139.86      237.62     46.39 o 
 -23   7   3      218.77      216.49     53.61 o 
 -21   7   3       29.20       26.80     28.87 o 
 -19   7   3      107.72       86.60     35.05 o 
 -17   7   3     1592.77     1822.63    105.15 o 
 -15   7   3      182.84      253.60     43.30 o 
 -13   7   3      359.09      399.99     47.42 o 
  -9   7   3      895.67     1094.97     46.58 o 
  -7   7   3      175.62      193.26     29.90 o 
  -5   7   3     1298.20     1086.96     43.74 o 
  -3   7   3    11937.37    13183.89    286.48 o 
  -1   7   3     6919.19     7065.74    163.27 o 
   1   7   3      227.18      333.36     35.05 o 
   3   7   3     1772.47     1763.42     42.70 o 
   5   7   3     6280.96     7291.93    135.54 o 
   7   7   3      322.77      260.06     32.50 o 
   9   7   3     2140.14     1911.67     47.42 o 
  11   7   3      715.77      742.56     30.69 o 
  13   7   3       64.32       11.45      8.73 o 
  15   7   3      563.22      749.14     43.59 o 
  17   7   3      263.74      277.09     40.21 o 
  19   7   3      226.54      218.42     49.48 o 
  21   7   3       26.10       38.32     21.10 o 
  23   7   3       41.66       61.40     31.96 o 
  25   7   3       96.92       74.74     30.93 o 
 -24   8   3      172.82      173.19     49.48 o 
 -22   8   3       53.22       37.11     35.05 o 
 -20   8   3      703.31      525.76     63.92 o 
 -18   8   3      607.42      682.46     72.16 o 
 -16   8   3      600.67      581.43     68.04 o 
 -14   8   3       61.44       14.43     22.68 o 
 -12   8   3      315.95      307.21     45.36 o 
 -10   8   3       19.69       39.48     14.36 o 
  -8   8   3      282.44      230.23     25.48 o 
  -6   8   3     1084.14     1024.46     45.91 o 
  -4   8   3      710.20      660.69     35.70 o 
  -2   8   3     9832.99    10168.48    233.27 o 
   0   8   3      717.44      537.50     62.88 o 
   2   8   3      390.25      410.55     19.73 o 
   4   8   3      713.57      786.07     44.35 o 
   6   8   3     2781.26     2452.19     56.43 o 
   8   8   3      414.66      353.35     20.76 o 
  10   8   3      361.49      355.37     21.56 o 
  12   8   3      511.98      442.87     24.88 o 
  14   8   3      460.28      420.95     46.39 o 
  16   8   3      180.15      267.08     29.65 o 
  18   8   3      786.63      762.87     49.31 o 
  20   8   3      475.72      672.15     74.22 o 
  22   8   3        8.60      -13.40     26.80 o 
  24   8   3      140.67      202.06     51.54 o 
 -25   9   3      324.51      181.44     53.61 o 
 -23   9   3        4.41       22.68     37.11 o 
 -21   9   3      203.85      243.29     53.61 o 
 -19   9   3      146.39      175.25     45.36 o 
 -17   9   3       79.93       30.93     28.87 o 
 -15   9   3      526.06      540.19     65.98 o 
 -13   9   3      636.51      441.22     55.67 o 
 -11   9   3     1063.15     1024.71     74.22 o 
  -9   9   3     4041.43     3682.12    108.55 o 
  -7   9   3       25.79       10.08     20.62 o 
  -5   9   3     3241.37     3016.38     94.84 o 
  -3   9   3     4456.34     4335.38    116.61 o 
  -1   9   3     1116.76     1015.19     84.53 o 
   1   9   3      133.70      114.52     18.18 o 
   3   9   3      538.43      558.56     35.70 o 
   5   9   3     6214.97     6736.39    197.93 o 
   7   9   3    12830.14    13156.97    293.74 o 
   9   9   3     3359.40     3204.89     90.90 o 
  11   9   3      219.71      260.96     26.12 o 
  13   9   3       74.42       53.61     26.80 o 
  15   9   3      179.06      125.77     35.05 o 
  17   9   3       19.47       10.31     26.80 o 
  19   9   3      380.15      259.79     49.48 o 
  21   9   3      163.99      127.83     41.24 o 
 -24  10   3     1302.12     1078.32    107.21 o 
 -22  10   3        1.18        0.00     32.99 o 
 -20  10   3      435.20      505.14     72.16 o 
 -18  10   3        4.84      -14.43     28.87 o 
 -16  10   3        3.49      -12.37     24.74 o 
 -14  10   3        0.76       16.49     28.87 o 
 -12  10   3      120.96      140.20     39.17 o 
 -10  10   3     1150.60     1309.59     64.95 o 
  -8  10   3      425.94      497.93     40.82 o 
  -6  10   3        8.88       42.22     16.34 o 
  -4  10   3       17.54       39.96     15.26 o 
  -2  10   3     2576.24     2770.50     88.90 o 
   0  10   3      676.06      606.10     40.07 o 
   2  10   3       12.95       -5.43     10.86 o 
   4  10   3      217.74      230.23     25.48 o 
   6  10   3      273.72      236.71     25.48 o 
   8  10   3      106.19      174.39     23.33 o 
  10  10   3      307.13      242.60     25.48 o 
  12  10   3        0.41      -10.31     20.62 o 
  14  10   3      156.22      119.58     35.05 o 
  16  10   3       84.03       98.97     35.05 o 
  18  10   3      400.47      437.10     61.85 o 
  20  10   3      970.67     1098.94     88.66 o 
 -21  11   3      391.01      346.38     68.04 o 
 -19  11   3      417.94      402.05     68.04 o 
 -17  11   3     3357.07     3016.41    162.88 o 
 -15  11   3      144.53      206.18     49.48 o 
 -13  11   3      660.25      606.17     74.22 o 
 -11  11   3       44.49       20.62     28.87 o 
  -9  11   3     2264.34     2108.02    214.43 o 
  -7  11   3      462.46      456.51     39.91 o 
  -5  11   3        0.96       18.04     34.02 o 
  -3  11   3     3377.36     3304.42    107.21 o 
  -1  11   3      440.28      452.05     37.82 o 
   1  11   3      223.64      139.19     22.56 o 
   3  11   3        7.87       -5.43     10.86 o 
   5  11   3      105.50       73.75     18.79 o 
   7  11   3      880.48     1086.44     56.70 o 
   9  11   3        6.63       -0.87     13.79 o 
  11  11   3     1375.00     1414.39     86.60 o 
  13  11   3      696.58      626.79     63.92 o 
  15  11   3       67.07       57.73     32.99 o 
  17  11   3       13.71      -14.43     28.87 o 
  19  11   3      746.03      884.51     86.60 o 
 -20  12   3      163.54      298.96     63.92 o 
 -18  12   3      773.57      837.09     92.78 o 
 -16  12   3      880.93      606.17     80.41 o 
 -14  12   3        3.89       49.48     37.11 o 
 -12  12   3      955.91      859.77     90.72 o 
 -10  12   3     3926.53     3634.95    175.25 o 
  -8  12   3      103.96       94.69     26.12 o 
  -6  12   3       41.74       16.34     18.79 o 
  -4  12   3       75.46       53.61     21.10 o 
  -2  12   3       10.10       -5.89     15.26 o 
   0  12   3       33.61       27.96     24.74 o 
   2  12   3        1.27       11.68     15.26 o 
   4  12   3        7.09        1.69     15.84 o 
   6  12   3       29.54       10.12     24.74 o 
   8  12   3      179.85      182.26     26.94 o 
  10  12   3     1508.43     1358.73     88.66 o 
  12  12   3     2800.68     2595.80    129.89 o 
  14  12   3       17.27       39.17     32.99 o 
  16  12   3      188.81      173.19     43.30 o 
 -17  13   3      451.68      554.62     82.47 o 
 -15  13   3      711.42      692.76     86.60 o 
 -13  13   3      318.30      179.38     49.48 o 
 -11  13   3     1296.48     1239.14    111.34 o 
  -9  13   3      871.16      777.30     84.53 o 
  -7  13   3      227.56      173.19     47.42 o 
  -5  13   3       43.41       25.95     21.10 o 
  -3  13   3      505.86      263.81     34.24 o 
  -1  13   3       49.21       55.24     21.10 o 
   1  13   3        3.14       18.08     18.79 o 
   3  13   3      108.10       42.86     35.05 o 
   5  13   3      196.19      350.16     36.36 o 
   7  13   3       12.24       -7.44     17.53 o 
   9  13   3     1815.36     1577.28     96.90 o 
  11  13   3     2403.16     2197.88    117.52 o 
  13  13   3      105.65      150.51     41.24 o 
  15  13   3      124.20       57.73     35.05 o 
 -14  14   3        0.57       28.87     43.30 o 
 -12  14   3      224.48      191.75     55.67 o 
 -10  14   3      239.23      204.12     53.61 o 
  -8  14   3       50.18        4.12     35.05 o 
  -6  14   3       51.21       28.87     37.11 o 
  -4  14   3      436.37      344.32     57.73 o 
  -2  14   3       19.74       18.56     30.93 o 
   0  14   3       47.19       24.74     28.87 o 
   2  14   3      334.53      439.16     61.85 o 
   4  14   3      270.35      286.59     51.54 o 
   6  14   3       71.13       98.97     37.11 o 
  -9  15   3       85.18      115.46     49.48 o 
  -7  15   3       21.19      -16.49     32.99 o 
  -5  15   3       13.30      -14.43     28.87 o 
  -3  15   3      194.06      253.60     55.67 o 
  -1  15   3       83.63       72.16     39.17 o 
   1  15   3      367.26      513.39     70.10 o 
   3  15   3       26.93       84.53     41.24 o 
   5  15   3      187.10      210.30     49.48 o 
  -4   0   4    15902.88    16756.23    490.71 o 
  -2   0   4     1492.97     1121.62     43.30 o 
   0   0   4      566.50      626.79     26.80 o 
   2   0   4    49714.93    51402.71   1496.87 o 
   4   0   4   143072.27   131790.17   3905.05 o 
   6   0   4    91090.86    91923.23   2703.02 o 
   8   0   4     1096.34     1331.92     61.85 o 
  10   0   4     4179.96     3612.27    127.83 o 
  12   0   4    10019.95    10104.88    321.64 o 
  14   0   4    12656.02    15288.24    472.15 o 
  16   0   4      610.32      389.68     43.30 o 
  18   0   4     1539.90     1125.74     74.22 o 
  20   0   4     4900.95     5028.73    197.93 o 
  22   0   4      305.05      212.37     45.36 o 
  24   0   4     3662.87     3742.16    171.13 o 
  26   0   4     4622.53     5024.60    216.49 o 
  -7   1   4    30203.21    30747.60    892.76 o 
  -5   1   4    72795.18    67942.45   1962.83 o 
  -3   1   4     1685.02     1315.43     47.42 o 
  -1   1   4     6869.49     7119.22    151.54 o 
   1   1   4    18434.19    19357.54    401.02 o 
   3   1   4    42224.55    42982.12    878.38 o 
   5   1   4    47995.93    47982.29    987.00 o 
   7   1   4    26509.34    29090.44    605.76 o 
   9   1   4     1977.21     1877.88     56.12 o 
  11   1   4    11440.36    10558.06    235.45 o 
  13   1   4    49472.68    51806.97   1075.94 o 
  15   1   4      593.00      461.60     37.11 o 
  17   1   4      693.85      877.22     45.20 o 
  19   1   4      662.21      798.00     45.20 o 
  21   1   4     1254.14     1325.87     72.16 o 
  23   1   4     3525.58     3817.44    121.01 o 
  25   1   4     4028.26     4254.58    135.59 o 
  27   1   4     3586.78     3949.38    132.67 o 
  -8   2   4    58538.77    53938.71   1641.19 o 
  -6   2   4     7748.56     7579.39    172.02 o 
  -4   2   4    14471.49    16222.34    345.52 o 
  -2   2   4     1381.95     1374.79     29.33 o 
   0   2   4    24789.62    24918.58    415.40 o 
   2   2   4    60460.86    59142.12    975.30 o 
   4   2   4    29077.08    27262.94    572.94 o 
   6   2   4    52209.36    56546.90   1148.82 o 
   8   2   4      396.48      265.63     11.58 o 
  10   2   4     6111.74     6869.96    103.42 o 
  12   2   4    25152.75    25894.11    556.19 o 
  14   2   4    23220.39    24372.39    584.52 o 
  16   2   4     2900.66     2530.53     97.94 o 
  18   2   4    13478.88    13824.89    315.62 o 
  20   2   4      151.01      157.58     25.48 o 
  22   2   4     2602.62     2619.89    130.92 o 
  24   2   4     7543.08     6984.81    189.51 o 
  26   2   4     4193.49     3965.94    131.19 o 
  -9   3   4    54830.72    57009.06   1159.04 o 
  -7   3   4    68279.00    66910.10   1354.40 o 
  -5   3   4      102.64       73.75      9.90 o 
  -3   3   4      617.08      510.54     22.56 o 
  -1   3   4      510.91      402.05     22.68 o 
   1   3   4    11799.19    11544.47    197.45 o 
   3   3   4    23125.66    22425.75    377.69 o 
   5   3   4    45465.13    46497.16   1030.38 o 
   7   3   4      147.47       41.69      4.98 o 
   9   3   4     1836.06     1629.43     37.85 o 
  11   3   4     9528.26     7825.52    381.74 o 
  13   3   4    12288.63    11853.32    176.39 o 
  15   3   4    17579.83    19283.05    416.22 o 
  17   3   4     2455.24     1942.99     74.22 o 
  19   3   4     4540.51     4955.37    136.26 o 
  21   3   4     1006.67      862.31     65.98 o 
  23   3   4     2221.14     1945.44     85.56 o 
  25   3   4     6339.25     6874.69    230.92 o 
  27   3   4     2801.07     2985.06    146.39 o 
 -16   4   4     4308.30     4247.31    167.01 o 
 -14   4   4     4647.56     4168.96    171.13 o 
 -12   4   4     8466.75     9073.98    286.59 o 
 -10   4   4    29201.29    30096.07    886.57 o 
  -8   4   4    43860.78    44480.25    914.11 o 
  -6   4   4    53463.60    54741.23   1113.84 o 
  -4   4   4    12864.21    12391.34    267.50 o 
  -2   4   4    18262.97    20784.95    810.29 o 
   0   4   4      402.84      265.97     20.62 o 
   2   4   4     5836.23     4848.01    104.85 o 
   4   4   4    33406.31    32000.35    542.76 o 
   6   4   4     3292.75     2834.61     57.54 o 
   8   4   4      469.96      420.53     15.89 o 
  10   4   4     2404.62     2365.69    104.78 o 
  12   4   4    10022.19    10233.83    184.91 o 
  14   4   4    18047.62    16712.39    535.04 o 
  16   4   4     6549.71     5648.23    179.38 o 
  18   4   4     2712.65     2792.05     91.04 o 
  20   4   4        2.43        4.78     28.87 o 
  22   4   4     5587.25     6199.52    195.87 o 
  24   4   4     2733.28     2482.19     93.96 o 
  26   4   4     3818.75     4424.71    142.10 o 
 -17   5   4     3340.55     3125.69    138.14 o 
 -13   5   4     3147.77     3321.56    134.02 o 
 -11   5   4     1628.24     1424.70     74.22 o 
  -9   5   4     2754.02     2081.66     64.15 o 
  -7   5   4   121661.48   118776.93   3312.27 o 
  -5   5   4    38813.45    43421.52    887.14 o 
  -3   5   4     1864.06     1674.50     52.42 o 
  -1   5   4     1629.13     1682.37     81.44 o 
   1   5   4    16296.43    16486.73    369.06 o 
   3   5   4    18098.71    18168.91    309.76 o 
   5   5   4     9867.56     9637.98    172.03 o 
   7   5   4     3362.78     3394.45     68.21 o 
   9   5   4     1215.58     1241.16     32.39 o 
  11   5   4     4814.04     4195.45     88.86 o 
  13   5   4    18506.72    17504.65    380.44 o 
  15   5   4    14640.95    15192.12    397.93 o 
  17   5   4        9.20       64.35     23.71 o 
  19   5   4      448.14      292.17     39.17 o 
  21   5   4     1667.80     1782.04     72.72 o 
  23   5   4     4026.21     4484.28    134.80 o 
  25   5   4     2421.45     2361.45     93.17 o 
 -20   6   4     4470.86     4166.90    183.50 o 
 -18   6   4     5501.73     5397.79    214.43 o 
 -16   6   4      552.31      492.77     55.67 o 
 -12   6   4      601.52      839.15     59.79 o 
 -10   6   4     2809.68     2884.46    117.52 o 
  -8   6   4    16317.34    16446.88    721.63 o 
  -6   6   4    60795.64    57399.64   1170.70 o 
  -4   6   4      204.54      248.40     45.36 o 
  -2   6   4      320.92      233.87     20.26 o 
   0   6   4     9972.16    10724.98    241.23 o 
   2   6   4    16009.94    15527.66    269.99 o 
   4   6   4    15316.51    14552.05    251.40 o 
   6   6   4     6047.42     5683.77    118.72 o 
   8   6   4      892.64      770.68     36.55 o 
  10   6   4      236.13      217.47     15.45 o 
  12   6   4     8741.18     8389.28    159.53 o 
  14   6   4    10486.23    10785.01    941.21 o 
  16   6   4     6066.60     6470.02    160.98 o 
  18   6   4      207.87      136.46     25.77 o 
  20   6   4     1328.00     1365.38     62.64 o 
  22   6   4     3313.23     3669.48    117.98 o 
  24   6   4     1448.16     1181.95    151.54 o 
 -21   7   4     6308.17     6785.38    272.16 o 
 -19   7   4     3923.85     3717.42    171.13 o 
 -17   7   4     1699.91     1404.08     90.72 o 
 -15   7   4     2833.99     2550.44    123.71 o 
 -11   7   4     1563.91     1384.42     56.12 o 
  -9   7   4    25183.28    26700.99    564.21 o 
  -7   7   4    28600.25    29946.96    616.70 o 
  -5   7   4    49624.11    50054.68   1032.93 o 
  -3   7   4     1142.15     1116.37     42.99 o 
  -1   7   4      748.63      684.06     37.11 o 
   1   7   4    12951.03    12192.54    214.66 o 
   3   7   4     4708.44     4812.81     92.18 o 
   5   7   4    10384.20     9121.40    411.62 o 
   7   7   4     2593.10     2392.82     54.70 o 
   9   7   4      266.44      351.23     19.79 o 
  11   7   4     2777.14     2446.81     57.42 o 
  13   7   4    10295.71    10056.74    234.51 o 
  15   7   4     8906.70     9052.77    382.46 o 
  17   7   4     2611.88     2713.24     88.61 o 
  19   7   4      298.41      241.52     49.48 o 
  21   7   4     5080.76     4840.81    145.70 o 
  23   7   4     5310.39     5006.05    216.49 o 
 -22   8   4     2053.20     1923.66    121.65 o 
 -20   8   4     7062.32     7762.67    296.90 o 
 -18   8   4     7197.73     7358.56    276.28 o 
 -16   8   4     6055.50     6325.60    241.23 o 
 -14   8   4     1563.85     1936.03    107.21 o 
 -12   8   4      867.71      816.47     65.98 o 
 -10   8   4    17727.56    18752.10    481.43 o 
  -8   8   4    11425.85    11555.03    407.21 o 
  -6   8   4    23406.14    23716.58    729.88 o 
  -4   8   4       35.91       33.22     16.49 o 
  -2   8   4      212.53      303.33     26.12 o 
   0   8   4     5545.35     5024.91     99.04 o 
   2   8   4    32712.57    29322.95    979.73 o 
   4   8   4    18572.64    17858.22    311.25 o 
   6   8   4     8528.03     8322.83    154.87 o 
   8   8   4      275.88      222.40     18.40 o 
  10   8   4     3687.26     3624.34     97.75 o 
  12   8   4     7352.62     7694.63    272.16 o 
  14   8   4     9934.73    10855.37    356.69 o 
  16   8   4     6777.66     6962.69    255.66 o 
  18   8   4      670.74      498.96     63.92 o 
  20   8   4      201.79      214.43     47.42 o 
  22   8   4     3805.74     3907.11    177.31 o 
 -25   9   4       23.38        6.19     37.11 o 
 -23   9   4      734.74      616.48     80.41 o 
 -21   9   4     5146.10     4878.22    220.61 o 
 -19   9   4     6516.61     6408.07    261.85 o 
 -17   9   4     4663.53     4166.90    191.75 o 
 -15   9   4     1292.48     1210.28     86.60 o 
 -13   9   4        1.49        0.00     22.68 o 
 -11   9   4    16451.35    16562.97    702.04 o 
  -9   9   4     2903.67     3699.55    119.58 o 
  -7   9   4    16741.20    16128.54    363.75 o 
  -5   9   4     9652.29     9323.51    224.52 o 
  -3   9   4       16.07        6.19     11.66 o 
  -1   9   4      776.98      647.77     82.47 o 
   1   9   4     7212.66     7338.16    382.46 o 
   3   9   4     6192.30     5874.36    203.09 o 
   5   9   4     2793.41     2673.02    142.26 o 
   7   9   4     1740.90     1672.18     82.47 o 
   9   9   4        9.18       16.38     12.18 o 
  11   9   4     3010.98     2424.68    113.40 o 
  13   9   4     6315.64     5480.26    206.18 o 
  15   9   4     3369.77     3841.13    167.01 o 
  17   9   4     2443.49     2445.29    127.83 o 
  19   9   4      367.78      408.24     59.79 o 
  21   9   4      148.03      226.80     49.48 o 
 -24  10   4       21.24       -8.25     35.05 o 
 -22  10   4     1028.70      991.73    103.09 o 
 -20  10   4     2874.64     2655.60    150.51 o 
 -18  10   4     2965.83     3581.34    173.19 o 
 -16  10   4     3064.94     3470.01    167.01 o 
 -14  10   4      917.04      777.30     78.35 o 
 -12  10   4     4619.93     4239.06    185.56 o 
 -10  10   4     5421.24     5265.14    148.62 o 
  -8  10   4     5021.37     5399.04    348.44 o 
  -6  10   4     6231.46     6351.23    204.12 o 
  -4  10   4     1684.71     1762.65     67.78 o 
  -2  10   4      523.74      735.39     46.58 o 
   0  10   4     1990.24     1787.41     66.32 o 
   2  10   4     4778.58     4229.04    144.33 o 
   4  10   4     2105.76     1933.58     66.23 o 
   6  10   4     3570.95     3190.36     96.09 o 
   8  10   4      137.47      129.63     20.26 o 
  10  10   4      299.26      406.17     51.54 o 
  12  10   4     2530.99     3024.66    138.14 o 
  14  10   4     4330.04     4818.42    191.75 o 
  16  10   4     1548.54     1618.51    101.03 o 
  18  10   4     1282.79     1232.96     90.72 o 
  20  10   4      161.13      160.82     47.42 o 
 -21  11   4      528.45      717.51     92.78 o 
 -19  11   4     8371.44     9057.48    340.20 o 
 -17  11   4     4674.26     4783.37    214.43 o 
 -15  11   4     2093.48     2199.94    129.89 o 
 -13  11   4       83.71       65.98     35.05 o 
 -11  11   4     6204.95     6794.05    331.95 o 
  -9  11   4     5929.24     5919.03    165.43 o 
  -7  11   4     4097.10     4150.08    125.35 o 
  -5  11   4      975.31      953.55     51.03 o 
  -3  11   4       44.80       63.92     18.95 o 
  -1  11   4      555.52      732.77     97.94 o 
   1  11   4     5858.86     5430.27    242.26 o 
   3  11   4     9855.16     9795.47    286.59 o 
   5  11   4     2441.59     2580.76    110.31 o 
   7  11   4     1277.10     1200.19     53.71 o 
   9  11   4       20.45       72.16     30.93 o 
  11  11   4     3161.10     2587.56    125.77 o 
  13  11   4     2685.01     2496.84    125.77 o 
  15  11   4     4040.95     3977.21    175.25 o 
  17  11   4      905.16     1059.76     94.84 o 
 -20  12   4     1395.64     1439.14    131.96 o 
 -18  12   4     4856.32     4418.43    216.49 o 
 -16  12   4      778.46      764.93     88.66 o 
 -14  12   4      717.92      674.21     82.47 o 
 -12  12   4     2262.38     1832.94    119.58 o 
 -10  12   4     1970.06     1932.72    196.90 o 
  -8  12   4     5193.38     4910.70    262.88 o 
  -6  12   4     4724.33     5006.81    146.51 o 
  -4  12   4     1422.35     1341.08     64.86 o 
  -2  12   4       25.09       15.98     17.31 o 
   0  12   4     3936.81     4021.57    121.01 o 
   2  12   4     9906.12     9663.33    399.99 o 
   4  12   4     3977.66     3805.54    114.44 o 
   6  12   4     2260.08     2500.85     85.98 o 
   8  12   4     2761.67     2346.33    121.65 o 
  10  12   4     3106.16     3628.77    162.88 o 
  12  12   4     3387.86     3045.28    146.39 o 
  14  12   4     4167.92     4185.45    185.56 o 
  16  12   4     1030.07      917.50     88.66 o 
 -17  13   4     1000.80     1208.21    119.58 o 
 -15  13   4     1619.57     1659.75    119.58 o 
 -13  13   4     1288.88     1065.95    103.09 o 
 -11  13   4     1907.07     2148.39    134.02 o 
  -9  13   4     1083.99     1275.12    108.24 o 
  -7  13   4     1503.64     1170.79     63.95 o 
  -5  13   4      486.87      646.42    143.29 o 
  -3  13   4      179.79      147.37     28.40 o 
  -1  13   4      570.17      663.96     51.74 o 
   1  13   4     3057.78     2975.58    155.67 o 
   3  13   4    10251.57     9705.98    243.47 o 
   5  13   4     9008.29     8602.54    345.35 o 
   7  13   4     1700.93     1843.25    107.21 o 
   9  13   4     1811.44     1622.64    103.09 o 
  11  13   4      216.05      191.75     45.36 o 
  13  13   4     4339.77     3791.65    171.13 o 
 -14  14   4      506.73      527.82     80.41 o 
 -12  14   4      653.40      449.47     74.22 o 
 -10  14   4     1063.46     1096.88    105.15 o 
  -8  14   4      640.74      797.92     90.72 o 
  -6  14   4     1887.48     2146.33    129.89 o 
  -4  14   4     1062.96     1505.11    105.15 o 
  -2  14   4      127.01      131.96     41.24 o 
   0  14   4      584.04      766.99     82.47 o 
   2  14   4     8017.24     8069.72    212.84 o 
   4  14   4    15818.53    16287.22    376.87 o 
   6  14   4     4079.52     4067.93    183.50 o 
   8  14   4      823.86      738.12     76.29 o 
  10  14   4     1223.89     1280.38     92.78 o 
  -9  15   4     1937.06     2333.96    148.45 o 
  -7  15   4     2397.53     2451.48    152.57 o 
  -5  15   4      894.03      898.94     96.90 o 
  -3  15   4      427.33      463.90     70.10 o 
  -1  15   4        3.24      -16.49     32.99 o 
   1  15   4     3120.51     2938.06    154.63 o 
   3  15   4     2923.00     2942.19    150.51 o 
  -7   1   5     1294.50     1160.79     53.61 o 
  -5   1   5    18300.55    20607.46    426.42 o 
  -3   1   5     7848.39     8200.60    218.55 o 
  -1   1   5     1801.12     2063.69     51.62 o 
   1   1   5      293.03      173.44     14.43 o 
   3   1   5     6826.34     7753.89    169.10 o 
   5   1   5     1766.49     1961.80     53.88 o 
   7   1   5     1639.47     1907.01     55.34 o 
   9   1   5      242.36      208.32     23.71 o 
  11   1   5       62.47       32.99     11.39 o 
  13   1   5     2016.52     1994.55     64.86 o 
  15   1   5     2291.06     2705.05    105.15 o 
  17   1   5      157.24      183.17     25.48 o 
  19   1   5      957.13      853.25     80.41 o 
  21   1   5      521.11      720.01     51.74 o 
  23   1   5       91.82      107.21     29.16 o 
  25   1   5       63.99       22.68     26.24 o 
  -8   2   5    20637.87    21741.67    649.47 o 
  -6   2   5     4382.05     4486.47    150.51 o 
  -4   2   5     6759.11     6907.03    224.74 o 
  -2   2   5     1150.56     1105.12     39.17 o 
   0   2   5     1695.80     1652.33     43.09 o 
   2   2   5      856.97      797.89     25.76 o 
   4   2   5     3318.59     4023.53    105.15 o 
   6   2   5     3461.37     3699.32     91.71 o 
   8   2   5       78.92       14.25      7.92 o 
  10   2   5      467.43      345.62     15.37 o 
  12   2   5     2325.81     2466.60     50.59 o 
  14   2   5    11460.01    13063.25    287.20 o 
  16   2   5      851.83     1013.60     64.95 o 
  18   2   5       28.87       47.09     18.18 o 
  20   2   5      277.77      245.22     31.32 o 
  22   2   5       77.32       52.48     23.76 o 
  24   2   5      147.70       40.23     26.71 o 
  26   2   5        4.13       -8.47     26.24 o 
  -9   3   5     6148.85     6803.78    157.45 o 
  -7   3   5     6162.87     6451.37    218.55 o 
  -5   3   5      155.86       96.90     12.33 o 
  -3   3   5     2804.49     2774.09     72.07 o 
  -1   3   5      181.37      197.17     10.51 o 
   1   3   5      596.33      464.30     13.85 o 
   3   3   5       86.51       28.95     11.20 o 
   5   3   5      940.00      983.45     33.68 o 
   7   3   5     3205.73     3356.70    105.15 o 
   9   3   5     1555.35     1560.19     37.56 o 
  11   3   5      254.28      221.07     11.75 o 
  13   3   5      680.97      647.05     43.30 o 
  15   3   5     4567.23     4807.34    125.95 o 
  17   3   5       33.07       17.12     16.72 o 
  19   3   5       12.37       10.58     21.65 o 
  21   3   5      106.92      268.58     33.44 o 
  23   3   5        4.22      -10.21     20.41 o 
  25   3   5      138.49      159.37     34.63 o 
 -14   4   5      753.14      849.46     55.67 o 
 -12   4   5       55.44       30.93     16.49 o 
 -10   4   5     1272.59     1401.90     50.51 o 
  -8   4   5      211.75      239.33     21.10 o 
  -6   4   5     1962.66     2249.28     62.64 o 
  -4   4   5      795.11      954.61     47.42 o 
  -2   4   5      732.82      932.22     32.58 o 
   0   4   5     5067.00     5747.47    137.11 o 
   2   4   5     6626.77     7554.36    134.64 o 
   4   4   5      752.60      885.63     22.65 o 
   6   4   5     9081.64     9581.98    167.18 o 
   8   4   5     4167.72     3978.23     77.01 o 
  10   4   5      367.20      419.36     18.66 o 
  12   4   5     1720.67     1457.01    101.03 o 
  14   4   5        8.40       -5.46     12.33 o 
  16   4   5     1318.95     1194.25     51.62 o 
  18   4   5      615.64      546.26     40.82 o 
  20   4   5       92.28       34.41     21.65 o 
  22   4   5       38.48       18.96     27.83 o 
  24   4   5      119.56       85.17     28.40 o 
 -17   5   5       43.76       63.92     26.80 o 
 -15   5   5      315.10      243.29     37.11 o 
 -13   5   5      940.38      870.08     59.79 o 
 -11   5   5     1064.61      778.46     72.16 o 
  -9   5   5    17073.54    17783.03    384.89 o 
  -7   5   5     7921.39     8150.42    188.05 o 
  -5   5   5      473.00      526.70     41.24 o 
  -3   5   5     1153.66     1231.85     68.04 o 
  -1   5   5       31.31       32.20     12.37 o 
   1   5   5      675.35      595.24     25.76 o 
   3   5   5     2677.91     3000.82     59.21 o 
   5   5   5      828.92      898.63     24.61 o 
   7   5   5    13164.78    13583.39    640.93 o 
   9   5   5      875.15      853.32     25.72 o 
  11   5   5      434.96      286.37     45.36 o 
  13   5   5      193.12      235.79     24.02 o 
  15   5   5      926.23     1007.48     52.58 o 
  17   5   5       24.50       38.14     16.04 o 
  19   5   5     1419.72     1243.78     58.92 o 
  21   5   5        7.44        2.60     19.64 o 
  23   5   5        3.74       11.00     45.36 o 
  25   5   5      183.54      207.51     37.16 o 
 -18   6   5     3792.09     3698.87    164.94 o 
 -16   6   5      585.23      486.58     57.73 o 
 -14   6   5       11.43       41.24     22.68 o 
 -10   6   5     1347.47     1374.00     57.73 o 
  -8   6   5     4609.55     4100.59    172.16 o 
  -6   6   5    14816.11    14786.49    320.73 o 
  -4   6   5      107.29       69.63     15.46 o 
  -2   6   5      891.92      942.63     38.45 o 
   0   6   5     3353.94     3680.21    120.62 o 
   2   6   5      686.38      783.02     33.15 o 
   4   6   5      562.26      534.26     17.84 o 
   6   6   5     2500.69     2582.87     55.29 o 
   8   6   5     2011.40     1766.93     42.28 o 
  10   6   5     1412.68     1226.44     62.88 o 
  12   6   5      199.24      116.48     21.65 o 
  14   6   5      251.09      310.34     28.18 o 
  16   6   5      238.50      206.72     26.12 o 
  18   6   5     1216.86     1097.38     57.73 o 
  20   6   5      670.04      660.66     76.29 o 
  22   6   5       80.80      171.55     30.93 o 
  24   6   5      112.34       92.78     39.17 o 
 -21   7   5       10.60      -12.37     24.74 o 
 -19   7   5      157.84      173.19     43.30 o 
 -17   7   5       20.35        4.12     20.62 o 
 -15   7   5     1717.36     1748.41    101.03 o 
 -13   7   5      294.66      292.78     43.30 o 
 -11   7   5       19.13       -5.93     14.43 o 
  -9   7   5      775.59      808.45     42.27 o 
  -7   7   5      600.96      471.59     33.44 o 
  -5   7   5      615.72      649.63     40.21 o 
  -3   7   5      139.80       60.32     13.12 o 
  -1   7   5      492.28      328.74     25.48 o 
   1   7   5      617.37      542.56    110.31 o 
   3   7   5      508.34      552.45     18.98 o 
   5   7   5      737.13      760.96     24.09 o 
   7   7   5       37.94       34.32      8.16 o 
   9   7   5      704.41      727.62     25.83 o 
  11   7   5     1211.31     1049.93     43.59 o 
  13   7   5       35.82       22.68     16.49 o 
  15   7   5      106.79       53.61     30.93 o 
  17   7   5     1099.97     1045.33     80.41 o 
  19   7   5      760.58      463.90     59.79 o 
  21   7   5       51.57        0.00     30.93 o 
  23   7   5      328.06      472.15     70.10 o 
 -22   8   5      500.55      416.48     65.98 o 
 -20   8   5       54.96       26.80     32.99 o 
 -18   8   5      334.17      259.79     49.48 o 
 -16   8   5        3.73       45.36     28.87 o 
 -14   8   5      895.96      933.99     82.47 o 
 -12   8   5     2604.26     2557.71    111.34 o 
 -10   8   5      271.86      250.57     28.40 o 
  -8   8   5     2527.14     2293.22     75.77 o 
  -6   8   5      731.65      781.48     41.53 o 
  -4   8   5      159.38      195.67     22.56 o 
  -2   8   5      171.96      208.81     23.19 o 
   0   8   5      105.63      125.06     18.18 o 
   2   8   5      236.31      330.00     62.88 o 
   4   8   5       76.88       77.63     24.74 o 
   6   8   5      912.35      879.78     38.12 o 
   8   8   5      110.89        3.83      9.90 o 
  10   8   5       77.43       51.54     24.74 o 
  12   8   5       36.94       10.31     20.62 o 
  14   8   5       58.95       41.24     28.87 o 
  16   8   5       58.05       20.62     26.80 o 
  18   8   5        3.79       28.87     30.93 o 
  20   8   5     1303.24     1208.21     92.78 o 
  22   8   5      339.90      311.33     59.79 o 
 -23   9   5        8.96        2.06     35.05 o 
 -21   9   5      197.22      113.40     43.30 o 
 -19   9   5      288.40      284.53     57.73 o 
 -17   9   5      116.69       63.92     37.11 o 
 -15   9   5     2360.01     2094.79    117.52 o 
 -13   9   5     6621.57     6362.71    247.42 o 
 -11   9   5     1701.57     1473.34    104.12 o 
  -9   9   5        2.51        6.48     15.46 o 
  -7   9   5     2367.99     2020.52     74.35 o 
  -5   9   5      900.94      711.35     44.33 o 
  -3   9   5       54.20       57.64     16.72 o 
  -1   9   5     3136.51     3623.96    131.95 o 
   1   9   5     1253.18     1429.02     82.47 o 
   3   9   5     1253.43     1326.74     53.61 o 
   5   9   5     2432.06     2080.22     69.80 o 
   7   9   5     2967.29     3125.14    196.90 o 
   9   9   5      247.73      158.76     32.99 o 
  11   9   5     1537.16     1684.49     92.78 o 
  13   9   5       12.32       -4.12     24.74 o 
  15   9   5      947.74     1166.98     84.53 o 
  17   9   5      186.81      245.35     49.48 o 
  19   9   5      335.49      301.02     55.67 o 
  21   9   5      246.21      342.26     63.92 o 
 -24  10   5       21.36      134.02     51.54 o 
 -22  10   5      334.47      288.65     59.79 o 
 -20  10   5      150.81      111.34     45.36 o 
 -18  10   5      239.84      319.58     61.85 o 
 -16  10   5     1259.77     1305.12     96.90 o 
 -14  10   5     5399.28     4735.95    206.18 o 
 -12  10   5      607.20      771.63    104.12 o 
 -10  10   5      110.64       66.12     21.10 o 
  -8  10   5      473.42      341.85     46.39 o 
  -6  10   5     1529.50     1453.71     61.23 o 
  -4  10   5      210.08      227.16     27.59 o 
  -2  10   5       22.10        8.25     18.56 o 
   0  10   5      126.78       39.98     16.72 o 
   2  10   5     2122.90     2091.25     72.07 o 
   4  10   5       95.72       66.52     26.80 o 
   6  10   5     1534.25     1616.42     61.64 o 
   8  10   5     2047.06     2439.11    119.58 o 
  10  10   5      222.33      232.98     41.24 o 
  12  10   5      126.90      101.03     32.99 o 
  14  10   5       15.22       12.37     26.80 o 
  16  10   5      125.11      105.15     37.11 o 
  18  10   5       69.18       49.48     37.11 o 
 -21  11   5       26.81       35.05     43.30 o 
 -19  11   5      301.40      325.76     63.92 o 
 -17  11   5      311.09      406.17     68.04 o 
 -15  11   5     1010.67     1078.32     96.90 o 
 -13  11   5     1495.87     1723.66    111.34 o 
 -11  11   5     1622.51     1569.63    142.26 o 
  -9  11   5      308.01      267.37     34.24 o 
  -7  11   5      264.42      306.78     34.90 o 
  -5  11   5      131.28       86.23     27.83 o 
  -3  11   5      237.60      241.39     29.86 o 
  -1  11   5       45.11       29.13     16.72 o 
   1  11   5     1698.94     1631.33     66.32 o 
   3  11   5     1092.69      950.58    118.55 o 
   5  11   5      679.05      779.50     61.85 o 
   7  11   5     1332.09     1111.31     78.35 o 
   9  11   5       21.98       24.74     26.80 o 
  11  11   5        3.81       -8.25     24.74 o 
  13  11   5       34.58       86.60     35.05 o 
  15  11   5     1393.17     1428.83     94.84 o 
  17  11   5       51.62      121.65     41.24 o 
 -20  12   5      259.25      282.47     61.85 o 
 -18  12   5      782.09      837.09     94.84 o 
 -16  12   5       42.93       49.48     39.17 o 
 -14  12   5      371.21      552.56     74.22 o 
 -12  12   5      173.39      151.01     30.51 o 
 -10  12   5       71.26        9.32     19.64 o 
  -8  12   5       14.00       23.37     19.64 o 
  -6  12   5      322.83      319.07     45.36 o 
  -4  12   5       56.41       64.34     25.77 o 
  -2  12   5      261.96      300.27     34.24 o 
   0  12   5       68.77       52.09     22.68 o 
   2  12   5      326.96      213.09     29.86 o 
   4  12   5      698.26      760.59     50.78 o 
   6  12   5       95.17       61.85     30.93 o 
   8  12   5     2815.14     2569.00    131.96 o 
  10  12   5      291.51       92.78     35.05 o 
  12  12   5       14.07        4.12     26.80 o 
  14  12   5       85.84       70.10     37.11 o 
 -17  13   5      102.60       92.78     51.54 o 
 -15  13   5      516.32      404.11     70.10 o 
 -13  13   5       68.60      111.34     45.36 o 
 -11  13   5      112.09      113.40     30.62 o 
  -9  13   5        2.64       16.64     25.77 o 
  -7  13   5       29.97       40.11     22.56 o 
  -5  13   5      301.98      376.29     40.82 o 
  -3  13   5      488.05      413.20     42.20 o 
  -1  13   5      111.50      187.93     32.99 o 
   1  13   5       88.77       56.40     22.56 o 
   3  13   5      776.35      862.38     57.46 o 
   5  13   5      105.43      107.21     37.11 o 
   7  13   5     1878.32     1696.86    105.15 o 
   9  13   5       75.38       90.72     37.11 o 
  11  13   5       20.36       -4.12     28.87 o 
  13  13   5       27.63       14.43     32.99 o 
 -14  14   5      136.56      222.67     57.73 o 
 -12  14   5       55.18       96.90     47.42 o 
 -10  14   5       57.61       30.93     35.05 o 
  -8  14   5      303.24      367.00     63.92 o 
  -6  14   5      140.10      192.83     36.45 o 
  -4  14   5      146.86      178.56     32.78 o 
  -2  14   5      222.92      195.41     34.24 o 
   0  14   5       97.38      113.40     44.33 o 
   2  14   5       10.43      -10.18     27.83 o 
   4  14   5      444.90      362.88     57.73 o 
   6  14   5     2293.53     2185.51    127.83 o 
   8  14   5       75.33      103.09     39.17 o 
  -7  15   5      312.17      232.98     57.73 o 
  -5  15   5       77.06       51.54     41.24 o 
  -3  15   5       30.84       45.36     37.11 o 
  -1  15   5       14.83        0.00     32.99 o 
   1  15   5       23.04       35.05     35.05 o 
  -6   0   6    11744.18    13174.89    395.87 o 
  -4   0   6    28190.49    30733.17    890.70 o 
  -2   0   6    28857.81    29213.62    847.40 o 
   0   0   6    55725.80    54829.41   1591.71 o 
   2   0   6   107646.04   114184.47   3249.39 o 
   4   0   6      164.87      375.25     26.80 o 
   6   0   6       90.77       22.68     12.37 o 
   8   0   6    14904.60    13453.24    412.36 o 
  10   0   6     3834.13     4327.72    156.70 o 
  12   0   6      978.66     1278.32     70.10 o 
  14   0   6     1776.68     1672.12     86.60 o 
  16   0   6     4414.55     4119.47    162.88 o 
  18   0   6     8140.73     8445.13    298.96 o 
  20   0   6     9892.77    11946.06    395.87 o 
  22   0   6     4932.50     5537.99    224.74 o 
  24   0   6     1364.48     1430.89    101.03 o 
  -9   1   6    17181.87    19246.89    573.18 o 
  -7   1   6       31.48       32.99     12.37 o 
  -5   1   6     9804.61    10550.78    226.67 o 
  -3   1   6     8430.88     7817.25    172.72 o 
  -1   1   6    38952.00    39205.68    806.95 o 
   1   1   6    50631.55    53142.08   1086.87 o 
   3   1   6    21713.76    24013.63    497.86 o 
   5   1   6     1291.04     1342.76     45.36 o 
   7   1   6     4985.72     4873.05    117.36 o 
   9   1   6    24947.21    24349.25    508.80 o 
  11   1   6     9798.93     8754.37    201.92 o 
  13   1   6     5457.41     5123.41    131.93 o 
  15   1   6     1875.68     2055.34     78.35 o 
  17   1   6     6245.18     6591.70    360.81 o 
  19   1   6    13823.52    13905.71    326.56 o 
  21   1   6     6906.24     6416.71    173.49 o 
  23   1   6     2803.33     2854.42    104.23 o 
  25   1   6      286.05      348.03     42.99 o 
 -10   2   6    76499.70    78459.69   2290.66 o 
  -8   2   6    29212.79    29508.46    880.39 o 
  -6   2   6     5110.40     5717.37    189.69 o 
  -4   2   6     6020.52     6175.09    185.56 o 
  -2   2   6    14081.49    13692.93    291.48 o 
   0   2   6    23072.88    23074.72    475.93 o 
   2   2   6    50860.92    53521.59   2166.95 o 
   4   2   6     7855.14     9185.59    200.36 o 
   6   2   6     6687.57     6597.54    151.54 o 
   8   2   6     6396.67     5359.79    129.66 o 
  10   2   6    34380.40    36188.20   1402.02 o 
  12   2   6     2624.19     2787.44    130.92 o 
  14   2   6      593.41      631.30     84.53 o 
  16   2   6      556.72      600.07     41.38 o 
  18   2   6     2982.35     3336.85    126.80 o 
  20   2   6     4949.99     5557.05    153.80 o 
  22   2   6     4222.32     4174.99    232.98 o 
  24   2   6     2154.27     2274.56    132.99 o 
 -11   3   6    23186.34    23595.23    713.38 o 
  -9   3   6    11390.56    10997.63    362.88 o 
  -7   3   6     1836.11     1890.67     82.47 o 
  -5   3   6     4804.90     5058.14    120.22 o 
  -3   3   6     8440.56     8770.16    201.03 o 
  -1   3   6    20314.13    19239.84    325.66 o 
   1   3   6    13815.58    13337.57    227.97 o 
   3   3   6     3305.75     2905.74    104.12 o 
   5   3   6     6280.59     7387.24    166.03 o 
   7   3   6     4336.12     3548.78    172.16 o 
   9   3   6    18829.23    19249.44    393.56 o 
  11   3   6    24451.97    25217.80    532.83 o 
  13   3   6     7245.91     6040.42    151.54 o 
  15   3   6      147.72       90.26     25.77 o 
  17   3   6      109.34       49.48     18.79 o 
  19   3   6     2053.89     2184.26     80.90 o 
  21   3   6     4729.68     5173.73    148.62 o 
  23   3   6     3888.31     4296.97    189.69 o 
  25   3   6       61.62       -8.54     25.48 o 
 -12   4   6    29492.00    30838.32    927.81 o 
 -10   4   6    26130.78    26399.54    563.48 o 
  -8   4   6    19030.38    18993.84    406.75 o 
  -6   4   6     5401.40     6438.07    276.28 o 
  -4   4   6     3831.93     3735.81     91.71 o 
  -2   4   6    16858.51    17328.36    367.32 o 
   0   4   6    16367.40    16623.68    354.89 o 
   2   4   6      240.70      118.02      9.12 o 
   4   4   6     1739.61     1772.73     44.81 o 
   6   4   6     5839.61     5775.17    189.69 o 
   8   4   6    14973.21    15215.84    324.96 o 
  10   4   6    20978.05    21923.02    546.38 o 
  12   4   6     5218.45     5469.07    136.17 o 
  14   4   6    10424.64    11416.99    257.94 o 
  16   4   6      681.11      590.92     40.51 o 
  18   4   6      992.80     1117.63     55.17 o 
  20   4   6     5473.10     5179.77    182.47 o 
  22   4   6     5011.30     5005.54    147.16 o 
  24   4   6      973.90      822.65     95.87 o 
 -15   5   6     1297.65     1408.21     82.47 o 
 -13   5   6     9899.57     9098.72    305.15 o 
 -11   5   6    14150.08    14891.93    414.42 o 
  -9   5   6     1998.03     1574.05    141.23 o 
  -7   5   6     5903.91     7143.65    167.64 o 
  -5   5   6     1109.88     1104.99     42.20 o 
  -3   5   6    12672.63    11757.58    328.86 o 
  -1   5   6    23481.65    23119.71    486.13 o 
   1   5   6    13347.70    13535.51    291.41 o 
   3   5   6     3036.11     3074.86     60.80 o 
   5   5   6     1294.94     1179.96     81.01 o 
   7   5   6     8313.17     8549.28    153.09 o 
   9   5   6    15973.54    14958.69    413.39 o 
  11   5   6    23726.49    24485.13    516.70 o 
  13   5   6      223.68      125.18     18.95 o 
  15   5   6     6589.27     6466.49    192.78 o 
  17   5   6       76.27       40.99     18.18 o 
  19   5   6     9216.40     9355.00    226.53 o 
  21   5   6    10347.65    10114.75    247.64 o 
  23   5   6     3508.80     3466.51    117.85 o 
 -18   6   6     1172.91     1065.95     78.35 o 
 -16   6   6      191.00      175.25     35.05 o 
 -14   6   6    18934.30    19352.04    595.86 o 
 -12   6   6     3215.77     3438.68    102.05 o 
 -10   6   6     8642.36     7683.38   1084.51 o 
  -8   6   6     1338.11     1455.63     53.20 o 
  -6   6   6     2293.29     1925.49     68.04 o 
  -4   6   6     2094.28     2270.25    129.89 o 
  -2   6   6    15890.59    16348.48    354.19 o 
   0   6   6    25205.20    25178.42    530.63 o 
   2   6   6    19787.66    20226.03    433.58 o 
   4   6   6     1943.52     1918.50     42.11 o 
   6   6   6     8223.92     7891.31    139.24 o 
   8   6   6    12367.14    11931.88    264.25 o 
  10   6   6    11964.38    12759.54    280.30 o 
  12   6   6     6835.58     7145.70    227.83 o 
  14   6   6      306.16      299.78     39.17 o 
  16   6   6      137.99      174.86     24.27 o 
  18   6   6     2666.20     2719.51    136.08 o 
  20   6   6     4189.51     3872.06    177.31 o 
  22   6   6     8399.80     9038.92    340.20 o 
 -19   7   6     3557.40     3414.34    162.88 o 
 -17   7   6     2132.83     1948.40    109.28 o 
 -13   7   6      599.22      634.95     42.99 o 
 -11   7   6       99.87       95.71     19.32 o 
  -9   7   6     2206.75     2044.03     85.56 o 
  -7   7   6     1113.61     1087.79     47.37 o 
  -5   7   6     3061.65     2429.34     76.45 o 
  -3   7   6     6735.91     5923.92    202.06 o 
  -1   7   6    27144.15    28221.66    591.86 o 
   1   7   6    28321.56    28350.56    596.20 o 
   3   7   6     5027.79     5092.84    126.44 o 
   5   7   6     2097.55     2309.56     67.78 o 
   7   7   6     7880.52     8719.35    286.59 o 
   9   7   6    11029.50    11236.80    371.12 o 
  11   7   6    13861.57    13409.94    432.98 o 
  13   7   6     5759.87     5476.14    210.30 o 
  15   7   6        4.44       39.17     26.80 o 
  17   7   6      589.14      470.09     59.79 o 
  19   7   6     4458.48     4688.53    202.06 o 
  21   7   6     3431.01     3410.22    169.07 o 
 -22   8   6     4771.03     4364.83    204.12 o 
 -20   8   6     2276.86     2193.75    127.83 o 
 -18   8   6      756.30     1026.78     82.47 o 
 -16   8   6       61.67       32.99     26.80 o 
 -14   8   6     4382.44     4154.52    175.25 o 
 -12   8   6     4509.69     4534.15    197.93 o 
 -10   8   6    25397.01    25096.41    952.55 o 
  -8   8   6       99.30       87.04     18.95 o 
  -6   8   6      404.98      336.31     42.27 o 
  -4   8   6     2992.89     3084.58     92.36 o 
  -2   8   6    14361.55    14953.18    438.13 o 
   0   8   6    21324.53    22145.94    476.68 o 
   2   8   6    16191.30    16475.23    462.87 o 
   4   8   6     3922.89     3887.27    169.07 o 
   6   8   6       41.35       38.03     12.88 o 
   8   8   6     8504.31     8375.03    282.47 o 
  10   8   6    12421.09    12047.09    399.99 o 
  12   8   6     7434.70     7766.79    280.40 o 
  14   8   6      157.18      397.93     55.67 o 
  16   8   6      509.24      418.55     57.73 o 
  18   8   6     1999.27     1956.65    117.52 o 
  20   8   6     3315.65     3164.86    160.82 o 
 -23   9   6     2495.01     3156.61    164.94 o 
 -21   9   6     5139.20     5230.78    232.98 o 
 -19   9   6      684.89      898.94     92.78 o 
 -17   9   6      445.37      385.56     61.85 o 
 -15   9   6     2744.69     2682.40    138.14 o 
 -13   9   6     3246.90     3826.44    157.73 o 
 -11   9   6    12029.34    12696.71    301.06 o 
  -9   9   6    20092.51    19100.79    429.35 o 
  -7   9   6      910.78      466.98     37.16 o 
  -5   9   6      309.42      259.87     54.64 o 
  -3   9   6    15423.01    15968.02    357.86 o 
  -1   9   6    10347.56     9292.94    748.43 o 
   1   9   6     3497.28     2853.94    120.62 o 
   3   9   6      296.91      369.27    129.89 o 
   5   9   6      446.15      465.15     33.68 o 
   7   9   6    12116.26    13047.06    426.79 o 
   9   9   6     4377.83     4045.25    169.07 o 
  11   9   6     7915.84     7797.72    278.34 o 
  13   9   6     1826.34     1470.06     92.78 o 
  15   9   6     1107.51     1191.72     86.60 o 
  17   9   6      408.02      474.21     63.92 o 
  19   9   6     2830.92     3255.58    162.88 o 
 -24  10   6      115.63      181.44     55.67 o 
 -22  10   6     2456.36     2152.52    142.26 o 
 -20  10   6      764.55      690.70     82.47 o 
 -18  10   6     1154.83     1152.55    105.15 o 
 -16  10   6     2565.03     2430.86    136.08 o 
 -14  10   6     7117.80     7599.79    284.53 o 
 -12  10   6     6630.11     6024.74    484.52 o 
 -10  10   6     8941.30     8698.49    221.60 o 
  -8  10   6     7149.01     6526.24    330.92 o 
  -6  10   6     2422.08     2074.25     77.99 o 
  -4  10   6     3287.72     3632.45    110.69 o 
  -2  10   6     9017.54     9628.42    387.62 o 
   0  10   6     3682.91     4085.58    117.19 o 
   2  10   6     1282.28     1257.75     58.76 o 
   4  10   6      460.72      350.02     37.11 o 
   6  10   6     9834.14     8948.21    317.52 o 
   8  10   6     1672.60     1635.01     94.84 o 
  10  10   6     5317.95     5663.76    222.67 o 
  12  10   6     3141.56     3338.05    156.70 o 
  14  10   6     1022.05     1008.22     80.41 o 
  16  10   6       24.01       30.93     35.05 o 
  18  10   6     1426.75     1379.34    101.03 o 
 -21  11   6      279.84      251.54     61.85 o 
 -19  11   6     1544.81     1404.08    111.34 o 
 -17  11   6       93.65      309.27     57.73 o 
 -15  11   6     4215.48     3909.17    187.62 o 
 -13  11   6     6652.77     7474.18    220.61 o 
 -11  11   6     7890.97     7929.32    256.69 o 
  -9  11   6     6297.19     6178.27    174.22 o 
  -7  11   6       76.53      112.42     25.48 o 
  -5  11   6      888.31      904.12     54.31 o 
  -3  11   6     2055.30     1614.08     69.15 o 
  -1  11   6     8102.20     7337.15    447.41 o 
   1  11   6     4952.80     5247.97    156.70 o 
   3  11   6     1808.62     1597.61     65.41 o 
   5  11   6     1277.68     1333.98     88.66 o 
   7  11   6     2064.70     2140.15    113.40 o 
   9  11   6     3927.28     3550.42    160.82 o 
  11  11   6     3096.21     2766.93    138.14 o 
  13  11   6      801.32      612.35     72.16 o 
  15  11   6        7.21       22.68     30.93 o 
 -20  12   6     1341.29      892.76    101.03 o 
 -18  12   6       40.89       55.67     41.24 o 
 -16  12   6     1662.26     1709.23    119.58 o 
 -14  12   6     1916.74     2282.41    138.14 o 
 -12  12   6     2698.03     3190.52    114.44 o 
 -10  12   6     4083.79     3552.65    121.73 o 
  -8  12   6     1635.10     1313.53    163.91 o 
  -6  12   6        6.14       14.43     18.95 o 
  -4  12   6      875.57      957.43     58.10 o 
  -2  12   6     5446.30     5520.33    172.16 o 
   0  12   6     3357.79     3271.20    107.77 o 
   2  12   6     3792.74     4118.60    132.99 o 
   4  12   6     1450.87     1672.12    101.03 o 
   6  12   6     1608.19     1441.20     96.90 o 
   8  12   6     1478.82     1441.20     96.90 o 
  10  12   6     4125.87     4067.93    179.38 o 
  12  12   6     2128.51     2678.28    142.26 o 
  14  12   6     1155.93     1162.85    103.09 o 
 -17  13   6      347.57      402.05     74.22 o 
 -15  13   6      977.36     1197.91    115.46 o 
 -13  13   6     2989.49     3197.85    169.07 o 
 -11  13   6     2928.20     3185.06    121.65 o 
  -9  13   6     3155.07     2964.87    110.80 o 
  -7  13   6      161.75      121.73     29.65 o 
  -5  13   6     1735.12     1904.79     95.87 o 
  -3  13   6     3010.89     3113.56    107.86 o 
  -1  13   6     8119.07     7911.35    210.57 o 
   1  13   6     1472.80     1598.39    127.83 o 
   3  13   6     3955.04     3558.66    167.01 o 
   5  13   6       46.72       32.99     32.99 o 
   7  13   6       11.88       12.37     30.93 o 
   9  13   6     2008.18     2014.38    119.58 o 
  11  13   6     2968.28     2486.53    140.20 o 
 -12  14   6     1026.05     1115.43     77.23 o 
 -10  14   6     1511.08     1401.99     76.45 o 
  -8  14   6      956.93      957.84     67.78 o 
  -6  14   6      175.26      102.02     36.08 o 
  -4  14   6      228.92      310.75     40.82 o 
  -2  14   6     5100.09     4336.24    146.39 o 
   0  14   6     3549.56     3646.87    169.07 o 
   2  14   6     1386.68     1799.95    117.52 o 
   4  14   6      706.45      830.90     86.60 o 
   6  14   6     1333.42     1274.19    101.03 o 
  -5  15   6       76.88      121.65     45.36 o 
  -3  15   6     3639.36     3531.86    175.25 o 
  -1  15   6     1535.86     1511.30    107.21 o 
  -9   1   7      317.62      212.37     26.80 o 
  -7   1   7     3583.01     3974.83    176.28 o 
  -5   1   7     2331.14     2863.45     93.81 o 
  -3   1   7     2058.54     2338.05     61.18 o 
  -1   1   7     2776.35     3126.37     77.91 o 
   1   1   7    10994.86    12468.41    270.42 o 
   3   1   7      898.08      853.90     43.30 o 
   5   1   7       92.59      168.64     27.83 o 
   7   1   7     1096.37     1053.10     38.61 o 
   9   1   7       36.40       17.32     10.86 o 
  11   1   7      436.88      333.27     38.14 o 
  13   1   7     1586.51     1292.57     51.74 o 
  15   1   7      482.39      617.80     76.29 o 
  17   1   7      408.57      304.48     58.76 o 
  19   1   7      110.74       79.79     24.02 o 
  21   1   7      331.52      245.41     32.99 o 
  23   1   7       52.36       87.94     29.05 o 
 -10   2   7     7575.41     7657.52    257.72 o 
  -8   2   7    15602.12    17830.44    550.50 o 
  -6   2   7     1229.44     1692.74     74.22 o 
  -4   2   7       49.23        7.10      8.25 o 
  -2   2   7       26.44        0.26      5.30 o 
   0   2   7     1543.59     1462.85     43.09 o 
   2   2   7     4837.94     5014.09    117.85 o 
   4   2   7      183.43      102.09     12.88 o 
   6   2   7      717.20      641.05     86.60 o 
   8   2   7      520.83      608.23     41.24 o 
  10   2   7       21.95       20.49     11.39 o 
  12   2   7      762.39      680.05     37.57 o 
  14   2   7      395.48      638.28     39.04 o 
  16   2   7     2967.66     2620.94     85.98 o 
  18   2   7      245.77      339.57     76.29 o 
  20   2   7       12.49       22.04     20.80 o 
  22   2   7       19.70       -0.33     22.56 o 
  24   2   7        5.91       23.02     30.93 o 
 -11   3   7       97.06       92.78     22.68 o 
  -9   3   7     1452.62     1626.76     80.41 o 
  -7   3   7      452.21      546.38     41.24 o 
  -5   3   7      685.93      626.79     43.30 o 
  -3   3   7      666.87      647.99     24.02 o 
  -1   3   7     4558.18     4913.53    113.02 o 
   1   3   7     1679.70     1465.20     42.11 o 
   3   3   7     2164.62     2081.05     57.83 o 
   5   3   7       28.22       40.07      9.90 o 
   7   3   7      321.90      313.42     35.05 o 
   9   3   7      530.96      556.46     77.32 o 
  11   3   7      665.12      604.04     77.32 o 
  13   3   7     1921.28     1748.83     61.85 o 
  15   3   7     1204.21     1402.27     57.46 o 
  17   3   7      901.25      834.34     84.53 o 
  19   3   7      759.62      819.90    115.46 o 
  21   3   7      113.17       84.76     26.94 o 
  23   3   7       82.75       84.02     29.05 o 
 -12   4   7      255.92      228.86     35.05 o 
 -10   4   7       77.23       35.05     16.49 o 
  -8   4   7      707.24      644.05     34.02 o 
  -6   4   7     1125.24     1268.01     63.92 o 
  -4   4   7      835.53      982.36     37.57 o 
  -2   4   7     1329.56     1495.19     47.52 o 
   0   4   7     5390.87     5581.61    101.79 o 
   2   4   7     1105.18      970.85     24.97 o 
   4   4   7     4929.42     5521.35    201.03 o 
   6   4   7      589.95      604.96     44.33 o 
   8   4   7      402.61      395.79     25.55 o 
  10   4   7      675.91      735.33     35.16 o 
  12   4   7     2486.17     2925.18    218.55 o 
  14   4   7     4396.40     4544.64    123.69 o 
  16   4   7      389.21      268.78     30.20 o 
  18   4   7      301.46      258.08     33.15 o 
  20   4   7      116.66       61.85     32.99 o 
  22   4   7      816.94      942.47     61.64 o 
 -13   5   7     1177.93     1315.54    156.70 o 
 -11   5   7      134.71      104.04     18.18 o 
  -9   5   7     1800.79     2103.71     68.48 o 
  -7   5   7      489.39      689.00     34.24 o 
  -5   5   7       57.41       72.11     44.33 o 
  -3   5   7     1853.08     1977.47     65.98 o 
  -1   5   7     3352.23     3686.26     93.62 o 
   1   5   7      109.64       56.49     10.29 o 
   3   5   7      299.07      194.11     11.04 o 
   5   5   7      256.21      283.11     28.34 o 
   7   5   7        8.64        3.33      8.74 o 
   9   5   7     2582.30     2376.03     70.73 o 
  11   5   7      334.89      520.34     42.27 o 
  13   5   7     6318.26     6212.65    156.31 o 
  15   5   7       89.69      126.21     22.28 o 
  17   5   7       90.46      105.28     22.28 o 
  19   5   7      213.15      208.41     31.12 o 
  21   5   7      399.15      468.03     68.04 o 
  23   5   7       24.25       37.11     39.17 o 
 -16   6   7     3156.45     2865.90    136.08 o 
 -14   6   7     2341.55     2480.34    115.46 o 
 -12   6   7        2.53       23.44     13.79 o 
 -10   6   7       20.21       18.56     13.12 o 
  -8   6   7      561.39      486.28     34.90 o 
  -6   6   7      271.51      212.47     23.19 o 
  -4   6   7     1455.11     1181.41    115.46 o 
  -2   6   7       65.61       67.76     15.46 o 
   0   6   7      467.57      407.05     27.24 o 
   2   6   7      476.09      461.67     32.99 o 
   4   6   7       32.81       19.03      8.74 o 
   6   6   7     1516.63     1389.65     78.35 o 
   8   6   7      162.12      109.28     26.80 o 
  10   6   7      106.31      119.58     28.87 o 
  12   6   7      115.86      105.15     30.93 o 
  14   6   7        7.31       16.49     24.74 o 
  16   6   7      425.53      505.14     63.92 o 
  18   6   7      723.64      975.23     88.66 o 
  20   6   7       56.18      148.45     45.36 o 
  22   6   7       57.35       53.61     45.36 o 
 -19   7   7       21.75        4.12     30.93 o 
 -17   7   7     1716.07     1810.26    105.15 o 
 -15   7   7       34.83      107.21     32.99 o 
 -13   7   7      389.73      412.05     40.21 o 
 -11   7   7       69.43       42.13     16.72 o 
  -9   7   7      416.50      491.42     37.57 o 
  -7   7   7      178.42      175.68     23.19 o 
  -5   7   7      186.72      212.99     24.02 o 
  -3   7   7      448.20      519.49     33.15 o 
  -1   7   7      100.04       74.48     15.26 o 
   1   7   7       86.48       18.97     10.86 o 
   3   7   7     1524.37     1548.72     53.00 o 
   5   7   7     2094.68     1898.92     94.84 o 
   7   7   7      156.15      136.08     28.87 o 
   9   7   7        9.41       12.37     20.62 o 
  11   7   7     1807.86     1933.97    103.09 o 
  13   7   7      352.89      237.11     43.30 o 
  15   7   7       33.61       63.92     32.99 o 
  17   7   7      244.47      111.34     39.17 o 
  19   7   7     1145.91     1090.69     98.97 o 
  21   7   7       83.21       -6.19     28.87 o 
 -20   8   7        5.92      -12.37     28.87 o 
 -18   8   7     1095.45      956.67     88.66 o 
 -16   8   7     1116.12     1470.06     94.84 o 
 -14   8   7      327.68      308.66     34.99 o 
 -12   8   7     8881.76     8708.06    219.41 o 
 -10   8   7      235.28      184.29     58.76 o 
  -8   8   7      258.90      226.02     30.93 o 
  -6   8   7       83.15      105.85     20.41 o 
  -4   8   7     3001.93     3232.32     96.75 o 
  -2   8   7      320.66      282.45     34.02 o 
   0   8   7     1207.40     1300.59     51.37 o 
   2   8   7     1311.09     1192.45     60.82 o 
   4   8   7     1493.57     1281.40     63.92 o 
   6   8   7       45.86       18.56     20.62 o 
   8   8   7      298.38      377.31     49.48 o 
  10   8   7      138.95       41.24     24.74 o 
  12   8   7     1248.58     1078.32     78.35 o 
  14   8   7       13.48       26.80     26.80 o 
  16   8   7       21.76      -12.37     26.80 o 
  18   8   7      776.65      956.67     92.78 o 
  20   8   7       35.04       86.60     41.24 o 
 -21   9   7       91.75       84.53     43.30 o 
 -19   9   7      154.21      181.44     49.48 o 
 -17   9   7     1234.68     1375.22     96.90 o 
 -15   9   7      737.02      806.16     82.47 o 
 -13   9   7     1417.41     1513.43     69.24 o 
 -11   9   7     2191.44     1690.91     72.16 o 
  -9   9   7     3057.87     2648.71     90.36 o 
  -7   9   7       22.97       85.96     27.83 o 
  -5   9   7      691.41      631.98     42.99 o 
  -3   9   7      193.02      232.14     44.33 o 
  -1   9   7     9844.51     9267.64    517.51 o 
   1   9   7    11493.84    11807.53    276.04 o 
   3   9   7     1639.68     1592.33     60.40 o 
   5   9   7     2045.22     2117.47    113.40 o 
   7   9   7     2372.99     2253.55    113.40 o 
   9   9   7       83.24       43.30     26.80 o 
  11   9   7       79.54       47.42     30.93 o 
  13   9   7      871.44      971.11     86.60 o 
  15   9   7      425.01      389.68     57.73 o 
  17   9   7      166.48      144.33     45.36 o 
  19   9   7      133.64       78.35     41.24 o 
 -22  10   7        4.09      -10.31     39.17 o 
 -20  10   7      127.14      121.65     47.42 o 
 -18  10   7      900.63      847.40     88.66 o 
 -16  10   7      738.01      663.90     78.35 o 
 -14  10   7      513.62      602.59     51.62 o 
 -12  10   7      109.67       58.15     40.21 o 
 -10  10   7      201.15      209.51     31.32 o 
  -8  10   7      124.91      118.50     24.66 o 
  -6  10   7       74.80       33.32     17.83 o 
  -4  10   7      522.06      533.29     45.36 o 
  -2  10   7      790.78      693.85     64.95 o 
   0  10   7     1487.76     1260.40     55.78 o 
   2  10   7       32.34       38.14     19.59 o 
   4  10   7     2711.43     2670.03    131.96 o 
   6  10   7      687.92      830.90     76.29 o 
   8  10   7       47.03       37.11     28.87 o 
  10  10   7      323.79      189.69     43.30 o 
  12  10   7      116.31       12.37     28.87 o 
  14  10   7        0.13       10.31     28.87 o 
  16  10   7      165.41      183.50     49.48 o 
 -21  11   7       10.76       35.05     45.36 o 
 -19  11   7       36.22       82.47     47.42 o 
 -17  11   7       38.72       74.22     39.17 o 
 -15  11   7       21.08       28.87     37.11 o 
 -13  11   7      146.18      150.47     31.12 o 
 -11  11   7      179.17      107.85     28.18 o 
  -9  11   7     1789.44     1549.81     71.39 o 
  -7  11   7      365.23      423.57     41.38 o 
  -5  11   7      509.19      544.19     44.45 o 
  -3  11   7     2011.48     2129.42     82.13 o 
  -1  11   7      263.92      230.24     41.24 o 
   1  11   7     1356.20     1553.56     75.26 o 
   3  11   7     9659.92     9546.13    342.26 o 
   5  11   7       39.29       30.93     24.74 o 
   7  11   7        8.72       28.87     28.87 o 
   9  11   7       21.61       63.92     32.99 o 
  11  11   7       92.61       32.99     30.93 o 
  13  11   7      108.22      136.08     41.24 o 
  15  11   7      188.07      212.37     51.54 o 
 -20  12   7       12.11       10.31     43.30 o 
 -18  12   7       45.55       18.56     39.17 o 
 -16  12   7      184.09      167.01     51.54 o 
 -14  12   7      249.04       94.84     45.36 o 
 -12  12   7      571.69      398.76     45.12 o 
 -10  12   7     1222.38     1274.54     94.84 o 
  -8  12   7      565.29      269.96     36.10 o 
  -6  12   7      551.43      551.69     61.85 o 
  -4  12   7      508.45      475.33     44.45 o 
  -2  12   7      383.28      332.62     36.45 o 
   0  12   7      113.70      151.41     27.59 o 
   2  12   7      181.32      117.52     39.17 o 
   4  12   7     2837.38     2459.73    136.08 o 
   6  12   7      107.49      107.21     37.11 o 
   8  12   7      415.13      478.34     63.92 o 
  10  12   7        0.46       -8.25     30.93 o 
  12  12   7      501.25      354.63     57.73 o 
 -17  13   7       24.30       41.24     43.30 o 
 -15  13   7      133.24      142.26     49.48 o 
 -13  13   7       64.18      103.99     37.11 o 
 -11  13   7      929.57      735.30    104.12 o 
  -9  13   7      619.35      580.45     53.08 o 
  -7  13   7      107.28       80.52     27.59 o 
  -5  13   7      262.20      234.46     54.64 o 
  -3  13   7       69.18      139.23     30.93 o 
  -1  13   7      439.05      329.16     38.45 o 
   1  13   7       36.65      -13.40     26.80 o 
   3  13   7      634.85      785.55     84.53 o 
   5  13   7      423.63      358.75     57.73 o 
   7  13   7       12.74       -8.25     26.80 o 
   9  13   7       25.63       14.43     32.99 o 
 -12  14   7       86.36      141.94     36.98 o 
 -10  14   7      139.98      110.02     34.24 o 
  -8  14   7       87.16       90.72     30.93 o 
  -6  14   7       11.88       17.46     34.02 o 
  -4  14   7       16.86        3.75     23.76 o 
  -2  14   7      329.19      252.56     37.16 o 
   0  14   7      131.58       72.16     39.17 o 
   2  14   7      837.45      604.11     76.29 o 
   4  14   7        6.67       43.30     35.05 o 
  -8   0   8    12382.71    14247.03    435.04 o 
  -6   0   8    18375.04    19706.67    585.55 o 
  -4   0   8     4461.36     3849.38    134.02 o 
  -2   0   8     1311.01     1144.30     55.67 o 
   0   0   8     1000.64      837.09     45.36 o 
   2   0   8     3059.06     2760.75    103.09 o 
   4   0   8     1828.97      962.86     51.54 o 
   6   0   8    41535.15    41578.23   1154.61 o 
   8   0   8    63946.12    63016.82   1830.88 o 
  10   0   8     9430.40     9183.25    303.08 o 
  12   0   8    12953.37    12273.89    385.56 o 
  14   0   8    22154.07    20861.28    647.40 o 
  16   0   8    20473.28    21642.70    674.21 o 
  18   0   8    12678.72    13176.96    430.92 o 
  20   0   8     2886.49     3410.22    156.70 o 
  22   0   8      219.95      521.64     68.04 o 
  -9   1   8    27224.91    28821.88    863.89 o 
  -7   1   8     2399.86     1391.30     48.45 o 
  -5   1   8    19733.47    18984.66    406.01 o 
  -3   1   8    23083.12    23123.67    496.40 o 
  -1   1   8     7535.52     7142.03    160.29 o 
   1   1   8      565.64      448.90     27.83 o 
   3   1   8     5077.33     4837.38    116.61 o 
   5   1   8    10249.07    10302.04    228.13 o 
   7   1   8    18392.33    18926.36    412.58 o 
   9   1   8    12086.94    13241.07    296.90 o 
  11   1   8     3302.80     2945.03     86.74 o 
  13   1   8     1998.97     2437.09     79.45 o 
  15   1   8    10016.71    11056.62    255.86 o 
  17   1   8    12124.16    11841.44    279.19 o 
  19   1   8     5917.82     5913.98    160.37 o 
  21   1   8       28.42       35.31     28.87 o 
  23   1   8      291.47      206.62     35.70 o 
 -10   2   8      897.59     1214.40     68.04 o 
  -8   2   8      613.06      430.92     41.24 o 
  -6   2   8     3813.95     3035.86     79.21 o 
  -4   2   8    23210.88    25250.21    526.96 o 
  -2   2   8    14258.03    14733.17    315.51 o 
   0   2   8     3117.01     3488.36     85.68 o 
   2   2   8     4302.66     4304.51    103.23 o 
   4   2   8    11132.82    10544.97    254.63 o 
   6   2   8    17836.17    15877.25    337.45 o 
   8   2   8     9313.10     9377.43    212.03 o 
  10   2   8      837.84      822.86     39.28 o 
  12   2   8     1744.82     1790.95     63.41 o 
  14   2   8     3248.44     3231.48     96.88 o 
  16   2   8    14410.04    14688.69    381.43 o 
  18   2   8     5450.92     5562.38    153.06 o 
  20   2   8     2025.77     2028.33     82.47 o 
  22   2   8       34.60       62.25     26.12 o 
 -11   3   8     3013.69     3261.77    129.89 o 
  -9   3   8      684.73      540.19     49.48 o 
  -7   3   8    15446.84    16978.91    531.94 o 
  -5   3   8    29072.66    28296.13    870.08 o 
  -3   3   8    18252.59    18622.85    392.66 o 
  -1   3   8     9369.70     9710.75    208.75 o 
   1   3   8    10115.60    11050.58    241.68 o 
   3   3   8    17232.84    17257.73    452.56 o 
   5   3   8    16556.43    17516.34    399.99 o 
   7   3   8     8368.89     9317.44    279.37 o 
   9   3   8     4423.15     4363.71    112.00 o 
  11   3   8       87.50       15.52     13.34 o 
  13   3   8      145.50      127.48     30.93 o 
  15   3   8     2508.87     2855.13     90.90 o 
  17   3   8     9034.45     9387.09    227.31 o 
  19   3   8     4238.30     4582.93    134.71 o 
  21   3   8      402.67      469.60     68.04 o 
  23   3   8      281.34      352.26     42.20 o 
 -12   4   8     7661.27     7517.32    257.72 o 
 -10   4   8       94.29       53.61     20.62 o 
  -8   4   8     7615.90     7043.10    239.17 o 
  -6   4   8    21806.68    21782.90    661.84 o 
  -4   4   8    29405.43    31118.72    921.62 o 
  -2   4   8    15906.17    16588.46    349.45 o 
   0   4   8     4190.69     4449.48    104.43 o 
   2   4   8    21735.34    23232.29    480.10 o 
   4   4   8    20455.39    21162.98    445.86 o 
   6   4   8    17537.49    17141.98    356.19 o 
   8   4   8     3161.09     2777.71     78.97 o 
  10   4   8     2710.28     3065.70    188.65 o 
  12   4   8      159.79      263.38     97.94 o 
  14   4   8     1306.00     1226.70     82.47 o 
  16   4   8     3070.54     3207.98     99.67 o 
  18   4   8     5300.34     5607.88    153.56 o 
  20   4   8     1533.96     1368.69     65.41 o 
  22   4   8       37.55       43.30     39.17 o 
 -13   5   8     2313.64     2096.85    105.15 o 
 -11   5   8      606.97      754.62     57.73 o 
  -9   5   8     5242.22     5616.18    141.33 o 
  -7   5   8    12395.84    11946.42    448.44 o 
  -5   5   8    17208.51    16195.86   1364.91 o 
  -3   5   8    23633.47    22673.56   2071.08 o 
  -1   5   8    12504.88    12457.00    274.58 o 
   1   5   8     1007.05      938.12     43.30 o 
   3   5   8     8836.56     8446.75    153.34 o 
   5   5   8    14422.26    15094.77    322.37 o 
   7   5   8    14172.31    15342.46    329.14 o 
   9   5   8      280.17      322.30     34.02 o 
  11   5   8       96.40       39.08     14.05 o 
  13   5   8      628.11      678.84     45.77 o 
  15   5   8     6987.80     6977.13    259.79 o 
  17   5   8     4484.67     4849.35    202.06 o 
  19   5   8     2155.77     2098.91    119.58 o 
  21   5   8      789.54      806.16     88.66 o 
 -14   6   8     3293.78     3203.10     99.86 o 
 -12   6   8     1738.91     1834.80     67.78 o 
 -10   6   8      554.77      457.31     44.33 o 
  -8   6   8     5700.18     5759.10    147.93 o 
  -6   6   8    19307.03    19733.98    424.89 o 
  -4   6   8    24705.10    24026.92    541.22 o 
  -2   6   8    14759.53    14944.44    321.27 o 
   0   6   8     5659.45     5461.20    133.53 o 
   2   6   8     2512.42     2173.95     65.88 o 
   4   6   8    16714.00    16393.36    517.51 o 
   6   6   8     8494.13     7814.22    270.10 o 
   8   6   8    12529.94    11230.62    383.49 o 
  10   6   8        1.19       16.49     26.80 o 
  12   6   8       31.33       18.56     24.74 o 
  14   6   8     2992.55     2643.23    131.96 o 
  16   6   8     8361.54     8428.63    303.08 o 
  18   6   8     4876.96     4814.30    208.24 o 
  20   6   8     1860.27     1907.16    121.65 o 
 -17   7   8     4711.94     5129.75    208.24 o 
 -15   7   8     1969.47     2562.82    125.77 o 
 -13   7   8     1057.33     1075.30     74.22 o 
 -11   7   8      178.58      267.35     29.86 o 
  -9   7   8     2687.19     2695.68    134.02 o 
  -7   7   8     4698.92     4595.34    125.95 o 
  -5   7   8    22326.20    23129.33    498.50 o 
  -3   7   8    32143.00    30781.18    660.36 o 
  -1   7   8    14713.23    15379.09    467.00 o 
   1   7   8     2317.60     2455.22     73.67 o 
   3   7   8    12695.43    14011.98    447.41 o 
   5   7   8     2845.06     2313.34    113.40 o 
   7   7   8    11497.55    12857.38    406.17 o 
   9   7   8      146.38      313.39     47.42 o 
  11   7   8     1266.12     1202.03     82.47 o 
  13   7   8       88.14      154.63     41.24 o 
  15   7   8     1973.00     2098.91    121.65 o 
  17   7   8     5757.18     5449.33    226.80 o 
  19   7   8     2860.14     2744.25    148.45 o 
 -18   8   8     5069.86     5119.45    214.43 o 
 -16   8   8     4470.36     4933.88    202.06 o 
 -14   8   8     7151.23     7064.01    245.35 o 
 -12   8   8      132.84       39.79     19.64 o 
 -10   8   8       22.69       17.24     15.84 o 
  -8   8   8      169.11      234.43     28.40 o 
  -6   8   8     3166.62     2816.17     89.44 o 
  -4   8   8     8076.83     7847.53    193.64 o 
  -2   8   8     8742.06     9195.58    225.77 o 
   0   8   8     2048.25     1797.34     63.70 o 
   2   8   8      899.08      856.29     41.60 o 
   4   8   8     1318.84      969.05     70.10 o 
   6   8   8     8529.80     7820.40    276.28 o 
   8   8   8     6809.32     6968.88    253.60 o 
  10   8   8      402.46      428.85     53.61 o 
  12   8   8     1340.18     1171.10     84.53 o 
  14   8   8     1994.58     2037.06    117.52 o 
  16   8   8     4286.41     4232.87    189.69 o 
  18   8   8     3855.27     4362.77    193.81 o 
 -21   9   8      103.58      127.83     49.48 o 
 -19   9   8     1881.46     1820.57    115.46 o 
 -17   9   8     7872.90     7634.84    294.84 o 
 -15   9   8     6695.96     6620.09    185.14 o 
 -13   9   8     3016.95     2772.94     99.14 o 
 -11   9   8      145.24       84.53     23.33 o 
  -9   9   8      796.10      785.25     73.19 o 
  -7   9   8     1986.24     2484.73     86.52 o 
  -5   9   8     6270.98     6007.60    192.78 o 
  -3   9   8     9760.99     9529.50    237.11 o 
  -1   9   8     9314.54     9547.89    295.87 o 
   1   9   8       53.25       66.91     18.79 o 
   3   9   8    10940.39    11636.79    391.74 o 
   5   9   8     4211.31     5208.10    204.12 o 
   7   9   8     8369.33     8857.49    313.39 o 
   9   9   8     4537.26     4515.34    191.75 o 
  11   9   8       28.21       20.62     26.80 o 
  13   9   8       48.11       41.24     32.99 o 
  15   9   8     3563.60     3032.91    154.63 o 
  17   9   8     2552.33     1954.58    125.77 o 
 -22  10   8      126.69       39.17     41.24 o 
 -20  10   8      294.09      432.98     72.16 o 
 -18  10   8     5090.74     5531.81    235.05 o 
 -16  10   8     4530.07     4931.82    214.43 o 
 -14  10   8     5881.62     6470.99    181.51 o 
 -12  10   8     3062.20     3062.62    107.86 o 
 -10  10   8       58.69       43.30     21.87 o 
  -8  10   8     4195.33     3850.49    120.22 o 
  -6  10   8     5594.14     5969.12    162.43 o 
  -4  10   8     9537.32     9869.53    240.34 o 
  -2  10   8     1435.41     1497.25     68.04 o 
   0  10   8      715.17      855.84     48.55 o 
   2  10   8     6935.63     6937.95    261.85 o 
   4  10   8     3189.31     2744.25    136.08 o 
   6  10   8     7646.01     6737.96    253.60 o 
   8  10   8    10788.12     9946.12    356.69 o 
  10  10   8     1020.47      919.56     86.60 o 
  12  10   8      487.19      453.60     63.92 o 
  14  10   8     1943.81     2164.89    125.77 o 
  16  10   8     3794.28     4298.85    197.93 o 
 -21  11   8      306.16      315.46     68.04 o 
 -19  11   8      391.83      404.11     72.16 o 
 -17  11   8     1139.11     1325.74    119.58 o 
 -15  11   8     2629.70     2264.61     98.97 o 
 -13  11   8    11888.65    10343.40    266.80 o 
 -11  11   8      123.98      164.22     32.07 o 
  -9  11   8      110.54      133.10     29.05 o 
  -7  11   8     2969.23     3245.54    180.41 o 
  -5  11   8     9461.03     9504.12    715.44 o 
  -3  11   8     1164.59     1191.86    118.55 o 
  -1  11   8      145.19       74.71     21.29 o 
   1  11   8     1829.02     1952.52    115.46 o 
   3  11   8       54.24      117.52     37.11 o 
   5  11   8     4885.20     5236.97    218.55 o 
   7  11   8    10317.83    11245.05    393.80 o 
   9  11   8     3179.98     3412.28    164.94 o 
  11  11   8        1.92       -8.25     28.87 o 
  13  11   8      545.26      525.76     72.16 o 
 -18  12   8      198.56      325.76     68.04 o 
 -16  12   8     2400.43     3162.80    171.13 o 
 -14  12   8     3860.06     3862.44    134.10 o 
 -12  12   8     3398.05     2884.99    110.77 o 
 -10  12   8      993.75      597.14     53.20 o 
  -8  12   8      590.31      686.33     55.78 o 
  -6  12   8     8922.94     9008.71    234.51 o 
  -4  12   8     1582.12     1509.77     71.89 o 
  -2  12   8     2508.66     2266.07    172.16 o 
   0  12   8      115.75       32.99     30.93 o 
   2  12   8     1135.03     1026.78     96.90 o 
   4  12   8     1196.09      971.11     90.72 o 
   6  12   8     2609.98     2519.52    136.08 o 
   8  12   8     2739.10     2589.62    142.26 o 
  10  12   8      928.39     1041.21     98.97 o 
 -15  13   8     2081.00     2467.97    148.45 o 
 -13  13   8     2155.30     2238.99     98.40 o 
 -11  13   8     1723.34     1694.38     83.82 o 
  -9  13   8      914.87      714.36     59.72 o 
  -7  13   8     2045.69     2183.60     93.17 o 
  -5  13   8     3568.40     3960.68    141.23 o 
  -3  13   8      906.97     1119.17    187.62 o 
  -1  13   8     1709.45     1684.49    115.46 o 
   1  13   8       19.50        2.06     30.93 o 
   3  13   8     1251.14     1424.70    103.09 o 
   5  13   8     1615.75     2082.42    127.83 o 
   7  13   8     3608.61     3604.02    177.31 o 
 -10  14   8      366.10      308.64     44.45 o 
  -8  14   8      991.95     1038.29     73.53 o 
  -6  14   8     2185.70     2023.00    149.48 o 
  -4  14   8     1306.06     1295.59    192.78 o 
  -2  14   8       39.59       55.67     37.11 o 
   0  14   8      215.49      187.62     49.48 o 
   2  14   8        2.55        6.19     30.93 o 
 -11   1   9     3302.02     4150.40    156.70 o 
  -9   1   9       65.25       31.96     10.21 o 
  -7   1   9      668.33      693.41     30.51 o 
  -5   1   9     2048.25     2263.64     64.77 o 
  -3   1   9     2456.82     2507.19     69.15 o 
  -1   1   9      154.27      116.52     15.46 o 
   1   1   9     1501.87     1980.16     57.46 o 
   3   1   9      125.53      162.49     45.36 o 
   5   1   9      178.34       54.52     12.33 o 
   7   1   9     3835.33     3438.43     92.50 o 
   9   1   9     4498.89     4195.87    111.52 o 
  11   1   9      153.21       71.96     17.31 o 
  13   1   9      394.72      438.67     49.48 o 
  15   1   9      154.46      157.93     26.94 o 
  17   1   9       25.40       -8.25     18.18 o 
  19   1   9      497.02      907.76     58.32 o 
  21   1   9       82.12      109.75     27.59 o 
 -12   2   9       25.58       24.74     16.49 o 
 -10   2   9     2277.24     1991.70     92.78 o 
  -8   2   9      276.49      179.38     28.87 o 
  -6   2   9    11037.03    11667.18    253.56 o 
  -4   2   9    10614.16    11751.13    258.63 o 
  -2   2   9      665.32      582.42     26.24 o 
   0   2   9       60.90       23.31      8.74 o 
   2   2   9      601.91      463.92     25.17 o 
   4   2   9      270.92      248.78     42.27 o 
   6   2   9     2392.24     2327.99    116.49 o 
   8   2   9       78.24       46.44     13.34 o 
  10   2   9     1176.70     1293.21     50.78 o 
  12   2   9        8.43       -2.60     13.79 o 
  14   2   9      662.42      493.87     73.19 o 
  16   2   9       26.02      -12.37     24.74 o 
  18   2   9      302.71      348.73     37.57 o 
  20   2   9      263.55      456.90     47.42 o 
  22   2   9       12.33       10.50     23.76 o 
 -13   3   9       30.17       53.61     22.68 o 
 -11   3   9      391.20      344.32     39.17 o 
  -9   3   9      927.77      872.14     59.79 o 
  -7   3   9       24.37       26.80     18.56 o 
  -5   3   9      361.69      227.19     56.70 o 
  -3   3   9     2990.32     3077.54     80.12 o 
  -1   3   9       74.20       81.73     12.18 o 
   1   3   9     1824.02     1934.41     74.22 o 
   3   3   9     3387.93     3395.97     87.47 o 
   5   3   9       29.40        8.88      9.39 o 
   7   3   9      220.25      266.62     27.83 o 
   9   3   9      554.93      428.90     30.51 o 
  11   3   9      810.98      850.67     41.98 o 
  13   3   9     1319.77     1414.20     58.92 o 
  15   3   9      284.37      206.52     41.24 o 
  17   3   9       65.81       73.49     22.56 o 
  19   3   9      246.36      210.28     32.07 o 
  21   3   9       39.89        7.60     23.19 o 
 -14   4   9      679.24      795.85     70.10 o 
 -12   4   9       18.83       14.43     16.49 o 
  -8   4   9     1242.43     1278.32     72.16 o 
  -6   4   9       55.24       18.56     18.56 o 
  -4   4   9      801.29      740.19     53.61 o 
  -2   4   9      571.33      355.88     53.61 o 
   0   4   9      764.54      671.55     63.92 o 
   2   4   9      650.20      435.09     23.08 o 
   4   4   9      924.33      925.90    100.00 o 
   6   4   9       16.16       14.43     10.29 o 
   8   4   9      336.28      424.78     37.11 o 
  10   4   9     2161.53     2364.68    104.12 o 
  12   4   9      111.67      120.50     21.10 o 
  14   4   9      519.42      534.52     40.12 o 
  16   4   9      901.13      892.76     82.47 o 
  18   4   9       17.00      -15.46     30.93 o 
  20   4   9       16.50       -4.12     35.05 o 
 -13   5   9      610.90      461.84     55.67 o 
 -11   5   9       25.54        4.12     18.56 o 
  -9   5   9        6.55       -8.25     16.49 o 
  -7   5   9       26.43       68.04     24.74 o 
  -5   5   9      354.25      288.65     39.17 o 
  -3   5   9     1076.16     1111.31     68.04 o 
  -1   5   9      149.04      125.77     28.87 o 
   1   5   9       73.79       14.43     16.49 o 
   3   5   9      104.13       47.42     22.68 o 
   5   5   9      162.23      204.12     35.05 o 
   7   5   9      133.34      224.74     39.17 o 
   9   5   9     2809.43     2740.13    125.77 o 
  11   5   9     4556.44     4604.00    183.50 o 
  13   5   9      742.73      754.62     74.22 o 
  15   5   9      500.17      474.21     61.85 o 
  17   5   9        7.47       12.37     32.99 o 
  19   5   9       58.26       18.56     35.05 o 
 -14   6   9      242.46      189.69     39.17 o 
 -12   6   9       53.81       68.04     26.80 o 
 -10   6   9      564.01      678.87     41.38 o 
  -8   6   9     2730.98     2293.47     76.45 o 
  -6   6   9       47.12       10.07     12.33 o 
  -4   6   9      503.11      409.61     56.70 o 
  -2   6   9      233.72      174.62     23.71 o 
   0   6   9     1543.26     1448.68     83.50 o 
   2   6   9     1924.74     2434.98    115.46 o 
   4   6   9     3156.36     3136.00    131.96 o 
   6   6   9      525.75      556.69     57.73 o 
   8   6   9      316.45      354.63     47.42 o 
  10   6   9      122.05      162.88     35.05 o 
  12   6   9     1836.59     1993.76    109.28 o 
  14   6   9      102.96       90.72     41.24 o 
  16   6   9      154.60      181.44     47.42 o 
  18   6   9       80.54       37.11     35.05 o 
 -15   7   9       33.84        0.63     31.96 o 
 -13   7   9       36.68        0.63     16.72 o 
 -11   7   9        4.20       -4.12     14.58 o 
  -9   7   9        6.25       15.61     14.84 o 
  -7   7   9      742.51      890.07     44.31 o 
  -5   7   9      586.22      454.74     35.67 o 
  -3   7   9      670.17      611.02     36.58 o 
  -1   7   9       44.65       21.39     11.39 o 
   1   7   9     1015.96      917.50     70.10 o 
   3   7   9     3534.75     4197.82    173.19 o 
   5   7   9      565.59      463.90     55.67 o 
   7   7   9     2203.62     2210.25    111.34 o 
   9   7   9        9.25       84.53     30.93 o 
  11   7   9       12.94        4.12     24.74 o 
  13   7   9       76.07       78.35     32.99 o 
  15   7   9      299.66      296.90     55.67 o 
  17   7   9       79.49       43.30     39.17 o 
  19   7   9       77.78       98.97     47.42 o 
 -16   8   9       78.20      150.51     41.24 o 
 -14   8   9      486.33      454.51     42.20 o 
 -12   8   9       30.08       33.87     20.26 o 
 -10   8   9     1394.04     1517.68     64.10 o 
  -8   8   9       98.21      165.32     25.23 o 
  -6   8   9      635.54      386.46     34.05 o 
  -4   8   9     1721.28     1833.23     67.22 o 
  -2   8   9     6230.32     6657.86    168.01 o 
   0   8   9     5338.93     5694.69    222.67 o 
   2   8   9     2318.97     2222.62    113.40 o 
   4   8   9       99.99       26.80     24.74 o 
   6   8   9      525.19      422.67     53.61 o 
   8   8   9     1390.69     1327.80     86.60 o 
  10   8   9      395.94      441.22     59.79 o 
  12   8   9      177.98      138.14     37.11 o 
  14   8   9      158.04       84.53     37.11 o 
  16   8   9      165.41       39.17     35.05 o 
 -19   9   9       43.78      117.52     45.36 o 
 -17   9   9       86.00       61.85     39.17 o 
 -15   9   9     1419.52     1429.31    150.51 o 
 -13   9   9      980.70     1128.78     61.18 o 
 -11   9   9       26.93       25.55     31.96 o 
  -9   9   9     1386.79     1172.51     57.46 o 
  -7   9   9     1860.51     1790.74     79.38 o 
  -5   9   9       36.80       70.10     20.41 o 
  -3   9   9       70.37       70.40     19.79 o 
  -1   9   9     4993.01     4721.09    131.45 o 
   1   9   9     5222.49     5255.52    212.37 o 
   3   9   9      393.44      251.54     45.36 o 
   5   9   9      537.25      604.11     65.98 o 
   7   9   9      245.92      158.76     41.24 o 
   9   9   9      864.24      835.03     80.41 o 
  11   9   9      128.78      115.46     39.17 o 
  13   9   9       16.64       16.49     28.87 o 
  15   9   9        6.33       12.37     35.05 o 
 -20  10   9      620.15      635.03     84.53 o 
 -18  10   9      466.20      385.56     68.04 o 
 -16  10   9      340.80      323.70     57.73 o 
 -14  10   9      267.43      216.80     42.27 o 
 -12  10   9      314.91      374.28     73.19 o 
 -10  10   9       37.97        1.11     18.79 o 
  -8  10   9      293.97      282.10     41.24 o 
  -6  10   9      481.68      586.52     47.52 o 
  -4  10   9      996.70     1120.18     56.36 o 
  -2  10   9      202.84      141.25     54.64 o 
   0  10   9      677.68      777.30     80.41 o 
   2  10   9       32.76       35.05     30.93 o 
   4  10   9      311.33      272.16     49.48 o 
   6  10   9       13.68       12.37     28.87 o 
   8  10   9      141.95       84.53     35.05 o 
  10  10   9      699.08      868.02     86.60 o 
  12  10   9      262.82      453.60     63.92 o 
  14  10   9       62.46       35.05     37.11 o 
 -21  11   9        7.86       20.62     43.30 o 
 -19  11   9       62.34      109.28     49.48 o 
 -17  11   9      848.95     1173.16    113.40 o 
 -15  11   9     4322.43     3998.75    136.31 o 
 -13  11   9      464.62      301.22     41.53 o 
 -11  11   9      406.43      377.63     43.66 o 
  -9  11   9      185.51      211.17     47.42 o 
  -7  11   9      639.41      633.36     79.38 o 
  -5  11   9      791.75      927.46     70.10 o 
  -3  11   9      835.90      797.95     78.35 o 
  -1  11   9      105.02      107.21     39.17 o 
   1  11   9      119.42       45.36     32.99 o 
   3  11   9       60.17       22.68     30.93 o 
   5  11   9      109.75      109.28     41.24 o 
   7  11   9       24.87       18.56     32.99 o 
   9  11   9      341.25      342.26     59.79 o 
  11  11   9      985.51      643.28     78.35 o 
 -18  12   9      407.40      284.53     65.98 o 
 -16  12   9      384.92      513.39     76.29 o 
 -14  12   9     1187.10      913.43     67.78 o 
 -12  12   9     1130.07      789.77    108.24 o 
 -10  12   9       15.70       23.71     23.33 o 
  -8  12   9     1717.21     1583.78     78.57 o 
  -6  12   9      333.45      448.73     54.64 o 
  -4  12   9       58.50       38.14     21.87 o 
  -2  12   9       26.38      -13.40     26.80 o 
   0  12   9       28.58        4.12     28.87 o 
   2  12   9      100.99      173.19     47.42 o 
   4  12   9       80.41       24.74     32.99 o 
   6  12   9       16.51       16.49     30.93 o 
   8  12   9      116.12      111.34     43.30 o 
 -15  13   9      427.70      433.42     53.08 o 
 -13  13   9      109.91       85.28     31.97 o 
 -11  13   9      309.72      258.59     54.64 o 
  -9  13   9      239.77      213.32     56.70 o 
  -7  13   9       40.71       57.73     25.76 o 
  -5  13   9       38.39       13.08     23.19 o 
  -3  13   9        8.68       12.37     32.99 o 
  -1  13   9       25.49       -8.25     28.87 o 
   1  13   9        5.98        2.06     30.93 o 
   3  13   9       35.33       22.68     35.05 o 
   5  13   9       67.82       24.74     35.05 o 
  -8  14   9       22.04       51.25     30.93 o 
  -6  14   9      325.46      391.74     72.16 o 
  -4  14   9      476.10      736.06     92.78 o 
  -2  14   9      453.60      626.79     82.47 o 
 -10   0  10    18737.13    18933.50    575.24 o 
  -8   0  10    25663.10    25865.26    769.05 o 
  -6   0  10    13972.64    14463.52    443.29 o 
  -4   0  10     1881.71     1804.07     82.47 o 
  -2   0  10    10096.74    10245.08    329.89 o 
   0   0  10    18961.35    19677.81    581.43 o 
   2   0  10    18008.08    18892.26    575.24 o 
   4   0  10    26372.98    26236.39    777.30 o 
   6   0  10     8258.98     6039.01    220.61 o 
   8   0  10     5242.89     4653.48    173.19 o 
  10   0  10     4825.69     4222.56    162.88 o 
  12   0  10     6942.06     7096.71    245.35 o 
  14   0  10    16275.92    14455.27    465.97 o 
  16   0  10     6190.05     5709.12    220.61 o 
  18   0  10       64.32       28.87     28.87 o 
  20   0  10     1082.22      989.66     90.72 o 
 -11   1  10     3630.82     3387.54    136.08 o 
  -9   1  10    14973.14    15338.66    333.82 o 
  -7   1  10    21570.11    22888.51    485.48 o 
  -5   1  10     7482.16     7124.42    166.13 o 
  -3   1  10      133.83       77.95     12.88 o 
  -1   1  10    13349.50    13384.65    294.45 o 
   1   1  10    22477.21    21983.17    469.42 o 
   3   1  10    12723.04    12626.01    279.87 o 
   5   1  10     5357.27     6247.06    150.08 o 
   7   1  10      535.69      324.15     26.94 o 
   9   1  10      642.75      374.15     78.35 o 
  11   1  10     1104.99     1069.61     48.82 o 
  13   1  10     9501.91    10190.45    237.63 o 
  15   1  10     8077.50     8533.16    211.38 o 
  17   1  10      829.40      635.52     47.37 o 
  19   1  10       76.60       77.11     25.48 o 
  21   1  10     1635.99     1441.65     72.16 o 
 -12   2  10    10271.17    10748.16    344.32 o 
 -10   2  10     7042.13     6055.50    216.49 o 
  -8   2  10    26929.82    27798.72    582.37 o 
  -6   2  10    14042.22    14104.15    303.85 o 
  -4   2  10      313.79      288.74     21.73 o 
  -2   2  10     8674.75     9168.54    264.94 o 
   0   2  10    11382.06    11545.19    257.17 o 
   2   2  10    13665.48    13199.52   1270.07 o 
   4   2  10     4654.41     4757.83    119.31 o 
   6   2  10     7930.06     7357.08    304.11 o 
   8   2  10       73.98       27.72     12.88 o 
  10   2  10     2279.87     2271.33     73.53 o 
  12   2  10    10856.97    11496.69    263.08 o 
  14   2  10     7172.23     7448.99    188.00 o 
  16   2  10     1269.23     1469.74     92.78 o 
  18   2  10      380.52      499.19     98.97 o 
  20   2  10      222.77      178.80     31.68 o 
 -13   3  10      432.89      513.39     53.61 o 
 -11   3  10     9880.81    10890.42    350.51 o 
  -9   3  10    24965.54    26421.95    777.30 o 
  -7   3  10    12253.94    10129.62    371.12 o 
  -5   3  10     7010.57     7575.16    171.57 o 
  -3   3  10       20.12       20.15     30.93 o 
  -1   3  10    10977.86    10618.26    233.58 o 
   1   3  10    13378.13    13808.90    299.28 o 
   3   3  10     9123.82     8708.30    199.34 o 
   5   3  10    13286.66    13988.55    301.52 o 
   7   3  10      485.82      335.39     28.87 o 
   9   3  10     2052.01     1720.95     60.77 o 
  11   3  10     9176.28    10002.53    230.91 o 
  13   3  10     9685.69     9816.28    271.13 o 
  15   3  10     3179.31     3291.42    102.59 o 
  17   3  10      571.91      605.54     46.38 o 
  19   3  10      563.25      713.38     78.35 o 
 -14   4  10      170.17      136.08     30.93 o 
 -12   4  10     4981.31     4467.92    179.38 o 
 -10   4  10     5550.69     5970.97    216.49 o 
  -8   4  10    23836.69    24009.64    731.94 o 
  -6   4  10    20990.59    21539.61    651.53 o 
  -4   4  10     6415.43     7018.85    159.10 o 
  -2   4  10     1864.20     1797.61     57.73 o 
   0   4  10    24856.68    26390.50    816.47 o 
   2   4  10     3875.07     3574.20     93.13 o 
   4   4  10    16429.68    17871.62    422.67 o 
   6   4  10      253.15      232.41     23.24 o 
   8   4  10      678.27      812.35     61.85 o 
  10   4  10     7187.16     7744.12    280.40 o 
  12   4  10     8703.03     8603.89    311.33 o 
  14   4  10     6210.37     6156.53    239.17 o 
  16   4  10     2091.99     2507.15    129.89 o 
  18   4  10      202.89      362.88     57.73 o 
  20   4  10      133.69       61.85     41.24 o 
 -15   5  10     3021.94     2830.85    136.08 o 
 -13   5  10     1817.27     1799.95     98.97 o 
 -11   5  10     5215.41     5131.82    197.93 o 
  -9   5  10     4426.48     4459.67    177.31 o 
  -7   5  10    27195.11    29590.93    876.26 o 
  -5   5  10    10087.44    11339.89    369.06 o 
  -3   5  10     1954.33     2327.77    107.21 o 
  -1   5  10     9107.51     8836.87    298.96 o 
   1   5  10    11950.38    11201.75    369.06 o 
   3   5  10    16355.52    16869.64    519.57 o 
   5   5  10     3370.87     3362.79    146.39 o 
   7   5  10      131.01      103.09     30.93 o 
   9   5  10      525.79      404.11     53.61 o 
  11   5  10    10042.90    10393.53    344.32 o 
  13   5  10    10073.03    10554.35    367.00 o 
  15   5  10     2808.89     3371.04    156.70 o 
  17   5  10      307.87      307.21     57.73 o 
  19   5  10      115.58      127.83     47.42 o 
 -14   6  10       67.26       82.47     30.93 o 
 -12   6  10     2089.43     2234.99    117.52 o 
 -10   6  10     6810.17     7133.82    259.79 o 
  -8   6  10     6063.14     5338.00    208.24 o 
  -6   6  10     6459.78     6925.58    251.54 o 
  -4   6  10     5994.04     6212.20    220.61 o 
  -2   6  10     3283.40     3286.51    142.26 o 
   0   6  10     9220.63    10100.75    340.20 o 
   2   6  10     5597.00     5880.25    214.43 o 
   4   6  10    11291.08    10805.89    352.57 o 
   6   6  10     7531.65     7443.09    263.91 o 
   8   6  10      132.91      107.21     32.99 o 
  10   6  10     2330.64     2569.00    125.77 o 
  12   6  10    10642.14    11047.12    371.12 o 
  14   6  10     8991.29     9133.77    327.83 o 
  16   6  10     2033.84     1773.15    115.46 o 
  18   6  10        8.24       -6.19     30.93 o 
 -15   7  10     1306.52      933.99     76.29 o 
 -13   7  10     1281.49     1018.53     80.41 o 
 -11   7  10     5905.39     5413.92    150.08 o 
  -9   7  10     3968.50     4152.67    121.42 o 
  -7   7  10      466.01      450.76     46.39 o 
  -5   7  10      396.71      443.81     35.67 o 
  -3   7  10     5241.26     5284.52    140.61 o 
  -1   7  10     7976.72     8084.31    290.71 o 
   1   7  10      279.41      136.08     35.05 o 
   3   7  10    10364.34    10721.35    356.69 o 
   5   7  10     4802.11     4905.02    199.99 o 
   7   7  10      747.00      820.60     74.22 o 
   9   7  10     2583.10     2705.08    131.96 o 
  11   7  10     8650.99     8368.84    307.21 o 
  13   7  10     5595.40     5496.76    226.80 o 
  15   7  10     3666.57     3975.15    181.44 o 
  17   7  10     1222.55     1364.91    103.09 o 
 -16   8  10     1499.40     1472.12    101.03 o 
 -14   8  10       54.14       75.29     24.02 o 
 -12   8  10     3318.95     3274.68    108.55 o 
 -10   8  10     4877.79     5106.47    295.87 o 
  -8   8  10    10270.82    10137.41    259.79 o 
  -6   8  10      309.70      419.93     50.51 o 
  -4   8  10      684.61      772.79     44.53 o 
  -2   8  10     7298.77     8399.77    298.96 o 
   0   8  10      582.51      589.67     63.92 o 
   2   8  10     4972.99     5216.35    206.18 o 
   4   8  10     8494.59     9067.79    323.70 o 
   6   8  10      233.13      222.67     41.24 o 
   8   8  10      310.82      232.98     45.36 o 
  10   8  10     1843.51     1657.69    103.09 o 
  12   8  10     8761.95     8234.82    303.08 o 
  14   8  10     3436.90     3810.20    179.38 o 
  16   8  10      388.30      432.98     65.98 o 
 -17   9  10     2553.79     2371.07    134.02 o 
 -15   9  10     1055.48      952.36     64.86 o 
 -13   9  10      636.30      652.75     85.56 o 
 -11   9  10     2863.73     3369.09    164.94 o 
  -9   9  10     9370.88     9158.39    233.83 o 
  -7   9  10     4857.43     5139.73    146.08 o 
  -5   9  10     2806.21     3087.47    151.54 o 
  -3   9  10      579.91      496.83     41.98 o 
  -1   9  10     2844.53     2525.70    131.96 o 
   1   9  10     1879.73     1676.24    103.09 o 
   3   9  10     4742.98     4544.20    193.81 o 
   5   9  10     2456.84     2630.86    134.02 o 
   7   9  10       56.79       35.05     30.93 o 
   9   9  10      531.40      503.08     63.92 o 
  11   9  10     1926.90     1690.67    109.28 o 
  13   9  10     5918.04     5566.86    235.05 o 
 -18  10  10     3597.24     4177.20    204.12 o 
 -16  10  10      928.11     1034.51     72.16 o 
 -14  10  10      203.87      148.71     32.78 o 
 -12  10  10     1436.01     1324.73    131.96 o 
 -10  10  10     8562.87     8382.20    348.44 o 
  -8  10  10     7973.53     7422.83    200.27 o 
  -6  10  10     5121.70     4586.05    136.67 o 
  -4  10  10     1872.86     1844.82     75.14 o 
  -2  10  10      810.14      927.81     90.72 o 
   0  10  10     6287.81     6740.02    272.16 o 
   2  10  10     4615.83     4457.61    199.99 o 
   4  10  10     6988.83     6585.39    259.79 o 
   6  10  10       20.05       37.11     32.99 o 
   8  10  10        4.27      -15.46     30.93 o 
  10  10  10      601.82      550.50     70.10 o 
  12  10  10     1980.55     2092.73    129.89 o 
 -19  11  10     2113.47     2387.56    144.33 o 
 -17  11  10     1504.92     1387.59    111.34 o 
 -15  11  10      118.34      130.41     31.97 o 
 -13  11  10      591.85      576.36     62.88 o 
 -11  11  10     2620.98     3276.10    117.30 o 
  -9  11  10     9719.70     9877.45    335.04 o 
  -7  11  10     3826.22     4485.56    146.39 o 
  -5  11  10      594.76      661.44     51.94 o 
  -3  11  10       25.21       12.37     30.93 o 
  -1  11  10     2367.98     2127.78    127.83 o 
   1  11  10     5902.54     5521.50    230.92 o 
   3  11  10     5508.55     5482.32    228.86 o 
   5  11  10     2375.78     2781.37    146.39 o 
   7  11  10      118.75       98.97     41.24 o 
   9  11  10       93.91       94.84     41.24 o 
 -16  12  10      544.09      333.33     47.23 o 
 -14  12  10      351.03      206.89     71.13 o 
 -12  12  10     1216.78     1205.87     85.56 o 
 -10  12  10     2635.74     3254.71    118.76 o 
  -8  12  10     2529.21     2341.96     97.39 o 
  -6  12  10     2667.06     2543.81     99.67 o 
  -4  12  10     1007.30     1247.39    111.34 o 
  -2  12  10      635.70      750.49     88.66 o 
   0  12  10     3099.24     3655.57    179.38 o 
   2  12  10     4068.87     4098.86    197.93 o 
   4  12  10     3382.00     2886.52    160.82 o 
   6  12  10      498.13      461.84     70.10 o 
 -13  13  10      135.17       52.13     46.39 o 
 -11  13  10     1213.84     1253.56    136.08 o 
  -9  13  10     1184.30     1465.97     79.83 o 
  -7  13  10     1694.14     1445.32    119.58 o 
  -5  13  10      812.42      933.99    103.09 o 
  -3  13  10        5.25       41.24     35.05 o 
  -1  13  10      767.92      534.01     78.35 o 
   1  13  10     2190.33     2057.67    134.02 o 
   3  13  10     3535.14     3201.97    173.19 o 
 -11   1  11      281.88      274.22     39.17 o 
  -9   1  11      307.80      377.21     28.40 o 
  -7   1  11      578.77      509.80     39.17 o 
  -5   1  11       10.17        1.27      9.39 o 
  -3   1  11     2142.67     2397.17     70.61 o 
  -1   1  11      269.88      205.09     24.74 o 
   1   1  11     3543.87     3137.44     89.58 o 
   3   1  11      286.27      268.56     24.66 o 
   5   1  11      641.51      620.41     33.44 o 
   7   1  11      416.01      470.71     33.53 o 
   9   1  11     2154.30     1799.25     64.86 o 
  11   1  11     2496.34     2374.72     80.15 o 
  13   1  11       12.13       -1.34     30.93 o 
  15   1  11        7.44       14.43     24.74 o 
  17   1  11        2.04       22.68     20.41 o 
  19   1  11       31.87       44.36     24.02 o 
 -12   2  11      306.28      251.54     37.11 o 
 -10   2  11       23.78       10.31     20.62 o 
  -8   2  11        6.64       -4.70      9.39 o 
  -6   2  11     4251.62     4035.13    106.16 o 
  -4   2  11    10441.90    10817.97    240.34 o 
  -2   2  11     1790.69     1609.85     86.60 o 
   0   2  11      291.07      358.75     25.76 o 
   2   2  11       31.99       56.08     26.80 o 
   4   2  11      155.18      179.07     29.90 o 
   6   2  11     1468.51     1233.42     49.31 o 
   8   2  11     5019.19     5339.15    136.83 o 
  10   2  11       81.84       29.90     23.71 o 
  12   2  11        0.72       13.09     16.72 o 
  14   2  11       53.91       90.54     23.71 o 
  16   2  11      160.35      227.95     32.58 o 
  18   2  11       31.83       25.13     22.78 o 
 -13   3  11     1434.50     1340.17     82.47 o 
 -11   3  11      720.59      665.96     61.85 o 
  -9   3  11        8.11        4.12     16.49 o 
  -7   3  11      881.60     1065.95     65.98 o 
  -5   3  11     1528.70     1614.36     74.22 o 
  -3   3  11      127.56      158.59     18.29 o 
  -1   3  11     3387.01     4276.24    135.05 o 
   1   3  11     4698.59     5306.04    269.06 o 
   3   3  11       10.10       22.92     11.82 o 
   5   3  11     1287.34     1261.95     48.55 o 
   7   3  11     3966.85     4023.92    108.88 o 
   9   3  11      284.95      296.74     28.18 o 
  11   3  11      247.20      281.70     34.02 o 
  13   3  11       63.32       35.05     28.87 o 
  15   3  11       82.33       68.04     35.05 o 
  17   3  11       28.66      -16.49     32.99 o 
  19   3  11      591.72      678.33     78.35 o 
 -14   4  11      228.32      193.81     39.17 o 
 -12   4  11     6178.12     6715.28    243.29 o 
 -10   4  11     1674.33     1742.22     92.78 o 
  -8   4  11     1183.27     1426.76     82.47 o 
  -6   4  11     3728.89     3777.21    152.57 o 
  -4   4  11      931.52      839.15     59.79 o 
  -2   4  11     5071.23     5461.70    195.87 o 
   0   4  11     6227.58     6874.04    243.29 o 
   2   4  11       76.24      210.30     37.11 o 
   4   4  11     1896.71     1802.01     92.78 o 
   6   4  11      544.61      556.69     57.73 o 
   8   4  11      367.99      340.20     49.48 o 
  10   4  11      182.90      179.38     43.30 o 
  12   4  11       64.71       37.11     28.87 o 
  14   4  11       25.88       24.74     30.93 o 
  16   4  11       21.98       78.35     37.11 o 
  18   4  11       14.84       49.48     37.11 o 
 -15   5  11        9.57      -10.31     20.62 o 
 -13   5  11      361.19      222.67     41.24 o 
 -11   5  11      426.20      474.21     57.73 o 
  -9   5  11      394.77      274.22     41.24 o 
  -7   5  11      550.91      503.08     57.73 o 
  -5   5  11       34.55       20.62     22.68 o 
  -3   5  11     1352.26     1544.29     86.60 o 
  -1   5  11     3581.09     4744.20    177.31 o 
   1   5  11      882.92     1096.88     72.16 o 
   3   5  11      979.99     1063.89     74.22 o 
   5   5  11       77.36       26.80     24.74 o 
   7   5  11      114.05      142.26     37.11 o 
   9   5  11      543.57      478.34     57.73 o 
  11   5  11      885.69      556.69     63.92 o 
  13   5  11       99.81       47.42     35.05 o 
  15   5  11      232.92      348.44     55.67 o 
  17   5  11       27.40       47.42     35.05 o 
 -16   6  11        0.29        2.06     24.74 o 
 -14   6  11      178.24       98.97     35.05 o 
 -12   6  11      637.86      589.67     65.98 o 
 -10   6  11      602.24      521.64     61.85 o 
  -8   6  11     1776.38     2103.03    111.34 o 
  -6   6  11      778.75      868.02     70.10 o 
  -4   6  11      150.99      167.01     37.11 o 
  -2   6  11      386.77      296.90     47.42 o 
   0   6  11      366.97      360.81     49.48 o 
   2   6  11      131.13       94.84     30.93 o 
   4   6  11      769.82      748.43     72.16 o 
   6   6  11      164.75      138.14     37.11 o 
   8   6  11       36.86       12.37     28.87 o 
  10   6  11      393.47      323.70     55.67 o 
  12   6  11       38.37      -13.40     26.80 o 
  14   6  11      181.48      121.65     43.30 o 
  16   6  11      175.59      140.20     47.42 o 
 -15   7  11      162.18      136.08     39.17 o 
 -13   7  11      332.82      356.69     55.67 o 
 -11   7  11       52.42      144.33     39.17 o 
  -9   7  11      974.82      991.73     76.29 o 
  -7   7  11      534.44      486.58     61.85 o 
  -5   7  11      453.78      455.66     59.79 o 
  -3   7  11      235.42      171.13     41.24 o 
  -1   7  11       63.59       47.42     28.87 o 
   1   7  11      502.82      513.39     59.79 o 
   3   7  11      172.34      202.06     41.24 o 
   5   7  11     1108.47     1096.88     84.53 o 
   7   7  11     2104.56     1964.89    113.40 o 
   9   7  11      227.75      129.89     41.24 o 
  11   7  11      205.07      117.52     43.30 o 
  13   7  11      125.00       41.24     32.99 o 
  15   7  11      175.97      125.77     41.24 o 
 -16   8  11        1.12       14.43     30.93 o 
 -14   8  11        3.85       20.62     32.99 o 
 -12   8  11      116.21      107.21     39.17 o 
 -10   8  11     1707.71     1878.30    115.46 o 
  -8   8  11     1317.53     1298.99     60.17 o 
  -6   8  11     1619.91     1645.09    107.21 o 
  -4   8  11      797.55      676.27     72.16 o 
  -2   8  11       59.39        0.00     22.68 o 
   0   8  11       44.08      -11.34     22.68 o 
   2   8  11      174.16      369.06     55.67 o 
   4   8  11       96.94      101.03     32.99 o 
   6   8  11      563.45      468.03     61.85 o 
   8   8  11     2117.73     1886.55    115.46 o 
  10   8  11      203.79      251.54     51.54 o 
  12   8  11      208.31      129.89     47.42 o 
  14   8  11      283.21      346.38     63.92 o 
 -17   9  11       57.01       41.24     39.17 o 
 -15   9  11      113.23       24.74     35.05 o 
 -13   9  11      141.15      149.85     30.62 o 
 -11   9  11      753.71      497.89     47.37 o 
  -9   9  11      421.57      357.25     39.91 o 
  -7   9  11        7.98       16.49     18.95 o 
  -5   9  11       67.25       18.56     28.87 o 
  -3   9  11      760.32      519.57     70.10 o 
  -1   9  11      189.42      111.34     37.11 o 
   1   9  11      179.22       55.67     30.93 o 
   3   9  11        0.64       14.43     28.87 o 
   5   9  11      628.91      750.49     78.35 o 
   7   9  11      487.55      595.86     70.10 o 
   9   9  11     1110.42     1121.62     90.72 o 
  11   9  11        0.31       30.93     37.11 o 
  13   9  11      253.56      292.78     57.73 o 
 -16  10  11        5.00        2.69     24.02 o 
 -14  10  11       22.82       56.01     26.12 o 
 -12  10  11      410.98      556.85     56.70 o 
 -10  10  11        6.77        1.92     21.72 o 
  -8  10  11      229.20      202.08     32.68 o 
  -6  10  11     1065.72      845.34     88.66 o 
  -4  10  11     1644.42     1377.28    101.03 o 
  -2  10  11       71.91        0.00     28.87 o 
   0  10  11       21.13      -12.37     24.74 o 
   2  10  11       42.95       53.61     32.99 o 
   4  10  11      716.63      725.75     82.47 o 
   6  10  11     1933.37     1655.62    111.34 o 
   8  10  11      438.99      395.87     63.92 o 
  10  10  11      146.33      138.14     45.36 o 
 -17  11  11       29.41       -4.12     37.11 o 
 -15  11  11      320.17      470.91     95.87 o 
 -13  11  11      237.94      198.88     37.57 o 
 -11  11  11      357.32      378.82     44.91 o
[truncated: 46,751 more chars]
