# Supplementary material for: Second harmonic generation from the ‘centrosymmetric’ crystals
Source: IUCrJ. 2015 Mar 20;2(Pt 3):317–21. doi: 10.1107/S2052252515002183 (PMC4420541; doi:10.1107/S2052252515002183)
Supplement: Supplementary file 6 [file m-02-00317-e251sup6.fcf]

# CCDC 1031434
# h,k,l, Fc-squared, Fo-squared, sigma(Fo-squared) and status flag 
# 
data_e251 
_shelx_title ' E251 in Cc [Zn(benzoate)2(4spy)2]' 
_shelx_refln_list_code          4 
_shelx_F_calc_maximum      515.25 
_exptl_crystal_F_000      2016.00 
_reflns_d_resolution_high  0.7697 
 
loop_ 
 _symmetry_equiv_pos_as_xyz 
 'x, y, z' 
 'x, -y, z+1/2' 
 'x+1/2, y+1/2, z' 
 'x+1/2, -y+1/2, z+1/2' 
 
_cell_length_a    24.5250 
_cell_length_b    12.1433 
_cell_length_c    15.4964 
_cell_angle_alpha  90.000 
_cell_angle_beta  108.492 
_cell_angle_gamma  90.000 
 
_shelx_F_squared_multiplier     1.000 
 
loop_ 
 _refln_index_h 
 _refln_index_k 
 _refln_index_l 
 _refln_F_squared_calc 
 _refln_F_squared_meas 
 _refln_F_squared_sigma 
 _refln_observed_status 
   8   0 -20     9470.11     9079.48    405.74 o 
  10   0 -20     2729.25     2299.22    140.35 o 
  12   0 -20      415.67      525.68     71.45 o 
   9   1 -20     2442.78     2420.34    105.55 o 
  11   1 -20       45.14       71.45     40.83 o 
   1   1 -19      384.11      422.55     48.32 o 
   3   1 -19      158.56      109.21     51.04 o 
   5   1 -19       16.12       21.69     23.46 o 
   7   1 -19      188.77      262.05     52.31 o 
   9   1 -19      257.53      196.53     86.76 o 
  11   1 -19      454.34      450.52     63.80 o 
  13   1 -19       22.65       35.73     35.73 o 
  15   1 -19       32.04        0.00     30.62 o 
  17   1 -19       44.34       99.52     40.83 o 
  19   1 -19      183.71      203.47     39.55 o 
   2   2 -19      203.54      313.92     43.19 o 
   4   2 -19       14.93       12.17     23.25 o 
   6   2 -19       90.80       34.45     25.26 o 
   8   2 -19     1729.78     1770.98    122.49 o 
  10   2 -19      112.52       71.45     38.28 o 
  12   2 -19      117.47       35.73     35.73 o 
  14   2 -19      494.31      410.85     63.80 o 
  16   2 -19      105.59       84.21     40.83 o 
  18   2 -19       30.38       50.88     21.21 o 
   3   3 -19      110.04       85.68     29.73 o 
   5   3 -19      206.01      122.49     45.93 o 
   7   3 -19      470.64      612.44     79.11 o 
   9   3 -19       80.79       10.21     35.73 o 
  11   3 -19       56.69       43.38     35.73 o 
  13   3 -19      248.10      201.60     51.04 o 
  15   3 -19      241.19      278.15     56.14 o 
   4   4 -19       80.48       33.17     38.28 o 
   6   4 -19       75.53       63.80     38.28 o 
   8   4 -19       80.89       94.42     40.83 o 
  10   4 -19     1302.75     1372.89    112.28 o 
  12   4 -19     2139.11     2051.69    142.90 o 
  14   4 -19      369.83      296.01     61.24 o 
   7   5 -19      344.53      339.40     66.35 o 
   9   5 -19      119.19      204.15     56.14 o 
  11   5 -19     2893.69     3151.53    183.73 o 
  -4   0 -18       17.47       71.45     43.38 o 
  -2   0 -18      182.81      122.49     45.93 o 
   0   0 -18     3568.92     3761.43    201.60 o 
   2   0 -18     5439.55     6752.19    311.33 o 
   4   0 -18     7295.48     7448.85    336.84 o 
   6   0 -18     2020.63     1799.05    119.94 o 
   8   0 -18      345.18      278.15     51.04 o 
  10   0 -18      941.47     1081.98     86.76 o 
  12   0 -18     9408.71     8734.98    380.23 o 
  14   0 -18     9585.21     9316.80    403.19 o 
  16   0 -18      647.57      745.14     76.56 o 
  18   0 -18      111.05      119.94     26.79 o 
  20   0 -18     1371.10     1402.22     88.04 o 
  22   0 -18    14660.73    13677.96    374.79 o 
  -3   1 -18      250.18      366.72     72.73 o 
  -1   1 -18      576.34      252.66     37.89 o 
   1   1 -18     4802.76     4521.81    163.29 o 
   3   1 -18     9171.05     8859.02    277.88 o 
   5   1 -18    10425.01    10130.57    310.35 o 
   7   1 -18     2615.33     2698.52    109.16 o 
   9   1 -18     1770.62     1390.41     73.06 o 
  11   1 -18     5224.25     4956.55    171.39 o 
  13   1 -18     5321.45     5569.49    184.95 o 
  15   1 -18     4019.21     3786.94    201.60 o 
  17   1 -18      126.66      115.59     30.85 o 
  19   1 -18      149.34      171.35     24.50 o 
  21   1 -18     1459.07     1618.31     63.14 o 
  -2   2 -18       74.40      112.49     29.73 o 
   0   2 -18     1042.46     1040.22     71.26 o 
   2   2 -18     2582.40     2823.83    115.44 o 
   4   2 -18     3343.28     3796.18    143.44 o 
   6   2 -18     3961.52     3964.37    223.29 o 
   8   2 -18       14.51       14.57     24.24 o 
  10   2 -18     1138.42     1168.75     96.97 o 
  12   2 -18     5424.16     6185.68    285.81 o 
  14   2 -18     6330.79     6846.61    306.22 o 
  16   2 -18     2257.34     2011.47     77.34 o 
  18   2 -18      240.52      258.52     28.02 o 
  20   2 -18      943.83      819.49     46.58 o 
  22   2 -18     2584.23     2520.33     87.00 o 
  -3   3 -18      251.55      316.53     42.15 o 
  -1   3 -18      695.71      568.39     52.24 o 
   1   3 -18     7927.64     7895.72    251.67 o 
   3   3 -18     4471.20     4447.95    158.76 o 
   5   3 -18      600.20      751.47     79.11 o 
   7   3 -18     1745.55     1809.26    122.49 o 
   9   3 -18     2391.18     1972.58    132.70 o 
  11   3 -18     3206.21     2643.72    155.66 o 
  13   3 -18     2783.66     2625.85    150.56 o 
  15   3 -18     4755.41     4774.51    224.56 o 
  17   3 -18     1319.68     1347.38     94.42 o 
  19   3 -18      230.89      120.88     29.27 o 
  21   3 -18     4125.25     4362.00    122.53 o 
  -2   4 -18     1541.50     1762.40     88.20 o 
   0   4 -18     1859.90     1701.20     84.29 o 
   2   4 -18     5127.86     5024.59    260.29 o 
   4   4 -18     5843.16     6004.50    290.91 o 
   6   4 -18      564.97      334.29     63.80 o 
   8   4 -18      493.77      449.13     68.90 o 
  10   4 -18     3398.47     3707.84    204.15 o 
  12   4 -18       38.75       61.24     38.28 o 
  14   4 -18     7412.14     7515.20    321.53 o 
  16   4 -18     1878.97     2105.28    119.94 o 
  18   4 -18     2033.60     2021.06    122.49 o 
  20   4 -18       44.21       -7.83     23.95 o 
   1   5 -18     2885.79     2467.64    160.77 o 
   3   5 -18    10075.73     9788.89    433.81 o 
   5   5 -18     5289.56     5305.29    273.05 o 
   7   5 -18      263.37      444.02     68.90 o 
   9   5 -18     2073.35     1674.01    127.59 o 
  11   5 -18      181.45      137.80     48.49 o 
  13   5 -18     7106.90     7071.17    303.67 o 
  15   5 -18     5594.01     5601.31    252.63 o 
  17   5 -18     3498.46     3363.34    176.08 o 
   2   6 -18     7673.85     6869.58    347.05 o 
   4   6 -18     4321.72     4539.74    250.08 o 
   6   6 -18     3729.39     3932.40    222.01 o 
   8   6 -18     1000.72     1418.83    127.59 o 
  10   6 -18      860.13      905.91     99.52 o 
  14   6 -18     2343.22     2202.25    130.14 o 
  16   6 -18     2625.71     2462.53    142.90 o 
   9   7 -18     3630.99     3526.66    206.70 o 
  -7   1 -17       46.64       87.92     29.73 o 
  -5   1 -17      107.54      108.68     30.52 o 
  -3   1 -17        8.91       20.70     31.90 o 
  -1   1 -17      615.48      568.20    112.28 o 
   1   1 -17       33.45       14.53     20.69 o 
   3   1 -17      339.74      305.08     37.89 o 
   5   1 -17      330.80      350.28     38.76 o 
   7   1 -17      182.64      267.03     44.66 o 
   9   1 -17       52.72       99.52     25.26 o 
  11   1 -17     1088.71     1321.13     66.69 o 
  13   1 -17       87.48       77.20     14.99 o 
  15   1 -17      138.67      143.45     20.28 o 
  17   1 -17     2999.50     3267.92     94.17 o 
  19   1 -17      120.35      119.92     22.25 o 
  21   1 -17       14.32       56.86     19.71 o 
  23   1 -17       23.62       12.87     19.71 o 
  -6   2 -17      241.13      271.12     39.70 o 
  -4   2 -17       86.99       88.99     47.21 o 
  -2   2 -17       46.07       35.54     25.07 o 
   0   2 -17     1042.67     1001.72     67.50 o 
   2   2 -17      709.86      643.66     54.04 o 
   4   2 -17       49.17       65.07     23.46 o 
   6   2 -17      258.52      237.15     52.31 o 
   8   2 -17       98.03       57.42     21.65 o 
  10   2 -17     1558.99     1448.71    102.07 o 
  12   2 -17      106.14      119.94     38.28 o 
  14   2 -17       15.56       51.04     25.52 o 
  16   2 -17     1110.48     1069.22     53.02 o 
  18   2 -17      173.35      161.52     22.99 o 
  20   2 -17      103.40      163.60     24.50 o 
  22   2 -17       79.44       99.00     23.94 o 
  24   2 -17      104.45      113.98     25.69 o 
  -5   3 -17      231.09      288.46     41.38 o 
  -3   3 -17       41.68       89.63     28.70 o 
  -1   3 -17        6.72       -8.58     19.60 o 
   1   3 -17       51.22        3.02     19.60 o 
   3   3 -17       19.96       -8.93     17.86 o 
   5   3 -17       63.53       35.73     21.65 o 
   7   3 -17      156.40      173.72     29.73 o 
   9   3 -17      461.52      523.13     68.90 o 
  11   3 -17       72.55       -5.10     30.62 o 
  13   3 -17        0.09      -10.21     22.97 o 
  15   3 -17       46.29       38.28     25.52 o 
  17   3 -17      644.85      842.11     76.56 o 
  19   3 -17     1658.82     1527.53     91.78 o 
  21   3 -17      125.41       73.30     21.12 o 
  23   3 -17      161.26      216.59     60.07 o 
  -4   4 -17      625.44      855.50     66.47 o 
  -2   4 -17     1229.46     1366.73    119.94 o 
   0   4 -17      184.97      141.09     30.52 o 
   2   4 -17      228.20      162.20     30.52 o 
   4   4 -17      665.70      689.00     81.66 o 
   6   4 -17      194.33      199.04     45.93 o 
   8   4 -17     1445.02     1482.62    109.73 o 
  10   4 -17      801.84      686.45     79.11 o 
  12   4 -17      622.61      563.96     58.69 o 
  14   4 -17      207.96      168.42     38.28 o 
  16   4 -17       54.80       15.31     25.52 o 
  18   4 -17     2025.32     2110.38    122.49 o 
  20   4 -17     1813.26     1950.38     90.04 o 
  22   4 -17      266.94      271.83     30.79 o 
  -3   5 -17       17.01       18.45     25.52 o 
  -1   5 -17      400.35      477.20     74.00 o 
   1   5 -17      183.32      170.97     48.49 o 
   3   5 -17      333.80      347.05     61.24 o 
   5   5 -17      215.76      237.32     51.04 o 
   7   5 -17     1979.01     2260.94    142.90 o 
   9   5 -17     2532.81     2454.88    155.66 o 
  11   5 -17       12.72       43.38     28.07 o 
  13   5 -17      310.72      262.84     43.38 o 
  15   5 -17      252.98      267.94     45.93 o 
  17   5 -17     1331.76     1339.72     94.42 o 
  19   5 -17      828.41      925.46     66.11 o 
  21   5 -17      224.89      176.31     34.89 o 
  -2   6 -17      177.89       89.31     51.04 o 
   0   6 -17      475.51      456.78     68.90 o 
   2   6 -17      210.05      214.36     53.59 o 
   4   6 -17      176.68      201.60     51.04 o 
   6   6 -17       16.06        0.00     30.62 o 
   8   6 -17      553.04      752.80     89.31 o 
  10   6 -17        3.50        8.12     19.60 o 
  12   6 -17      923.30      877.84     79.11 o 
  14   6 -17     1507.81     1281.03     89.31 o 
  16   6 -17      550.31      637.96     68.90 o 
  18   6 -17      377.35      454.23     63.80 o 
   1   7 -17      808.16     1025.84    107.18 o 
   3   7 -17      108.77      145.46     53.59 o 
   5   7 -17       21.11      -15.31     30.62 o 
   7   7 -17       12.74      -15.31     30.62 o 
   9   7 -17      176.32       60.89     25.75 o 
  11   7 -17      123.02      122.49     35.73 o 
  13   7 -17      320.42      216.91     45.93 o 
  15   7 -17       93.31       94.42     35.73 o 
  17   7 -17       45.42       63.80     35.73 o 
   4   8 -17      182.04      173.53     53.59 o 
   6   8 -17      102.35      178.63     58.69 o 
   8   8 -17      360.47      515.47     79.11 o 
  10   8 -17       52.62       81.66     33.17 o 
  12   8 -17      114.12       76.56     35.73 o 
 -10   0 -16      439.32      341.95     61.24 o 
  -8   0 -16      420.47      375.12     63.80 o 
  -6   0 -16      998.54      967.15     94.42 o 
  -4   0 -16     3582.58     3564.93    193.94 o 
  -2   0 -16    16289.05    16375.21    686.45 o 
   0   0 -16     8987.14     9477.57    408.30 o 
   2   0 -16      286.25      408.30     61.24 o 
   4   0 -16     1313.62     1222.34     89.31 o 
   6   0 -16      668.57      535.89     63.80 o 
   8   0 -16     8530.41     8278.20    370.02 o 
  10   0 -16     4020.44     3733.35    183.73 o 
  12   0 -16    21897.45    23869.16    514.35 o 
  14   0 -16     8655.87     8511.10    238.23 o 
  16   0 -16      129.16       40.83     33.17 o 
  18   0 -16    20140.03    21660.09    900.80 o 
  20   0 -16     7543.02     7173.25    336.84 o 
  22   0 -16     3434.85     3276.57    186.28 o 
  24   0 -16      194.34      285.81     58.69 o 
  26   0 -16      169.24      201.60     58.69 o 
  -9   1 -16     2223.31     2468.99    108.27 o 
  -7   1 -16       45.53       30.34     37.00 o 
  -5   1 -16      937.77      908.86     64.04 o 
  -3   1 -16     4285.36     4373.31    168.42 o 
  -1   1 -16     4666.87     4686.32    159.68 o 
   1   1 -16     5747.79     5464.80    181.34 o 
   3   1 -16     2729.90     2487.10    170.97 o 
   5   1 -16     2198.69     2158.51     92.03 o 
   7   1 -16     5313.23     5449.24    178.61 o 
   9   1 -16      791.69      920.11     53.02 o 
  11   1 -16    16172.61    16647.73    323.02 o 
  13   1 -16     3113.18     3395.86     90.83 o 
  15   1 -16      377.87      420.06     28.38 o 
  17   1 -16     3064.64     2913.53     85.22 o 
  19   1 -16    12113.39    11708.61    272.69 o 
  21   1 -16     8002.73     7749.97    362.36 o 
  23   1 -16     1114.46     1155.99    112.28 o 
  25   1 -16       21.82       74.00     45.93 o 
  -8   2 -16      598.13      562.72     53.21 o 
  -6   2 -16     1028.26      993.00     67.65 o 
  -4   2 -16     4467.77     4217.53    154.21 o 
  -2   2 -16     5697.29     5831.35    193.92 o 
   0   2 -16     5311.69     5738.24    190.36 o 
   2   2 -16     1347.30     1526.35    131.42 o 
   4   2 -16     2306.26     2049.75     87.39 o 
   6   2 -16    16369.23    16405.64    481.77 o 
   8   2 -16      355.16      153.97     26.89 o 
  10   2 -16     9896.36    10111.42    249.85 o 
  12   2 -16     3577.84     3070.14    108.09 o 
  14   2 -16      465.63      502.07     35.95 o 
  16   2 -16      182.93      270.10     37.00 o 
  18   2 -16     3466.56     3629.29    101.78 o 
  20   2 -16    10789.01    11018.14    259.12 o 
  22   2 -16     5330.84     5271.89    140.25 o 
  24   2 -16      653.92      555.99     40.78 o 
  -9   3 -16     3231.70     3762.39    144.18 o 
  -7   3 -16       21.63       -9.44     18.88 o 
  -5   3 -16      433.97      320.39     65.07 o 
  -3   3 -16    10475.00    11127.63    340.98 o 
  -1   3 -16    14786.77    14579.71    421.31 o 
   1   3 -16     6130.85     5844.96    187.63 o 
   3   3 -16      117.14       80.92     34.45 o 
   5   3 -16     4649.14     4787.18    161.31 o 
   7   3 -16     7571.79     7287.84    228.13 o 
   9   3 -16    12455.73    11703.49    283.09 o 
  11   3 -16     4437.00     4606.09    201.60 o 
  13   3 -16      485.99      487.40     51.04 o 
  15   3 -16        6.62       40.83     25.52 o 
  17   3 -16     1036.32     1188.76     59.97 o 
  19   3 -16     5633.51     5541.60    170.46 o 
  21   3 -16     6565.15     6846.81    173.06 o 
  23   3 -16     2381.51     2604.60     84.53 o 
  25   3 -16      409.52      347.43     33.28 o 
  -8   4 -16     1605.24     1589.27     93.14 o 
  -6   4 -16      280.99      466.14     48.72 o 
  -4   4 -16     2785.19     2363.92    101.84 o 
  -2   4 -16    10270.34    10323.86    307.56 o 
   0   4 -16     5132.01     4948.77    293.46 o 
   2   4 -16     1532.94     1737.50     79.15 o 
   4   4 -16      149.57       51.04     21.43 o 
   6   4 -16     3858.17     3182.16    178.63 o 
   8   4 -16     3718.74     4010.55    146.73 o 
  10   4 -16     9151.49     9778.68    385.33 o 
  12   4 -16     4150.09     4547.39    199.04 o 
  14   4 -16       24.43       66.35     28.07 o 
  16   4 -16     3538.93     3424.58    165.87 o 
  18   4 -16     3435.53     3286.78    168.42 o 
  20   4 -16     2836.50     2505.63     80.24 o 
  22   4 -16     1530.23     1467.26     58.42 o 
  24   4 -16     1082.54      817.91     48.70 o 
  -7   5 -16       14.17       42.65     24.50 o 
  -5   5 -16      879.98     1128.66     81.66 o 
  -3   5 -16     2810.83     2606.94    109.89 o 
  -1   5 -16     9043.72     9140.32    286.75 o 
   1   5 -16     5454.28     5598.76    265.39 o 
   3   5 -16     4271.94     4039.58    209.25 o 
   5   5 -16      979.16     1186.61     94.42 o 
   7   5 -16      341.69      193.94     48.49 o 
   9   5 -16     8638.79     9214.73    367.47 o 
  11   5 -16     5955.09     5703.38    255.18 o 
  13   5 -16      202.14      191.39     38.28 o 
  15   5 -16       93.95       86.76     33.17 o 
  17   5 -16      999.40     1041.15     81.66 o 
  19   5 -16     2791.80     3075.82    120.59 o 
  21   5 -16     1796.92     1749.86     86.39 o 
  23   5 -16      331.16      275.49     41.03 o 
  -6   6 -16       86.59      139.15     31.23 o 
  -4   6 -16     1481.89     1219.78    114.83 o 
  -2   6 -16    13505.30    14027.51    592.03 o 
   0   6 -16     4874.89     4805.13    244.98 o 
   2   6 -16     5327.93     5315.50    267.94 o 
   4   6 -16       14.72       45.93     35.73 o 
   6   6 -16      627.80      714.52     81.66 o 
   8   6 -16     3487.83     3277.68    119.89 o 
  10   6 -16    10381.80    11286.83    469.54 o 
  12   6 -16     4499.22     4843.41    219.46 o 
  14   6 -16      123.28      168.42     38.28 o 
  16   6 -16     2160.28     2401.29    132.70 o 
  18   6 -16     4349.59     4486.15    211.80 o 
  20   6 -16     4333.86     3937.43    147.88 o 
  22   6 -16     1926.33     1947.00     94.36 o 
  -3   7 -16     3258.42     3123.46    181.18 o 
  -1   7 -16     3723.30     4037.02    214.36 o 
   1   7 -16     8313.69     7846.94    352.16 o 
   3   7 -16      792.98      663.48     84.21 o 
   5   7 -16       18.95       33.17     33.17 o 
   7   7 -16      872.62      953.23     58.83 o 
   9   7 -16     6933.40     6514.87    283.26 o 
  11   7 -16     5728.00     6073.40    273.05 o 
  13   7 -16      121.80      102.07     35.73 o 
  15   7 -16     1229.91     1413.72     96.97 o 
  17   7 -16     4901.65     4327.94    216.91 o 
  19   7 -16     4265.33     3741.01    191.39 o 
  -2   8 -16     1692.04     1781.19    132.70 o 
   0   8 -16     3696.58     3873.71    216.91 o 
   2   8 -16     3226.86     3327.61    191.39 o 
   4   8 -16      396.71      569.06     79.11 o 
   6   8 -16      664.79      423.97     43.96 o 
   8   8 -16     5000.55     5019.74    174.33 o 
  10   8 -16     4905.66     4978.66    229.67 o 
  12   8 -16     2235.40     2215.00    127.59 o 
  14   8 -16       47.62       -7.66     30.62 o 
  16   8 -16       52.20        2.55     30.62 o 
  18   8 -16     2263.47     2380.88    140.35 o 
   3   9 -16     3648.20     3901.78    209.25 o 
   5   9 -16      678.39      941.63    102.07 o 
   7   9 -16     3836.70     3482.94    133.70 o 
   9   9 -16     4654.42     4761.75    232.22 o 
  11   9 -16     1591.29     1625.53    104.63 o 
  13   9 -16     1512.68     1571.94    104.63 o 
 -11   1 -15      226.58      157.80     33.35 o 
  -9   1 -15       69.89       25.71     23.25 o 
  -7   1 -15      288.60      228.58     34.88 o 
  -5   1 -15      136.89      101.72     26.12 o 
  -3   1 -15      872.59      786.62     56.82 o 
  -1   1 -15     2744.42     2917.85    110.96 o 
   1   1 -15     2879.72     2876.55    122.49 o 
   3   1 -15     1393.03     1549.93     72.73 o 
   5   1 -15      133.11       30.62     18.04 o 
   7   1 -15     1007.73     1123.24     56.82 o 
   9   1 -15       30.24       16.38      9.25 o 
  11   1 -15      872.43     1059.72     39.29 o 
  13   1 -15     2705.76     2546.20    100.32 o 
  15   1 -15     1705.07     1703.60     57.12 o 
  17   1 -15      453.47      507.08     29.14 o 
  19   1 -15     1111.57     1272.76     69.31 o 
  21   1 -15        1.99       -0.92     22.50 o 
  23   1 -15       71.90       92.02     29.73 o 
  25   1 -15      242.89      305.01     42.15 o 
  27   1 -15      103.36      155.89     36.09 o 
 -12   2 -15       22.74        7.46     23.25 o 
 -10   2 -15      270.23      245.22     38.76 o 
  -8   2 -15        5.60        0.21     28.07 o 
  -6   2 -15        7.95       19.14     21.65 o 
  -4   2 -15       35.50       70.08     23.25 o 
  -2   2 -15     1072.15      842.06     58.62 o 
   0   2 -15     7532.94     7327.58    232.75 o 
   2   2 -15     3535.07     3711.88    130.81 o 
   4   2 -15      854.45      747.61     51.40 o 
   6   2 -15     6185.75     6329.15    198.46 o 
   8   2 -15     4540.66     4591.63    118.95 o 
  10   2 -15     1888.67     1689.16    107.18 o 
  12   2 -15     1926.87     1881.68     64.73 o 
  14   2 -15      361.21      370.04     40.30 o 
  16   2 -15       12.38       -1.28     14.44 o 
  18   2 -15      991.51     1017.28     66.55 o 
  20   2 -15       46.76       17.57     15.37 o 
  22   2 -15     1221.17     1249.59     53.39 o 
  24   2 -15      753.50      750.56     53.61 o 
  26   2 -15       47.80       51.58     22.14 o 
 -11   3 -15      300.21      312.87     77.83 o 
  -9   3 -15       30.67       19.24     23.25 o 
  -7   3 -15      979.65     1216.94     70.18 o 
  -5   3 -15       21.93        1.89     20.69 o 
  -3   3 -15       68.79       51.04     33.17 o 
  -1   3 -15     3363.42     3152.12    119.05 o 
   1   3 -15        1.16       13.27     20.41 o 
   3   3 -15      442.00      559.85     44.68 o 
   5   3 -15     1132.07     1238.72    170.97 o 
   7   3 -15       25.33       34.45     12.69 o 
   9   3 -15      925.35      983.39     94.42 o 
  11   3 -15      196.43      160.77     30.62 o 
  13   3 -15        4.57       -8.93     17.86 o 
  15   3 -15      204.23      111.10     24.24 o 
  17   3 -15      349.12      314.74     30.52 o 
  19   3 -15     1446.03     1495.66     56.70 o 
  21   3 -15      373.67      459.93     34.40 o 
  23   3 -15      141.74      115.85     23.79 o 
  25   3 -15       39.01       30.24     20.21 o 
 -10   4 -15       42.50       46.81     48.49 o 
  -8   4 -15      619.86      901.39     82.94 o 
  -6   4 -15      388.86      466.76     47.59 o 
  -4   4 -15        7.59        2.55     18.04 o 
  -2   4 -15      459.62      456.18     42.15 o 
   0   4 -15        8.22       -8.12     16.24 o 
   2   4 -15       29.89       37.00     18.88 o 
   4   4 -15      431.77      410.53     38.76 o 
   6   4 -15      385.77      317.37     25.69 o 
   8   4 -15      741.69      545.77     40.45 o 
  10   4 -15      644.39      653.27     58.69 o 
  12   4 -15      138.14      176.08     33.17 o 
  14   4 -15       97.40       79.11     28.07 o 
  16   4 -15     2726.67     2429.36    127.59 o 
  18   4 -15      253.82      225.45     25.00 o 
  20   4 -15       49.58       42.08     17.67 o 
  22   4 -15     1424.15     1490.16     59.02 o 
  24   4 -15       59.47       52.35     19.97 o 
  26   4 -15      482.85      527.13     40.63 o 
  -9   5 -15       14.50       50.95     25.07 o 
  -7   5 -15      270.04      245.19     75.28 o 
  -5   5 -15      471.41      378.54     76.56 o 
  -3   5 -15       87.41      115.09     29.41 o 
  -1   5 -15      134.06      146.44     27.93 o 
   1   5 -15       12.10       19.90     17.78 o 
   3   5 -15       71.96       33.17     28.07 o 
   5   5 -15      277.21      226.99     28.20 o 
   7   5 -15       21.20       19.39     16.99 o 
   9   5 -15      407.08      477.20     51.04 o 
  11   5 -15       85.19      155.66     33.17 o 
  13   5 -15      433.75      482.30     56.14 o 
  15   5 -15      842.03      862.52     68.90 o 
  17   5 -15      418.32      395.54     51.04 o 
  19   5 -15        4.58       29.50     22.07 o 
  21   5 -15      201.62      233.18     36.17 o 
  23   5 -15       43.93       68.55     21.62 o 
  25   5 -15      371.35      243.09     31.05 o 
  -8   6 -15       18.02       14.18     23.91 o 
  -6   6 -15      464.58      711.69     56.98 o 
  -4   6 -15      471.96      304.65     36.69 o 
  -2   6 -15      459.80      558.85     71.45 o 
   0   6 -15      363.01      370.02     61.24 o 
   2   6 -15      439.98      474.64     66.35 o 
   4   6 -15      159.13      142.99     26.35 o 
   6   6 -15      854.34      860.26     52.86 o 
   8   6 -15       16.98       53.59     25.52 o 
  10   6 -15      332.83      454.23     53.59 o 
  12   6 -15     1519.46     1589.80     94.42 o 
  14   6 -15     5479.34     5402.26    239.87 o 
  16   6 -15     1988.26     1801.61    107.18 o 
  18   6 -15       63.98       53.59     30.62 o 
  20   6 -15     1334.76     1400.42     75.41 o 
  22   6 -15      100.49      119.18     31.88 o 
  24   6 -15       95.15       98.39     30.14 o 
  -7   7 -15      178.54      222.01     58.69 o 
  -5   7 -15     1419.83     1770.98    130.14 o 
  -3   7 -15      432.49      405.74     66.35 o 
  -1   7 -15       82.64       56.14     35.73 o 
   1   7 -15      209.29       96.97     40.83 o 
   3   7 -15      790.54      842.11     91.87 o 
   5   7 -15       61.84       19.72     19.60 o 
   7   7 -15      110.86      107.18     30.62 o 
   9   7 -15      700.76      844.66     68.90 o 
  11   7 -15      318.31      403.19     53.59 o 
  13   7 -15      286.61      298.57     48.49 o 
  15   7 -15       10.73       -7.66     25.52 o 
  17   7 -15       23.16       51.04     33.17 o 
  19   7 -15     2392.36     2276.25    132.70 o 
  21   7 -15       11.14      -12.25     24.50 o 
  -4   8 -15      616.66      826.80     96.97 o 
  -2   8 -15       17.97       25.52     35.73 o 
   0   8 -15       65.63      132.70     45.93 o 
   2   8 -15      735.03      704.31     84.21 o 
   4   8 -15     2087.50     2426.32     99.55 o 
   6   8 -15      148.64       81.57     25.75 o 
   8   8 -15      439.23      627.75     66.35 o 
  10   8 -15       31.11       58.69     30.62 o 
  12   8 -15       73.71       25.52     25.52 o 
  14   8 -15       74.32       99.52     35.73 o 
  16   8 -15      115.57      122.49     40.83 o 
  18   8 -15     1172.97     1196.82     89.31 o 
  20   8 -15       55.59       89.74     31.15 o 
  -1   9 -15       37.72       61.24     45.93 o 
   1   9 -15      213.80      219.46     56.14 o 
   3   9 -15      371.25      517.95     72.73 o 
   5   9 -15     2580.80     2387.08    207.98 o 
   7   9 -15       54.07      114.83     38.28 o 
   9   9 -15      402.40      398.09     56.14 o 
  11   9 -15      942.25      982.46     79.11 o 
  13   9 -15      473.29      553.75     66.35 o 
  15   9 -15     1786.76     1885.82    119.94 o 
  17   9 -15      793.88     1041.15     94.42 o 
   2  10 -15      303.65      266.07     41.38 o 
   4  10 -15       22.36       67.54     26.35 o 
   6  10 -15      281.72      266.40     38.01 o 
   8  10 -15      302.28      201.60     43.38 o 
  10  10 -15       41.32       35.73     33.17 o 
  12  10 -15        6.12       12.76     28.07 o 
 -14   0 -14     1917.45     1903.68    132.70 o 
 -12   0 -14      619.96      512.92     71.45 o 
 -10   0 -14       45.40       12.76     28.07 o 
  -8   0 -14     2047.92     2340.05    140.35 o 
  -6   0 -14    12617.89    11838.03    518.03 o 
  -4   0 -14    18302.66    18426.90    745.14 o 
  -2   0 -14     6121.36     5767.18    265.39 o 
   0   0 -14     1316.46     1036.05     76.56 o 
   2   0 -14     7022.54     6907.85    298.57 o 
   4   0 -14     4336.64     3564.93    176.08 o 
   6   0 -14    11245.15    12274.39    502.71 o 
   8   0 -14     4267.15     4243.92    150.32 o 
  10   0 -14     1162.07     1141.44     39.29 o 
  14   0 -14       48.03       81.66     30.62 o 
  16   0 -14      982.54      898.25     76.56 o 
  18   0 -14     9480.72    10447.27    456.78 o 
  20   0 -14      811.16     1135.57     91.87 o 
  22   0 -14     2231.91     2161.42    137.80 o 
  24   0 -14     2979.45     3217.88    183.73 o 
  26   0 -14     9545.68     9449.50    433.81 o 
  28   0 -14     6824.01     6466.39    321.53 o 
 -13   1 -14     2380.77     2586.50    109.16 o 
 -11   1 -14      388.60      318.32     39.57 o 
  -9   1 -14     1312.79     1452.22     73.98 o 
  -7   1 -14     9061.03     9046.83    284.19 o 
  -5   1 -14     9487.96    10054.52    305.85 o 
  -3   1 -14     4131.11     4880.03    164.17 o 
  -1   1 -14      240.10      248.62     31.54 o 
   1   1 -14     5507.75     5359.08    175.92 o 
   3   1 -14    13072.11    13518.16    396.07 o 
   5   1 -14      127.25      195.66     26.89 o 
   7   1 -14    24299.81    25256.17    539.45 o 
   9   1 -14     4501.26     4500.94     97.55 o 
  11   1 -14      403.42      406.11     25.35 o 
  13   1 -14     2090.77     1903.74     63.17 o 
  15   1 -14     6751.70     6535.29    301.12 o 
  17   1 -14     6251.40     5812.66    193.05 o 
  19   1 -14     3368.13     2958.72    172.25 o 
  21   1 -14      421.79      276.19     37.89 o 
  23   1 -14     1223.52     1207.69     71.12 o 
  25   1 -14     5052.98     4871.38    176.81 o 
  27   1 -14     3948.27     4036.23    157.88 o 
 -14   2 -14     2950.04     3104.17    150.56 o 
 -12   2 -14      305.42      324.84     42.38 o 
 -10   2 -14      747.19      869.13     63.16 o 
  -8   2 -14     5732.79     5588.65    188.56 o 
  -6   2 -14    15496.51    15180.77    433.96 o 
  -4   2 -14    20168.44    20755.94    587.34 o 
  -2   2 -14     5449.61     4909.00    228.39 o 
   0   2 -14       11.12       26.79     18.04 o 
   2   2 -14    16448.16    17274.28    603.51 o 
   4   2 -14     5876.99     5576.01    177.67 o 
   6   2 -14     5382.64     4616.75    119.95 o 
   8   2 -14    12445.83    12969.36    296.92 o 
  10   2 -14      224.51      232.61     18.62 o 
  12   2 -14      258.61      240.03     17.19 o 
  14   2 -14    13689.50    14222.24    318.31 o 
  16   2 -14    12906.05    13592.04    304.97 o 
  18   2 -14     2522.47     2377.01     64.43 o 
  20   2 -14      169.55      162.76     19.41 o 
  22   2 -14     1216.64     1134.92     66.47 o 
  24   2 -14     2389.01     2274.54    102.66 o 
  26   2 -14      161.19      220.57     38.51 o 
  28   2 -14     6879.84     6987.28    240.85 o 
 -13   3 -14     1699.29     1840.48     90.17 o 
 -11   3 -14       87.79       75.41     26.12 o 
  -9   3 -14      355.56      292.47     39.57 o 
  -7   3 -14     7953.91     8124.50    255.28 o 
  -5   3 -14    23509.33    24089.54    684.77 o 
  -3   3 -14     3794.50     4423.03    149.74 o 
  -1   3 -14     1975.99     2250.99    109.73 o 
   1   3 -14      563.00      620.92     45.77 o 
   3   3 -14     1518.08     1453.39     65.69 o 
   5   3 -14    13556.58    14235.70    331.21 o 
   7   3 -14     7639.11     8071.42    194.78 o 
   9   3 -14     6721.38     6899.58    202.94 o 
  11   3 -14      270.61      257.52     44.66 o 
  13   3 -14     4900.95     5052.05    148.46 o 
  15   3 -14    16439.78    15798.35    423.43 o 
  17   3 -14    11809.38    11811.46    270.89 o 
  19   3 -14     5182.07     5177.94    133.94 o 
  21   3 -14      823.60      836.88     45.59 o 
  23   3 -14        6.13       25.06     21.16 o 
  25   3 -14      937.91     1036.91     52.64 o 
  27   3 -14    13023.56    12600.00    297.94 o 
 -12   4 -14     1548.20     1313.83     74.74 o 
 -10   4 -14      135.52      190.52     32.33 o 
  -8   4 -14     2895.60     2949.92    122.49 o 
  -6   4 -14    12057.90    13184.90    382.49 o 
  -4   4 -14     5783.07     5665.35    185.83 o 
  -2   4 -14     7469.77     7901.93    245.32 o 
   0   4 -14       26.92       29.22     17.78 o 
   2   4 -14     7894.14     8020.11    234.49 o 
   4   4 -14     5583.76     5002.90    129.81 o 
   6   4 -14     9994.46    10020.56    237.51 o 
   8   4 -14    10248.35     9396.02    307.50 o 
  10   4 -14      593.68      540.99     53.59 o 
  12   4 -14     3162.24     3182.16    155.66 o 
  14   4 -14     6340.52     6272.44    267.94 o 
  16   4 -14    11716.20    11439.51    312.98 o 
  18   4 -14     4459.34     4512.75    119.87 o 
  20   4 -14      269.58      321.34     44.46 o 
  22   4 -14        6.90       -3.43     15.40 o 
  24   4 -14       79.75       74.05     20.74 o 
  26   4 -14     3381.70     3588.29    107.94 o 
 -11   5 -14      142.07      216.39     34.88 o 
  -9   5 -14      958.75      754.22     89.31 o 
  -7   5 -14     4991.44     5974.16    401.92 o 
  -5   5 -14     1287.77     1471.64     72.93 o 
  -3   5 -14     2383.64     2686.46    104.47 o 
  -1   5 -14     2971.65     3208.55    153.11 o 
   1   5 -14      596.25      604.69     80.38 o 
   3   5 -14     6055.13     6457.00    162.21 o 
   5   5 -14     7697.03     7719.84    234.06 o 
   7   5 -14     8515.13     8576.76    349.60 o 
   9   5 -14      344.54      344.50     43.38 o 
  11   5 -14     1401.14     1311.65     81.66 o 
  13   5 -14     3528.02     3404.17    165.87 o 
  15   5 -14     9962.17     9778.68    400.64 o 
  17   5 -14     5209.22     4996.52    229.67 o 
  19   5 -14     3487.76     3120.79    118.77 o 
  21   5 -14      304.44      306.34     28.84 o 
  23   5 -14      744.45      690.47     42.14 o 
  25   5 -14      410.04      362.32     50.51 o 
 -10   6 -14      814.62     1091.20     68.61 o 
  -8   6 -14      369.26      333.56     39.85 o 
  -6   6 -14     4631.74     5208.66    174.78 o 
  -4   6 -14     1230.26     1219.11     65.40 o 
  -2   6 -14     1435.32     1272.86     64.66 o 
   0   6 -14     1556.62     1265.72     96.97 o 
   2   6 -14      643.14      671.30     44.73 o 
   4   6 -14     8668.78     7942.58    242.09 o 
   6   6 -14     9192.78     8903.40    364.91 o 
   8   6 -14     8399.18     8916.16    362.36 o 
  10   6 -14      988.59      763.00     63.80 o 
  12   6 -14      396.37      247.53     40.83 o 
  14   6 -14     2890.03     3052.01    150.56 o 
  16   6 -14    12646.08    11973.27    479.75 o 
  18   6 -14     4057.99     4636.71    214.36 o 
  20   6 -14     1709.54     1723.05     82.73 o 
  22   6 -14      565.13      588.53     51.49 o 
  24   6 -14      291.83      363.73    102.07 o 
  -9   7 -14     2245.87     2717.72    165.87 o 
  -7   7 -14     1775.89     1470.34     73.39 o 
  -5   7 -14     3683.48     4029.37    211.80 o 
  -3   7 -14      241.78      308.77     56.14 o 
  -1   7 -14      394.48      497.61     66.35 o 
   1   7 -14      327.04      316.13     33.02 o 
   3   7 -14     1121.70     1007.90     58.04 o 
   5   7 -14    10852.94    11559.16    330.67 o 
   7   7 -14    14564.92    15956.71    609.89 o 
   9   7 -14     8453.71     8719.67    367.47 o 
  11   7 -14      144.51      160.77     38.28 o 
  13   7 -14     5458.99     5425.23    239.87 o 
  15   7 -14    12686.60    13113.95    535.89 o 
  17   7 -14     5921.79     6484.25    280.70 o 
  19   7 -14     4774.43     4521.63    161.32 o 
  21   7 -14       98.02       33.51     26.35 o 
  23   7 -14      324.97      383.73     45.99 o 
  -8   8 -14     4621.52     4845.96    250.08 o 
  -6   8 -14     5625.72     5547.72    265.39 o 
  -4   8 -14     4452.31     4238.62    224.56 o 
  -2   8 -14     3365.76     3312.30    186.28 o 
   0   8 -14      249.80      301.12     58.69 o 
   2   8 -14     3454.34     3290.41    139.08 o 
   4   8 -14     4580.01     4346.81    150.01 o 
   6   8 -14     8094.28     8507.86    341.95 o 
   8   8 -14     2929.29     2666.68    140.35 o 
  10   8 -14      274.20      306.22     45.93 o 
  12   8 -14      796.22      793.62     74.00 o 
  14   8 -14     6493.31     6650.12    290.91 o 
  16   8 -14     5085.61     5397.16    244.98 o 
  18   8 -14     5472.54     5009.28    239.87 o 
  20   8 -14      622.47      685.39     58.69 o 
  22   8 -14      449.90      366.95     46.26 o 
  -5   9 -14     5833.52     6384.73    306.22 o 
  -3   9 -14     4722.70     4741.34    244.98 o 
  -1   9 -14     1298.97     1143.23    107.18 o 
   1   9 -14     2978.90     3168.33    121.31 o 
   3   9 -14     8909.64     9064.02    278.43 o 
   5   9 -14     1527.92     1579.09     76.29 o 
   7   9 -14     5462.73     5527.30    250.08 o 
   9   9 -14     2976.48     2801.93    150.56 o 
  11   9 -14      885.06      834.45     76.56 o 
  13   9 -14     3669.40     3794.60    188.84 o 
  15   9 -14     2664.12     2579.92    145.46 o 
  17   9 -14     3814.61     3746.11    188.84 o 
  19   9 -14     2638.23     2422.24    107.14 o 
  -2  10 -14     1630.90     2092.52    140.35 o 
   0  10 -14       90.19       91.87     29.41 o 
   2  10 -14      838.49      828.50     70.18 o 
   4  10 -14     3385.87     3478.51    197.77 o 
   6  10 -14     3226.48     2768.76    153.11 o 
   8  10 -14     1485.46     1485.18    102.07 o 
  10  10 -14       40.53      -11.48     22.97 o 
  12  10 -14      577.22      502.71     63.80 o 
  14  10 -14     1916.86     1962.37    122.49 o 
  16  10 -14      823.83      875.28     84.21 o 
   3  11 -14     1029.28      998.90     71.45 o 
   5  11 -14     7073.07     9023.95    273.83 o 
   7  11 -14     1364.62     1602.56    112.28 o 
   9  11 -14       28.20       30.62     30.62 o 
  11  11 -14     1157.18     1130.47     91.87 o 
 -15   1 -13      231.86      295.19     41.50 o 
 -13   1 -13       57.34      114.65     28.20 o 
 -11   1 -13       20.32       -3.16     18.88 o 
  -9   1 -13     1074.26     1049.59     88.04 o 
  -7   1 -13      235.12      283.10     35.15 o 
  -5   1 -13     2656.16     2753.95    150.56 o 
  -3   1 -13      750.86      586.82     81.66 o 
  -1   1 -13     2322.60     2276.55     88.42 o 
   1   1 -13       16.11       27.47     15.26 o 
   3   1 -13     6308.31     6301.81    237.32 o 
   5   1 -13     4159.32     4507.38     83.86 o 
   7   1 -13       99.71       76.25     10.35 o 
   9   1 -13      374.51      419.93     24.20 o 
  11   1 -13      817.60      978.04     41.38 o 
  13   1 -13     1331.77     1303.99     86.76 o 
  15   1 -13     4318.77     4761.66    159.62 o 
  17   1 -13       22.82       -7.66     16.24 o 
  19   1 -13      400.66      403.46     44.66 o 
  21   1 -13      971.27      794.80     56.82 o 
  23   1 -13       15.82       -3.83     26.79 o 
  25   1 -13      931.48      980.98     69.31 o 
  27   1 -13      121.86      149.17     35.15 o 
  29   1 -13      111.02      162.99     37.76 o 
 -16   2 -13      279.18      409.08     49.40 o 
 -14   2 -13      105.40      163.06     40.83 o 
 -12   2 -13      166.35      138.01     30.52 o 
 -10   2 -13      976.84      803.11     57.74 o 
  -8   2 -13      444.19      494.22     62.52 o 
  -6   2 -13      177.55      199.52     38.28 o 
  -4   2 -13      164.85      140.59     44.66 o 
  -2   2 -13       16.40       35.73     18.04 o 
   0   2 -13     3973.87     3766.39    126.27 o 
   2   2 -13      238.64      209.55     26.12 o 
   4   2 -13     3761.39     3805.98    100.78 o 
   6   2 -13      953.30     1100.10     81.26 o 
   8   2 -13      851.38     1024.10     45.00 o 
  10   2 -13      258.38      250.10     27.67 o 
  12   2 -13     9595.63     9304.09    187.34 o 
  14   2 -13     1323.22     1143.14     41.51 o 
  16   2 -13      182.51      221.16     18.34 o 
  18   2 -13      191.11      198.93     47.21 o 
  20   2 -13       23.63       11.42     18.88 o 
  22   2 -13     1393.26     1184.12     88.04 o 
  24   2 -13       35.84       31.38     24.31 o 
  26   2 -13     4622.88     4095.40    155.89 o 
  28   2 -13       30.24       -5.10     27.07 o 
 -15   3 -13     1094.39     1255.16    193.94 o 
 -13   3 -13       71.60       28.99     22.50 o 
 -11   3 -13      198.74      190.61     32.33 o 
  -9   3 -13      350.22      289.24     35.95 o 
  -7   3 -13     1343.13     1420.62     70.30 o 
  -5   3 -13      970.40     1007.62    102.07 o 
  -3   3 -13      380.48      310.36     33.35 o 
  -1   3 -13      103.89       46.05     18.88 o 
   1   3 -13      154.99      139.83     22.50 o 
   3   3 -13       74.85       88.98     14.14 o 
   5   3 -13       75.16       65.49     14.64 o 
   7   3 -13      537.44      472.44     31.54 o 
   9   3 -13      382.59      386.51     29.73 o 
  11   3 -13     1090.92     1270.81    113.56 o 
  13   3 -13     1013.32      919.67     44.75 o 
  15   3 -13        4.67       -1.70     10.31 o 
  17   3 -13      569.84      721.01     32.93 o 
  19   3 -13      239.79      214.04     19.87 o 
  21   3 -13      146.89      137.66     18.78 o 
  23   3 -13     1065.16     1073.45     42.36 o 
  25   3 -13     1384.02     1165.48     46.14 o 
  27   3 -13      247.89      214.91     32.78 o 
 -14   4 -13      750.46      905.84     66.47 o 
 -12   4 -13       47.23       12.86     22.50 o 
 -10   4 -13       11.19       43.58     23.25 o 
  -8   4 -13      854.57      989.53    108.45 o 
  -6   4 -13       34.60       10.21     18.04 o 
  -4   4 -13      382.67      319.97     34.14 o 
  -2   4 -13     1624.97     1430.79     65.84 o 
   0   4 -13     1718.51     1588.59     67.50 o 
   2   4 -13      557.18      447.45     28.02 o 
   4   4 -13      246.20      206.05     19.04 o 
   6   4 -13     2038.11     2131.18     74.87 o 
   8   4 -13     3190.93     2994.52    214.36 o 
  10   4 -13     2272.53     2340.05    112.28 o 
  12   4 -13      188.93      234.77     35.73 o 
  14   4 -13      130.52      127.59     28.07 o 
  16   4 -13     2063.76     2089.34     93.14 o 
  18   4 -13       56.11       55.72     15.40 o 
  20   4 -13      742.23      598.44     36.91 o 
  22   4 -13       60.71      154.35     33.99 o 
  24   4 -13       44.89      102.52     21.83 o 
  26   4 -13      286.04      279.74     30.87 o 
  28   4 -13      524.82      552.23     51.97 o 
 -13   5 -13      179.36      140.14     32.33 o 
 -11   5 -13       19.53       -9.80     19.60 o 
  -9   5 -13      208.32      139.19     29.41 o 
  -7   5 -13       43.41       48.17     21.43 o 
  -5   5 -13      495.69      363.88     37.38 o 
  -3   5 -13      863.40      803.40     50.84 o 
  -1   5 -13       67.23       62.34     18.37 o 
   1   5 -13      513.80      576.05     54.29 o 
   3   5 -13       78.78       87.15     16.33 o 
   5   5 -13      825.92      755.78     57.42 o 
   7   5 -13       56.42       38.28     20.41 o 
   9   5 -13      266.65      199.04     33.17 o 
  11   5 -13     1262.97     1219.78     76.56 o 
  13   5 -13      596.36      525.68     53.59 o 
  15   5 -13       76.33      102.07     28.07 o 
  17   5 -13       27.93        0.00     20.41 o 
  19   5 -13      469.74      502.42     34.16 o 
  21   5 -13      382.68      325.77     29.82 o 
  23   5 -13      114.93      153.90     24.20 o 
  25   5 -13       14.63       33.01     19.37 o 
  27   5 -13       16.18       -9.35     18.70 o 
 -12   6 -13       26.48        2.55     35.73 o 
 -10   6 -13      287.04      380.23     41.38 o 
  -8   6 -13      285.62      410.44     84.21 o 
  -6   6 -13     1294.81     1217.96     63.58 o 
  -4   6 -13        1.88       21.44     16.99 o 
  -2   6 -13     1676.87     1486.99     82.94 o 
   0   6 -13      181.44      180.03     19.97 o 
   2   6 -13     1076.13     1198.95     57.63 o 
   4   6 -13       18.94       -3.30     24.24 o 
   6   6 -13     2601.59     2368.12    119.94 o 
   8   6 -13       39.94       15.31     20.41 o 
  10   6 -13      872.18      745.14     58.69 o 
  12   6 -13     1632.00     1252.96     81.66 o 
  14   6 -13       89.18      178.63     35.73 o 
  16   6 -13      330.61      296.01     43.38 o 
  18   6 -13      122.56      150.56     35.73 o 
  20   6 -13      488.83      471.62     43.52 o 
  22   6 -13        1.44       20.32     22.64 o 
  24   6 -13      102.72       61.88     51.04 o 
  26   6 -13      116.76       71.43     23.51 o 
 -11   7 -13      277.17       74.00     43.38 o 
  -9   7 -13      106.73       76.56     38.28 o 
  -7   7 -13      392.89      276.38     36.17 o 
  -5   7 -13      263.82      238.31     37.00 o 
  -3   7 -13     1022.24      854.87     86.76 o 
  -1   7 -13       84.81      111.09     37.00 o 
   1   7 -13       15.22       -3.45     14.63 o 
   3   7 -13      503.20      435.10     38.01 o 
   5   7 -13       88.18       94.42     28.07 o 
   7   7 -13     1877.17     1796.50    102.07 o 
   9   7 -13     1259.14     1224.89     81.66 o 
  11   7 -13     2036.62     2217.56    119.94 o 
  13   7 -13     1221.25     1319.31     84.21 o 
  15   7 -13     4512.52     3850.74    186.28 o 
  17   7 -13      190.43      186.28     38.28 o 
  19   7 -13      230.08      206.70     32.48 o 
  21   7 -13     1046.31     1055.38    114.83 o 
  23   7 -13      359.82      417.69     47.59 o 
  25   7 -13        8.98       -4.31     25.75 o 
 -10   8 -13       69.64       63.80     43.38 o 
  -8   8 -13        7.72       12.76     33.17 o 
  -6   8 -13       49.87       20.41     35.73 o 
  -4   8 -13      633.18      765.55     84.21 o 
  -2   8 -13      666.61      712.29     71.45 o 
   0   8 -13       45.44       39.50     19.32 o 
   2   8 -13      180.49      202.79     31.23 o 
   4   8 -13       53.66       68.23     20.23 o 
   6   8 -13       28.92      -10.21     20.41 o 
   8   8 -13      809.37      918.67     71.45 o 
  10   8 -13      105.24      102.07     33.17 o 
  12   8 -13      596.06      487.40     56.14 o 
  14   8 -13      142.03      140.35     35.73 o 
  16   8 -13       13.30        0.00     25.52 o 
  18   8 -13       32.90       12.76     28.07 o 
  20   8 -13       52.84       78.49     28.76 o 
  22   8 -13      542.83      615.59     53.96 o 
  -7   9 -13      356.29      446.57     71.45 o 
  -5   9 -13      563.79      546.10     71.45 o 
  -3   9 -13      324.34      454.23     66.35 o 
  -1   9 -13      170.55      105.31     26.89 o 
   1   9 -13      113.37      184.40     48.49 o 
   3   9 -13      216.56      177.53     30.62 o 
   5   9 -13      254.05      326.64     51.04 o 
   7   9 -13      785.56      505.27     56.14 o 
   9   9 -13      754.18      622.65     63.80 o 
  11   9 -13     1400.94     1370.34     91.87 o 
  13   9 -13      281.78      232.22     43.38 o 
  15   9 -13        5.41       -5.10     25.52 o 
  17   9 -13      103.57      140.35     40.83 o 
  19   9 -13      246.81      268.85     39.21 o 
  21   9 -13      305.02      189.97     35.40 o 
  -6  10 -13       17.23       10.21     35.73 o 
  -4  10 -13      222.94      321.53     58.69 o 
  -2  10 -13       20.38       20.41     21.65 o 
   0  10 -13      114.49      139.24     30.52 o 
   2  10 -13       95.55      159.15     30.52 o 
   4  10 -13     1124.29     1081.61     71.45 o 
   6  10 -13      318.17      387.88     53.59 o 
   8  10 -13      107.20       15.31     28.07 o 
  10  10 -13       49.29       30.62     28.07 o 
  12  10 -13       30.32      -10.21     25.52 o 
  14  10 -13      265.07      176.08     43.38 o 
  16  10 -13       23.32       28.07     33.17 o 
  18  10 -13       27.93       12.76     30.62 o 
  -1  11 -13      229.10      259.37     38.76 o 
   1  11 -13      175.67      242.29     37.38 o 
   3  11 -13       34.65       55.26     25.75 o 
   5  11 -13      197.86      232.22     48.49 o 
   7  11 -13      131.37       38.28     30.62 o 
   9  11 -13     2471.74     2523.78    145.46 o 
  11  11 -13     2580.85     2761.10    150.56 o 
  13  11 -13       76.62       -2.55     28.07 o 
  15  11 -13      414.78      515.47     66.35 o 
   6  12 -13      366.05      288.36     53.59 o 
   8  12 -13      537.86      589.48     74.00 o 
 -18   0 -12     5413.76     5652.35    275.60 o 
 -16   0 -12     3814.29     4001.30    211.80 o 
 -14   0 -12      313.28      270.50     53.59 o 
 -12   0 -12     1264.69     1270.82     99.52 o 
 -10   0 -12     3659.47     3735.91    191.39 o 
  -8   0 -12     6863.74     7382.50    326.64 o 
  -6   0 -12     4902.92     4468.29    216.91 o 
  -4   0 -12     1396.78     1247.85     84.21 o 
  -2   0 -12     1737.04     2110.38    117.39 o 
   0   0 -12       93.35      112.28     30.62 o 
   2   0 -12    21392.97    23727.96    639.24 o 
   4   0 -12    13676.45    13772.23    375.83 o 
   6   0 -12      125.49       93.43     11.07 o 
  14   0 -12    14416.65    14514.92    607.34 o 
  16   0 -12      706.98      719.62     63.80 o 
  18   0 -12      266.57      341.95     48.49 o 
  20   0 -12     2978.21     3393.96    178.63 o 
  22   0 -12     5316.94     5409.92    262.84 o 
  24   0 -12    37682.03    37754.61   1536.21 o 
  26   0 -12      644.01      612.44     76.56 o 
  28   0 -12      331.83      364.91     66.35 o 
  30   0 -12      806.01      969.70    104.63 o 
 -17   1 -12      833.97      801.90     63.08 o 
 -15   1 -12       62.28       34.81     25.07 o 
 -13   1 -12      621.83      414.17     43.31 o 
 -11   1 -12     6086.97     6142.43    196.68 o 
  -9   1 -12    14400.48    13818.83    414.11 o 
  -7   1 -12     6842.96     6619.54    210.21 o 
  -5   1 -12     1512.90     1718.65     74.87 o 
  -3   1 -12     2800.09     2333.65     87.50 o 
  -1   1 -12    15804.69    16046.25    453.81 o 
   1   1 -12     4185.09     3487.33     90.47 o 
   3   1 -12    26983.01    27219.06    449.26 o 
   5   1 -12     8801.30     9108.61    153.00 o 
   7   1 -12       18.86       17.50      7.43 o 
   9   1 -12     5299.31     5133.36    120.24 o 
  13   1 -12     9933.48    10998.47    456.78 o 
  15   1 -12     1777.87     1799.82     96.97 o 
  17   1 -12      112.40      102.49     21.43 o 
  19   1 -12     2454.61     2647.26    103.74 o 
  21   1 -12     3258.05     3419.41    129.01 o 
  23   1 -12     5886.18     6442.70    216.51 o 
  25   1 -12    18361.44    18744.47    561.17 o 
  27   1 -12     1109.66     1121.37     73.72 o 
  29   1 -12       42.80       13.99     27.58 o 
 -16   2 -12      478.68      384.01     44.18 o 
 -14   2 -12      243.22      370.10     42.15 o 
 -12   2 -12     3591.44     3906.28    142.52 o 
 -10   2 -12    11718.98    11473.53    410.85 o 
  -8   2 -12     6165.46     6549.03    207.49 o 
  -6   2 -12     8403.37     8104.57    248.99 o 
  -4   2 -12     4672.52     4501.06    149.74 o 
  -2   2 -12      692.90      911.59     48.72 o 
   0   2 -12    10834.79    12070.28    346.44 o 
   2   2 -12    13996.45    13912.25    310.05 o 
   4   2 -12    23370.48    22564.18    868.36 o 
   6   2 -12      736.23      863.63     38.51 o 
   8   2 -12     7962.52     8332.96    187.83 o 
  10   2 -12    28729.54    29875.81    630.60 o 
  12   2 -12    12391.14    12358.82    277.73 o 
  14   2 -12     5407.51     5388.64    129.38 o 
  16   2 -12     6929.75     7141.65    372.57 o 
  18   2 -12       52.48       88.42     40.83 o 
  20   2 -12     3779.15     3575.62    131.58 o 
  22   2 -12     3553.67     3294.44    126.16 o 
  24   2 -12    17896.38    18270.01    545.78 o 
  26   2 -12     5624.62     5287.57    188.40 o 
  28   2 -12      463.38      435.01     49.60 o 
 -17   3 -12     1738.30     1705.24     96.97 o 
 -15   3 -12      128.02      183.49     33.05 o 
 -13   3 -12     1510.35     1555.64     76.67 o 
 -11   3 -12     8288.68     8096.15    396.81 o 
  -9   3 -12    17462.24    16794.91    490.79 o 
  -7   3 -12     4742.13     5186.41    166.90 o 
  -5   3 -12     2476.15     2467.34     94.72 o 
  -3   3 -12     1029.09      995.03     51.21 o 
  -1   3 -12     9779.34     8978.26    338.12 o 
   1   3 -12     9285.96     8704.79    208.32 o 
   3   3 -12    14493.43    15018.70    346.97 o 
   5   3 -12     5807.39     5795.70    171.31 o 
   7   3 -12     2210.00     2104.96     73.06 o 
   9   3 -12    11872.98    12542.85    289.51 o 
  11   3 -12     9079.67     8521.40    167.70 o 
  13   3 -12    10840.61    10193.70    226.75 o 
  15   3 -12     3803.89     3986.47    102.71 o 
  17   3 -12     2488.65     2582.27     67.04 o 
  19   3 -12      225.14      218.88     19.89 o 
  21   3 -12     1318.98     1209.39     46.83 o 
  23   3 -12     7947.39     7939.74    170.36 o 
  25   3 -12     4392.10     4523.46    109.07 o 
  27   3 -12      180.36      293.37     27.66 o 
  29   3 -12       56.15        7.27     18.16 o 
 -16   4 -12      957.52      802.87     61.35 o 
 -14   4 -12      404.20      420.63     42.15 o 
 -12   4 -12     5210.23     5422.54    311.33 o 
 -10   4 -12    11093.99    11140.94    510.37 o 
  -8   4 -12    12509.73    12216.19    361.76 o 
  -6   4 -12     6565.96     6642.12    207.49 o 
  -4   4 -12      205.46      173.37     24.31 o 
  -2   4 -12     5897.21     6421.02    198.39 o 
   0   4 -12     9954.16    10072.82    237.36 o 
   2   4 -12     2135.86     1962.11     82.46 o 
   4   4 -12    16503.32    15925.24    356.85 o 
   6   4 -12       46.08       59.28     24.24 o 
   8   4 -12      339.08      298.36     31.90 o 
  10   4 -12     5932.38     5837.98    174.12 o 
  12   4 -12    16323.80    17372.99    660.93 o 
  14   4 -12     6111.04     6205.63    177.96 o 
  16   4 -12     6871.47     6829.23    246.25 o 
  18   4 -12      324.77      326.88     26.29 o 
  20   4 -12     3890.30     3477.98     97.49 o 
  22   4 -12    12303.32    12226.48    282.88 o 
  24   4 -12     1936.30     1835.08     65.64 o 
  26   4 -12      903.45      731.54     99.05 o 
  28   4 -12      567.14      580.49     65.25 o 
 -15   5 -12      813.90     1309.10    104.63 o 
 -13   5 -12     1102.33      993.21     79.11 o 
 -11   5 -12     9103.67     9120.49    281.42 o 
  -9   5 -12    14486.22    14257.46    412.24 o 
  -7   5 -12     9491.46     8925.25    366.19 o 
  -5   5 -12       31.91       55.56     24.24 o 
  -3   5 -12    10521.39     9641.88    276.01 o 
  -1   5 -12    12798.33    11984.90    512.12 o 
   1   5 -12    11149.50    10856.01    251.23 o 
   3   5 -12     1180.65      771.70     42.46 o 
   5   5 -12     8354.24     8710.61    255.32 o 
   7   5 -12     2399.13     2814.69    132.70 o 
   9   5 -12      254.96      370.02     40.83 o 
  11   5 -12    30073.65    30798.27   1166.19 o 
  13   5 -12     7733.84     7811.21    324.08 o 
  15   5 -12     6842.70     5922.84    262.84 o 
  17   5 -12       76.40       56.42     16.24 o 
  19   5 -12     1580.65     1324.19     50.73 o 
  21   5 -12     2799.06     2821.67    143.59 o 
  23   5 -12     6826.84     7338.53    182.34 o 
  25   5 -12     4386.65     4493.68    124.02 o 
  27   5 -12       13.40       37.65     21.49 o 
 -14   6 -12        2.47       20.41     35.73 o 
 -12   6 -12     1644.82     1592.35    117.39 o 
 -10   6 -12     9725.27    10173.90    313.83 o 
  -8   6 -12     3828.39     4435.52    151.44 o 
  -6   6 -12      554.27      831.31     52.12 o 
  -4   6 -12      847.31      882.21     57.42 o 
  -2   6 -12    10160.46    10638.17    250.20 o 
   0   6 -12    11938.04    11716.29    272.34 o 
   2   6 -12     1552.93     1717.66     56.10 o 
   4   6 -12     4381.86     4174.82    186.28 o 
   6   6 -12     9371.46     9105.00    359.81 o 
   8   6 -12      279.05      359.81     43.38 o 
  10   6 -12      632.55      951.84     66.35 o 
  12   6 -12     9534.30     8923.82    370.02 o 
  14   6 -12     8150.88     7982.18    331.74 o 
  16   6 -12     1670.74     1806.71    107.18 o 
  18   6 -12      313.01      276.51     33.05 o 
  20   6 -12     2299.24     2047.90     89.36 o 
  22   6 -12     6792.63     6536.08    213.61 o 
  24   6 -12     7595.93     7472.29    186.16 o 
  26   6 -12     1366.99     1325.71     58.95 o 
 -13   7 -12     1190.94     1224.89    109.73 o 
 -11   7 -12     3462.83     3291.89    181.18 o 
  -9   7 -12     7874.60     7698.93    347.05 o 
  -7   7 -12     6031.19     6101.47    293.46 o 
  -5   7 -12       49.63       73.55     59.97 o 
  -3   7 -12     1905.09     1877.11     62.03 o 
  -1   7 -12    17726.27    17810.31    506.70 o 
   1   7 -12     7430.20     7266.34    221.59 o 
   3   7 -12     8019.52     7959.17    294.74 o 
   5   7 -12    12177.52    11998.79    479.75 o 
   7   7 -12     3134.23     2975.46    142.90 o 
   9   7 -12       61.44      140.35     30.62 o 
  11   7 -12      825.01      882.94     66.35 o 
  13   7 -12     6625.16     6739.43    288.36 o 
  15   7 -12     6148.05     6035.12    260.29 o 
  17   7 -12       55.00       86.76     28.07 o 
  19   7 -12     2403.64     2129.60     91.87 o 
  21   7 -12     4053.06     3939.71    144.24 o 
  23   7 -12     4900.21     5062.10    176.58 o 
  25   7 -12     1419.35     1386.97     78.47 o 
 -12   8 -12     1941.97     1658.70    125.04 o 
 -10   8 -12     7447.23     7862.25    357.26 o 
  -8   8 -12     6769.07     6400.04    301.12 o 
  -6   8 -12     1202.99      962.05     94.42 o 
  -4   8 -12      332.52      286.24     34.14 o 
  -2   8 -12     1485.42     1558.30     71.12 o 
   0   8 -12     8237.65     8926.87    264.12 o 
   2   8 -12    17194.97    17733.61    503.09 o 
   4   8 -12     8065.49     7630.03    324.08 o 
   6   8 -12     2084.64     1684.22     99.52 o 
   8   8 -12      339.87      408.30     51.04 o 
  10   8 -12     6636.78     6994.62    288.36 o 
  12   8 -12     8972.71     8288.41    354.71 o 
  14   8 -12     5748.90     5869.25    255.18 o 
  16   8 -12     5097.14     4754.09    219.46 o 
  18   8 -12       86.15       37.05     33.17 o 
  20   8 -12     1401.75     1338.12     99.52 o 
  22   8 -12     4650.81     4511.36    162.04 o 
  24   8 -12     6482.73     6823.99    228.12 o 
 -11   9 -12     2002.75     1992.99    135.25 o 
  -9   9 -12     9201.81    10403.89    444.02 o 
  -7   9 -12     4140.52     4378.97    222.01 o 
  -5   9 -12     2176.30     1979.53     87.39 o 
  -3   9 -12      893.39      951.57     58.81 o 
  -1   9 -12     2201.96     1924.88    187.56 o 
   1   9 -12     6543.48     6096.02    195.62 o 
   3   9 -12     5542.77     6183.13    260.29 o 
   5   9 -12     8586.14     8604.83    362.36 o 
   7   9 -12       81.30       51.04     28.07 o 
   9   9 -12     1743.82     1809.26    104.63 o 
  11   9 -12     5844.56     5478.82    247.53 o 
  13   9 -12    11790.09    10794.32    449.13 o 
  15   9 -12     2952.66     3210.23    160.77 o 
  17   9 -12       11.77       89.31     33.17 o 
  19   9 -12      672.88      578.25     50.27 o 
  21   9 -12     2578.49     2346.89    104.63 o 
  23   9 -12     2544.37     3205.84    129.25 o 
  -8  10 -12     9532.81     9028.44    408.30 o 
  -6  10 -12     2152.97     1908.78    130.14 o 
  -4  10 -12       70.30      128.65     28.70 o 
  -2  10 -12       62.30       36.95     22.07 o 
   0  10 -12     5911.47     6327.74    203.80 o 
   2  10 -12     4306.57     5004.77    167.55 o 
   4  10 -12     3852.41     3952.81    188.84 o 
   6  10 -12       66.19      117.39     35.73 o 
   8  10 -12     4468.45     4713.26    222.01 o 
  10  10 -12     4480.69     4389.18    211.80 o 
  12  10 -12     6489.97     7385.05    316.43 o 
  14  10 -12     7196.53     6703.71    301.12 o 
  16  10 -12      219.72      181.18     43.38 o 
  18  10 -12      631.69      482.30     61.24 o 
  20  10 -12      638.67      543.54     52.70 o 
  -5  11 -12      850.35     1135.60     74.74 o 
  -3  11 -12      908.54      815.68     62.08 o 
  -1  11 -12     2333.80     2028.34     94.62 o 
   1  11 -12     4915.24     4908.99    392.98 o 
   3  11 -12     8495.08     9052.49    275.92 o 
   5  11 -12     1318.75     1240.20     91.87 o 
   7  11 -12     1396.12     1178.95     89.31 o 
   9  11 -12     7998.38     8025.56    349.60 o 
  11  11 -12    10691.99    10817.29    461.88 o 
  13  11 -12     6974.91     7004.83    318.98 o 
  15  11 -12     1745.01     1628.08    109.73 o 
  17  11 -12      110.25       81.66     35.73 o 
   0  12 -12     4984.88     5370.34    234.77 o 
   2  12 -12     2093.46     2063.11    153.11 o 
   4  12 -12     4437.54     4266.69    214.36 o 
   6  12 -12      152.54      168.42     45.93 o 
   8  12 -12     1076.25     1388.21    102.07 o 
  10  12 -12     4447.29     4570.36    216.91 o 
  12  12 -12     1857.35     1970.03    125.04 o 
 -19   1 -11       65.00       94.88     29.41 o 
 -17   1 -11        6.01       22.86     22.50 o 
 -15   1 -11       15.26       24.24     21.65 o 
 -13   1 -11       13.02       -6.50     19.60 o 
 -11   1 -11     4132.29     3591.86    131.72 o 
  -9   1 -11     2609.05     2224.73     90.22 o 
  -7   1 -11      357.91      380.20     65.07 o 
  -5   1 -11      655.79      623.65     42.38 o 
  -3   1 -11      281.22      261.73     27.93 o 
  -1   1 -11     4306.92     3860.24    136.70 o 
   1   1 -11      384.79      335.74     14.80 o 
   3   1 -11     2175.64     2431.81     47.41 o 
   5   1 -11       60.18       30.19      6.86 o 
   7   1 -11      836.60      799.65     28.02 o 
   9   1 -11      337.62      497.99     25.07 o 
  13   1 -11      100.60       66.35     20.41 o 
  15   1 -11      112.41      229.67     26.12 o 
  17   1 -11       31.51       20.41     15.26 o 
  19   1 -11      232.95      238.08     39.55 o 
  21   1 -11     5109.49     5194.17    177.67 o 
  23   1 -11     5412.34     4891.36    171.39 o 
  25   1 -11      234.05      181.22     34.28 o 
  27   1 -11       33.42       16.16     23.91 o 
  29   1 -11       94.22      131.25     33.35 o 
 -18   2 -11       52.65      104.63     29.41 o 
 -16   2 -11      189.83      303.45     37.76 o 
 -14   2 -11      125.24      129.23     27.93 o 
 -12   2 -11        2.44       -7.97     15.94 o 
 -10   2 -11       15.15       -7.63     15.26 o 
  -8   2 -11     7608.15     6955.02    222.84 o 
  -6   2 -11     2110.43     1845.89     77.59 o 
  -4   2 -11      217.53      286.82     74.00 o 
  -2   2 -11       29.35        8.85      7.67 o 
   0   2 -11      427.49      468.07     43.56 o 
   2   2 -11     2481.09     2685.67     56.62 o 
   4   2 -11    13492.25    13820.76    365.23 o 
   6   2 -11     4444.45     4274.24    123.51 o 
   8   2 -11        7.87        2.75      6.76 o 
  10   2 -11       13.88       21.27      8.84 o 
  12   2 -11      381.40      370.40     22.46 o 
  14   2 -11      971.07      928.87     63.80 o 
  16   2 -11     1425.51     1481.31     66.47 o 
  18   2 -11      636.97      714.21     46.50 o 
  20   2 -11       57.90       20.17     18.88 o 
  22   2 -11     1359.46     1284.03     68.28 o 
  24   2 -11      121.00      108.37     28.70 o 
  26   2 -11       23.39       30.36     26.12 o 
  28   2 -11      110.19      113.45     33.35 o 
  30   2 -11     1008.47      932.59     77.83 o 
 -19   3 -11     1108.01     1566.84    114.83 o 
 -17   3 -11       84.38       84.98     29.73 o 
 -15   3 -11      222.14      181.18     31.54 o 
 -13   3 -11      181.98      260.95     34.14 o 
 -11   3 -11      450.32      357.63     37.89 o 
  -9   3 -11      278.19      279.47     40.83 o 
  -7   3 -11     6081.55     5866.18    187.63 o 
  -5   3 -11     1785.82     1697.25     71.26 o 
  -3   3 -11       38.79       29.60     10.50 o 
  -1   3 -11     5637.26     5823.26    144.53 o 
   1   3 -11     4266.92     5047.61    124.43 o 
   3   3 -11       45.74       52.92     10.10 o 
   5   3 -11     1638.27     1660.55     57.66 o 
   7   3 -11     1025.45      880.42     39.70 o 
   9   3 -11       13.57       13.51      7.77 o 
  11   3 -11      991.17      805.29     32.78 o 
  13   3 -11     1700.41     1705.25     50.84 o 
  15   3 -11       59.07       59.32     12.22 o 
  17   3 -11      226.73      260.58     19.89 o 
  19   3 -11       15.96       -4.86      9.73 o 
  21   3 -11      408.47      390.59     42.11 o 
  23   3 -11       32.12       18.82     21.43 o 
  25   3 -11      198.79      198.04     34.88 o 
  27   3 -11       23.58       22.40     23.91 o 
  29   3 -11      128.10      252.30    103.35 o 
 -18   4 -11       48.07       35.73     40.83 o 
 -16   4 -11       44.61       52.86     25.07 o 
 -14   4 -11       67.54       53.00     23.25 o 
 -12   4 -11      105.61       80.68     23.25 o 
 -10   4 -11      184.29      155.37     26.89 o 
  -8   4 -11      601.70      560.50     44.66 o 
  -6   4 -11      875.70      814.00     51.04 o 
  -4   4 -11     2757.48     2534.10     73.02 o 
  -2   4 -11       28.67       70.60     12.60 o 
   0   4 -11     7701.72     7837.88    184.91 o 
   2   4 -11     6983.95     6682.72    159.33 o 
   4   4 -11     1016.07      939.04     40.83 o 
   6   4 -11     4626.92     4122.16    188.84 o 
   8   4 -11      904.00     1015.30     42.38 o 
  10   4 -11     2817.61     2753.16     73.57 o 
  12   4 -11     7024.56     7208.39    167.72 o 
  14   4 -11      375.80      310.29     20.52 o 
  16   4 -11      284.35      311.00     21.48 o 
  18   4 -11      975.28     1106.56     37.44 o 
  20   4 -11     4554.97     4269.00    142.54 o 
  22   4 -11      866.79      669.20     33.86 o 
  24   4 -11     1739.96     1844.13     56.46 o 
  26   4 -11      160.82      300.05     26.04 o 
  28   4 -11       81.11      145.25     22.63 o 
 -17   5 -11       14.73       22.97     35.73 o 
 -15   5 -11      304.20      400.64     63.80 o 
 -13   5 -11      117.13      102.43     25.75 o 
 -11   5 -11     1276.89     1086.01     59.22 o 
  -9   5 -11      651.39      634.65     47.59 o 
  -7   5 -11      124.61      154.25     23.46 o 
  -5   5 -11      119.50       90.93     20.67 o 
  -3   5 -11     1590.70     1511.68     59.18 o 
  -1   5 -11     1113.16     1126.92     61.12 o 
   1   5 -11     5743.93     6038.05    148.62 o 
   3   5 -11     1578.44     1573.24     95.69 o 
   5   5 -11        6.97       16.47      9.80 o 
   7   5 -11      555.06      506.29     30.62 o 
   9   5 -11      529.93      311.33     35.73 o 
  11   5 -11      438.69      390.43     43.38 o 
  13   5 -11      482.39      398.09     40.83 o 
  15   5 -11       59.70       35.73     20.41 o 
  17   5 -11        1.41       -7.54     15.09 o 
  19   5 -11     1915.61     1983.99     64.14 o 
  21   5 -11     3710.70     3849.73    105.78 o 
  23   5 -11        6.17        0.20     15.37 o 
  25   5 -11      917.15      790.31     65.38 o 
  27   5 -11      281.69      294.20     31.41 o 
 -16   6 -11      322.31      372.57     63.80 o 
 -14   6 -11      230.60      214.36     48.49 o 
 -12   6 -11       84.25       28.07     33.17 o 
 -10   6 -11      499.72      482.91     42.86 o 
  -8   6 -11       10.91       12.76     20.41 o 
  -6   6 -11      330.75      249.36     35.73 o 
  -4   6 -11     1320.88     1114.48     42.74 o 
  -2   6 -11       52.39       71.36     13.10 o 
   0   6 -11      649.63      593.71     28.94 o 
   2   6 -11      384.37      381.37     24.50 o 
   4   6 -11      401.86      377.67     40.83 o 
   6   6 -11     1704.18     1712.29     89.31 o 
   8   6 -11     2109.32     2301.77    112.28 o 
  10   6 -11      496.49      324.08     40.83 o 
  12   6 -11      602.98      719.62     56.14 o 
  14   6 -11      254.38      196.49     35.73 o 
  16   6 -11        2.05       10.21     17.86 o 
  18   6 -11     1000.53      854.05     56.30 o 
  20   6 -11      387.16      266.72     48.49 o 
  22   6 -11      345.68      319.55     29.82 o 
  24   6 -11       53.52       39.79     17.67 o 
  26   6 -11      119.17      156.19     26.00 o 
  28   6 -11       73.40       91.75     26.44 o 
 -15   7 -11      195.02      104.63     43.38 o 
 -13   7 -11      127.35       68.90     38.28 o 
 -11   7 -11      369.80      239.87     48.49 o 
  -9   7 -11      571.35      528.23     68.90 o 
  -7   7 -11     3366.23     3442.44    178.63 o 
  -5   7 -11     1314.45     1338.70     48.32 o 
  -3   7 -11      491.50      507.91     31.98 o 
  -1   7 -11      998.14     1021.79     41.12 o 
   1   7 -11       74.86       20.41     21.69 o 
   3   7 -11        3.52       15.31     17.86 o 
   5   7 -11      567.33      502.71     51.04 o 
   7   7 -11     1064.38     1120.26     71.45 o 
   9   7 -11     1262.11     1365.24     81.66 o 
  11   7 -11       69.81       81.66     25.52 o 
  13   7 -11      428.31      426.16     48.49 o 
  15   7 -11      252.26      219.46     38.28 o 
  17   7 -11      713.60      456.78     51.04 o 
  19   7 -11       19.03       11.76     19.32 o 
  21   7 -11      866.01      681.52     52.66 o 
  23   7 -11      478.64      560.01     50.84 o 
  25   7 -11       18.63       -3.28     24.50 o 
 -14   8 -11      567.30      770.66     86.76 o 
 -12   8 -11      403.31      438.92     66.35 o 
 -10   8 -11      463.23      734.93     79.11 o 
  -8   8 -11     2822.78     2814.69    158.21 o 
  -6   8 -11      606.30      523.60     43.19 o 
  -4   8 -11      271.10      272.99     65.07 o 
  -2   8 -11      266.33      328.12     33.72 o 
   0   8 -11       60.26        6.52     15.94 o 
   2   8 -11       63.96        2.55     20.41 o 
   4   8 -11      652.88      668.58     63.80 o 
   6   8 -11     2454.89     2373.22    122.49 o 
   8   8 -11     1180.88      972.25     71.45 o 
  10   8 -11     2489.09     2756.00    137.80 o 
  12   8 -11      116.37      186.28     38.28 o 
  14   8 -11       26.79       17.86     22.97 o 
  16   8 -11       57.95      104.63     30.62 o 
  18   8 -11      215.88      206.05     31.63 o 
  20   8 -11       40.31       18.16     22.64 o 
  22   8 -11      696.91      965.17    154.39 o 
  24   8 -11       17.03       11.76     34.45 o 
 -13   9 -11      279.79      334.29     61.24 o 
 -11   9 -11       91.43       89.31     40.83 o 
  -9   9 -11     1442.73     1298.89    102.07 o 
  -7   9 -11      498.56      500.11     43.96 o 
  -5   9 -11     1136.64     1180.09     86.76 o 
  -3   9 -11       10.12        4.59     17.78 o 
  -1   9 -11      206.09      178.14     28.70 o 
   1   9 -11      155.07      119.75     23.91 o 
   3   9 -11     1310.27      908.46     71.45 o 
   5   9 -11       46.17       17.86     22.97 o 
   7   9 -11       25.18       68.90     28.07 o 
   9   9 -11      914.41      689.00     68.90 o 
  11   9 -11     1180.08      867.63     68.90 o 
  13   9 -11      252.30      219.46     40.83 o 
  15   9 -11       84.57       74.00     30.62 o 
  17   9 -11       70.98       63.80     30.62 o 
  19   9 -11      839.10      839.07     61.30 o 
  21   9 -11     1936.74     2125.74     95.52 o 
  23   9 -11      611.00      545.13     52.70 o 
 -10  10 -11      157.86       63.80     43.38 o 
  -8  10 -11      510.27      554.05     50.52 o 
  -6  10 -11     3038.72     2905.61    296.01 o 
  -4  10 -11     1736.77     1749.18     82.09 o 
  -2  10 -11      102.08      112.24     31.90 o 
   0  10 -11       57.71       22.04     19.60 o 
   2  10 -11      116.57        3.48     19.60 o 
   4  10 -11     2098.09     1980.23    114.83 o 
   6  10 -11     1105.60     1250.41     86.76 o 
   8  10 -11      250.39      239.87     43.38 o 
  10  10 -11        1.54       15.31     25.52 o 
  12  10 -11      425.83      487.40     61.24 o 
  14  10 -11        6.82      -11.48     22.97 o 
  16  10 -11        9.70      -12.76     25.52 o 
  18  10 -11      587.78      530.17     80.38 o 
  20  10 -11       16.52       -3.28     24.50 o 
  22  10 -11       98.03      105.45     33.35 o 
  -7  11 -11     5202.15     5521.41    193.94 o 
  -5  11 -11        0.46       -0.32     21.43 o 
  -3  11 -11      454.47      448.14     46.92 o 
  -1  11 -11      472.22      477.75     45.99 o 
   1  11 -11      240.21      178.81     31.54 o 
   3  11 -11     1593.34     1247.85     96.97 o 
   5  11 -11      452.98      622.65     68.90 o 
   7  11 -11      239.92      375.12     53.59 o 
   9  11 -11      392.47      359.81     53.59 o 
  11  11 -11      746.35      620.10     66.35 o 
  13  11 -11      510.09      415.95     56.14 o 
  15  11 -11      462.80      515.47     63.80 o 
  17  11 -11       64.76       68.90     33.17 o 
  19  11 -11     1293.89     1540.58     83.38 o 
  -4  12 -11        3.53        4.44     24.31 o 
  -2  12 -11      205.58      170.20     44.66 o 
   0  12 -11       75.79      114.20     28.70 o 
   2  12 -11       39.65       16.29     37.00 o 
   4  12 -11      319.59      278.15     53.59 o 
   6  12 -11      176.04      158.21     40.83 o 
   8  12 -11      238.84      222.01     48.49 o 
  10  12 -11      240.22      260.29     48.49 o 
  12  12 -11      672.93      352.16     53.59 o 
  14  12 -11       74.21       58.69     33.17 o 
  16  12 -11       97.88       81.66     38.28 o 
   1  13 -11       14.52       45.69     27.93 o 
   3  13 -11       29.32       49.76     27.07 o 
   5  13 -11      144.16      145.46     43.38 o 
   7  13 -11      866.72     1013.08     96.97 o 
   9  13 -11     1201.23     1508.14    107.18 o 
 -20   0 -10     1944.75     2118.03    132.70 o 
 -18   0 -10       95.52       43.38     35.73 o 
 -16   0 -10     7021.52     6859.37    301.12 o 
 -14   0 -10    20541.60    18580.01    765.55 o 
 -12   0 -10     7437.05     7188.56    326.64 o 
 -10   0 -10     9010.82     7640.24    334.29 o 
  -8   0 -10     5931.90     6218.86    265.39 o 
  -6   0 -10     9733.87     8977.40    372.57 o 
  -4   0 -10    32010.31    32002.74   1222.34 o 
  -2   0 -10    18181.57    18786.18   1386.93 o 
   0   0 -10    20553.94    21308.92    569.78 o 
   2   0 -10    10183.79    10682.79    294.69 o 
   4   0 -10     2790.31     3038.31     72.93 o 
  12   0 -10      966.13      734.93     56.14 o 
  14   0 -10     4033.97     3827.77    183.73 o 
  16   0 -10     1545.46     1760.78    104.63 o 
  18   0 -10      867.29      870.18     68.90 o 
  20   0 -10    42511.41    43886.70   1765.88 o 
  22   0 -10     6300.53     7104.35    326.64 o 
  24   0 -10      329.01      296.01     53.59 o 
  26   0 -10     1784.12     1850.09    127.59 o 
  28   0 -10     7145.92     6981.86    334.29 o 
  30   0 -10     9010.52     8622.70    405.74 o 
 -21   1 -10     2483.55     2472.77    106.46 o 
 -19   1 -10      123.62       82.36     26.12 o 
 -17   1 -10     1022.04      781.54     70.18 o 
 -15   1 -10     9750.42    11221.89    326.60 o 
 -13   1 -10    11007.46    11172.67    332.91 o 
 -11   1 -10     1860.21     1881.34    116.11 o 
  -9   1 -10      899.12      737.09     49.60 o 
  -7   1 -10       99.86      144.09     22.50 o 
  -5   1 -10     6016.53     6462.38    210.53 o 
  -3   1 -10    14972.03    15267.46    356.73 o 
  -1   1 -10    25494.01    24372.13    457.71 o 
   1   1 -10    13849.35    13830.24    262.56 o 
   3   1 -10       29.15       31.74      8.26 o 
   5   1 -10     8945.44     8671.69    190.55 o 
   7   1 -10    24427.61    26076.98    651.82 o 
  11   1 -10     3904.24     3906.88    178.63 o 
  13   1 -10    11793.61    12117.40    876.56 o 
  15   1 -10     2186.31     1879.90     75.72 o 
  17   1 -10     7827.12     7896.52    246.30 o 
  19   1 -10    15336.20    17042.48    503.43 o 
  21   1 -10    17620.89    18077.22    534.10 o 
  23   1 -10     1432.17     1163.55     64.04 o 
  25   1 -10      483.53      393.85     44.18 o 
  27   1 -10     2368.02     2328.15    214.36 o 
  29   1 -10     2825.55     2903.93    125.32 o 
  31   1 -10     3978.79     3990.89    158.76 o 
 -20   2 -10      353.52      193.94     51.04 o 
 -18   2 -10     1105.43     1412.55     73.06 o 
 -16   2 -10     1513.10     1458.03    195.22 o 
 -14   2 -10     8486.83     8716.00    270.66 o 
 -12   2 -10    13263.99    12998.38    388.85 o 
 -10   2 -10     2133.71     2194.59     88.42 o 
  -8   2 -10      175.16       95.47     31.90 o 
  -6   2 -10     9052.40     8578.62    410.85 o 
  -4   2 -10     4266.94     4337.93    108.88 o 
  -2   2 -10    14954.22    14730.90    421.25 o 
   0   2 -10    12055.58    11976.50    202.66 o 
   2   2 -10    10227.52    10521.87    241.45 o 
   4   2 -10      199.01      335.27     22.07 o 
   6   2 -10    17976.36    17988.80    488.91 o 
   8   2 -10    31046.72    32414.62    709.99 o 
  10   2 -10     7379.57     6600.78    150.30 o 
  12   2 -10    11932.27    12430.06    520.58 o 
  14   2 -10     1343.38     1335.30     58.46 o 
  16   2 -10       69.30      194.25     29.35 o 
  18   2 -10     4145.18     4147.99    142.41 o 
  20   2 -10    18144.39    19555.91    574.69 o 
  22   2 -10     5600.85     5764.49    193.92 o 
  24   2 -10       46.85       71.19     26.12 o 
  26   2 -10     1450.28     1344.17     73.72 o 
  28   2 -10     4845.45     5187.40    187.63 o 
  30   2 -10     2301.35     2452.28    112.68 o 
 -19   3 -10      741.08     1056.47     96.97 o 
 -17   3 -10      535.02      625.07     93.14 o 
 -15   3 -10     3670.32     3740.84    215.63 o 
 -13   3 -10    12075.03    12188.70    357.26 o 
 -11   3 -10    10701.43    10106.96    627.76 o 
  -9   3 -10     2785.27     2675.25     99.19 o 
  -7   3 -10      845.60      692.32     47.79 o 
  -5   3 -10    16223.25    16404.50    378.01 o 
  -3   3 -10     9361.46     9242.29    212.78 o 
  -1   3 -10    14058.71    14443.06    328.82 o 
   1   3 -10    12355.41    11499.94    265.02 o 
   3   3 -10       11.91        9.07      7.97 o 
   5   3 -10     7529.08     7910.67    216.51 o 
   7   3 -10    14185.61    13998.84    372.59 o 
   9   3 -10    30840.09    31152.47    583.15 o 
  11   3 -10     9923.14    10177.54    229.50 o 
  13   3 -10     1206.41     1322.59     69.00 o 
  15   3 -10     7981.43     8005.46    164.02 o 
  17   3 -10     4311.44     3910.91    189.69 o 
  19   3 -10     2014.50     1743.16     75.53 o 
  21   3 -10     9756.52     9260.46    289.51 o 
  23   3 -10      945.09      879.11     94.42 o 
  25   3 -10       14.81       42.53     23.91 o 
  27   3 -10     1266.26     1215.42     94.42 o 
  29   3 -10     5448.45     5643.44    201.88 o 
 -20   4 -10      151.50      191.39     51.04 o 
 -18   4 -10      377.51      566.51     71.45 o 
 -16   4 -10     2949.73     3406.72    176.08 o 
 -14   4 -10     6939.07     6822.18    216.51 o 
 -12   4 -10    10787.16    11247.28    418.50 o 
 -10   4 -10     9278.32     9726.84    291.38 o 
  -8   4 -10      649.83      719.94     48.49 o 
  -6   4 -10      141.82      180.45     17.19 o 
  -4   4 -10    19123.65    20424.98    465.33 o 
  -2   4 -10     3778.23     3555.84     92.03 o 
   0   4 -10    29015.48    30500.98    658.40 o 
   2   4 -10     1900.91     1675.46     50.90 o 
   4   4 -10     7444.81     7994.36    225.53 o 
   6   4 -10    25423.78    25001.05    547.69 o 
   8   4 -10    27493.45    26004.69    666.12 o 
  10   4 -10     6446.92     6566.70    154.64 o 
  12   4 -10     5592.52     5344.45    108.46 o 
  14   4 -10      194.65      148.01     14.73 o 
  16   4 -10     9129.26     9363.39    204.79 o 
  18   4 -10     5705.20     5844.02    126.16 o 
  20   4 -10     3460.09     3748.96     88.86 o 
  22   4 -10    12279.32    11963.52    243.16 o 
  24   4 -10       57.22       47.16     15.81 o 
  26   4 -10      170.91      185.45     21.66 o 
  28   4 -10     2036.60     2127.71     66.10 o 
  30   4 -10      878.89      963.65     68.88 o 
 -19   5 -10      226.95      239.87     56.14 o 
 -17   5 -10      331.58      318.98     56.14 o 
 -15   5 -10     3608.02     4200.34    206.70 o 
 -13   5 -10    13235.67    13404.86    571.61 o 
 -11   5 -10    13696.65    13723.27    387.02 o 
  -9   5 -10      758.48      606.14     68.90 o 
  -7   5 -10      239.77      274.43     34.01 o 
  -5   5 -10     3609.34     3872.49    101.89 o 
  -3   5 -10    20562.34    20468.31    469.32 o 
  -1   5 -10    12828.46    11971.31    276.82 o 
   1   5 -10     9739.34     9796.19    227.22 o 
   3   5 -10     2458.07     2558.76     83.89 o 
   5   5 -10    12461.24    13199.67    361.78 o 
   7   5 -10    31256.46    31455.72    847.14 o 
   9   5 -10     4449.40     4325.38    188.84 o 
  11   5 -10     5991.55     6111.68    244.98 o 
  13   5 -10     1848.71     1806.71     96.97 o 
  15   5 -10     5113.01     4903.93    119.86 o 
  17   5 -10    10046.87    10444.85    210.27 o 
  19   5 -10    12621.76    12807.85    255.31 o 
  21   5 -10     7714.97     7531.52    159.83 o 
  23   5 -10     3694.65     3554.48     95.77 o 
  25   5 -10       14.36       30.73     15.27 o 
  27   5 -10      334.54      322.06     27.29 o 
  29   5 -10     4894.74     4993.90    120.49 o 
 -18   6 -10        6.08       61.24     35.73 o 
 -16   6 -10     2437.78     2227.76    142.90 o 
 -14   6 -10    12677.09    11802.30    518.03 o 
 -12   6 -10    13565.51    13458.45    569.06 o 
 -10   6 -10     2767.53     3171.95    165.87 o 
  -8   6 -10       64.33       26.25     12.56 o 
  -6   6 -10    10698.12    10043.00    240.46 o 
  -4   6 -10    12686.04    11321.99    261.58 o 
  -2   6 -10     6481.42     6509.07    158.44 o 
   0   6 -10    10344.84    10662.67    253.25 o 
   2   6 -10     3670.52     3449.35    108.22 o 
   4   6 -10     8286.52     7757.79    222.01 o 
   6   6 -10     7217.56     7640.24    308.77 o 
   8   6 -10     7350.93     6815.99    283.26 o 
  10   6 -10     8227.58     7946.46    313.88 o 
  12   6 -10     2119.67     2521.23    119.94 o 
  14   6 -10       87.98      142.90     30.62 o 
  16   6 -10     2002.60     2192.04    109.73 o 
  18   6 -10    11080.69    10974.67    326.43 o 
  20   6 -10    13674.38    13849.41    315.02 o 
  22   6 -10     5520.98     5532.69    145.02 o 
  24   6 -10       41.31       61.74     19.71 o 
  26   6 -10      592.12      609.54     42.14 o 
  28   6 -10     1534.50     1693.05     96.51 o 
 -17   7 -10     2183.20     2243.08    142.90 o 
 -15   7 -10     4964.58     4899.55    242.43 o 
 -13   7 -10     7605.97     7341.67    347.05 o 
 -11   7 -10    13367.33    13438.04    566.51 o 
  -9   7 -10     3984.76     3758.87    191.39 o 
  -7   7 -10      843.40      972.31     77.83 o 
  -5   7 -10     5668.08     5935.67    185.62 o 
  -3   7 -10    12826.35    12339.48    288.12 o 
  -1   7 -10      208.25      171.01     17.88 o 
   1   7 -10     8022.35     7914.89    349.68 o 
   3   7 -10     7001.63     7216.63    280.70 o 
   5   7 -10      183.95      211.80     30.62 o 
   7   7 -10      491.69      415.95     43.38 o 
   9   7 -10     5107.58     5404.82    237.32 o 
  11   7 -10     7487.14     7032.90    298.57 o 
  13   7 -10     1410.86     1337.17     79.11 o 
  15   7 -10     2402.47     2294.11    119.94 o 
  17   7 -10    13147.64    13316.54    390.32 o 
  19   7 -10    12070.42    12722.32    376.08 o 
  21   7 -10     9073.51     8941.27    276.76 o 
  23   7 -10     2366.79     2199.77     94.82 o 
  25   7 -10       94.13       47.43     26.79 o 
  27   7 -10      585.60      504.69     50.84 o 
 -16   8 -10      308.13      334.29     58.69 o 
 -14   8 -10     4601.45     5210.88    252.63 o 
 -12   8 -10    12293.45    11697.68    495.06 o 
 -10   8 -10     2433.72     2015.96    122.49 o 
  -8   8 -10      630.37      627.48     47.59 o 
  -6   8 -10      219.13      182.54     43.38 o 
  -4   8 -10    11613.04    12192.45    348.99 o 
  -2   8 -10     6588.36     6384.11    199.24 o 
   0   8 -10      756.86      796.31     76.56 o 
   2   8 -10     9858.05    10357.96    410.85 o 
   4   8 -10      853.93      956.94     66.35 o 
   6   8 -10      831.54      918.67     63.80 o 
   8   8 -10    14970.87    14150.00    553.75 o 
  10   8 -10     5805.26     5759.52    250.08 o 
  12   8 -10     3617.31     3547.07    163.32 o 
  14   8 -10       61.15       61.24     25.52 o 
  16   8 -10     2136.44     1885.82    109.73 o 
  18   8 -10     3231.63     3326.09    156.94 o 
  20   8 -10     8836.16     8753.66    272.37 o 
  22   8 -10     3850.47     3953.51    144.24 o 
  24   8 -10      303.02      230.40     36.17 o 
  26   8 -10      704.73      672.49     57.63 o 
 -13   9 -10     8588.94     8418.55    382.78 o 
 -11   9 -10     2423.87     2551.85    150.56 o 
  -9   9 -10     1005.92     1083.75     59.46 o 
  -7   9 -10      122.84      119.48     25.75 o 
  -5   9 -10     3073.93     3102.66    114.49 o 
  -3   9 -10     6174.13     6045.82    234.77 o 
  -1   9 -10     2336.75     2299.70     89.20 o 
   1   9 -10     3754.62     3355.68    160.77 o 
   3   9 -10      422.95      398.09     51.04 o 
   5   9 -10     4639.88     5016.94    219.46 o 
   7   9 -10     6045.88     6254.58    273.05 o 
   9   9 -10    12110.46    12029.42    479.75 o 
  11   9 -10     3185.97     3559.83    170.97 o 
  13   9 -10      742.93      650.72     61.24 o 
  15   9 -10     1614.36     1681.67     99.52 o 
  17   9 -10     3990.55     3656.07    133.33 o 
  19   9 -10     7509.83     8209.30    257.88 o 
  21   9 -10     3827.71     3667.03    136.97 o 
  23   9 -10     2188.87     1841.80     88.88 o 
 -12  10 -10     2729.88     3166.84    176.08 o 
 -10  10 -10      858.66      921.79     63.16 o 
  -8  10 -10        4.07       13.31     20.69 o 
  -6  10 -10       54.03       52.31     21.65 o 
  -4  10 -10     9800.37     9543.31    290.50 o 
  -2  10 -10     7108.97     7332.22    224.60 o 
   0  10 -10     9035.94    10112.53    389.16 o 
   2  10 -10      906.17      992.67     76.56 o 
   4  10 -10     2707.71     2697.30    140.35 o 
   6  10 -10     7725.10     7709.14    321.53 o 
   8  10 -10    12107.11    12578.06    492.51 o 
  10  10 -10    11722.17    11564.98    472.09 o 
  12  10 -10     1747.26     1579.59     99.52 o 
  14  10 -10      574.30      418.50     53.59 o 
  16  10 -10     1327.85     1423.93     94.42 o 
  18  10 -10     5572.51     6342.41    212.86 o 
  20  10 -10     3851.10     3801.08    164.59 o 
  22  10 -10     2291.91     2145.49    108.45 o 
  -9  11 -10      246.19      189.70     32.48 o 
  -7  11 -10      239.78      161.34     32.48 o 
  -5  11 -10     3186.57     3426.97    129.01 o 
  -3  11 -10     7710.45     7779.17    502.71 o 
  -1  11 -10     8519.07     7884.61    248.06 o 
   1  11 -10     3114.52     2670.77    106.42 o 
   3  11 -10       19.15       30.62     28.07 o 
   5  11 -10      567.84      630.31     68.90 o 
   7  11 -10     5671.15     6236.72    273.05 o 
   9  11 -10    13949.80    14178.07    563.96 o 
  11  11 -10     3730.23     4156.96    199.04 o 
  13  11 -10      715.44      752.80     74.00 o 
  15  11 -10      257.93      250.08     45.93 o 
  17  11 -10     3078.73     2728.79    113.30 o 
  19  11 -10     3473.32     3511.07    135.86 o 
  -6  12 -10      767.36      813.77     61.27 o 
  -4  12 -10     4881.99     4986.90    170.51 o 
  -2  12 -10     5572.55     5743.71    191.24 o 
   0  12 -10     4908.13     5404.72    182.22 o 
   2  12 -10     1043.51     1303.99     96.97 o 
   4  12 -10     2292.29     2421.70    142.90 o 
   6  12 -10     4273.03     4325.38    211.80 o 
   8  12 -10     3456.92     3409.27    178.63 o 
  10  12 -10     4018.01     4246.28    216.91 o 
  12  12 -10     1766.86     1768.43    114.83 o 
  14  12 -10      696.67      288.36     48.49 o 
  16  12 -10      960.30      640.51     74.00 o 
  -3  13 -10     5082.76     5074.08    178.64 o 
  -1  13 -10     3132.38     3410.42    130.81 o 
   1  13 -10     1157.76     1149.61     96.97 o 
   3  13 -10        1.68       -5.10     30.62 o 
   5  13 -10     1193.77     1360.14     99.52 o 
   7  13 -10     2327.15     2444.67    140.35 o 
   9  13 -10     2132.23     2222.66    135.25 o 
  11  13 -10     1651.48     1441.79    107.18 o 
  13  13 -10      162.80      155.66     45.93 o 
 -21   1  -9       44.96      117.39     40.83 o 
 -19   1  -9      939.83     1282.31     67.65 o 
 -17   1  -9        0.42       24.85     34.45 o 
 -15   1  -9      331.34      263.60     34.14 o 
 -13   1  -9      517.42      483.38     40.57 o 
 -11   1  -9      181.11      159.84     30.62 o 
  -9   1  -9     6838.52     6313.43    195.77 o 
  -7   1  -9     4568.23     3936.52    132.62 o 
  -5   1  -9      238.06      179.21     16.10 o 
  -3   1  -9      199.37      166.94     16.49 o 
  -1   1  -9     1842.77     2328.00     50.46 o 
   1   1  -9      104.92      100.35      6.41 o 
   3   1  -9     3040.73     3294.07     81.73 o 
   5   1  -9     2016.54     2151.77     54.15 o 
   7   1  -9      875.58      862.28     37.00 o 
  11   1  -9     3710.47     4815.34    206.70 o 
  13   1  -9     1355.91     1365.19     57.66 o 
  15   1  -9       41.18       49.24     15.26 o 
  17   1  -9       99.70       55.07     17.07 o 
  19   1  -9     2764.70     2781.16    135.25 o 
  21   1  -9      176.90      115.04     26.12 o 
  23   1  -9     1351.14     1291.06     66.69 o 
  25   1  -9       40.30       43.19     35.73 o 
  27   1  -9       49.59       86.60     27.93 o 
  29   1  -9      733.69      825.75     66.69 o 
  31   1  -9       79.41       89.90     34.88 o 
 -22   2  -9       21.73       53.59     38.28 o 
 -20   2  -9      746.27     1122.81    102.07 o 
 -18   2  -9      366.33      357.08     38.76 o 
 -16   2  -9       16.47       -8.89     17.78 o 
 -14   2  -9      970.44      800.22     80.38 o 
 -12   2  -9       28.65        8.93     14.44 o 
 -10   2  -9     1333.09     1270.11     59.55 o 
  -8   2  -9      156.81       89.39     18.04 o 
  -6   2  -9     3294.04     3107.55     81.72 o 
  -4   2  -9      187.92      153.59     13.28 o 
  -2   2  -9      863.58      699.45     50.58 o 
   0   2  -9      160.85      101.34      5.95 o 
   2   2  -9      901.11      825.12     32.68 o 
   4   2  -9    13184.17    15625.50    805.11 o 
   6   2  -9    12386.89    13195.63    276.35 o 
   8   2  -9      483.92      458.42     24.31 o 
  10   2  -9     2670.87     2563.82     65.45 o 
  12   2  -9        3.89       30.62     15.31 o 
  14   2  -9     6719.21     7034.55    217.38 o 
  16   2  -9     4488.89     4356.02    260.29 o 
  18   2  -9     8491.16     8721.45    269.72 o 
  20   2  -9      148.20      221.22     28.70 o 
  22   2  -9      361.32      316.00     35.95 o 
  24   2  -9      105.52       54.41     22.50 o 
  26   2  -9       64.23      101.58     27.93 o 
  28   2  -9      125.96      176.41     36.69 o 
  30   2  -9       48.82       90.24     32.33 o 
 -21   3  -9       82.30      130.14     43.38 o 
 -19   3  -9      371.23      364.91     58.69 o 
 -17   3  -9      137.72      161.13     28.87 o 
 -15   3  -9      419.72      356.94     37.00 o 
 -13   3  -9     1853.67     1764.06    116.11 o 
 -11   3  -9     1510.30     1438.30    137.80 o 
  -9   3  -9      943.95      867.63     63.80 o 
  -7   3  -9      276.82      294.09     20.90 o 
  -5   3  -9      143.92       77.87     17.75 o 
  -3   3  -9     4203.42     4211.49    105.22 o 
  -1   3  -9     1971.54     2165.83     70.10 o 
   1   3  -9      267.55      240.24     16.51 o 
   3   3  -9     2991.92     3093.81     95.58 o 
   5   3  -9      327.09      263.52     18.88 o 
   7   3  -9       22.32       19.94     20.34 o 
   9   3  -9     1036.42     1182.40     30.58 o 
  11   3  -9      559.51      442.21     33.86 o 
  13   3  -9       95.68       91.28     11.60 o 
  15   3  -9      651.59      604.31     25.39 o 
  17   3  -9     1628.32     1513.97     86.76 o 
  19   3  -9     2714.56     2670.62    100.85 o 
  21   3  -9      397.85      328.11     34.88 o 
  23   3  -9       93.32       55.53     22.07 o 
  25   3  -9       56.01       31.64     22.50 o 
  27   3  -9      865.35      973.22     65.40 o 
  29   3  -9       52.54       26.42     27.58 o 
 -20   4  -9        8.48        7.66     30.62 o 
 -18   4  -9      103.09       89.31     38.28 o 
 -16   4  -9     1277.77     1273.37     94.42 o 
 -14   4  -9      392.94      376.79     36.96 o 
 -12   4  -9      154.93      178.16     25.75 o 
 -10   4  -9     2948.10     3182.04    110.03 o 
  -8   4  -9      304.33      390.36     24.68 o 
  -6   4  -9       30.60        4.50      8.88 o 
  -4   4  -9     1673.59     1428.84     64.31 o 
  -2   4  -9      711.43      537.31     27.93 o 
   0   4  -9     1002.83     1023.86     34.61 o 
   2   4  -9      532.89      494.23     39.55 o 
   4   4  -9      863.29      824.09     54.86 o 
   6   4  -9       52.51       31.22      5.69 o 
   8   4  -9     1786.58     1694.83     47.01 o 
  10   4  -9      774.13      868.17     28.79 o 
  12   4  -9       29.83       12.39      7.43 o 
  14   4  -9      705.12      865.37     32.41 o 
  16   4  -9      606.30      618.96     29.47 o 
  18   4  -9     1800.17     1840.70     54.88 o 
  20   4  -9     1210.36      926.37     34.35 o 
  22   4  -9      754.55      647.78     41.62 o 
  24   4  -9      125.23      202.63     20.26 o 
  26   4  -9        4.43       -4.04     13.68 o 
  28   4  -9     1517.51     1745.32     57.38 o 
  30   4  -9      234.58      168.50     23.93 o 
 -19   5  -9       83.04       51.04     38.28 o 
 -17   5  -9       79.46       17.86     30.62 o 
 -15   5  -9      682.41      497.61     63.80 o 
 -13   5  -9     1075.59      931.42     76.56 o 
 -11   5  -9     6673.06     6471.42    202.07 o 
  -9   5  -9     3609.33     3076.06     86.53 o 
  -7   5  -9      214.66      250.16     21.07 o 
  -5   5  -9      171.27      189.62     17.91 o 
  -3   5  -9       84.69      152.10     15.55 o 
  -1   5  -9       72.42       44.93     10.10 o 
   1   5  -9      340.98      380.83     28.07 o 
   3   5  -9     1595.24     1592.35     55.85 o 
   5   5  -9      492.38      472.37     24.50 o 
   7   5  -9        7.40       -0.96      6.56 o 
   9   5  -9        7.98        3.73      4.98 o 
  11   5  -9       50.72       46.34     10.38 o 
  13   5  -9      552.37      445.59     90.59 o 
  15   5  -9      339.33      256.04     22.65 o 
  17   5  -9       16.51       14.97      8.59 o 
  19   5  -9       60.18       86.26     13.62 o 
  21   5  -9       87.95       98.16     15.81 o 
  23   5  -9      481.09      612.97     32.92 o 
  25   5  -9     1306.05     1434.90     48.71 o 
  27   5  -9       13.09       41.41     16.39 o 
  29   5  -9       13.49        1.98     16.94 o 
 -18   6  -9       44.75       66.35     38.28 o 
 -16   6  -9      263.98      239.87     51.04 o 
 -14   6  -9      154.20      193.94     43.38 o 
 -12   6  -9     1953.29     2130.79    125.04 o 
 -10   6  -9      351.23      258.47     33.17 o 
  -8   6  -9      436.90      433.34     34.14 o 
  -6   6  -9      788.67      645.03     40.76 o 
  -4   6  -9     4336.39     4074.42    106.37 o 
  -2   6  -9     2139.05     2502.49    113.28 o 
   0   6  -9     2208.24     2134.16     60.55 o 
   2   6  -9      229.49      201.75     19.14 o 
   4   6  -9      676.62      628.62     30.04 o 
   6   6  -9       30.46       25.52     15.31 o 
   8   6  -9     4002.59     3575.14    160.77 o 
  10   6  -9      625.53      722.17     51.04 o 
  12   6  -9       52.73       30.62     17.86 o 
  14   6  -9      298.99      275.60     38.28 o 
  16   6  -9      559.97      570.66     53.59 o 
  18   6  -9       13.33        3.22     16.51 o 
  20   6  -9      724.84      840.33     41.78 o 
  22   6  -9      238.01      166.42     19.94 o 
  24   6  -9       23.06       14.58     14.11 o 
  26   6  -9     2001.42     2181.21     74.03 o 
  28   6  -9     4077.37     4589.30    127.15 o 
 -17   7  -9       77.43      112.28     40.83 o 
 -15   7  -9      568.00      477.20     63.80 o 
 -13   7  -9      211.97      170.97     43.38 o 
 -11   7  -9       16.39       29.22     17.78 o 
  -9   7  -9       19.65       72.27     18.88 o 
  -7   7  -9     3830.46     3737.54    341.95 o 
  -5   7  -9      933.96      796.89     79.11 o 
  -3   7  -9     4900.21     5262.32    164.08 o 
  -1   7  -9     1400.74     1270.74     56.65 o 
   1   7  -9        3.51       25.52     17.86 o 
   3   7  -9      791.50      750.24     53.59 o 
   5   7  -9      795.44      829.35     56.14 o 
   7   7  -9      835.58     1002.88     63.80 o 
   9   7  -9        7.08       22.97     17.86 o 
  11   7  -9        8.48        0.00     15.31 o 
  13   7  -9       32.77        7.66     17.86 o 
  15   7  -9       85.00       86.76     25.52 o 
  17   7  -9       67.05      174.82     33.17 o 
  19   7  -9      211.27      135.65     28.07 o 
  21   7  -9      122.17      120.08     27.58 o 
  23   7  -9      727.62      800.26    187.56 o 
  25   7  -9       59.59       52.62     25.02 o 
  27   7  -9      149.34      268.70     42.11 o 
 -16   8  -9      335.89      278.15     51.04 o 
 -14   8  -9      307.61      400.64     61.24 o 
 -12   8  -9      467.35      643.07     74.00 o 
 -10   8  -9      488.73      501.66     42.15 o 
  -8   8  -9     2389.41     2172.45    150.56 o 
  -6   8  -9      683.89      579.98     43.38 o 
  -4   8  -9      159.16       77.42     29.35 o 
  -2   8  -9     3301.32     3196.41    159.49 o 
   0   8  -9     7604.36     8047.10    241.61 o 
   2   8  -9     8418.26     8630.35    344.50 o 
   4   8  -9     1845.64     1901.13    102.07 o 
   6   8  -9      846.50      663.48     53.59 o 
   8   8  -9      243.40      252.63     35.73 o 
  10   8  -9     2116.27     2475.29    119.94 o 
  12   8  -9       14.97       -7.66     17.86 o 
  14   8  -9      945.39      849.77     63.80 o 
  16   8  -9      207.98      204.15     38.28 o 
  18   8  -9        1.37       38.92     20.77 o 
  20   8  -9      811.85      761.49     76.56 o 
  22   8  -9      805.39      541.53     47.82 o 
  24   8  -9      152.30      187.20     34.33 o 
  26   8  -9       15.11       23.73     26.35 o 
 -15   9  -9       51.13       94.42     40.83 o 
 -13   9  -9      178.36      168.42     43.38 o 
 -11   9  -9      478.93      464.00     42.86 o 
  -9   9  -9     1171.38     1373.19    139.08 o 
  -7   9  -9      296.78      232.18     37.00 o 
  -5   9  -9      828.43      789.84     53.21 o 
  -3   9  -9      566.71      493.52     51.04 o 
  -1   9  -9     6514.57     6690.26    202.00 o 
   1   9  -9     5221.29     4810.24    214.36 o 
   3   9  -9       13.95       25.52     20.41 o 
   5   9  -9       57.98       68.90     25.52 o 
   7   9  -9     2766.65     2465.09    127.59 o 
   9   9  -9     1889.57     1666.36     96.97 o 
  11   9  -9       84.74       17.86     20.41 o 
  13   9  -9     1343.90     1237.65     81.66 o 
  15   9  -9     2131.01     2044.03    114.83 o 
  17   9  -9       86.33       25.29     18.88 o 
  19   9  -9       49.21       73.27     24.50 o 
  21   9  -9      334.17      358.74     41.03 o 
  23   9  -9      316.98      275.30     39.55 o 
  25   9  -9       57.78      151.58     34.33 o 
 -14  10  -9      200.29      290.91     53.59 o 
 -12  10  -9      275.04      366.15     62.52 o 
 -10  10  -9     1262.16     1344.62     69.45 o 
  -8  10  -9      276.66      245.58     33.35 o 
  -6  10  -9       67.82       26.21     20.41 o 
  -4  10  -9      625.45      644.17     49.60 o 
  -2  10  -9        9.96       30.87     21.69 o 
   0  10  -9      361.12      401.59     37.76 o 
   2  10  -9      247.22      130.14     33.17 o 
   4  10  -9     1605.09     1640.84    102.07 o 
   6  10  -9      666.18      870.18     76.56 o 
   8  10  -9      465.50      387.88     51.04 o 
  10  10  -9       24.78        7.66     20.41 o 
  12  10  -9      399.87      454.23     53.59 o 
  14  10  -9      188.86      122.49     35.73 o 
  16  10  -9      386.22      270.50     48.49 o 
  18  10  -9      782.18      636.00     52.12 o 
  20  10  -9     1171.93      958.37     66.79 o 
  22  10  -9     1262.69     1146.47    141.63 o 
 -11  11  -9     1159.54      859.97     89.31 o 
  -9  11  -9      685.35      670.19     79.11 o 
  -7  11  -9       63.00       41.42     42.11 o 
  -5  11  -9       79.95       50.64     38.28 o 
  -3  11  -9       34.72       52.02     23.25 o 
  -1  11  -9       92.68       90.07     24.31 o 
   1  11  -9       20.78        5.10     22.97 o 
   3  11  -9     1533.66     1571.94    102.07 o 
   5  11  -9     1630.18     1796.50    109.73 o 
   7  11  -9      849.46      918.67     71.45 o 
   9  11  -9      224.18      354.71     51.04 o 
  11  11  -9      747.52      599.68     66.35 o 
  13  11  -9      934.39      627.75     66.35 o 
  15  11  -9     8309.87     8015.36    349.60 o 
  17  11  -9     1313.10     1467.22     76.59 o 
  19  11  -9      331.06      481.51     49.00 o 
  21  11  -9        2.16        4.74     24.50 o 
  -8  12  -9      196.64      191.39     51.04 o 
  -6  12  -9       40.53       16.94     22.50 o 
  -4  12  -9       96.68       51.42     24.31 o 
  -2  12  -9      145.79      198.19     37.00 o 
   0  12  -9       37.31       -9.44     18.88 o 
   2  12  -9       14.93       35.73     30.62 o 
   4  12  -9       46.24       89.31     35.73 o 
   6  12  -9      707.32      673.69     74.00 o 
   8  12  -9     2271.37     1839.88    122.49 o 
  10  12  -9       10.99       15.31     28.07 o 
  12  12  -9     2433.48     2005.75    119.94 o 
  14  12  -9     2263.58     2010.86    119.94 o 
  16  12  -9      623.10      577.79     54.48 o 
  18  12  -9      655.50      561.78     53.77 o 
  -5  13  -9       29.47      -17.86     35.73 o 
  -3  13  -9       68.45       94.42     43.38 o 
  -1  13  -9       28.27       34.81     25.07 o 
   1  13  -9        5.95       28.07     23.46 o 
   3  13  -9        5.08       -2.55     30.62 o 
   5  13  -9       49.50       43.38     33.17 o 
   7  13  -9       33.08       15.31     30.62 o 
   9  13  -9      291.05      199.04     48.49 o 
  11  13  -9      583.81      421.06     61.24 o 
  13  13  -9      186.35      158.21     45.93 o 
  15  13  -9      649.41      551.20     68.90 o 
   2  14  -9      776.24     1038.60     99.52 o 
   4  14  -9      699.21      992.67     99.52 o 
   6  14  -9      589.35      681.34     79.11 o 
 -20   0  -8     3149.88     3720.60    188.84 o 
 -18   0  -8    16895.10    17957.36    696.65 o 
 -16   0  -8    27045.23    27218.02   1056.47 o 
 -14   0  -8    30115.26    29729.04   1158.54 o 
 -12   0  -8    18739.29    17005.52    691.55 o 
 -10   0  -8    12456.52    11975.83    487.40 o 
  -8   0  -8    79406.70    78311.14   2949.94 o 
  -6   0  -8    45238.50    43294.67   1663.81 o 
  -2   0  -8     3338.71     2980.58     88.22 o 
   0   0  -8      983.43      841.24     44.66 o 
   2   0  -8     1014.57      816.92     23.79 o 
  12   0  -8    15511.17    16112.37    658.38 o 
  14   0  -8     5833.90     5920.29    262.84 o 
  16   0  -8    14830.30    14920.66    620.10 o 
  18   0  -8    11413.07    12167.22    515.47 o 
  20   0  -8      451.70      433.81     53.59 o 
  22   0  -8     1067.84     1275.92     91.87 o 
  24   0  -8     4107.70     3929.85    204.15 o 
  26   0  -8    25243.91    27878.95   1150.88 o 
  28   0  -8    12168.13    12274.39    543.54 o 
  30   0  -8     4669.03     4455.53    239.87 o 
 -21   1  -8       45.69       91.87     35.73 o 
 -19   1  -8     7261.44     7523.91    394.26 o 
 -17   1  -8    14429.76    13933.22    409.61 o 
 -15   1  -8    12457.31    13543.83    521.85 o 
 -13   1  -8     2205.82     2655.80     99.52 o 
 -11   1  -8     3616.07     3343.42    117.29 o 
  -9   1  -8    11699.89    12282.83    493.78 o 
  -7   1  -8    19208.16    20217.54    443.09 o 
  -5   1  -8    10901.59    11408.92    254.46 o 
  -3   1  -8     4936.32     4733.26    112.46 o 
  -1   1  -8      525.73      461.07     14.29 o 
   1   1  -8     8378.83     8566.15    142.83 o 
   3   1  -8    25389.47    26066.34    540.39 o 
   5   1  -8    20497.20    20912.61    432.84 o 
   9   1  -8    30010.52    33255.70   1301.44 o 
  11   1  -8       67.48      140.35     22.97 o 
  13   1  -8     7569.70     7615.70    230.95 o 
  15   1  -8    18061.66    17028.85    710.69 o 
  17   1  -8    14352.19    14989.63    506.54 o 
  19   1  -8     3675.88     3632.41    129.01 o 
  21   1  -8      355.89      364.06     35.73 o 
  23   1  -8     2020.25     1917.37     84.81 o 
  25   1  -8     4639.31     4593.40    164.20 o 
  27   1  -8     8445.27     9064.24    293.22 o 
  29   1  -8     5608.36     5750.40    203.90 o 
  31   1  -8     1794.36     1760.27     93.78 o 
 -22   2  -8       38.97       17.86     33.17 o 
 -20   2  -8     2353.28     2235.42    135.25 o 
 -18   2  -8     6471.10     6385.28    207.49 o 
 -16   2  -8    19816.31    19753.54    562.97 o 
 -14   2  -8     4035.91     3849.96    306.22 o 
 -12   2  -8     2019.89     2138.60     94.42 o 
 -10   2  -8      727.09      760.45     42.38 o 
  -8   2  -8    10738.22    10864.40    272.14 o 
  -6   2  -8    20836.04    18766.40   1001.43 o 
  -4   2  -8    12167.88    10732.85    247.74 o 
  -2   2  -8     4565.17     4560.54    154.67 o 
   0   2  -8     3686.03     4178.27     98.42 o 
   2   2  -8    16314.43    16720.70    457.29 o 
   4   2  -8    24143.91    25504.72    672.94 o 
   6   2  -8     3842.99     3104.75     71.97 o 
   8   2  -8      423.75      353.89     18.84 o 
  10   2  -8      716.21      951.84     53.59 o 
  12   2  -8    24258.25    25766.02   1018.19 o 
  14   2  -8    15750.11    17216.13    570.34 o 
  16   2  -8    16255.88    15928.54    466.42 o 
  18   2  -8      126.71      158.95     23.91 o 
  20   2  -8      165.56      162.29     25.26 o 
  22   2  -8     1214.49     1170.76     72.73 o 
  24   2  -8     3302.55     2957.01    117.25 o 
  26   2  -8     3510.63     3403.78    132.54 o 
  28   2  -8     7107.03     6990.38    236.36 o 
  30   2  -8     7135.06     7053.44    324.08 o 
 -23   3  -8      501.22      563.96     74.00 o 
 -21   3  -8      449.35      556.30     71.45 o 
 -19   3  -8     5427.75     5552.82    265.39 o 
 -17   3  -8    11320.28    11812.51    492.51 o 
 -15   3  -8     2234.83     2505.55     97.44 o 
 -13   3  -8      326.19      201.77     59.97 o 
 -11   3  -8       15.65       26.79     14.44 o 
  -9   3  -8     5350.30     5207.19    129.76 o 
  -7   3  -8     8361.32     8911.04    206.52 o 
  -5   3  -8    18308.60    19293.79    453.69 o 
  -3   3  -8    19748.71    19368.68    431.01 o 
  -1   3  -8    10825.33    11967.70    268.50 o 
   1   3  -8    10605.39    11040.16    250.81 o 
   3   3  -8    19758.45    20898.31    555.69 o 
   5   3  -8    32791.44    33350.73    896.71 o 
   7   3  -8    15755.77    16656.09    309.91 o 
   9   3  -8      454.99      396.99     18.13 o 
  11   3  -8     4584.65     4854.68    112.43 o 
  13   3  -8    36289.48    38055.70    979.73 o 
  15   3  -8    27962.97    28584.27    814.66 o 
  17   3  -8    44120.14    44749.52   1266.69 o 
  19   3  -8      163.82      120.38     23.25 o 
  21   3  -8     2714.61     2792.17    107.08 o 
  23   3  -8     2394.20     2510.08    102.66 o 
  25   3  -8     3354.35     3645.94    137.82 o 
  27   3  -8     1861.51     1938.70     91.81 o 
  29   3  -8     2911.75     2870.85    123.36 o 
  31   3  -8      200.33      343.90     47.79 o 
 -22   4  -8       32.05       28.07     33.17 o 
 -20   4  -8     2120.05     2289.01    132.70 o 
 -18   4  -8     6368.10     6685.84    303.67 o 
 -16   4  -8     3698.40     3825.22    191.39 o 
 -14   4  -8     2183.12     2198.16    239.87 o 
 -12   4  -8       75.30       58.69     18.04 o 
 -10   4  -8     3412.01     3567.48     95.63 o 
  -8   4  -8     2917.70     2751.76    148.17 o 
  -6   4  -8    20311.07    19737.38    432.96 o 
  -4   4  -8    22494.49    23091.39    511.59 o 
  -2   4  -8    23622.20    24512.57    538.60 o 
   0   4  -8     4521.59     4585.27    121.40 o 
   2   4  -8    17152.45    17322.97    468.23 o 
   4   4  -8    32338.37    33634.25    743.95 o 
   6   4  -8    23173.66    22862.24    505.98 o 
   8   4  -8     7845.32     7265.16    204.65 o 
  10   4  -8       14.49       -0.52      5.07 o 
  12   4  -8     9356.73     9389.27    374.48 o 
  14   4  -8     9238.44     9015.18    298.81 o 
  16   4  -8     6663.26     6832.74    141.64 o 
  18   4  -8    29737.15    31130.02    591.52 o 
  20   4  -8        9.75        8.60     10.70 o 
  22   4  -8     6646.24     6263.73    212.89 o 
  24   4  -8     5548.10     5551.46    124.87 o 
  26   4  -8     3794.69     3920.04     96.05 o 
  28   4  -8      880.09      926.44     43.56 o 
  30   4  -8       80.74      109.90     21.51 o 
 -21   5  -8      738.64      859.97     86.76 o 
 -19   5  -8     2601.52     2791.72    155.66 o 
 -17   5  -8     5603.99     6275.00    288.36 o 
 -15   5  -8     9281.75     9617.92    405.74 o 
 -13   5  -8     1084.31      867.63     74.00 o 
 -11   5  -8       68.65       32.06     14.10 o 
  -9   5  -8      129.75      197.32     41.10 o 
  -7   5  -8    16559.26    17139.28    391.78 o 
  -5   5  -8    16049.28    15975.10    363.78 o 
  -3   5  -8     8983.78     8841.94    205.15 o 
  -1   5  -8     1172.74     1140.55     36.67 o 
   1   5  -8    15449.32    15296.69    415.89 o 
   3   5  -8    26281.30    25959.86    666.72 o 
   5   5  -8    18860.31    19208.63    515.16 o 
   7   5  -8    13977.35    13481.65    303.87 o 
   9   5  -8     5475.44     5491.37    128.98 o 
  11   5  -8      655.62      767.06     33.05 o 
  13   5  -8     3173.83     2957.67     93.83 o 
  15   5  -8    15051.61    14318.25    279.39 o 
  17   5  -8    27079.91    28470.04    541.80 o 
  19   5  -8     5099.21     5622.59    121.83 o 
  21   5  -8       54.54       30.54     12.66 o 
  23   5  -8     1856.71     1826.97     60.41 o 
  25   5  -8     3453.24     3380.77     85.72 o 
  27   5  -8     1812.90     1849.52     86.56 o 
  29   5  -8     1332.94     1344.97     51.48 o 
 -20   6  -8     2475.08     2467.64    145.46 o 
 -18   6  -8     7177.43     6849.16    311.33 o 
 -16   6  -8    11236.71    10352.85    438.92 o 
 -14   6  -8     4133.94     4014.06    196.49 o 
 -12   6  -8      144.06       30.91     15.94 o 
 -10   6  -8       16.07       24.62     15.26 o 
  -8   6  -8    15115.71    14016.64    380.53 o 
  -6   6  -8     8801.52     7530.07    916.11 o 
  -4   6  -8    20506.27    20585.16    489.46 o 
  -2   6  -8     2701.17     2432.17    113.14 o 
   0   6  -8     6732.47     6812.07    188.56 o 
   2   6  -8    16825.04    17592.61    466.44 o 
   4   6  -8    28921.15    27242.03    788.52 o 
   6   6  -8    22143.45    21438.56    568.39 o 
   8   6  -8     5557.86     5649.79    232.22 o 
  10   6  -8      639.03      525.68     48.49 o 
  12   6  -8     2393.59     2472.24    151.84 o 
  14   6  -8     3873.50     3504.83    110.96 o 
  16   6  -8     7747.33     8354.19    204.89 o 
  18   6  -8    17395.91    17758.83    600.76 o 
  20   6  -8      865.94      925.62     34.73 o 
  22   6  -8     1041.49      962.84     37.64 o 
  24   6  -8     7722.18     7978.36    169.65 o 
  26   6  -8     6460.78     7321.57    181.22 o 
  28   6  -8     4113.66     3963.43     99.37 o 
 -19   7  -8     3664.57     3927.30    199.04 o 
 -17   7  -8     7311.27     7053.31    306.22 o 
 -15   7  -8     2597.87     2888.69    153.11 o 
 -13   7  -8      190.51      286.86     32.33 o 
 -11   7  -8     1749.93     1656.93     76.56 o 
  -9   7  -8       75.60       79.59     18.88 o 
  -7   7  -8    13733.40    14825.75    406.75 o 
  -5   7  -8     2931.91     2694.92    123.76 o 
  -3   7  -8    14806.94    15644.47    450.07 o 
  -1   7  -8     3582.35     3599.83    116.29 o 
   1   7  -8    18784.06    20044.77    745.14 o 
   3   7  -8    42164.62    41717.62   1518.35 o 
   5   7  -8    25796.94    26439.71   1007.98 o 
   7   7  -8     4868.61     5037.35    211.80 o 
   9   7  -8     3531.88     3475.62    158.21 o 
  11   7  -8      135.94      222.01     30.62 o 
  13   7  -8     1134.41     1133.02     71.45 o 
  15   7  -8     2375.24     3085.19    140.35 o 
  17   7  -8     6725.32     6838.53    213.91 o 
  19   7  -8    19341.65    19002.45    542.63 o 
  21   7  -8     3919.21     3855.99    238.60 o 
  23   7  -8     2550.84     2912.46    113.72 o 
  25   7  -8     7207.02     7582.71    243.38 o 
  27   7  -8     1590.47     1334.59    119.94 o 
 -18   8  -8     5729.84     5976.43    280.70 o 
 -16   8  -8     5352.85     5193.01    247.53 o 
 -14   8  -8     2942.97     2963.44    182.46 o 
 -12   8  -8     1802.42     1656.23    130.14 o 
 -10   8  -8      864.60      856.89     50.84 o 
  -8   8  -8     8329.60     8056.71    240.85 o 
  -6   8  -8    11637.31    11077.67    318.39 o 
  -4   8  -8     1191.90      973.22     49.60 o 
  -2   8  -8     1444.26     1370.52     84.21 o 
   0   8  -8     2231.36     2225.21    112.28 o 
   2   8  -8     9709.58    10319.68    395.54 o 
   4   8  -8     9804.07     9536.26    382.78 o 
   6   8  -8     3828.07     3506.24    160.77 o 
   8   8  -8      200.01      275.60     38.28 o 
  10   8  -8       33.05       12.76     17.86 o 
  12   8  -8       30.31       33.17     22.97 o 
  14   8  -8    11143.32    11919.69    469.54 o 
  16   8  -8     5709.15     5545.07    181.58 o 
  18   8  -8     6503.39     6686.46    212.10 o 
  20   8  -8      227.36      238.76     74.00 o 
  22   8  -8      515.09      534.21     48.32 o 
  24   8  -8     1280.33     1221.54    112.28 o 
  26   8  -8     6451.73     6373.42    214.36 o 
 -17   9  -8     3578.50     3133.67    178.63 o 
 -15   9  -8     5092.41     4738.78    227.11 o 
 -13   9  -8      174.55      103.35     25.26 o 
 -11   9  -8       38.50       15.68     33.17 o 
  -9   9  -8     6001.24     6104.77    191.24 o 
  -7   9  -8    10025.70    10486.21    307.62 o 
  -5   9  -8     5887.74     6694.54    241.15 o 
  -3   9  -8    15007.10    15708.55    428.48 o 
  -1   9  -8      148.34      238.41     27.93 o 
   1   9  -8    14412.12    14793.07    574.17 o 
   3   9  -8    12217.17    12664.83    495.06 o 
   5   9  -8     7800.82     7515.20    316.43 o 
   7   9  -8     2556.25     2587.57    132.70 o 
   9   9  -8      813.26      798.73     61.24 o 
  11   9  -8      417.18      262.84     38.28 o 
  13   9  -8     4692.53     4667.33    206.70 o 
  15   9  -8    10462.51    10230.36    415.95 o 
  17   9  -8    10314.63    10086.74    308.32 o 
  19   9  -8     1885.23     1831.75    104.63 o 
  21   9  -8      215.35      151.19     31.23 o 
  23   9  -8      712.18      760.42     58.24 o 
  25   9  -8     2183.58     2318.31    145.46 o 
 -14  10  -8     3128.39     3332.72    173.53 o 
 -12  10  -8      748.77      706.36     53.02 o 
 -10  10  -8     1290.52     1158.28     62.23 o 
  -8  10  -8    15701.91    15521.19    444.77 o 
  -6  10  -8     9561.42     8823.87    258.01 o 
  -4  10  -8     4279.93     3960.11    138.03 o 
  -2  10  -8     8782.06     8706.13    258.89 o 
   0  10  -8      709.87      837.01     74.00 o 
   2  10  -8     1384.40     1444.35     91.87 o 
   4  10  -8    12410.77    12427.50    507.82 o 
   6  10  -8     7385.73     7242.15    311.33 o 
   8  10  -8     5504.13     4919.96    222.01 o 
  10  10  -8       22.77       28.07     22.97 o 
  12  10  -8     5198.43     4942.93    229.67 o 
  14  10  -8     7775.51     8543.59    336.84 o 
  16  10  -8     7093.25     7446.35    235.37 o 
  18  10  -8     7673.29     7506.13    239.87 o 
  20  10  -8      250.43      352.98     40.33 o 
  22  10  -8      276.48      222.55     36.17 o 
  24  10  -8     1736.38     1844.71    111.01 o 
 -13  11  -8      974.63      729.83     81.66 o 
 -11  11  -8       20.53       40.83     33.17 o 
  -9  11  -8     4482.07     4584.41    156.08 o 
  -7  11  -8    15450.39    16845.52    481.77 o 
  -5  11  -8     6618.77     7089.66    221.94 o 
  -3  11  -8       43.42      155.83     27.07 o 
  -1  11  -8     2478.20     2518.80     97.44 o 
   1  11  -8      268.20      288.36     48.49 o 
   3  11  -8     1668.22     1587.25    107.18 o 
   5  11  -8    13181.45    12634.20    525.68 o 
   7  11  -8     3331.95     3567.48    176.08 o 
   9  11  -8       37.89       45.93     28.07 o 
  11  11  -8      198.02      308.77     48.49 o 
  13  11  -8    17969.92    17260.71    673.69 o 
  15  11  -8     3850.55     3447.55    170.97 o 
  17  11  -8     1437.91     1401.66    135.25 o 
  19  11  -8      685.91      636.31     52.66 o 
  21  11  -8      425.85      466.31     48.43 o 
 -10  12  -8     1363.22     1303.99    104.63 o 
  -8  12  -8     3485.97     3365.89    183.73 o 
  -6  12  -8     3525.21     3370.99    181.18 o 
  -4  12  -8     1633.82     1700.72     79.33 o 
  -2  12  -8     1988.87     2094.91     89.31 o 
   0  12  -8      101.30      148.01     40.83 o 
   2  12  -8     3753.87     3598.11    181.18 o 
   4  12  -8     1571.78     1607.66    109.73 o 
   6  12  -8    14195.94    14326.08    597.13 o 
   8  12  -8      800.30      798.73     76.56 o 
  10  12  -8     1141.22      650.72     71.45 o 
  12  12  -8     5109.34     4807.68    222.01 o 
  14  12  -8     6757.93     6925.72    301.12 o 
  16  12  -8     3595.60     4132.07    232.22 o 
  18  12  -8      180.29      246.06     38.01 o 
  -7  13  -8     5773.36     6086.16    293.46 o 
  -5  13  -8     2676.33     2896.35    176.08 o 
  -3  13  -8     1835.77     1893.47    127.59 o 
  -1  13  -8       29.31       22.76     22.50 o 
   1  13  -8     2702.96     2878.49    163.32 o 
   3  13  -8      996.05     1273.37     99.52 o 
   5  13  -8     5745.66     6119.33    275.60 o 
   7  13  -8     2948.09     2939.73    160.77 o 
   9  13  -8     1055.53      939.08     86.76 o 
  11  13  -8     3066.70     2926.97    155.66 o 
  13  13  -8     3549.82     3450.10    186.28 o 
  15  13  -8     3558.58     3514.02    136.25 o 
  -2  14  -8       23.33       38.28     38.28 o 
   0  14  -8      352.72      390.43     68.90 o 
   2  14  -8       17.99       48.49     35.73 o 
   4  14  -8     2391.13     2230.32    137.80 o 
   6  14  -8     3498.03     3378.65    183.73 o 
   8  14  -8     1635.37     1987.89    125.04 o 
  10  14  -8      449.73      339.40     56.14 o 
 -21   1  -7      493.75      535.89     66.35 o 
 -19   1  -7      129.66      100.00     38.28 o 
 -17   1  -7      490.36      426.40     39.70 o 
 -15   1  -7      665.57      901.84     48.72 o 
 -13   1  -7     2160.68     1706.07     72.18 o 
 -11   1  -7      633.98      466.02     58.69 o 
  -9   1  -7       11.34       15.31      8.42 o 
  -7   1  -7     1353.45     1260.61     56.14 o 
  -5   1  -7      183.29      222.97     12.50 o 
  -3   1  -7      711.55      723.57     35.76 o 
  -1   1  -7    11581.22    13075.84    338.12 o 
   1   1  -7     3680.02     4169.34    100.03 o 
   3   1  -7     1875.69     2214.31     51.65 o 
   5   1  -7     2665.56     3141.99     87.17 o 
   9   1  -7      391.69      367.47     30.62 o 
  11   1  -7      258.84      289.80     23.46 o 
  13   1  -7    14104.88    16760.54    484.49 o 
  15   1  -7     3191.25     3513.23    123.76 o 
  17   1  -7       17.28        9.62     11.63 o 
  19   1  -7       82.89       91.09     24.24 o 
  21   1  -7     1266.19     1175.45    108.45 o 
  23   1  -7       29.10       -0.27     17.07 o 
  25   1  -7     1494.41     1629.15     80.28 o 
  27   1  -7      136.51       98.13     29.41 o 
  29   1  -7      405.68      414.85     47.79 o 
  31   1  -7      431.42      466.00     54.13 o 
 -22   2  -7        3.15      -12.76     25.52 o 
 -20   2  -7       32.26       12.76     28.07 o 
 -18   2  -7      224.51      293.46     48.49 o 
 -16   2  -7     4094.67     3678.31    125.40 o 
 -14   2  -7      650.02      801.55     72.73 o 
 -12   2  -7     1170.93      942.40     90.59 o 
 -10   2  -7       50.86       15.31      7.84 o 
  -8   2  -7      636.94      767.64     38.38 o 
  -6   2  -7      924.49      720.18     26.26 o 
  -4   2  -7       60.43       67.42     11.68 o 
  -2   2  -7     6633.46     7283.75    160.88 o 
   0   2  -7     1723.24     1765.50     45.95 o 
   2   2  -7       30.12       36.63     15.31 o 
   4   2  -7       34.13       19.09     12.76 o 
   6   2  -7     1148.13     1383.45     51.04 o 
   8   2  -7    17435.08    19723.29    421.63 o 
  10   2  -7     7858.20     8589.52    336.84 o 
  12   2  -7      283.93      367.40     40.83 o 
  14   2  -7    13103.72    13451.45    394.24 o 
  16   2  -7     5074.25     5853.59    184.89 o 
  18   2  -7      100.05       75.59     21.69 o 
  20   2  -7        7.94        4.80     15.26 o 
  22   2  -7      308.20      422.93     39.57 o 
  24   2  -7      872.09      896.65     61.27 o 
  26   2  -7      935.66      921.75     63.08 o 
  28   2  -7     1698.09     1554.46     82.09 o 
  30   2  -7     1702.61     1628.34     88.36 o 
 -23   3  -7       68.05      130.14     40.83 o 
 -21   3  -7      251.38      165.87     43.38 o 
 -19   3  -7     1323.79     1446.90     96.97 o 
 -17   3  -7     1432.30     1258.06     89.31 o 
 -15   3  -7     1235.96     1206.04     59.55 o 
 -13   3  -7     2403.59     2258.53     85.70 o 
 -11   3  -7     1097.85      972.94     52.17 o 
  -9   3  -7      821.88      904.18     78.39 o 
  -7   3  -7      491.60      418.25     21.97 o 
  -5   3  -7       39.84       26.35      7.07 o 
  -3   3  -7     2524.16     2646.70     67.54 o 
  -1   3  -7     1862.87     1909.48    133.97 o 
   1   3  -7     5076.56     5683.65    160.56 o 
   3   3  -7      595.59      575.58     25.26 o 
   5   3  -7      894.73      911.74     26.98 o 
   7   3  -7      435.58      438.07     14.32 o 
   9   3  -7     1172.57     1276.71     36.77 o 
  11   3  -7      195.58      129.30     14.84 o 
  13   3  -7      520.97      447.26     20.04 o 
  15   3  -7     9127.01     8791.78    265.18 o 
  17   3  -7      785.68      828.31     44.68 o 
  19   3  -7     2075.10     2010.79     81.97 o 
  21   3  -7     1310.79     1227.82    113.56 o 
  23   3  -7       63.81       56.34     22.50 o 
  25   3  -7       86.07       64.65     23.91 o 
  27   3  -7     3309.22     3353.77    179.91 o 
  29   3  -7      480.15      502.46     51.21 o 
  31   3  -7      217.47      284.17     44.18 o 
 -22   4  -7     1122.09     1495.38    104.63 o 
 -20   4  -7      118.55       76.56     35.73 o 
 -18   4  -7      518.87      444.02     58.69 o 
 -16   4  -7      496.48      331.74     48.49 o 
 -14   4  -7     6009.23     5728.90    257.74 o 
 -12   4  -7     3191.07     3543.71     93.09 o 
 -10   4  -7      936.25      875.79     34.46 o 
  -8   4  -7      614.95      618.73     26.98 o 
  -6   4  -7      609.74      518.31     24.34 o 
  -4   4  -7     5901.08     6451.29    151.62 o 
  -2   4  -7     1878.94     1789.06     79.34 o 
   0   4  -7     6587.33     6889.66    187.63 o 
   2   4  -7     1313.10     1549.84     51.40 o 
   4   4  -7     1231.06     1340.70     35.11 o 
   6   4  -7     1338.36     1585.06     41.10 o 
   8   4  -7      704.81      647.54     21.21 o 
  10   4  -7       59.60       36.08      8.94 o 
  12   4  -7      269.36      217.16     15.70 o 
  14   4  -7      493.37      443.13     20.75 o 
  16   4  -7       48.70       33.11      9.60 o 
  18   4  -7      270.68      364.46     21.51 o 
  20   4  -7       37.59       33.75     11.58 o 
  22   4  -7       38.22       46.23     25.78 o 
  24   4  -7     1341.07     1339.29     51.57 o 
  26   4  -7     1086.89     1129.40     43.56 o 
  28   4  -7       35.15       24.64     16.75 o 
  30   4  -7      384.74      526.95     36.10 o 
 -23   5  -7      142.16      148.01     43.38 o 
 -21   5  -7      687.90      645.62     74.00 o 
 -19   5  -7      398.03      518.03     63.80 o 
 -17   5  -7       57.05      107.18     33.17 o 
 -15   5  -7       45.42       33.17     25.52 o 
 -13   5  -7     9125.10     8967.67    264.12 o 
 -11   5  -7      457.77      510.67     38.28 o 
  -9   5  -7     3643.76     3499.78    111.70 o 
  -7   5  -7       24.68        0.92      7.28 o 
  -5   5  -7      195.21      209.87     16.07 o 
  -3   5  -7      451.37      312.63     19.04 o 
  -1   5  -7       84.21       68.19     11.26 o 
   1   5  -7     4249.03     4349.46    179.91 o 
   3   5  -7     1979.22     2082.29     67.50 o 
   5   5  -7       45.99       18.18      6.56 o 
   7   5  -7      798.68      856.09     24.76 o 
   9   5  -7     1626.61     1570.20     48.32 o 
  11   5  -7      134.46       94.32     13.44 o 
  13   5  -7     1408.70     1510.74     45.07 o 
  15   5  -7     1107.39     1215.70     40.91 o 
  17   5  -7      953.41      830.28     29.94 o 
  19   5  -7      258.31      203.70     17.43 o 
  21   5  -7       54.06       64.04     13.28 o 
  23   5  -7      157.70      193.85     28.73 o 
  25   5  -7      579.14      563.00     31.80 o 
  27   5  -7      758.54      860.88     41.06 o 
  29   5  -7       87.44      100.30     19.72 o 
 -22   6  -7       62.31       81.66     38.28 o 
 -20   6  -7      133.33      262.84     51.04 o 
 -18   6  -7     1331.57     1222.34     94.42 o 
 -16   6  -7      425.41      418.50     56.14 o 
 -14   6  -7       58.56       42.31     17.07 o 
 -12   6  -7       30.18       22.07     15.26 o 
 -10   6  -7       84.88       70.69     25.52 o 
  -8   6  -7      240.75      211.51     24.31 o 
  -6   6  -7     1817.23     1741.32     66.69 o 
  -4   6  -7       96.12       84.21     15.26 o 
  -2   6  -7      638.88      673.18     36.17 o 
   0   6  -7      558.58      563.96     40.83 o 
   2   6  -7      103.10       63.80     17.86 o 
   4   6  -7     1775.44     1536.21     79.11 o 
   6   6  -7      289.56      204.15     28.07 o 
   8   6  -7     1062.38      880.64     33.02 o 
  10   6  -7       21.56       18.15      7.97 o 
  12   6  -7       56.83       41.04     10.38 o 
  14   6  -7     3251.97     2941.02     97.44 o 
  16   6  -7     4536.03     4375.10    135.04 o 
  18   6  -7      687.63      620.43     36.83 o 
  20   6  -7     3300.52     3193.90     77.04 o 
  22   6  -7      998.47     1068.11     38.77 o 
  24   6  -7       16.39        0.59     12.66 o 
  26   6  -7      510.74      509.75     37.94 o 
  28   6  -7     1222.58     1365.57     57.09 o 
 -21   7  -7      307.41      247.53     51.04 o 
 -19   7  -7     1531.80     1610.22    107.18 o 
 -17   7  -7      187.89       94.42     33.17 o 
 -15   7  -7       30.06       21.22     17.07 o 
 -13   7  -7      529.75      372.61     35.15 o 
 -11   7  -7     2663.74     2673.57     96.42 o 
  -9   7  -7       11.79        7.32     13.44 o 
  -7   7  -7      450.61      496.56     37.00 o 
  -5   7  -7     3031.06     2813.73     97.39 o 
  -3   7  -7     1551.41     1530.44     76.56 o 
  -1   7  -7      110.07       51.04     17.86 o 
   1   7  -7      264.80      155.66     28.07 o 
   3   7  -7      433.84      497.61     45.93 o 
   5   7  -7      136.04      163.32     28.07 o 
   7   7  -7      242.24      232.22     30.62 o 
   9   7  -7      618.21      630.31     48.49 o 
  11   7  -7       12.14        2.55     15.31 o 
  13   7  -7      366.33      341.95     40.83 o 
  15   7  -7       77.86      118.57     26.75 o 
  17   7  -7     2119.73     1854.21     73.61 o 
  19   7  -7        6.75       15.91     12.81 o 
  21   7  -7      647.90      757.47     42.60 o 
  23   7  -7     1618.47     1849.61     92.74 o 
  25   7  -7      495.64      599.07     40.07 o 
  27   7  -7      139.14      176.02     27.18 o 
 -18   8  -7     1484.37     1658.70    109.73 o 
 -16   8  -7        5.17       14.04     18.04 o 
 -14   8  -7        9.91        7.12     17.07 o 
 -12   8  -7     1865.22     1693.65     73.92 o 
 -10   8  -7      290.98      187.78     27.07 o 
  -8   8  -7      431.54      505.84     74.00 o 
  -6   8  -7       97.28       95.66     34.45 o 
  -4   8  -7     1614.97     1559.84     63.16 o 
  -2   8  -7     1012.72     1123.34     58.69 o 
   0   8  -7     1651.18     1702.08     94.42 o 
   2   8  -7      769.08      717.07     53.59 o 
   4   8  -7     4168.59     4539.74    201.60 o 
   6   8  -7       44.96       74.00     22.97 o 
   8   8  -7      349.33      278.15     35.73 o 
  10   8  -7      415.54      418.50     45.93 o 
  12   8  -7    12592.41    12800.07    507.82 o 
  14   8  -7      846.56      704.31     56.14 o 
  16   8  -7     1588.78     1769.05     74.09 o 
  18   8  -7     1049.40      958.17     55.16 o 
  20   8  -7        0.44        2.67     24.24 o 
  22   8  -7      273.02      415.93     42.30 o 
  24   8  -7      553.00      485.24     46.50 o 
  26   8  -7        2.00       37.18     24.50 o 
 -15   9  -7      302.26      253.48     33.35 o 
 -13   9  -7     1185.56     1334.07     88.04 o 
 -11   9  -7      471.91      491.39     85.49 o 
  -9   9  -7       60.32       61.36     26.79 o 
  -7   9  -7     3317.50     3162.26    110.07 o 
  -5   9  -7     2918.09     3308.74    114.57 o 
  -3   9  -7     2039.40     2012.37     75.79 o 
  -1   9  -7    15071.01    14900.25    594.58 o 
   1   9  -7    12766.96    12708.21    477.20 o 
   3   9  -7       77.83       61.24     22.97 o 
   5   9  -7      618.87      589.48     56.14 o 
   7   9  -7        3.59        2.55     17.86 o 
   9   9  -7     4860.03     4677.54    211.80 o 
  11   9  -7     3366.33     2847.86    140.35 o 
  13   9  -7     2193.38     2449.78    127.59 o 
  15   9  -7      801.00      807.31     52.31 o 
  17   9  -7     1786.08     1803.91     78.42 o 
  19   9  -7      156.42      183.64     29.41 o 
  21   9  -7       34.98       21.69     20.77 o 
  23   9  -7     1017.73     1214.95     71.45 o 
  25   9  -7     2109.44     2237.15    100.51 o 
 -16  10  -7      158.99      112.28     40.83 o 
 -14  10  -7        0.25       22.97     28.07 o 
 -12  10  -7      138.16       94.56     24.31 o 
 -10  10  -7      371.74      284.06     34.28 o 
  -8  10  -7       13.89       51.04     19.85 o 
  -6  10  -7     1152.59     1293.57     64.04 o 
  -4  10  -7     3030.16     3107.84    111.83 o 
  -2  10  -7       21.36        4.54     28.07 o 
   0  10  -7     1784.49     1546.42     94.42 o 
   2  10  -7     1775.23     1446.90     94.42 o 
   4  10  -7      366.69      423.61     51.04 o 
   6  10  -7       73.58       12.76     20.41 o 
   8  10  -7      268.61      252.63     38.28 o 
  10  10  -7      157.30       99.52     30.62 o 
  12  10  -7      179.11      214.36     38.28 o 
  14  10  -7      875.29      928.87     71.45 o 
  16  10  -7     1025.66      931.22     58.24 o 
  18  10  -7     1153.31     1041.00     58.81 o 
  20  10  -7      185.93      260.22     36.17 o 
  22  10  -7        9.68        8.93     22.64 o 
  24  10  -7       29.41       48.49     27.58 o 
 -15  11  -7      162.37      150.56     45.93 o 
 -13  11  -7      310.17      296.01     56.14 o 
 -11  11  -7       57.49       -2.55     30.62 o 
  -9  11  -7       58.63       68.90     35.73 o 
  -7  11  -7       49.29       58.69     25.52 o 
  -5  11  -7      105.65       17.13     18.88 o 
  -3  11  -7    14877.00    15360.91    433.05 o 
  -1  11  -7     1823.04     2107.83    119.94 o 
   1  11  -7      330.69      222.01     43.38 o 
   3  11  -7     2938.39     2962.70    153.11 o 
   5  11  -7      583.81      620.10     63.80 o 
   7  11  -7      310.28      334.29     45.93 o 
   9  11  -7     3359.37     3080.08    155.66 o 
  11  11  -7      200.64      219.46     40.83 o 
  13  11  -7      289.78      296.01     45.93 o 
  15  11  -7        2.17       12.09     20.23 o 
  17  11  -7      179.82      193.21     33.17 o 
  19  11  -7       99.45      171.11     31.90 o 
  21  11  -7        0.83      -11.04     22.07 o 
 -12  12  -7      894.60     1107.50    107.18 o 
 -10  12  -7        6.31        2.55     30.62 o 
  -8  12  -7      981.31     1048.81     96.97 o 
  -6  12  -7      141.92      242.43     51.04 o 
  -4  12  -7     3748.06     3611.45    162.04 o 
  -2  12  -7      107.64       57.57     22.50 o 
   0  12  -7      200.22      262.84     48.49 o 
   2  12  -7      449.27      495.06     63.80 o 
   4  12  -7      814.58      704.31     74.00 o 
   6  12  -7      528.19      627.75     66.35 o 
   8  12  -7      725.41      456.78     56.14 o 
  10  12  -7     1511.00     1378.00     94.42 o 
  12  12  -7      700.02      441.47     56.14 o 
  14  12  -7      745.66      617.55     63.80 o 
  16  12  -7      176.97      230.17     34.33 o 
  18  12  -7       37.61       54.44     23.91 o 
  20  12  -7        7.79       -0.31     22.07 o 
  -9  13  -7       26.08      -15.31     33.17 o 
  -7  13  -7       33.39       22.97     35.73 o 
  -5  13  -7      606.26      592.03     76.56 o 
  -3  13  -7      449.48      727.28     81.66 o 
  -1  13  -7        8.80       33.17     33.17 o 
   1  13  -7      754.82      778.31     84.21 o 
   3  13  -7       82.90      148.01     40.83 o 
   5  13  -7      197.61      232.22     48.49 o 
   7  13  -7       58.32       71.45     33.17 o 
   9  13  -7      656.96      466.99     61.24 o 
  11  13  -7     1203.79     1138.12     89.31 o 
  13  13  -7       73.60       91.87     35.73 o 
  15  13  -7      260.78      244.13     38.01 o 
  17  13  -7       10.65        7.66     23.91 o 
  -4  14  -7       55.08       74.00     40.83 o 
  -2  14  -7      928.20      747.69     86.76 o 
   0  14  -7      183.76      176.08     48.49 o 
   2  14  -7      579.50      571.61     74.00 o 
   4  14  -7       19.63        0.00     30.62 o 
   6  14  -7        2.12       -5.10     30.62 o 
   8  14  -7       75.44      109.73     38.28 o 
  10  14  -7      126.10      186.28     45.93 o 
  12  14  -7       63.73       89.31     38.28 o 
 -20   0  -6    12327.99    13476.31    561.41 o 
 -18   0  -6    10423.17    10434.51    426.16 o 
 -16   0  -6     9206.61     8837.05    370.02 o 
 -14   0  -6     3050.96     2837.66    142.90 o 
 -12   0  -6      698.65      826.80     61.24 o 
 -10   0  -6     3183.79     3927.30    173.53 o 
  -8   0  -6    16729.99    14726.72    599.68 o 
  -6   0  -6      170.06       29.99     10.21 o 
  -4   0  -6      233.18      356.43     15.43 o 
  -2   0  -6   113646.72   118795.64   3147.30 o 
   0   0  -6    57932.71    59133.02   1533.45 o 
   2   0  -6    30544.85    30293.00   1176.40 o 
  10   0  -6    35154.58    36057.62   1434.14 o 
  12   0  -6    90729.22    99846.19   3940.05 o 
  14   0  -6    21195.27    22571.10    913.56 o 
  16   0  -6       43.13       33.17     17.86 o 
  18   0  -6     1331.14     1110.05     76.56 o 
  20   0  -6     4686.52     4496.36    216.91 o 
  22   0  -6     1197.26     1426.48     96.97 o 
  24   0  -6      119.26       76.56     30.62 o 
  26   0  -6    13020.48    12504.06    546.10 o 
  28   0  -6     1001.30     1161.09     99.52 o 
  30   0  -6     1052.58     1355.03    114.83 o 
 -21   1  -6     8474.66     8117.43    344.50 o 
 -19   1  -6    19484.23    19577.79    775.76 o 
 -17   1  -6     8446.78     8522.53    256.23 o 
 -15   1  -6     2622.64     2629.65     96.52 o 
 -13   1  -6     5929.59     5739.03    306.22 o 
 -11   1  -6    10943.14    10070.69    287.80 o 
  -9   1  -6    28196.63    27856.84    609.21 o 
  -7   1  -6     4811.41     4906.44    126.49 o 
  -5   1  -6     1381.33     1314.87     38.67 o 
  -3   1  -6    22116.81    24919.37    724.65 o 
  -1   1  -6    54568.73    56621.22   1065.14 o 
   1   1  -6    40558.71    41624.03    910.80 o 
   3   1  -6     8238.46     7837.53    166.24 o 
   9   1  -6    18641.27    20499.00    798.73 o 
  11   1  -6     9482.45     9155.05    270.65 o 
  13   1  -6     7357.60     7422.11    224.65 o 
  15   1  -6     8760.86     9136.10    274.26 o 
  17   1  -6      102.76      112.28     18.88 o 
  19   1  -6     8903.94     9105.00    392.98 o 
  21   1  -6     7168.95     7031.51    224.65 o 
  23   1  -6     7605.22     7917.34    484.85 o 
  25   1  -6     4376.38     4267.62    154.27 o 
  27   1  -6     2958.65     2536.97    108.27 o 
  29   1  -6      522.59      428.30     54.86 o 
  31   1  -6     1086.57     1178.81     85.49 o 
 -22   2  -6     5114.94     5027.14    244.98 o 
 -20   2  -6     6286.36     7004.83    301.12 o 
 -18   2  -6     3975.14     4373.87    201.60 o 
 -16   2  -6      680.45      696.85     54.86 o 
 -14   2  -6      135.67      171.24     24.24 o 
 -12   2  -6     2286.27     2570.99    143.45 o 
 -10   2  -6    39712.31    41579.51   1054.46 o 
  -8   2  -6     6633.50     5960.77    178.12 o 
  -6   2  -6     6797.73     6998.35    157.93 o 
  -4   2  -6     8565.12     9870.63    223.76 o 
  -2   2  -6    52356.50    55465.41   1466.73 o 
   0   2  -6    22527.15    22616.41    595.33 o 
   2   2  -6    14763.50    14395.58    385.17 o 
   4   2  -6     6055.92     5978.52    129.16 o 
   6   2  -6     4472.45     4909.07    109.47 o 
   8   2  -6    33033.81    34603.07   1316.75 o 
  10   2  -6    85016.16    92938.34   3534.31 o 
  12   2  -6    43614.72    43920.22   1235.12 o 
  14   2  -6    23699.48    24866.69    709.13 o 
  16   2  -6      639.95      692.90     38.76 o 
  18   2  -6     1425.44     1778.18     82.94 o 
  20   2  -6     3851.58     3749.19    214.36 o 
  22   2  -6     7534.03     7026.72    335.57 o 
  24   2  -6     9236.94    10123.13    315.76 o 
  26   2  -6     1263.66     1203.96     89.31 o 
  28   2  -6      946.19      993.02    116.11 o 
  30   2  -6     2402.30     2268.08    264.12 o 
 -23   3  -6     5555.18     5882.01    273.05 o 
 -21   3  -6     6709.01     7022.69    308.77 o 
 -19   3  -6     2179.20     2334.94    132.70 o 
 -17   3  -6      218.97      188.84     38.28 o 
 -15   3  -6       55.06       61.24     24.24 o 
 -13   3  -6    10066.34     9112.96    212.96 o 
 -11   3  -6    27429.82    29995.40   1112.36 o 
  -9   3  -6    20535.30    19173.54   1000.01 o 
  -7   3  -6     4911.96     4012.98    100.03 o 
  -5   3  -6     7207.35     8418.02    231.74 o 
  -3   3  -6     3563.97     2914.72     72.98 o 
  -1   3  -6    13459.47    12997.51    281.30 o 
   1   3  -6    21909.54    20906.93    562.03 o 
   3   3  -6     8467.81     8633.72    259.01 o 
   5   3  -6     4420.69     4641.44    108.51 o 
   7   3  -6     1761.75     1730.77     44.05 o 
   9   3  -6    12325.24    12096.79    260.17 o 
  11   3  -6    26484.52    28046.08    592.46 o 
  13   3  -6    55679.47    58892.02   1651.04 o 
  15   3  -6    17082.39    17993.30    520.56 o 
  17   3  -6       12.97       43.38     14.44 o 
  19   3  -6     3343.91     3250.43    182.46 o 
  21   3  -6     9516.92     9934.03    305.81 o 
  23   3  -6     7999.06     8881.92    280.55 o 
  25   3  -6     5045.32     4907.14    172.26 o 
  27   3  -6      330.17      506.29     48.62 o 
  29   3  -6     3144.93     3036.06    170.97 o 
  31   3  -6     3764.43     4000.84    158.76 o 
 -24   4  -6     1108.75      941.63     91.87 o 
 -22   4  -6     6285.97     6014.71    280.70 o 
 -20   4  -6     7159.24     6701.16    306.22 o 
 -18   4  -6     1447.44     1796.50    104.63 o 
 -16   4  -6      749.89      713.56     42.30 o 
 -14   4  -6    13600.17    13828.21    386.90 o 
 -12   4  -6     4920.70     5019.83    152.27 o 
 -10   4  -6    24855.02    25466.99    563.65 o 
  -8   4  -6    17233.91    16787.30    380.00 o 
  -6   4  -6     5727.52     5524.00    134.49 o 
  -4   4  -6     2185.14     2358.62     67.20 o 
  -2   4  -6      249.85      116.24     11.07 o 
   0   4  -6    17302.70    17743.99    474.52 o 
   2   4  -6    16566.40    16718.60    445.68 o 
   4   4  -6     3721.20     3449.07     97.39 o 
   6   4  -6     5443.96     6164.43    140.85 o 
   8   4  -6    22989.92    23275.27    509.32 o 
  10   4  -6    28935.75    29597.16    636.94 o 
  12   4  -6    34523.54    36249.21    775.92 o 
  14   4  -6    14914.98    15264.16    294.68 o 
  16   4  -6     5970.36     5966.37    124.44 o 
  18   4  -6     8545.29     8948.31    181.10 o 
  20   4  -6     3435.70     3191.13     76.77 o 
  22   4  -6     7557.00     7821.43    164.57 o 
  24   4  -6     7695.43     7578.36    161.67 o 
  26   4  -6     2578.79     2850.45     75.48 o 
  28   4  -6       24.63        6.35     15.27 o 
  30   4  -6     3343.32     3337.50     88.84 o 
 -23   5  -6     4589.51     4282.00    211.80 o 
 -21   5  -6    15198.39    14346.50    594.58 o 
 -19   5  -6    13417.52    12940.43    528.23 o 
 -17   5  -6       65.39      104.63     33.17 o 
 -15   5  -6     8864.13     8413.18    245.22 o 
 -13   5  -6       76.18       97.91     22.97 o 
 -11   5  -6    28862.55    29363.63    782.03 o 
  -9   5  -6    18886.58    17643.14    486.17 o 
  -7   5  -6     9037.33     8923.87    255.21 o 
  -5   5  -6     1601.00     1418.13     42.58 o 
  -3   5  -6     3257.05     3208.33     81.90 o 
  -1   5  -6    14820.75    15011.01    387.94 o 
   1   5  -6    26042.32    26436.08    973.53 o 
   3   5  -6    13381.18    12686.13    347.35 o 
   5   5  -6     1410.46     1485.18     47.18 o 
   7   5  -6     6704.17     8032.84    227.34 o 
   9   5  -6     1754.04     1530.41     51.21 o 
  11   5  -6    17013.58    15649.98   1383.10 o 
  13   5  -6    11162.81     9863.48    195.06 o 
  15   5  -6     1045.31     1238.66     40.52 o 
  17   5  -6     1206.16     1413.54     72.19 o 
  19   5  -6     3498.18     3568.44     82.81 o 
  21   5  -6     5355.84     4981.07    111.24 o 
  23   5  -6     5593.17     5818.14    128.39 o 
  25   5  -6     3022.87     3002.00     78.29 o 
  27   5  -6      316.06      328.97     26.57 o 
  29   5  -6      612.50      604.66     35.96 o 
 -22   6  -6    13232.91    13741.71    551.20 o 
 -20   6  -6     5466.76     4930.17    234.77 o 
 -18   6  -6     4080.83     4225.86    201.60 o 
 -16   6  -6      147.12      161.22     25.26 o 
 -14   6  -6      597.68      482.99     48.49 o 
 -12   6  -6     7708.35     8056.92    239.91 o 
 -10   6  -6    13516.76    14201.72    400.47 o 
  -8   6  -6    15150.94    14903.66    413.11 o 
  -6   6  -6     9933.52     9001.01    643.07 o 
  -4   6  -6     2894.21     2687.31     88.36 o 
  -2   6  -6    22380.21    23003.96    616.99 o 
   0   6  -6    27188.78    28065.24   1056.47 o 
   2   6  -6    16794.53    17268.36    660.93 o 
   4   6  -6     2231.87     2311.98    104.63 o 
   6   6  -6     2469.47     2373.22    109.73 o 
   8   6  -6     1635.16     1658.70     79.11 o 
  10   6  -6    11241.72    10658.14    293.12 o 
  12   6  -6     3680.32     3857.68    117.29 o 
  14   6  -6    22878.37    23255.04    531.56 o 
  16   6  -6      414.06      407.54     25.42 o 
  18   6  -6     1402.59     1327.93     40.23 o 
  20   6  -6     3206.39     2994.37     73.06 o 
  22   6  -6     8755.78     8288.48    173.30 o 
  24   6  -6    10659.32    10660.53    218.58 o 
  26   6  -6     5910.20     6197.38    138.15 o 
  28   6  -6       24.79       74.61     17.87 o 
 -21   7  -6     4222.72     4177.38    204.15 o 
 -19   7  -6     6311.94     6412.80    283.26 o 
 -17   7  -6      996.34      974.81     52.33 o 
 -15   7  -6       23.44       10.49     15.94 o 
 -13   7  -6     7291.56     6676.89    205.68 o 
 -11   7  -6    17318.67    16421.13    464.57 o 
  -9   7  -6    13257.87    13375.56    374.34 o 
  -7   7  -6     9976.37    10882.20    367.47 o 
  -5   7  -6     3160.01     3346.99    105.55 o 
  -3   7  -6     6004.40     6046.48    181.34 o 
  -1   7  -6    34689.46    34460.16   1303.99 o 
   1   7  -6    31643.00    31484.71   1196.82 o 
   3   7  -6     7780.26     7009.93    283.26 o 
   5   7  -6     3155.79     2766.20    127.59 o 
   7   7  -6     1659.42     1620.42     86.76 o 
   9   7  -6     2165.25     1867.54     64.66 o 
  11   7  -6       88.67      183.85     17.86 o 
  13   7  -6     1006.06      901.29     59.97 o 
  15   7  -6    14625.42    14763.14    343.69 o 
  17   7  -6     3352.66     2932.63    113.55 o 
  19   7  -6     6148.99     5879.36    152.38 o 
  21   7  -6    13127.04    14683.00    349.91 o 
  23   7  -6    15854.85    16259.59    387.25 o 
  25   7  -6     9642.61     9715.66    244.33 o 
  27   7  -6     1114.05     1117.61     78.82 o 
 -18   8  -6     3015.17     3153.94    116.38 o 
 -16   8  -6      704.85      728.33     51.40 o 
 -14   8  -6      460.63      521.88     41.50 o 
 -12   8  -6     8681.79     9389.33    268.84 o 
 -10   8  -6    15422.76    15094.38    424.92 o 
  -8   8  -6    10212.46    10121.87    389.16 o 
  -6   8  -6       17.25       20.24     21.69 o 
  -4   8  -6     4913.90     4991.88    155.66 o 
  -2   8  -6    19914.75    20470.93    778.31 o 
   0   8  -6    24746.68    26033.96   1002.88 o 
   2   8  -6    16331.40    16755.44    640.51 o 
   4   8  -6     3215.80     3146.43    148.01 o 
   6   8  -6      621.66      694.10     51.04 o 
   8   8  -6      229.33      168.42     28.07 o 
  10   8  -6    32180.04    34539.28   1252.96 o 
  12   8  -6     6070.19     6065.75    244.98 o 
  14   8  -6     4741.77     4601.04    151.83 o 
  16   8  -6       24.13        6.38     29.35 o 
  18   8  -6      994.06     1104.77     58.81 o 
  20   8  -6     2970.25     2834.41    108.26 o 
  22   8  -6     7427.55     7644.68    240.04 o 
  24   8  -6     6207.84     6237.77    205.28 o 
  26   8  -6      787.41      755.07     68.90 o 
 -17   9  -6      720.61      607.34     71.45 o 
 -15   9  -6     2037.47     2021.09    215.63 o 
 -13   9  -6     2428.50     2159.60    144.18 o 
 -11   9  -6     9849.57     9336.18    276.08 o 
  -9   9  -6     4908.16     4364.89    264.12 o 
  -7   9  -6    17585.65    18015.88    491.68 o 
  -5   9  -6      810.69      796.21     45.00 o 
  -3   9  -6      205.90      121.22     33.17 o 
  -1   9  -6     3856.75     3689.97    168.42 o 
   1   9  -6    13051.91    13093.54    510.37 o 
   3   9  -6    21293.32    22448.62    839.56 o 
   5   9  -6      336.43      250.08     35.73 o 
   7   9  -6      802.05      586.93     53.59 o 
   9   9  -6    27781.77    28866.52   1074.33 o 
  11   9  -6    15253.42    16265.49    604.79 o 
  13   9  -6     3365.75     3682.32    168.42 o 
  15   9  -6     3326.34     3484.75    123.12 o 
  17   9  -6      628.02      510.92     41.69 o 
  19   9  -6     1375.73     1367.36     67.93 o 
  21   9  -6     8584.50     9183.01    280.38 o 
  23   9  -6     3653.03     4238.37    228.39 o 
  25   9  -6     1083.79      953.98     63.10 o 
 -18  10  -6     2521.12     2437.02    142.90 o 
 -16  10  -6       51.53       48.49     33.17 o 
 -14  10  -6     1544.03     1816.92    117.39 o 
 -12  10  -6     4187.95     4595.88    216.91 o 
 -10  10  -6     7048.02     7312.53    222.84 o 
  -8  10  -6     1656.31     1563.41     68.50 o 
  -6  10  -6    13681.92    13386.93    374.42 o 
  -4  10  -6      419.35      285.77     33.17 o 
  -2  10  -6     1665.67     1707.19    102.07 o 
   0  10  -6     4538.06     4687.75    206.70 o 
   2  10  -6    11233.58    12126.39    472.09 o 
   4  10  -6     3926.74     4139.10    193.94 o 
   6  10  -6     2580.90     2459.98    127.59 o 
   8  10  -6    10260.15     9934.35    403.19 o 
  10  10  -6    12446.21    13644.74    518.03 o 
  12  10  -6     9177.02    10003.25    385.33 o 
  14  10  -6    10088.56    10116.18    304.16 o 
  16  10  -6     2780.83     2644.87    102.09 o 
  18  10  -6     1599.44     1399.68     70.10 o 
  20  10  -6     1076.37     1205.61     66.79 o 
  22  10  -6     3601.98     3637.72    137.80 o 
  24  10  -6      109.80      111.19     30.62 o 
 -15  11  -6       17.57       17.86     30.62 o 
 -13  11  -6     1055.38      780.87     86.76 o 
 -11  11  -6     4157.61     3766.53    193.94 o 
  -9  11  -6     5618.98     5417.58    252.63 o 
  -7  11  -6     2372.55     2551.12     96.42 o 
  -5  11  -6     2056.96     2275.78     90.01 o 
  -3  11  -6     2662.36     2437.68    167.15 o 
  -1  11  -6     6413.75     6800.68    290.91 o 
   1  11  -6    11824.78    11483.32    451.68 o 
   3  11  -6     2376.35     2118.03    119.94 o 
   5  11  -6     1066.79     1158.54     79.11 o 
   7  11  -6      191.57      211.80     38.28 o 
   9  11  -6     8873.91     9273.42    367.47 o 
  11  11  -6    11707.18    12126.39    484.85 o 
  13  11  -6     9904.60    10824.94    418.50 o 
  15  11  -6     5679.31     5343.84    178.72 o 
  17  11  -6      478.16      795.64     56.65 o 
  19  11  -6     2501.55     2430.35    100.61 o 
  21  11  -6      349.10      453.27     45.35 o 
 -14  12  -6     1657.89     1740.36    122.49 o 
 -12  12  -6     3420.03     3735.91    196.49 o 
 -10  12  -6     5916.64     5956.02    273.05 o 
  -8  12  -6     2318.59     2120.59    135.25 o 
  -6  12  -6     2243.80     2105.28    130.14 o 
  -4  12  -6     2776.86     2962.70    165.87 o 
  -2  12  -6     6099.73     6853.62    212.01 o 
   0  12  -6     3797.65     3547.07    186.28 o 
   2  12  -6     7303.95     7219.18    313.88 o 
   4  12  -6     1262.54     1286.13     89.31 o 
   6  12  -6       13.99       38.28     28.07 o 
   8  12  -6     2160.69     1875.61    114.83 o 
  10  12  -6     5892.52     6152.51    265.39 o 
  12  12  -6     4411.12     4700.51    219.46 o 
  14  12  -6     2573.60     2721.38    107.55 o 
  16  12  -6     2650.73     2647.52    108.62 o 
  18  12  -6       13.34       18.84     23.25 o 
  20  12  -6     2272.06     2111.40    113.56 o 
 -11  13  -6     4836.67     5085.83    244.98 o 
  -9  13  -6     2933.52     2873.38    170.97 o 
  -7  13  -6       65.51      142.90     45.93 o 
  -5  13  -6       38.20       -2.55     33.17 o 
  -3  13  -6     5676.32     5205.77    255.18 o 
  -1  13  -6     2629.39     2488.05    150.56 o 
   1  13  -6    12369.54    13062.92    523.13 o 
   3  13  -6     4338.94     4662.23    219.46 o 
   5  13  -6     2158.29     2495.71    142.90 o 
   7  13  -6      201.57      199.04     40.83 o 
   9  13  -6     4620.02     4703.06    227.11 o 
  11  13  -6     4680.60     5009.28    234.77 o 
  13  13  -6     5363.38     5447.71    185.20 o 
  15  13  -6     1458.40     1565.44     79.15 o 
  17  13  -6      324.08      319.23     41.69 o 
  -6  14  -6     2487.39     2513.57    163.32 o 
  -4  14  -6     1260.12     1602.56    119.94 o 
  -2  14  -6     2137.12     2477.85    150.56 o 
   0  14  -6     5390.29     5800.35    267.94 o 
   2  14  -6     8081.47     7706.58    336.84 o 
   4  14  -6      166.37      232.22     48.49 o 
   6  14  -6      286.85      242.43     51.04 o 
   8  14  -6     1485.21     1508.14    107.18 o 
  10  14  -6     2448.78     2327.29    140.35 o 
  12  14  -6     1672.95     2033.82    125.04 o 
   1  15  -6     2328.03     2322.18    150.56 o 
   3  15  -6     6929.46     7670.86    336.84 o 
   5  15  -6       83.48       40.83     38.28 o 
 -19   1  -5     1240.61     1250.41     81.66 o 
 -17   1  -5      194.29      210.28     26.12 o 
 -15   1  -5     3252.79     3598.71    187.56 o 
 -13   1  -5     2939.82     3220.43    150.56 o 
 -11   1  -5       40.05       22.38     11.63 o 
  -9   1  -5      232.59      235.98     16.56 o 
  -7   1  -5     2128.64     2281.71     60.58 o 
  -5   1  -5     1865.27     2025.34     52.74 o 
  -3   1  -5     7532.07     8583.73    191.86 o 
  -1   1  -5      406.73      327.90     10.46 o 
   1   1  -5     1906.37     1930.86     59.97 o 
   3   1  -5     8688.57     9623.71    201.56 o 
   7   1  -5     1213.60     1163.64     58.69 o 
   9   1  -5     1348.91     1155.89     44.18 o 
  11   1  -5       70.69       38.97      9.80 o 
  13   1  -5      223.39      199.18     19.85 o 
  15   1  -5     3942.34     4432.08    173.53 o 
  17   1  -5     2744.63     3068.58    107.35 o 
  19   1  -5      302.95      238.60     27.07 o 
  21   1  -5     1484.79     1340.80     64.04 o 
  23   1  -5     4563.01     5195.44    176.81 o 
  25   1  -5      651.30      487.12     45.11 o 
  27   1  -5     4016.49     3784.63    144.32 o 
  29   1  -5        1.41      -11.48     23.46 o 
  31   1  -5      104.16      147.75     36.96 o 
 -20   2  -5      465.50      349.60     48.49 o 
 -18   2  -5       56.28       45.93     25.52 o 
 -16   2  -5      954.61     1076.88     74.00 o 
 -14   2  -5    14339.92    15481.60    352.89 o 
 -12   2  -5     2728.87     2828.56     75.38 o 
 -10   2  -5      672.01      593.52     24.77 o 
  -8   2  -5      156.40      125.18     16.27 o 
  -6   2  -5     3043.11     3014.13     76.41 o 
  -4   2  -5     3961.40     4683.67    110.36 o 
  -2   2  -5      999.71      985.38     40.38 o 
   0   2  -5     1812.34     1902.05     70.18 o 
   2   2  -5     1132.74     1054.52     35.15 o 
   4   2  -5     7082.25     7452.29    163.91 o 
   6   2  -5     4497.87     4553.09    102.06 o 
   8   2  -5    23663.16    25278.62   1002.88 o 
  10   2  -5    39073.24    46039.43   1290.16 o 
  12   2  -5     2952.44     2834.02    215.63 o 
  14   2  -5      451.20      563.80     33.05 o 
  16   2  -5     2345.62     2583.53     92.81 o 
  18   2  -5      749.16      686.11     40.57 o 
  20   2  -5     6146.49     6110.59    197.58 o 
  22   2  -5     2476.26     2382.58     95.58 o 
  24   2  -5      378.58      390.22     39.57 o 
  26   2  -5       69.37       65.88     24.31 o 
  28   2  -5       18.48       11.34     23.91 o 
  30   2  -5        1.40       10.21     27.07 o 
 -21   3  -5      156.23      239.87     45.93 o 
 -19   3  -5       14.57      -10.21     22.97 o 
 -17   3  -5       52.74       61.24     25.52 o 
 -15   3  -5     5757.53     5689.00    174.80 o 
 -13   3  -5      610.10      607.53     33.05 o 
 -11   3  -5      329.24      320.42     25.60 o 
  -9   3  -5     2291.16     2270.73     61.77 o 
  -7   3  -5     3672.89     4266.23    158.30 o 
  -5   3  -5     1040.73     1063.26     33.24 o 
  -3   3  -5      124.77       88.95      9.54 o 
  -1   3  -5      375.77      371.44     36.96 o 
   1   3  -5      187.53      191.76     13.44 o 
   3   3  -5     3202.71     3439.15     80.53 o 
   5   3  -5      261.27      264.63     10.37 o 
   7   3  -5     6682.24     7353.38    161.75 o 
   9   3  -5     7251.94     7644.58    171.91 o 
  11   3  -5      298.19      306.14     18.20 o 
  13   3  -5      711.49      561.41     40.83 o 
  15   3  -5      136.81      147.49     20.41 o 
  17   3  -5     1676.73     1833.68    191.39 o 
  19   3  -5     1157.87     1089.37     54.84 o 
  21   3  -5     2017.07     1952.94     81.97 o 
  23   3  -5      332.91      361.69     36.69 o 
  25   3  -5      101.78      104.97     26.89 o 
  27   3  -5        9.68        6.84     22.50 o 
  29   3  -5     1302.03     1560.31     84.75 o 
  31   3  -5       16.91      -13.06     26.12 o 
 -22   4  -5       39.57        5.10     28.07 o 
 -20   4  -5       55.47       17.86     25.52 o 
 -18   4  -5     1172.77     1108.47     53.02 o 
 -16   4  -5     1675.49     1533.07     62.85 o 
 -14   4  -5       35.97        9.81     11.63 o 
 -12   4  -5     2320.01     2101.83     77.83 o 
 -10   4  -5      580.95      439.57     42.11 o 
  -8   4  -5     4789.31     4699.34    113.39 o 
  -6   4  -5    10026.97    10720.23    246.50 o 
  -4   4  -5      591.41      603.90     23.06 o 
  -2   4  -5     7454.74     8591.19    196.89 o 
   0   4  -5     5290.10     5988.99    166.01 o 
   2   4  -5      912.38      994.04     58.69 o 
   4   4  -5      916.34      953.53     33.05 o 
   6   4  -5     1826.49     1982.18     47.84 o 
   8   4  -5      539.68      675.20     42.11 o 
  10   4  -5     1380.28     1383.51     46.81 o 
  12   4  -5      217.07      124.51     10.42 o 
  14   4  -5      927.35     1047.87     70.72 o 
  16   4  -5       83.71       94.95     11.12 o 
  18   4  -5     4133.52     4443.41    113.22 o 
  20   4  -5       18.58       29.44     11.02 o 
  22   4  -5      857.05      714.44     39.04 o 
  24   4  -5        6.13        9.42     12.31 o 
  26   4  -5        6.17       -6.25     12.51 o 
  28   4  -5      781.67      748.96     37.90 o 
  30   4  -5      144.04      188.41     25.05 o 
 -23   5  -5       25.20       -7.66     25.52 o 
 -21   5  -5       23.47      -11.48     22.97 o 
 -19   5  -5     3022.11     2793.82    102.81 o 
 -17   5  -5        0.47        3.30     14.63 o 
 -15   5  -5     1159.12     1095.91     50.43 o 
 -13   5  -5      174.68      195.63     23.46 o 
 -11   5  -5      872.98      655.70     35.15 o 
  -9   5  -5      869.07      923.51     42.38 o 
  -7   5  -5    14254.81    15104.00    408.63 o 
  -5   5  -5      738.09      734.46     33.35 o 
  -3   5  -5     2873.33     3062.22     95.58 o 
  -1   5  -5      509.29      428.71     33.17 o 
   1   5  -5       63.28       45.93     12.76 o 
   3   5  -5     1418.35     1589.80     79.11 o 
   5   5  -5      477.62      497.24     20.77 o 
   7   5  -5     9076.66     9436.09    259.76 o 
   9   5  -5    21922.15    22693.59    900.80 o 
  11   5  -5     1751.91     1447.98     94.42 o 
  13   5  -5     1212.75      949.78     55.62 o 
  15   5  -5      275.22      314.56     20.49 o 
  17   5  -5      117.80      148.63     13.50 o 
  19   5  -5        4.19        9.39      9.90 o 
  21   5  -5        4.34       23.70     11.38 o 
  23   5  -5       25.52        9.66     11.58 o 
  25   5  -5      132.43      110.76     17.43 o 
  27   5  -5      131.20      165.44     20.63 o 
  29   5  -5        4.85        9.25     17.59 o 
 -24   6  -5      299.62      423.61     58.69 o 
 -22   6  -5       84.82      114.83     35.73 o 
 -20   6  -5     1412.53     1462.21     94.42 o 
 -18   6  -5     1435.25     1190.56     57.74 o 
 -16   6  -5      703.72      569.88     41.50 o 
 -14   6  -5      370.02      368.95     32.33 o 
 -12   6  -5      233.87      192.61     23.46 o 
 -10   6  -5     1581.47     1527.10     59.55 o 
  -8   6  -5     2280.25     2137.80     76.67 o 
  -6   6  -5     2281.05     2289.83     79.39 o 
  -4   6  -5      661.29      592.03     30.68 o 
  -2   6  -5      791.98      837.01     53.59 o 
   0   6  -5     3925.96     4333.04    183.73 o 
   2   6  -5      585.46      645.62     43.38 o 
   4   6  -5      133.43      125.04     22.97 o 
   6   6  -5    19021.98    19813.01    936.53 o 
   8   6  -5     6403.23     6269.71    182.22 o 
  10   6  -5     1571.74     1312.34     48.62 o 
  12   6  -5     4847.93     4588.08    137.10 o 
  14   6  -5        4.57       11.92      8.59 o 
  16   6  -5      796.93      734.84     43.40 o 
  18   6  -5     4998.99     5208.51    111.97 o 
  20   6  -5     1657.40     1752.09     49.33 o 
  22   6  -5     1003.50     1115.33     39.42 o 
  24   6  -5      588.41      628.30     32.77 o 
  26   6  -5       70.81       88.95     18.03 o 
  28   6  -5      362.74      365.55     34.99 o 
 -21   7  -5       92.91       74.00     33.17 o 
 -19   7  -5      987.76      859.52     52.24 o 
 -17   7  -5     1625.13     1676.57     72.18 o 
 -15   7  -5       86.64      116.67     22.97 o 
 -13   7  -5      104.72       63.80     18.04 o 
 -11   7  -5     1376.22     1011.52     49.60 o 
  -9   7  -5      555.99      538.44     36.09 o 
  -7   7  -5       35.09       21.00     11.63 o 
  -5   7  -5      675.76      716.30     36.09 o 
  -3   7  -5      535.26      520.05     32.33 o 
  -1   7  -5      748.10      867.63     53.59 o 
   1   7  -5      230.70      122.49     22.97 o 
   3   7  -5      115.86       22.97     15.31 o 
   5   7  -5      561.64      493.43     26.79 o 
   7   7  -5      659.95      625.84     28.20 o 
   9   7  -5      973.73      890.41    102.07 o 
  11   7  -5       15.23       15.31      9.02 o 
  13   7  -5      452.49      451.73     25.20 o 
  15   7  -5     2366.32     2387.71    125.90 o 
  17   7  -5        6.36       12.76     10.58 o 
  19   7  -5      125.29       90.81     16.41 o 
  21   7  -5       12.22       23.87     14.59 o 
  23   7  -5     1013.26     1066.42     79.94 o 
  25   7  -5      457.43      477.55     67.45 o 
  27   7  -5      141.27      104.94     25.94 o 
 -20   8  -5     1887.63     1717.39    112.28 o 
 -18   8  -5       34.89       21.63     28.07 o 
 -16   8  -5      118.19      122.52     24.31 o 
 -14   8  -5       75.37       42.11     18.04 o 
 -12   8  -5       25.73       -6.86     14.10 o 
 -10   8  -5      147.29      123.34     20.69 o 
  -8   8  -5       37.63       -1.77     11.63 o 
  -6   8  -5      832.04      752.83     49.76 o 
  -4   8  -5      338.72      317.57     26.89 o 
  -2   8  -5      265.41      265.39     35.73 o 
   0   8  -5       20.20       48.49     17.86 o 
   2   8  -5      182.37      183.73     28.07 o 
   4   8  -5      168.45      145.46     25.52 o 
   6   8  -5      628.04      625.20     48.49 o 
   8   8  -5     2723.50     2659.03    125.04 o 
  10   8  -5      413.92      333.37     22.64 o 
  12   8  -5     3248.19     3153.89    101.94 o 
  14   8  -5     2019.94     2010.93     73.96 o 
  16   8  -5       28.22       54.14     13.66 o 
  18   8  -5      565.98      438.09     30.16 o 
  20   8  -5       45.01       61.68     22.36 o 
  22   8  -5      682.88      654.84     39.42 o 
  24   8  -5       53.11      131.05     22.27 o 
  26   8  -5     1222.58     1323.59     57.94 o 
 -21   9  -5      410.74      433.81     68.90 o 
 -19   9  -5      445.98      362.36     56.14 o 
 -17   9  -5      428.90      495.06     63.80 o 
 -15   9  -5     1575.59     1543.87    104.63 o 
 -13   9  -5       74.34       24.42     25.52 o 
 -11   9  -5     2731.12     2652.47    130.14 o 
  -9   9  -5      336.92      215.80     43.38 o 
  -7   9  -5     4877.73     5071.29    156.95 o 
  -5   9  -5     3228.85     3166.60    104.61 o 
  -3   9  -5     2116.60     2095.28     77.53 o 
  -1   9  -5     1547.19     1520.90     91.87 o 
   1   9  -5     4136.80     4450.42    199.04 o 
   3   9  -5       24.02       28.07     20.41 o 
   5   9  -5     1081.79      962.05     66.35 o 
   7   9  -5     1840.14     1719.95     91.87 o 
   9   9  -5       30.16       10.21     17.86 o 
  11   9  -5     2604.65     2505.92    127.59 o 
  13   9  -5     8290.91     8304.59    250.90 o 
  15   9  -5     3962.20     3512.25    123.88 o 
  17   9  -5      231.32      275.19     71.45 o 
  19   9  -5      399.33      384.23     38.51 o 
  21   9  -5      318.42      291.44     34.33 o 
  23   9  -5       39.45       15.52     21.43 o 
  25   9  -5      553.17      608.94     99.52 o 
 -18  10  -5      120.63       89.31     35.73 o 
 -16  10  -5       91.17       10.21     28.07 o 
 -14  10  -5       32.18       61.24     33.17 o 
 -12  10  -5      182.86       79.11     33.17 o 
 -10  10  -5      567.60      569.63     43.96 o 
  -8  10  -5     3195.66     3525.68    120.74 o 
  -6  10  -5     1903.14     1950.32    135.25 o 
  -4  10  -5       64.52       25.52     16.24 o 
  -2  10  -5     3578.28     3434.79    168.42 o 
   0  10  -5      208.84       68.90     28.07 o 
   2  10  -5       24.43       25.52     17.86 o 
   4  10  -5      130.36      176.08     33.17 o 
   6  10  -5     1354.16     1439.24     84.21 o 
   8  10  -5      488.92      341.95     43.38 o 
  10  10  -5      133.34       84.21     28.07 o 
  12  10  -5      879.20      954.39     68.90 o 
  14  10  -5     6622.02     6255.41    194.25 o 
  16  10  -5     2285.67     2360.32    116.11 o 
  18  10  -5      488.12      664.45     50.14 o 
  20  10  -5      379.21      381.79     39.85 o 
  22  10  -5      628.52      794.59     58.13 o 
  24  10  -5       50.31       91.13     26.89 o 
 -17  11  -5      117.11      165.87     51.04 o 
 -15  11  -5     2608.72     2740.69    158.21 o 
 -13  11  -5       62.70      119.94     40.83 o 
 -11  11  -5        5.61       15.31     28.07 o 
  -9  11  -5       22.00       43.38     30.62 o 
  -7  11  -5     1865.26     1492.83    104.63 o 
  -5  11  -5      678.21      718.96     68.90 o 
  -3  11  -5     1388.76     1473.53     65.69 o 
  -1  11  -5     2891.36     2852.97    150.56 o 
   1  11  -5       97.00      107.18     33.17 o 
   3  11  -5      329.34      270.50     40.83 o 
   5  11  -5       40.05       28.07     22.97 o 
   7  11  -5      176.34      229.67     38.28 o 
   9  11  -5      714.20      732.38     68.90 o 
  11  11  -5     2594.97     2459.98    130.14 o 
  13  11  -5     1737.23     1915.12     81.73 o 
  15  11  -5     1103.37     1225.65     64.66 o 
  17  11  -5      639.92      793.32     90.59 o 
  19  11  -5      563.63      519.15    114.83 o 
  21  11  -5       45.65      130.87     35.73 o 
 -14  12  -5      301.74      260.29     56.14 o 
 -12  12  -5        3.53      -15.31     30.62 o 
 -10  12  -5      641.25      454.23     63.80 o 
  -8  12  -5     4050.04     4024.27    206.70 o 
  -6  12  -5       33.23       30.62     30.62 o 
  -4  12  -5     1082.10     1201.92     91.87 o 
  -2  12  -5      268.27      227.11     45.93 o 
   0  12  -5       78.10      104.63     35.73 o 
   2  12  -5      182.90      168.42     40.83 o 
   4  12  -5       85.35       91.87     30.62 o 
   6  12  -5      382.49      329.19     51.04 o 
   8  12  -5        5.96       17.86     22.97 o 
  10  12  -5       49.75       51.04     30.62 o 
  12  12  -5      272.32      204.15     43.38 o 
  14  12  -5      412.09      563.73     46.50 o 
  16  12  -5       43.27       26.03     21.23 o 
  18  12  -5     1004.65     1186.06     66.79 o 
  20  12  -5      455.60      412.27     44.14 o 
 -11  13  -5      117.58      119.94     43.38 o 
  -9  13  -5      279.20      275.60     56.14 o 
  -7  13  -5     2456.94     2329.84    148.01 o 
  -5  13  -5      130.13      107.18     43.38 o 
  -3  13  -5     1532.78     1640.84    114.83 o 
  -1  13  -5      223.06      244.98     51.04 o 
   1  13  -5       72.12      148.01     40.83 o 
   3  13  -5      934.53      916.11     89.31 o 
   5  13  -5      302.39      334.29     53.59 o 
   7  13  -5      312.93      227.11     45.93 o 
   9  13  -5       22.12        0.00     28.07 o 
  11  13  -5      124.58      109.73     35.73 o 
  13  13  -5       91.64      121.38     33.17 o 
  15  13  -5      544.21      611.59     50.84 o 
  17  13  -5      187.63      197.43     33.72 o 
  -8  14  -5       30.02       86.76     40.83 o 
  -6  14  -5     3104.42     3450.10    186.28 o 
  -4  14  -5      837.16      839.56     96.97 o 
  -2  14  -5       14.79        0.00     33.17 o 
   0  14  -5      137.14      285.81     56.14 o 
   2  14  -5      208.73      137.80     40.83 o 
   4  14  -5      203.92      257.74     51.04 o 
   6  14  -5      216.84      313.88     53.59 o 
   8  14  -5      745.21     1007.98     94.42 o 
  10  14  -5       40.82       40.83     30.62 o 
  12  14  -5      103.25      114.83     40.83 o 
  14  14  -5      177.61      224.56     48.49 o 
  -3  15  -5     1104.67     1056.47    109.73 o 
  -1  15  -5       96.14      119.94     45.93 o 
   1  15  -5        7.64        0.00     35.73 o 
   3  15  -5       69.83      119.94     43.38 o 
   5  15  -5       93.74       68.90     40.83 o 
   7  15  -5      463.90      530.78     74.00 o 
 -16   0  -4      943.42      538.44     51.04 o 
 -14   0  -4    10267.81    10995.92    454.23 o 
 -12   0  -4    10510.76    10375.82    431.26 o 
 -10   0  -4     4664.90     4266.69    188.84 o 
  -8   0  -4     1664.21     1890.92     94.42 o 
  -6   0  -4    98305.23   106919.55   2774.70 o 
  -4   0  -4   149110.86   150016.11   4727.30 o 
  -2   0  -4    50336.70    51637.24   1856.47 o 
   0   0  -4      711.63      608.75     17.07 o 
   8   0  -4      281.07      444.02     30.62 o 
  10   0  -4     4997.68     4682.64    204.15 o 
  12   0  -4     4042.01     3815.01    173.53 o 
  14   0  -4        0.33       25.52     15.31 o 
  16   0  -4    38512.83    42079.99   1681.67 o 
  18   0  -4     8148.13     7806.11    341.95 o 
  20   0  -4     4980.83     5016.94    234.77 o 
  22   0  -4    10518.25     9288.73    408.30 o 
  24   0  -4     2828.03     2488.05    142.90 o 
  26   0  -4    12590.13    12151.90    530.78 o 
  28   0  -4     3111.22     2689.65    163.32 o 
  30   0  -4     7288.30     7772.93    370.02 o 
 -19   1  -4      430.49      569.06     56.14 o 
 -17   1  -4      496.61      689.00     56.14 o 
 -15   1  -4      379.72      364.77     31.54 o 
 -13   1  -4    58750.21    61406.82   2077.20 o 
 -11   1  -4    13242.70    12777.18    458.06 o 
  -9   1  -4     2469.31     2222.19     71.47 o 
  -7   1  -4    25204.78    28230.74    617.15 o 
  -5   1  -4    49521.70    50856.31   1090.03 o 
  -3   1  -4    43560.46    45617.66    986.44 o 
  -1   1  -4    18997.06    19398.24    360.95 o 
   1   1  -4     6781.65     7101.51    190.31 o 
   3   1  -4     2387.74     2062.35     54.84 o 
   5   1  -4    77775.55    82963.16   3143.88 o 
   7   1  -4    30329.13    30969.24   1194.27 o 
   9   1  -4     6537.65     6170.62    183.14 o 
  11   1  -4    11128.76    10756.50    313.06 o 
  13   1  -4      404.89      367.37     34.45 o 
  15   1  -4    16206.33    18585.73    536.82 o 
  17   1  -4     6417.23     5458.40    244.98 o 
  19   1  -4    18674.48    19274.38    561.18 o 
  21   1  -4    12319.69    12401.58    413.40 o 
  23   1  -4      709.46      598.72     61.24 o 
  25   1  -4     3560.74     3608.34    135.33 o 
  27   1  -4     5760.11     6189.45    212.01 o 
  29   1  -4     2762.01     2739.84    118.18 o 
  31   1  -4     2002.97     2007.89    101.00 o 
 -20   2  -4      202.17      130.14     33.17 o 
 -18   2  -4    17930.31    16673.78    686.45 o 
 -16   2  -4     2632.62     2585.02    132.70 o 
 -14   2  -4    26941.20    27963.56    763.98 o 
 -12   2  -4    27019.37    27967.56    613.24 o 
 -10   2  -4     6475.17     7430.46    171.90 o 
  -8   2  -4      359.02      281.14     15.54 o 
  -6   2  -4    54572.22    59740.79   1279.61 o 
  -4   2  -4    30476.89    30574.02    659.92 o 
  -2   2  -4    63829.70    63533.90   1178.72 o 
   0   2  -4    25191.24    24961.39    663.04 o 
   2   2  -4     1631.53     1427.96     45.93 o 
   4   2  -4    15285.98    17458.45    370.44 o 
   6   2  -4     7873.28     7780.59    311.33 o 
   8   2  -4    64569.38    68213.47   2549.30 o 
  10   2  -4    46520.87    48011.96   1344.30 o 
  12   2  -4    25713.46    29674.58    839.05 o 
  14   2  -4     8780.85     9912.58    294.11 o 
  16   2  -4    13878.43    15007.40    438.47 o 
  18   2  -4    24088.95    25118.71    721.77 o 
  20   2  -4    11266.46    11690.46    351.85 o 
  22   2  -4      282.69      247.44     31.54 o 
  24   2  -4       48.57       48.25     19.60 o 
  26   2  -4     3825.97     3610.25    137.10 o 
  28   2  -4     6717.58     7387.99    246.30 o 
  30   2  -4     7197.04     7447.35    252.60 o 
 -21   3  -4     2089.63     1924.09    109.73 o 
 -19   3  -4     4249.01     4302.42    201.60 o 
 -17   3  -4     3141.25     2804.48    140.35 o 
 -15   3  -4    20329.81    21095.59    577.28 o 
 -13   3  -4    13545.32    14041.81    382.42 o 
 -11   3  -4    10837.51     9542.44    261.57 o 
  -9   3  -4     2239.34     2117.83     57.34 o 
  -7   3  -4      133.68       39.58      7.37 o 
  -5   3  -4    46385.60    48675.57   1065.53 o 
  -3   3  -4    22986.94    21610.10    680.02 o 
  -1   3  -4    11542.53    11109.46    301.32 o 
   1   3  -4      534.46      411.05     17.07 o 
   3   3  -4      769.17      732.12     17.13 o 
   5   3  -4       63.48       78.45      5.52 o 
   7   3  -4    79217.51    81852.37   1720.48 o 
   9   3  -4    57374.85    60142.37   1262.24 o 
  11   3  -4    13149.91    12885.02    251.20 o 
  13   3  -4      375.94      312.75     25.07 o 
  15   3  -4     7891.82     7011.82   1030.95 o 
  17   3  -4    22789.59    23795.56    684.77 o 
  19   3  -4     7422.93     7886.85    245.38 o 
  21   3  -4     3232.17     3028.64    112.77 o 
  23   3  -4     5123.83     5481.86    184.89 o 
  25   3  -4     1407.32     1193.63     76.56 o 
  27   3  -4      757.15      777.67     61.35 o 
  29   3  -4     3052.73     3018.26    127.20 o 
  31   3  -4     5194.47     5433.79    198.46 o 
 -22   4  -4     8684.66     8719.67    377.67 o 
 -20   4  -4        6.09       12.76     22.97 o 
 -18   4  -4     3490.38     3573.28    118.10 o 
 -16   4  -4     7341.73     6343.02    187.56 o 
 -14   4  -4    21757.96    20835.91    567.39 o 
 -12   4  -4    11905.36    12077.49    447.85 o 
 -10   4  -4     2688.17     2844.20     90.17 o 
  -8   4  -4      604.90      658.12     30.52 o 
  -6   4  -4     3653.31     3129.32     97.39 o 
  -4   4  -4    36297.61    35155.16    949.88 o 
  -2   4  -4     5289.66     4667.99    108.51 o 
   0   4  -4      528.93      335.99     22.97 o 
   2   4  -4    19039.13    21730.26    563.86 o 
   4   4  -4    14750.48    14313.71    417.23 o 
   6   4  -4    56949.58    61013.17   1675.84 o 
   8   4  -4    46742.43    47582.18   1291.23 o 
  10   4  -4    30947.15    32194.16    603.63 o 
  12   4  -4     7719.76     7969.57    157.36 o 
  14   4  -4     5871.95     6095.26    120.58 o 
  16   4  -4     5452.08     5318.97    112.01 o 
  18   4  -4     2502.50     2458.95     60.22 o 
  20   4  -4     8591.22     9073.35    185.07 o 
  22   4  -4     6770.74     6662.25    141.95 o 
  24   4  -4      342.23      263.59     23.57 o 
  26   4  -4     5821.36     5432.62    123.17 o 
  28   4  -4     5317.62     5321.11    122.63 o 
  30   4  -4     7726.66     7808.75    172.02 o 
 -23   5  -4     6034.33     5603.86    262.84 o 
 -21   5  -4     2539.35     2697.30    140.35 o 
 -19   5  -4      906.33      743.00     63.80 o 
 -17   5  -4       87.07       63.26     17.07 o 
 -15   5  -4    18404.51    18642.07    515.98 o 
 -13   5  -4    23110.43    20248.53   2269.87 o 
 -11   5  -4     5333.40     5001.90    152.47 o 
  -9   5  -4     1464.08     1538.41     56.82 o 
  -7   5  -4     3732.18     3911.76    118.66 o 
  -5   5  -4     9705.13     9537.61    367.47 o 
  -3   5  -4    19444.54    19978.82    524.13 o 
  -1   5  -4    17102.44    18551.94    673.69 o 
   1   5  -4     1231.39     1224.89     61.24 o 
   3   5  -4     2660.20     2541.64    107.18 o 
   5   5  -4    43219.50    47784.70   1698.26 o 
   7   5  -4   126743.83   131873.83   3553.71 o 
   9   5  -4     2795.72     1780.58     59.55 o 
  11   5  -4     1343.58     1239.10     40.00 o 
  13   5  -4     4010.81     3913.92     84.52 o 
  15   5  -4     1309.28     1560.07     41.10 o 
  17   5  -4     4443.37     4165.07     91.61 o 
  19   5  -4    18933.60    20446.20    393.03 o 
  21   5  -4    12755.17    13301.48    268.14 o 
  23   5  -4      300.07      280.89     21.93 o 
  25   5  -4      421.38      483.74     32.78 o 
  27   5  -4     3645.29     3869.67     98.71 o 
  29   5  -4     3957.39     3983.80     99.56 o 
 -22   6  -4     4614.02     5157.29    234.77 o 
 -20   6  -4     2537.82     2505.24    301.12 o 
 -18   6  -4      203.56      204.28     27.07 o 
 -16   6  -4     7018.46     7348.09    239.87 o 
 -14   6  -4    12583.95    13557.81    375.31 o 
 -12   6  -4    10839.83    10629.79    301.32 o 
 -10   6  -4      360.27      258.73     28.07 o 
  -8   6  -4      962.08      862.53     39.70 o 
  -6   6  -4     6983.27     6415.61    188.56 o 
  -4   6  -4    16485.49    15407.71    423.11 o 
  -2   6  -4    17943.47    16803.92    640.51 o 
   0   6  -4    11590.94    11963.07    459.33 o 
   2   6  -4      467.52      421.06     33.17 o 
   4   6  -4      143.90      244.98     13.44 o 
   6   6  -4    68224.89    68357.65   1835.34 o 
   8   6  -4    17491.54    16827.26    876.56 o 
  10   6  -4     2362.32     2217.56     96.97 o 
  12   6  -4      814.01      885.12     42.01 o 
  14   6  -4     2896.06     2583.28     93.62 o 
  16   6  -4      739.90      720.37     43.73 o 
  18   6  -4     6327.71     6685.70    167.07 o 
  20   6  -4     5670.51     5258.39    117.50 o 
  22   6  -4     4921.72     4633.97    175.69 o 
  24   6  -4     2130.65     2106.78     59.14 o 
  26   6  -4     1228.49     1236.20     44.06 o 
  28   6  -4     5732.59     5600.29    128.75 o 
 -21   7  -4     9056.09     8791.12    382.78 o 
 -19   7  -4      670.57      707.59     48.62 o 
 -17   7  -4     3088.26     3325.34    114.57 o 
 -15   7  -4    11404.68    11069.96    319.38 o 
 -13   7  -4    13530.20    12848.19    375.12 o 
 -11   7  -4     3404.58     2933.27    195.22 o 
  -9   7  -4      190.41      264.05     25.07 o 
  -7   7  -4     2629.63     2398.90    102.07 o 
  -5   7  -4    11238.41     9786.48    916.11 o 
  -3   7  -4     3858.26     3843.08    168.42 o 
  -1   7  -4    15202.39    15089.08    576.72 o 
   1   7  -4      868.48      788.52     51.04 o 
   3   7  -4      914.26      923.10     34.33 o 
   5   7  -4    57986.34    59212.79   1569.72 o 
   7   7  -4    34765.17    31704.46   1120.26 o 
   9   7  -4    29609.20    31112.46    955.67 o 
  11   7  -4     1322.05     1155.99     66.35 o 
  13   7  -4      695.81      858.55     48.38 o 
  15   7  -4     3345.69     3227.44     89.57 o 
  17   7  -4     2392.84     2067.47     77.10 o 
  19   7  -4     5047.70     5286.94    183.94 o 
  21   7  -4     9283.67    10030.27    247.92 o 
  23   7  -4    10447.97    10435.47    257.72 o 
  25   7  -4      467.28      445.71     34.61 o 
  27   7  -4     4152.54     3983.18    118.76 o 
 -22   8  -4     6681.05     6474.04    293.46 o 
 -20   8  -4      379.58      181.18     43.38 o 
 -18   8  -4      614.10      640.51     68.90 o 
 -16   8  -4     8986.24     8623.84    266.15 o 
 -14   8  -4    12740.06    12764.86    374.42 o 
 -12   8  -4     9371.67     9503.42    354.71 o 
 -10   8  -4     4808.46     4357.88    542.27 o 
  -8   8  -4      291.81      272.05     42.11 o 
  -6   8  -4    10277.76     9898.73    349.60 o 
  -4   8  -4    22749.83    22337.01    641.79 o 
  -2   8  -4    40187.44    41546.65   1444.35 o 
   0   8  -4     6157.87     5295.09    227.11 o 
   2   8  -4      266.78      285.13     37.00 o 
   4   8  -4        6.73       47.13      8.86 o 
   6   8  -4    27040.31    27849.38    800.00 o 
   8   8  -4    13834.80    14368.71    396.78 o 
  10   8  -4    22907.81    23270.99    875.28 o 
  12   8  -4      414.21      523.33     49.37 o 
  14   8  -4     2743.53     3193.64    107.36 o 
  16   8  -4     8137.81     8361.53    212.72 o 
  18   8  -4     9671.49     9727.36    238.15 o 
  20   8  -4     9451.38     9731.27    484.44 o 
  22   8  -4     2241.99     2031.79     75.31 o 
  24   8  -4      175.94      236.24     37.64 o 
  26   8  -4      156.26      167.43     26.19 o 
 -21   9  -4      291.96      540.99     68.90 o 
 -19   9  -4      522.83      571.61     68.90 o 
 -17   9  -4     3092.30     2926.97    160.77 o 
 -15   9  -4     4383.43     4570.36    214.36 o 
 -13   9  -4     8186.31     7187.02    260.29 o 
 -11   9  -4     4045.73     3449.15    132.70 o 
  -9   9  -4       24.27       22.97     14.10 o 
  -7   9  -4     2341.29     2217.62     80.16 o 
  -5   9  -4     2227.44     1985.42     76.55 o 
  -3   9  -4     5834.88     6275.00    255.18 o 
  -1   9  -4     8272.47     8484.90    326.64 o 
   1   9  -4     1257.25      911.01     63.80 o 
   3   9  -4       19.32       15.31     17.86 o 
   5   9  -4    12516.23    12440.26    487.40 o 
   7   9  -4    20540.87    21193.11    788.52 o 
   9   9  -4     3644.06     4225.86    178.63 o 
  11   9  -4    21763.20    21897.41    814.04 o 
  13   9  -4       27.65       17.86     12.63 o 
  15   9  -4     1753.92     1690.08     73.80 o 
  17   9  -4     6486.14     6106.66    157.22 o 
  19   9  -4     9334.21     9192.44    227.33 o 
  21   9  -4     7693.46     7651.79    192.51 o 
  23   9  -4      581.79      731.97     44.22 o 
  25   9  -4      137.39      103.68     22.70 o 
 -20  10  -4      175.07      298.57     56.14 o 
 -18  10  -4     2123.14     1824.57    119.94 o 
 -16  10  -4     1949.55     1896.02    125.04 o 
 -14  10  -4     6053.26     5961.12    275.60 o 
 -12  10  -4     3262.82     3544.52    178.63 o 
 -10  10  -4      670.32      686.45     71.45 o 
  -8  10  -4      296.37      291.23     30.52 o 
  -6  10  -4     5361.06     5080.05    158.67 o 
  -4  10  -4     3432.89     2706.68    177.35 o 
  -2  10  -4     5852.67     5626.83    247.53 o 
   0  10  -4     2727.74     2574.82    132.70 o 
   2  10  -4      334.79      367.47     45.93 o 
   4  10  -4     1900.50     2054.24    107.18 o 
   6  10  -4     7110.75     7770.38    311.33 o 
   8  10  -4     7091.75     7152.83    296.01 o 
  10  10  -4     7227.44     7020.14    293.46 o 
  12  10  -4     5730.73     5282.62    170.97 o 
  14  10  -4     1727.32     1553.54     68.28 o 
  16  10  -4     4990.84     5031.94    292.19 o 
  18  10  -4     4155.94     4605.21    155.45 o 
  20  10  -4     3412.41     3247.82    121.71 o 
  22  10  -4     1184.35     1014.43     61.93 o 
  24  10  -4       20.95      -10.38     20.77 o 
 -17  11  -4     1438.82     1439.24    112.28 o 
 -15  11  -4     6101.27     6086.16    273.05 o 
 -13  11  -4     3478.65     3294.44    176.08 o 
 -11  11  -4     4537.01     4292.21    206.70 o 
  -9  11  -4       75.32      117.39     35.73 o 
  -7  11  -4     1571.91     1477.52    102.07 o 
  -5  11  -4     3529.33     3634.30    125.16 o 
  -3  11  -4    12519.14    12882.11    376.22 o 
  -1  11  -4     7761.96     7502.44    316.43 o 
   1  11  -4      664.04      768.11     71.45 o 
   3  11  -4      124.93      150.56     33.17 o 
   5  11  -4     1339.05     1487.73     91.87 o 
   7  11  -4     5381.48     5504.34    234.77 o 
   9  11  -4     8492.03     8336.89    339.40 o 
  11  11  -4     8534.20     8696.70    362.36 o 
  13  11  -4       21.64       32.20     18.88 o 
  15  11  -4     3324.15     3220.83    116.91 o 
  17  11  -4     7418.63     7387.80    228.40 o 
  19  11  -4    15064.01    15667.76    456.25 o 
  21  11  -4      548.16      741.36     54.48 o 
 -16  12  -4     1693.99     1658.70    119.94 o 
 -14  12  -4     6392.72     6305.62    290.91 o 
 -12  12  -4     5420.07     5305.29    260.29 o 
 -10  12  -4     5845.52     5933.05    288.36 o 
  -8  12  -4     4635.05     4384.08    219.46 o 
  -6  12  -4     3522.67     3419.48    181.18 o 
  -4  12  -4     5117.71     4838.31    237.32 o 
  -2  12  -4    14192.50    15326.41    594.58 o 
   0  12  -4     5683.36     5805.46    265.39 o 
   2  12  -4       22.93       -2.55     20.41 o 
   4  12  -4     2101.23     2179.28    122.49 o 
   6  12  -4     6457.04     6657.77    290.91 o 
   8  12  -4     6941.17     6713.91    290.91 o 
  10  12  -4     2850.52     2990.77    148.01 o 
  12  12  -4     2859.02     2560.16    101.65 o 
  14  12  -4     1164.88     1073.21     60.27 o 
  16  12  -4     1108.25     1233.75     64.66 o 
  18  12  -4     8208.34     7724.51    246.50 o 
  20  12  -4     1695.00     1700.27     81.73 o 
 -13  13  -4     6919.85     7038.00    318.98 o 
 -11  13  -4      200.93      209.25     48.49 o 
  -9  13  -4     3456.14     3095.39    173.53 o 
  -7  13  -4     2716.39     2901.45    163.32 o 
  -5  13  -4    13566.39    13384.45    548.65 o 
  -3  13  -4    15429.21    15757.67    622.65 o 
  -1  13  -4     3743.26     4031.92    199.04 o 
   1  13  -4      892.48      974.81     89.31 o 
   3  13  -4      249.42      214.36     43.38 o 
   5  13  -4      528.61      505.27     63.80 o 
   7  13  -4     2011.95     1939.41    117.39 o 
   9  13  -4     1285.00     1748.02    109.73 o 
  11  13  -4     3011.43     3270.67    121.55 o 
  13  13  -4     1585.49     1605.40     77.34 o 
  15  13  -4     2418.55     2249.01     96.22 o 
  17  13  -4     2166.69     2258.39    132.70 o 
 -10  14  -4     2037.51     2465.09    158.21 o 
  -8  14  -4     1896.53     1571.94    122.49 o 
  -6  14  -4     7673.91     7872.45    357.26 o 
  -4  14  -4    26133.45    27751.36   1127.92 o 
  -2  14  -4    12457.06    12343.29    540.99 o 
   0  14  -4      786.53      908.46     89.31 o 
   2  14  -4      254.60      250.08     51.04 o 
   4  14  -4     1526.39     1954.72    125.04 o 
   6  14  -4     2898.84     2916.76    158.21 o 
   8  14  -4      912.91      877.84     84.21 o 
  10  14  -4     1732.73     1936.85    119.94 o 
  12  14  -4      832.53      717.07     79.11 o 
  14  14  -4     1289.76     1686.77    112.28 o 
  -5  15  -4     1264.21     1204.47    117.39 o 
  -3  15  -4     3783.28     3761.43    211.80 o 
  -1  15  -4     5744.92     5940.70    283.26 o 
   1  15  -4       31.32        5.10     33.17 o 
   3  15  -4      704.54      837.01     89.31 o 
   5  15  -4     1589.74     1643.39    117.39 o 
   7  15  -4     3814.77     4302.42    222.01 o 
   9  15  -4     3481.64     4054.89    206.70 o 
 -17   1  -3     6203.55     5734.00    255.18 o 
 -15   1  -3      478.11      408.30     43.38 o 
 -13   1  -3       76.53       31.80     11.63 o 
 -11   1  -3      588.03      497.79     27.93 o 
  -9   1  -3     3225.28     3456.08    176.08 o 
  -7   1  -3     1183.71     1214.66     34.28 o 
  -5   1  -3       69.57       -1.96      3.92 o 
  -3   1  -3     1242.82     1372.28     35.16 o 
  -1   1  -3     4069.62     4104.73    144.04 o 
   1   1  -3      195.40      156.95      9.02 o 
   3   1  -3    77113.63    79317.20   1963.48 o 
   5   1  -3    12622.34    13461.00    523.13 o 
   7   1  -3    18533.44    20227.07    571.10 o 
   9   1  -3      341.40      251.32     20.41 o 
  11   1  -3     1193.75     1125.37     63.80 o 
  13   1  -3     1828.51     1807.13     77.83 o 
  15   1  -3       24.35       28.86     11.63 o 
  17   1  -3       91.50       42.11     14.44 o 
  19   1  -3       52.60       42.11     16.24 o 
  21   1  -3      576.68      406.99     36.96 o 
  23   1  -3     1856.28     2068.00     87.50 o 
  25   1  -3      352.12      356.53     39.57 o 
  27   1  -3      321.31      221.89     35.15 o 
  29   1  -3       51.30       -2.46     24.31 o 
  31   1  -3        4.89       -6.60     26.12 o 
 -18   2  -3     8715.48     9074.38    370.02 o 
 -16   2  -3     3165.25     3445.00    158.21 o 
 -14   2  -3      307.18      348.25     25.07 o 
 -12   2  -3       72.38      107.24     22.97 o 
 -10   2  -3     4193.62     4947.05    135.56 o 
  -8   2  -3     2419.54     2765.38     69.69 o 
  -6   2  -3     1944.11     2137.15     79.70 o 
  -4   2  -3      953.23      967.90     40.48 o 
  -2   2  -3        3.15       25.05     15.53 o 
   0   2  -3     1669.14     1644.73     39.78 o 
   2   2  -3    20082.25    21515.54    420.32 o 
   4   2  -3     3681.88     3473.73     77.71 o 
   6   2  -3    61587.92    65537.95   1371.65 o 
   8   2  -3     2041.48     2128.20    187.56 o 
  10   2  -3     6436.60     7326.45    216.51 o 
  12   2  -3     2827.35     2918.77    163.32 o 
  14   2  -3     1873.44     2372.72    178.63 o 
  16   2  -3      856.74      913.37     45.00 o 
  18   2  -3     2015.67     2115.48    117.39 o 
  20   2  -3     2845.54     2522.50     96.52 o 
  22   2  -3     2954.96     3210.86    119.05 o 
  24   2  -3      984.18      981.05     60.27 o 
  26   2  -3       21.71       -8.99     20.69 o 
  28   2  -3      601.90      638.31     68.90 o 
  30   2  -3     1290.71     1302.47     79.33 o 
 -19   3  -3      399.91      436.37     51.04 o 
 -17   3  -3      283.68      367.47     43.38 o 
 -15   3  -3       25.81       20.84     12.76 o 
 -13   3  -3      434.29      338.72     49.76 o 
 -11   3  -3       26.40       -3.06      6.12 o 
  -9   3  -3     6476.55     6985.78    195.72 o 
  -7   3  -3    11940.13    13805.49    360.83 o 
  -5   3  -3    11592.92    12766.15    277.92 o 
  -3   3  -3      951.11      870.12     37.88 o 
  -1   3  -3      111.24       93.16      9.02 o 
   1   3  -3    14693.51    15614.58    415.01 o 
   3   3  -3    70611.17    73935.92   1621.40 o 
   5   3  -3    58827.86    61684.96   1670.25 o 
   7   3  -3      888.04      704.33     22.00 o 
   9   3  -3     3682.43     3984.55     80.72 o 
  11   3  -3       85.18      109.04     15.26 o 
  13   3  -3      147.51      131.88     20.41 o 
  15   3  -3        9.47        8.93     10.83 o 
  17   3  -3      429.83      337.44     28.70 o 
  19   3  -3      832.77      820.28     45.77 o 
  21   3  -3     6319.38     5803.96    191.24 o 
  23   3  -3       88.64      114.68     24.31 o 
  25   3  -3        5.45       30.94     21.43 o 
  27   3  -3        1.11       19.29     22.50 o 
  29   3  -3      178.35      205.96     36.96 o 
 -20   4  -3     2439.05     2408.95    125.04 o 
 -18   4  -3      834.35      680.41     39.70 o 
 -16   4  -3      144.17      104.29     17.07 o 
 -14   4  -3       95.68       69.08     14.10 o 
 -12   4  -3       15.60       12.30     19.14 o 
 -10   4  -3     3739.16     3781.76    114.57 o 
  -8   4  -3    17793.79    19797.02    636.69 o 
  -6   4  -3     5701.71     6526.80    289.63 o 
  -4   4  -3       25.46      112.45     63.80 o 
  -2   4  -3      632.08      576.72     33.17 o 
   0   4  -3      111.61      114.83     17.86 o 
   2   4  -3     5301.50     5312.95    201.60 o 
   4   4  -3    20972.69    23727.52    614.67 o 
   6   4  -3     4180.30     4507.46    182.46 o 
   8   4  -3     5894.40     6084.75    191.39 o 
  10   4  -3      242.20      313.82     15.12 o 
  12   4  -3     2522.14     2532.33    138.12 o 
  14   4  -3       68.93       45.76      8.11 o 
  16   4  -3      182.17      193.08     18.42 o 
  18   4  -3     3136.39     3339.12     76.35 o 
  20   4  -3     4932.76     5127.80    111.51 o 
  22   4  -3      385.17      286.29     25.41 o 
  24   4  -3      595.82      342.21     23.03 o 
  26   4  -3      308.42      326.70     25.28 o 
  28   4  -3      190.32      279.95     24.46 o 
  30   4  -3       76.64       51.06     17.71 o 
 -21   5  -3       40.07       22.97     22.97 o 
 -19   5  -3     2632.70     2760.42     99.24 o 
 -17   5  -3      215.61      229.65     39.55 o 
 -15   5  -3       33.12        8.83     11.63 o 
 -13   5  -3       85.65       34.45     12.63 o 
 -11   5  -3     7649.97     7869.40    223.73 o 
  -9   5  -3     7657.42     7943.93    221.04 o 
  -7   5  -3      674.21      500.93     62.52 o 
  -5   5  -3     6581.04     7125.23    196.68 o 
  -3   5  -3       90.41       63.87     11.63 o 
  -1   5  -3      138.84      137.80     17.86 o 
   1   5  -3     2311.00     2402.47     71.12 o 
   3   5  -3    23011.12    25208.29    692.20 o 
   5   5  -3     5785.23     6675.61    190.31 o 
   7   5  -3     8618.80     7978.64    399.36 o 
   9   5  -3      257.11      286.77     18.88 o 
  11   5  -3      609.50      563.08     23.63 o 
  13   5  -3     1327.92     1113.15     42.52 o 
  15   5  -3      402.22      438.55     20.74 o 
  17   5  -3       22.17       38.27     20.63 o 
  19   5  -3      379.11      402.65     40.88 o 
  21   5  -3       39.99       39.18     11.38 o 
  23   5  -3      243.47      273.33     20.91 o 
  25   5  -3      348.58      392.91     26.17 o 
  27   5  -3      499.48      474.14     44.57 o 
  29   5  -3       36.36       20.44     16.18 o 
 -22   6  -3       39.79        3.49     17.07 o 
 -20   6  -3       71.63       94.23     20.69 o 
 -18   6  -3      158.42      143.02     23.46 o 
 -16   6  -3      100.20       73.82     17.07 o 
 -14   6  -3      347.83      234.59     33.17 o 
 -12   6  -3        0.03        3.83     10.83 o 
 -10   6  -3     3670.17     3466.47    109.16 o 
  -8   6  -3     6709.55     6771.92    188.56 o 
  -6   6  -3      546.45      537.08     53.59 o 
  -4   6  -3       56.41       24.24     14.04 o 
  -2   6  -3      624.64      683.90     43.38 o 
   0   6  -3     4528.88     4921.20    163.32 o 
   2   6  -3     5880.23     6095.79    176.83 o 
   4   6  -3    25774.12    28491.73    768.75 o 
   6   6  -3      655.40      563.96     25.75 o 
   8   6  -3    26456.93    28586.76   1275.92 o 
  10   6  -3     1625.70     1516.86     79.14 o 
  12   6  -3     2111.02     1929.09    107.69 o 
  14   6  -3      309.31      312.79     26.12 o 
  16   6  -3     1108.33     1145.85     42.39 o 
  18   6  -3      775.69      771.17     36.12 o 
  20   6  -3     3710.79     4005.62     90.74 o 
  22   6  -3      163.95      174.75     18.42 o 
  24   6  -3      632.80      770.60     34.90 o 
  26   6  -3     1690.48     1768.68     54.49 o 
  28   6  -3      682.51      677.60     36.09 o 
 -23   7  -3       84.77       43.38     33.17 o 
 -21   7  -3       12.90      -12.76     25.52 o 
 -19   7  -3      360.60      352.44     34.14 o 
 -17   7  -3      320.33      271.80     37.00 o 
 -15   7  -3      791.21      833.08     49.76 o 
 -13   7  -3       15.21       -5.41     10.83 o 
 -11   7  -3      519.05      524.71     34.88 o 
  -9   7  -3     2200.27     2141.34    211.80 o 
  -7   7  -3      258.90      199.77     19.60 o 
  -5   7  -3     6768.02     7900.38    222.84 o 
  -3   7  -3     2485.03     2556.95    119.94 o 
  -1   7  -3      338.52      413.40     40.83 o 
   1   7  -3     9222.27     9357.81    264.31 o 
   3   7  -3    10599.21    11210.91    316.43 o 
   5   7  -3     1272.08     1177.19     43.19 o 
   7   7  -3      247.67      158.94     19.14 o 
   9   7  -3      767.70      854.11     36.96 o 
  11   7  -3     3009.50     2887.99    164.59 o 
  13   7  -3      533.33      622.11     29.29 o 
  15   7  -3      299.07      278.02     21.21 o 
  17   7  -3     2206.58     2372.35     71.71 o 
  19   7  -3       65.40       66.04     19.78 o 
  21   7  -3       27.21       39.33     15.55 o 
  23   7  -3      205.49      159.93     22.46 o 
  25   7  -3     2401.99     2560.44     84.26 o 
  27   7  -3      411.69      430.71     38.02 o 
 -24   8  -3      143.35      173.53     45.93 o 
 -22   8  -3      168.90      140.35     40.83 o 
 -20   8  -3      760.79      643.07     71.45 o 
 -18   8  -3     1559.58     1541.32     99.52 o 
 -16   8  -3      421.25      507.71     51.04 o 
 -14   8  -3      759.78      732.97     42.86 o 
 -12   8  -3      714.40      595.55     39.21 o 
 -10   8  -3      378.74      385.29     31.23 o 
  -8   8  -3      685.06      601.49     36.17 o 
  -6   8  -3     3543.35     3197.47    148.01 o 
  -4   8  -3      942.13      968.37     43.96 o 
  -2   8  -3      350.28      303.67     35.73 o 
   0   8  -3      739.94      702.66     70.18 o 
   2   8  -3    10219.43    10975.34    315.15 o 
   4   8  -3      789.25      725.52     54.86 o 
   6   8  -3     1401.84     1333.55     51.04 o 
   8   8  -3      555.77      476.22     37.00 o 
  10   8  -3       52.52       11.60     26.79 o 
  12   8  -3      277.70      293.72     20.89 o 
  14   8  -3       70.51       29.10     11.18 o 
  16   8  -3     1091.92     1158.93     44.22 o 
  18   8  -3     1128.22     1349.38     67.50 o 
  20   8  -3      931.75      945.26     43.60 o 
  22   8  -3       25.12       17.59     16.11 o 
  24   8  -3      251.36      368.50     35.13 o 
  26   8  -3       42.03       19.98     18.00 o 
 -21   9  -3      250.99      270.50     51.04 o 
 -19   9  -3      704.56      640.51     74.00 o 
 -17   9  -3       44.57        7.66     25.52 o 
 -15   9  -3      167.88       96.97     33.17 o 
 -13   9  -3       27.85       20.41     25.52 o 
 -11   9  -3      324.58      348.81     31.90 o 
  -9   9  -3     5485.75     4899.08    160.47 o 
  -7   9  -3    16663.89    16653.46    442.07 o 
  -5   9  -3     8335.72     8372.90    239.04 o 
  -1   9  -3       76.02      135.25     28.07 o 
   1   9  -3     1398.92     1110.05     71.45 o 
   3   9  -3     4986.26     4641.89    205.42 o 
   5   9  -3     3734.16     3728.64    117.25 o 
   7   9  -3        5.10        4.18      9.80 o 
   9   9  -3     5696.23     5168.45    311.33 o 
  11   9  -3     1850.89     1779.55     56.62 o 
  13   9  -3     1019.30      877.65     36.10 o 
  15   9  -3      531.18      552.56     47.84 o 
  17   9  -3      187.08      293.05     25.42 o 
  19   9  -3      262.71      314.68     27.18 o 
  21   9  -3      301.98      401.89     31.76 o 
  23   9  -3       13.44        5.98     15.40 o 
  25   9  -3      326.50      205.33     27.31 o 
 -20  10  -3     1526.94     1607.66    114.83 o 
 -18  10  -3      556.10      497.61     66.35 o 
 -16  10  -3      134.62      122.49     38.28 o 
 -14  10  -3      148.10      232.22     45.93 o 
 -12  10  -3       13.30      -11.48     22.97 o 
 -10  10  -3      323.61      280.70     45.93 o 
  -8  10  -3      139.25      169.09     23.91 o 
  -6  10  -3      406.83      421.31     34.33 o 
  -4  10  -3      380.93      346.32     30.52 o 
  -2  10  -3        4.15        5.10     20.41 o 
   0  10  -3      950.80      849.77     66.35 o 
   2  10  -3     2566.46     3026.49    140.35 o 
   4  10  -3        4.11       22.97     20.41 o 
   6  10  -3       59.62       40.83     20.41 o 
   8  10  -3      563.25      709.41     56.14 o 
  10  10  -3     1455.83     1742.91     94.42 o 
  12  10  -3      107.04      121.69     21.43 o 
  14  10  -3       28.50       13.61     15.94 o 
  16  10  -3       54.23       96.13     34.45 o 
  18  10  -3       35.92       35.26     18.88 o 
  20  10  -3      611.61      724.94     51.96 o 
  22  10  -3       26.91       31.26     20.77 o 
  24  10  -3     1907.09     1893.42     86.39 o 
 -19  11  -3     1810.99     1987.89    132.70 o 
 -17  11  -3       12.60      -10.21     30.62 o 
 -15  11  -3       63.11       43.38     33.17 o 
 -13  11  -3      733.85      798.73     84.21 o 
 -11  11  -3     1755.76     1781.19    114.83 o 
  -9  11  -3       36.22       38.28     28.07 o 
  -7  11  -3     1549.56     1816.92    109.73 o 
  -5  11  -3      108.76       56.14     28.07 o 
  -3  11  -3       38.40        2.55     22.97 o 
  -1  11  -3      187.09      142.90     33.17 o 
   1  11  -3      588.91      474.64     53.59 o 
   3  11  -3     4146.49     4373.87    196.49 o 
   5  11  -3       18.99       33.17     22.97 o 
   7  11  -3      884.55      918.67     66.35 o 
   9  11  -3     3108.70     2924.42    145.46 o 
  11  11  -3      115.40      105.78     29.35 o 
  13  11  -3      815.75      716.05     94.42 o 
  15  11  -3      121.22      269.68     57.42 o 
  17  11  -3     5290.02     5105.65    168.90 o 
  19  11  -3      871.07     1018.94     60.09 o 
  21  11  -3      991.09      957.71     60.09 o 
 -16  12  -3      396.02      227.11     53.59 o 
 -14  12  -3      146.89      119.94     45.93 o 
 -12  12  -3     4369.63     4256.48    206.70 o 
 -10  12  -3     1680.36     1383.10    104.63 o 
  -8  12  -3      336.11      344.50     56.14 o 
  -6  12  -3       18.17       -5.10     25.52 o 
  -4  12  -3       22.11       -5.10     25.52 o 
  -2  12  -3       30.42      -10.21     22.97 o 
   0  12  -3        6.81       45.93     25.52 o 
   2  12  -3       53.91       28.07     25.52 o 
   4  12  -3      288.23      211.80     40.83 o 
   6  12  -3      142.69      153.11     35.73 o 
   8  12  -3       92.94       45.93     28.07 o 
  10  12  -3     5375.27     5184.78    171.16 o 
  12  12  -3     1746.47     1815.91     94.42 o 
  14  12  -3        1.47        0.85     15.94 o 
  16  12  -3     1119.29      931.84     58.24 o 
  18  12  -3     1105.37     1215.55     64.29 o 
  20  12  -3      208.37      323.95     38.60 o 
 -15  13  -3      274.95      183.73     53.59 o 
 -13  13  -3       17.46       12.76     35.73 o 
 -11  13  -3     3920.25     3970.68    209.25 o 
  -9  13  -3     2651.97     2332.39    153.11 o 
  -7  13  -3       32.41      -14.04     28.07 o 
  -5  13  -3      370.66      472.09     66.35 o 
  -3  13  -3       33.24      -12.76     25.52 o 
  -1  13  -3       31.59       40.83     28.07 o 
   1  13  -3       31.21       22.97     25.52 o 
   3  13  -3      881.45      612.44     71.45 o 
   5  13  -3      108.99      132.70     38.28 o 
   7  13  -3      508.39      459.33     58.69 o 
   9  13  -3     1744.97     1921.54    114.83 o 
  11  13  -3     1789.72     1653.60    104.63 o 
  13  13  -3      546.11      324.08     48.49 o 
  15  13  -3     1085.72     1247.85     89.31 o 
  17  13  -3      561.48      732.38     74.00 o 
 -10  14  -3      230.90      219.46     56.14 o 
  -8  14  -3       29.02       15.31     35.73 o 
  -6  14  -3      161.01      127.59     51.04 o 
  -4  14  -3      610.83      538.44     74.00 o 
  -2  14  -3      309.43      449.13     63.80 o 
   0  14  -3       52.41      122.49     40.83 o 
   2  14  -3       17.74      -10.21     25.52 o 
   4  14  -3      619.40      466.99     63.80 o 
   6  14  -3       67.65      109.73     38.28 o 
   8  14  -3        6.61      -11.48     22.97 o 
  10  14  -3      250.69      278.15     51.04 o 
  12  14  -3      178.50      222.01     45.93 o 
  14  14  -3       10.25       17.86     30.62 o 
  -5  15  -3      227.76      298.57     61.24 o 
  -3  15  -3        4.08       25.52     33.17 o 
  -1  15  -3      535.49      620.10     79.11 o 
   1  15  -3      194.14      273.05     56.14 o 
   3  15  -3      277.74      367.47     61.24 o 
   5  15  -3       15.48      -14.04     28.07 o 
   7  15  -3       18.16      -14.04     28.07 o 
   9  15  -3      115.38      227.11     51.04 o 
 -14   0  -2    18294.15    18513.66    719.62 o 
 -12   0  -2     6588.06     7747.41    318.98 o 
 -10   0  -2    10524.72    10087.46    395.54 o 
  -8   0  -2    27761.42    28039.72   1074.33 o 
  -6   0  -2    29107.57    30162.85   1127.92 o 
  -4   0  -2     1177.64     1301.54     38.51 o 
  -2   0  -2   184692.78   166314.34   4281.02 o 
   0   0  -2    33599.70    35174.75    733.32 o 
   4   0  -2   187787.61   159309.38   6285.20 o 
   6   0  -2    20184.32    24365.05    967.15 o 
   8   0  -2    15830.39    18166.61    729.83 o 
  10   0  -2     6274.87     7346.77    306.22 o 
  12   0  -2    24202.25    26210.04   1051.36 o 
  14   0  -2    30929.72    32505.45   1301.44 o 
  16   0  -2    17627.23    16997.87    696.65 o 
  18   0  -2    16414.99    16127.69    668.58 o 
  20   0  -2      777.08      696.65     66.35 o 
  22   0  -2     6313.78     6231.62    288.36 o 
  24   0  -2     1635.71     1811.81    117.39 o 
  26   0  -2     9010.24     9852.69    441.47 o 
  28   0  -2     5788.76     5907.53    290.91 o 
  30   0  -2     1805.16     1577.04    122.49 o 
 -15   1  -2    13481.01    11730.85    543.54 o 
 -13   1  -2     4340.78     4287.11    196.49 o 
 -11   1  -2     2105.68     2301.82     90.59 o 
  -9   1  -2    26201.70    26997.78    589.22 o 
  -7   1  -2    48410.31    49680.42   1060.63 o 
  -5   1  -2    18063.14    18645.06    423.15 o 
  -3   1  -2     1898.99     1767.62     44.62 o 
  -1   1  -2      110.17       53.74      4.67 o 
   1   1  -2    13197.80    14441.72    310.60 o 
   3   1  -2    54539.57    54032.86   2107.83 o 
   5   1  -2   113218.98   107369.50   2963.78 o 
   7   1  -2    31245.84    32519.79    910.33 o 
   9   1  -2      624.91      686.45     43.38 o 
  11   1  -2    39983.68    46430.33   1301.90 o 
  13   1  -2     2419.85     1769.37     64.96 o 
  15   1  -2    13900.56    13423.94    392.46 o 
  17   1  -2    14395.44    14899.04    478.47 o 
  19   1  -2     3100.49     3040.70    132.70 o 
  21   1  -2      279.25      198.86     26.12 o 
  23   1  -2     9185.96     9504.31    296.82 o 
  25   1  -2    10716.77    10655.36    394.26 o 
  27   1  -2     7661.48     7948.92    260.74 o 
  29   1  -2     2206.01     2658.52    116.38 o 
  31   1  -2        5.63      -12.63     25.26 o 
 -16   2  -2    40539.55    42358.14   1600.01 o 
 -14   2  -2     3952.09     4059.99    176.08 o 
 -12   2  -2      164.41      267.75     20.69 o 
 -10   2  -2     2470.63     2208.18     69.45 o 
  -8   2  -2    10532.66     9440.15    251.67 o 
  -6   2  -2    44914.12    45481.70    973.24 o 
  -4   2  -2    20953.84    21333.25    462.05 o 
  -2   2  -2     7428.13     7983.37    229.44 o 
   0   2  -2    19722.73    21495.83   1353.76 o 
   2   2  -2    24587.52    25643.92    558.32 o 
   4   2  -2    59039.54    56904.15   1190.53 o 
   6   2  -2     5465.23     6590.09    148.45 o 
   8   2  -2     6792.70     6836.99    200.27 o 
  10   2  -2     2019.58     2054.24     94.42 o 
  12   2  -2    15090.26    15287.46    615.00 o 
  14   2  -2    10859.07     9370.31    278.78 o 
  16   2  -2    38627.54    39213.20   2831.27 o 
  18   2  -2    20256.82    21006.78    607.19 o 
  20   2  -2     1495.14     1918.09     79.33 o 
  22   2  -2     1848.77     2022.59     85.70 o 
  24   2  -2     6816.88     6651.45    219.23 o 
  26   2  -2     6473.78     6233.08    212.01 o 
  28   2  -2     6286.44     6927.11    234.56 o 
  30   2  -2      797.02      873.24     69.45 o 
 -19   3  -2     9518.24    10763.70    431.26 o 
 -17   3  -2    18729.00    19820.21    763.00 o 
 -15   3  -2     6209.75     5591.90    167.78 o 
 -13   3  -2       89.31      138.32     24.24 o 
 -11   3  -2     5059.72     4950.94    170.97 o 
  -9   3  -2    34105.76    34360.47    915.64 o 
  -7   3  -2    25876.23    25461.82    669.38 o 
  -5   3  -2    14251.03    13297.08    423.61 o 
  -3   3  -2    12700.22    12674.50    331.08 o 
  -1   3  -2     4667.03     4950.59    188.84 o 
   1   3  -2    26343.08    29621.79    775.83 o 
   3   3  -2   265479.59   215737.31   8334.34 o 
   5   3  -2    27859.75    27683.68    753.16 o 
   7   3  -2      142.93       54.68      8.05 o 
   9   3  -2      569.06      394.66     14.17 o 
  11   3  -2     2366.33     2601.28    280.70 o 
  13   3  -2    30260.26    32599.54   1434.14 o 
  15   3  -2    12222.12    11659.95    343.71 o 
  17   3  -2    19884.35    19588.73    567.49 o 
  19   3  -2    11361.20    10885.51    447.85 o 
  21   3  -2     3949.73     3366.74    122.70 o 
  23   3  -2    10947.35    10658.77    461.88 o 
  25   3  -2     4332.15     4339.33    156.08 o 
  27   3  -2      219.76      230.45     36.09 o 
  29   3  -2       13.16       -5.01     24.31 o 
 -18   4  -2     7040.86     6484.55    192.17 o 
 -16   4  -2    17130.39    17293.33    556.30 o 
 -14   4  -2      395.27      244.03     21.65 o 
 -12   4  -2     2750.82     2897.71     96.97 o 
 -10   4  -2    43561.08    46146.71   1216.97 o 
  -8   4  -2    32474.53    32406.44    859.74 o 
  -6   4  -2     2561.02     1957.83     61.35 o 
  -4   4  -2    22154.81    22385.76    581.88 o 
  -2   4  -2     3638.34     3738.46    153.11 o 
   0   4  -2     9020.71     9765.50    273.15 o 
   2   4  -2    49954.62    49088.55   1376.71 o 
   4   4  -2    11958.97    11192.00    310.95 o 
   6   4  -2    41462.65    42727.96   1136.06 o 
   8   4  -2    12022.62    11922.65    271.13 o 
  10   4  -2     4876.87     5163.45    105.08 o 
  12   4  -2    19744.96    21186.78    403.16 o 
  14   4  -2    25884.01    24921.71    469.41 o 
  16   4  -2    17545.18    17671.20    340.84 o 
  18   4  -2     3330.44     3359.64     76.59 o 
  20   4  -2       86.74       27.38     15.84 o 
  22   4  -2     6601.26     6324.51    135.33 o 
  24   4  -2    12617.47    13930.17    277.67 o 
  26   4  -2     3585.58     3858.19     92.61 o 
  28   4  -2     1665.95     1492.74     88.40 o 
  30   4  -2      380.50      428.08     50.52 o 
 -19   5  -2     7781.38     8019.53    226.45 o 
 -17   5  -2     2548.47     2408.18    116.11 o 
 -15   5  -2     6781.07     6943.78    224.56 o 
 -13   5  -2       25.79       21.69     10.83 o 
 -11   5  -2     6672.53     6642.16    189.47 o 
  -9   5  -2    31776.51    32257.87    851.64 o 
  -7   5  -2     9042.57     8104.64    223.75 o 
  -5   5  -2    32647.69    33103.86   1044.98 o 
  -3   5  -2     4651.57     4468.29    186.28 o 
  -1   5  -2     1275.17     1623.68     65.07 o 
   1   5  -2     5108.85     4616.50    134.42 o 
   3   5  -2    43859.06    44642.05   1727.60 o 
   5   5  -2    52716.14    53784.29   1833.50 o 
   7   5  -2    46056.09    51436.47   2054.24 o 
   9   5  -2     2793.94     3136.83    103.60 o 
  11   5  -2     7498.23     8023.00    190.17 o 
  13   5  -2    19942.80    20011.62    457.36 o 
  15   5  -2    28034.91    27140.53    707.66 o 
  17   5  -2     5818.20     5985.33    124.45 o 
  19   5  -2      155.00      109.84     12.99 o 
  21   5  -2     1044.83      874.20     31.99 o 
  23   5  -2     5891.57     6094.88    132.75 o 
  25   5  -2     9702.31     9933.46    203.85 o 
  27   5  -2     3675.06     3831.43     93.58 o 
  29   5  -2      744.95      891.72     69.45 o 
 -22   6  -2     1925.10     1936.85    117.39 o 
 -20   6  -2     6876.24     6472.92    199.33 o 
 -18   6  -2     4829.91     4890.60    154.21 o 
 -16   6  -2    10102.88     9557.37    276.08 o 
 -14   6  -2     1656.69     1316.13     68.90 o 
 -12   6  -2     1432.63     1165.41     76.56 o 
 -10   6  -2     2523.86     2182.54     75.72 o 
  -8   6  -2    35439.91    35465.63    948.16 o 
  -6   6  -2    22973.25    23328.30    625.22 o 
  -4   6  -2    10922.61    10482.57    284.19 o 
   0   6  -2     7561.25     7636.94    213.77 o 
   2   6  -2    55580.10    55917.83   2075.93 o 
   4   6  -2    52308.23    50449.82   1393.79 o 
   6   6  -2     5806.97     5534.50    157.82 o 
   8   6  -2     4943.75     4656.77    137.10 o 
  10   6  -2       65.78       71.22     11.37 o 
  12   6  -2    17414.35    17010.49    390.25 o 
  14   6  -2    15820.77    17619.20    402.52 o 
  16   6  -2     2878.67     2944.06     98.22 o 
  18   6  -2      322.20      357.62     37.98 o 
  20   6  -2       78.66       71.42     15.55 o 
  22   6  -2     3800.53     3745.36    106.96 o 
  24   6  -2     9491.48     9784.03    201.79 o 
  26   6  -2     1956.81     1868.15     68.93 o 
  28   6  -2     6174.38     6657.25    228.21 o 
 -23   7  -2      962.33      962.05     89.31 o 
 -21   7  -2     1415.30     1444.35     99.52 o 
 -19   7  -2      337.13      370.02     53.59 o 
 -17   7  -2    11742.19    11902.74    345.54 o 
 -15   7  -2     5963.99     5894.09    183.95 o 
 -13   7  -2      675.07      513.85     33.05 o 
 -11   7  -2     2857.44     2856.78     93.62 o 
  -9   7  -2    34348.52    34271.89    878.73 o 
  -7   7  -2    31366.25    28255.86    800.25 o 
  -5   7  -2    18291.79    18971.54    659.65 o 
  -3   7  -2     1975.83     1924.09     91.87 o 
  -1   7  -2     2713.84     3516.49    107.35 o 
   1   7  -2    17301.95    17236.22    470.58 o 
   3   7  -2    62731.20    64076.76   1752.39 o 
   5   7  -2    38558.18    37571.42   1027.15 o 
   7   7  -2    11507.27    11606.97    326.23 o 
   9   7  -2      471.45      561.00     24.44 o 
  11   7  -2     3420.85     3176.73    111.80 o 
  13   7  -2     3228.99     3217.73     86.70 o 
  15   7  -2      640.90      711.55     67.87 o 
  17   7  -2     1421.97     1359.09     49.70 o 
  19   7  -2      813.37      682.36     35.67 o 
  21   7  -2       70.86       62.08     16.69 o 
  23   7  -2    17460.04    16869.72    399.90 o 
  25   7  -2     1475.04     1641.74     80.99 o 
  27   7  -2     8173.18     8701.52    285.08 o 
 -24   8  -2     1275.33     1416.28    104.63 o 
 -22   8  -2       34.08       38.28     30.62 o 
 -20   8  -2     3995.94     4093.17    204.15 o 
 -18   8  -2    12760.66    11473.11    479.75 o 
 -16   8  -2    10558.39    10429.41    444.02 o 
 -14   8  -2     4148.81     4106.57    132.40 o 
 -12   8  -2      265.78      348.59     29.41 o 
 -10   8  -2     2707.52     2643.89     88.20 o 
  -8   8  -2     4109.44     3768.89    130.14 o 
  -6   8  -2    25873.66    25473.98    685.68 o 
  -4   8  -2    13529.46    13387.00    510.37 o 
  -2   8  -2      846.86      746.75     33.72 o 
   0   8  -2      783.45      742.64     56.14 o 
   2   8  -2    30590.85    29410.58   1258.06 o 
   4   8  -2    17274.10    16843.86    443.49 o 
   6   8  -2    11892.65    11797.33    318.29 o 
   8   8  -2     1965.57     1902.13     67.65 o 
  10   8  -2      755.63      699.16     33.69 o 
  12   8  -2      173.02      145.79     15.18 o 
  14   8  -2     6833.74     6566.08    163.69 o 
  16   8  -2    20982.73    22383.22    729.97 o 
  18   8  -2     2900.76     3157.95     91.03 o 
  20   8  -2      783.18      831.55     45.03 o 
  22   8  -2     1983.66     2019.85     69.26 o 
  24   8  -2     2567.32     2690.40     86.18 o 
  26   8  -2     2779.87     2888.34    168.42 o 
 -23   9  -2      761.48      839.56     86.76 o 
 -21   9  -2     1614.54     1408.62    107.18 o 
 -19   9  -2     5980.43     6333.69    293.46 o 
 -17   9  -2     9793.83    10090.01    423.61 o 
 -15   9  -2    10885.65     9888.41    413.40 o 
 -13   9  -2     1274.66      969.70     79.11 o 
 -11   9  -2    12518.02    12891.94    523.13 o 
  -9   9  -2    11598.20    11594.44    343.22 o 
  -7   9  -2    14475.26    14622.21    540.99 o 
  -5   9  -2    11291.86    11120.29    313.03 o 
  -3   9  -2     1100.24     1094.74     71.45 o 
  -1   9  -2      144.95      114.45     15.94 o 
   1   9  -2     5323.95     5149.05    154.27 o 
   3   9  -2     8153.96     7864.62    230.02 o 
   5   9  -2    14882.04    14736.83    414.72 o 
   7   9  -2     7861.20     7811.75    223.66 o 
   9   9  -2       51.12       28.92     10.38 o 
  11   9  -2     2740.73     2516.50     71.99 o 
  13   9  -2     1683.09     1747.86     56.24 o 
  15   9  -2    14528.44    14347.45    445.92 o 
  17   9  -2     3252.01     2928.05     86.12 o 
  19   9  -2      632.07      663.03     38.45 o 
  21   9  -2       15.56       48.56     17.14 o 
  23   9  -2     4881.68     4555.10    128.56 o 
  25   9  -2     3138.15     2976.98    122.54 o 
 -22  10  -2      472.97      431.26     68.90 o 
 -20  10  -2     3514.02     3373.54    183.73 o 
 -18  10  -2     7604.69     7160.49    329.19 o 
 -16  10  -2     7048.64     6361.76    283.26 o 
 -14  10  -2       20.38       43.38     30.62 o 
 -12  10  -2     1148.54      880.39     81.66 o 
 -10  10  -2     8916.96     8666.08    367.47 o 
  -8  10  -2    15248.67    15673.46    625.20 o 
  -6  10  -2     6811.43     6695.60    251.36 o 
  -4  10  -2     1501.21     1371.41     56.30 o 
  -2  10  -2      813.62      773.21     61.24 o 
   0  10  -2      161.20      222.01     35.73 o 
   2  10  -2     3680.73     3766.53    168.42 o 
   4  10  -2    11531.73    11636.43    446.57 o 
   6  10  -2     7813.11     8028.53    634.13 o 
   8  10  -2      553.34      577.99     34.88 o 
  10  10  -2      485.03      471.98     37.92 o 
  12  10  -2    15635.42    16023.14    448.68 o 
  14  10  -2     9115.21     9011.85    219.65 o 
  16  10  -2    10585.35    10519.59    253.39 o 
  18  10  -2     3353.76     3499.31    100.82 o 
  20  10  -2      102.71       64.34     18.20 o 
  22  10  -2     3595.16     3746.23    172.65 o 
  24  10  -2     3458.64     3757.32    144.32 o 
 -19  11  -2     4594.87     4899.55    242.43 o 
 -17  11  -2     6744.12     7163.04    318.98 o 
 -15  11  -2     1980.25     2199.69    137.80 o 
 -13  11  -2      153.38       91.87     35.73 o 
 -11  11  -2       66.53       10.21     25.52 o 
  -9  11  -2     4445.29     4452.98    211.80 o 
  -7  11  -2    16713.86    16548.74    671.14 o 
  -5  11  -2     5624.99     5542.62    247.53 o 
  -3  11  -2       47.04       45.93     25.52 o 
  -1  11  -2      907.71      962.05     74.00 o 
   1  11  -2     1771.82     1806.71    104.63 o 
   3  11  -2    11994.21    11980.93    474.64 o 
   5  11  -2     1474.60     1520.90     91.87 o 
   7  11  -2     7148.86     7293.18    301.12 o 
   9  11  -2      627.20      640.72     43.19 o 
  11  11  -2     1896.37     1956.11     78.35 o 
  13  11  -2     4805.87     5075.20    161.13 o 
  15  11  -2    16193.30    16078.22    458.27 o 
  17  11  -2     8559.14     8212.92    251.92 o 
  19  11  -2     2546.00     2528.09     98.80 o 
  21  11  -2       29.39       14.99     21.43 o 
 -18  12  -2     1340.29     1347.38    109.73 o 
 -16  12  -2     4698.08     3302.09    193.94 o 
 -14  12  -2     2216.31     2365.56    145.46 o 
 -12  12  -2        4.67        2.55     30.62 o 
 -10  12  -2     1217.20     1117.71     99.52 o 
  -8  12  -2     2529.70     2314.53    140.35 o 
  -6  12  -2    12145.91    12475.99    518.03 o 
  -4  12  -2     6184.96     6318.38    278.15 o 
  -2  12  -2       32.57       43.38     25.52 o 
   0  12  -2     1162.84     1201.92     86.76 o 
   2  12  -2     7001.26     7709.14    321.53 o 
   4  12  -2     7303.47     7561.13    324.08 o 
   6  12  -2     4343.02     4356.01    204.15 o 
   8  12  -2     5571.85     5279.78    227.11 o 
  10  12  -2     3405.07     3259.83    181.18 o 
  12  12  -2     2181.77     2463.52     96.42 o 
  14  12  -2     9628.16     9792.21    695.38 o 
  16  12  -2     2451.67     2674.34    137.80 o 
  18  12  -2      971.10     1099.85     79.11 o 
  20  12  -2      289.89      199.04     40.83 o 
 -15  13  -2     2739.98     2600.33    160.77 o 
 -13  13  -2     1756.12     1921.54    132.70 o 
 -11  13  -2       42.40       25.52     35.73 o 
  -9  13  -2     3894.77     4284.55    214.36 o 
  -7  13  -2     4036.52     4093.17    209.25 o 
  -5  13  -2     5577.59     5453.30    260.29 o 
  -3  13  -2     1235.45     1398.41     99.52 o 
  -1  13  -2     1248.42     1462.21    102.07 o 
   1  13  -2     4733.41     5208.32    237.32 o 
   3  13  -2     8832.50     9288.73    385.33 o 
   5  13  -2     6898.68     6548.04    293.46 o 
   7  13  -2       41.93       63.80     30.62 o 
   9  13  -2      290.24      301.12     48.49 o 
  11  13  -2     2266.48     2112.93    119.94 o 
  13  13  -2     3103.56     2771.31    145.46 o 
  15  13  -2     3767.75     3531.76    173.53 o 
  17  13  -2     1486.51     1298.89     89.31 o 
 -12  14  -2      610.73      763.00     91.87 o 
 -10  14  -2       32.02       35.73     38.28 o 
  -8  14  -2     4464.21     3735.91    206.70 o 
  -6  14  -2     1115.21     1227.44    109.73 o 
  -4  14  -2     3674.29     4108.48    204.15 o 
  -2  14  -2     1412.27     1758.22    119.94 o 
   0  14  -2     1171.64     1207.02     94.42 o 
   2  14  -2     4536.48     4634.16    227.11 o 
   4  14  -2    10225.68    10750.94    444.02 o 
   6  14  -2     4175.59     4940.38    234.77 o 
   8  14  -2     1554.51     1625.53    109.73 o 
  10  14  -2      958.46     1115.16     86.76 o 
  12  14  -2     1906.50     1911.33    117.39 o 
  14  14  -2     5092.38     5167.49    244.98 o 
  -7  15  -2     2034.49     2123.14    150.56 o 
  -5  15  -2     4645.58     4909.76    247.53 o 
  -3  15  -2      779.16      683.90     81.66 o 
  -1  15  -2      424.17      691.55     81.66 o 
   1  15  -2     2350.61     2268.59    142.90 o 
   3  15  -2     4988.64     5085.83    247.53 o 
   5  15  -2     2983.11     3207.67    176.08 o 
   7  15  -2     1528.41     1607.66    112.28 o 
   9  15  -2      976.34      979.91     91.87 o 
 -13   1  -1     1949.27     2141.00    102.07 o 
 -11   1  -1     4637.67     5221.08    216.91 o 
  -9   1  -1       26.52       22.12      7.97 o 
  -7   1  -1     5828.81     6275.23    174.06 o 
  -5   1  -1     2090.65     2205.90     51.06 o 
  -3   1  -1      255.16      173.28     11.48 o 
  -1   1  -1     1117.20     1152.94     20.72 o 
   1   1  -1     1346.52     1398.41     56.14 o 
   3   1  -1     3470.39     3506.24    145.46 o 
   5   1  -1    82371.73    78857.78   2245.61 o 
   7   1  -1     1250.27     1186.61     61.24 o 
   9   1  -1    12740.65    14193.19    406.90 o 
  11   1  -1     3740.15     4144.15    129.01 o 
  13   1  -1      993.54     1096.85     74.00 o 
  15   1  -1        6.34       11.37      9.80 o 
  17   1  -1      186.16      158.14     20.69 o 
  19   1  -1        8.64        0.39     11.63 o 
  21   1  -1      146.86      198.39     27.93 o 
  23   1  -1     1328.85     1331.21     67.65 o 
  25   1  -1       95.51      136.82     28.87 o 
  27   1  -1      374.65      383.88     62.52 o 
  29   1  -1      127.06      157.00     35.95 o 
 -14   2  -1     1460.02     1505.59     79.11 o 
 -12   2  -1     6473.51     6933.23    193.97 o 
 -10   2  -1     4854.37     5495.87    156.08 o 
  -8   2  -1      572.11      589.00     25.26 o 
  -6   2  -1     2479.69     2565.35     91.87 o 
  -4   2  -1     3211.69     3368.49     95.63 o 
  -2   2  -1     3207.30     3398.04     94.72 o 
   0   2  -1    10047.71    10687.74    291.08 o 
   2   2  -1     1754.49     1880.71     53.21 o 
   4   2  -1    43261.89    44415.79    941.20 o 
   6   2  -1     1005.17      966.77     28.13 o 
   8   2  -1      146.40      141.00     13.44 o 
  10   2  -1     4341.79     4676.52    144.32 o 
  12   2  -1    12088.41    13529.90    563.96 o 
  14   2  -1    11449.25    12410.89    363.59 o 
  16   2  -1       25.33       -3.83     10.83 o 
  18   2  -1     2910.86     3266.28    114.57 o 
  20   2  -1      112.04       80.38     19.85 o 
  22   2  -1      124.54      109.79     23.46 o 
  24   2  -1       93.54       91.87     25.26 o 
  26   2  -1      145.15      127.80     29.41 o 
  28   2  -1      455.06      475.63     50.43 o 
  30   2  -1      121.16       68.90     30.68 o 
 -17   3  -1      877.99      816.59     56.14 o 
 -15   3  -1      668.54      689.04     34.28 o 
 -13   3  -1     1232.33     1497.12     55.01 o 
 -11   3  -1     1892.53     2000.45     65.84 o 
  -9   3  -1      650.30      685.17     28.87 o 
  -7   3  -1     1436.09     1484.83     47.79 o 
  -5   3  -1      316.58      305.16     17.86 o 
  -3   3  -1     1145.58      915.14     32.48 o 
  -1   3  -1     2560.24     2596.42     73.06 o 
   1   3  -1    69286.67    64637.18   1771.28 o 
   3   3  -1    35924.20    37822.41   1102.40 o 
   5   3  -1    56095.39    56555.71   1552.14 o 
   7   3  -1       17.74       28.98     26.68 o 
   9   3  -1     2078.56     2211.79     48.94 o 
  11   3  -1     3873.70     4366.30    107.55 o 
  13   3  -1      225.05      172.50     33.17 o 
  15   3  -1      974.65      780.63     40.57 o 
  17   3  -1       23.05        5.44     14.04 o 
  19   3  -1       19.26        1.28     12.63 o 
  21   3  -1       83.58       98.15     22.50 o 
  23   3  -1     4988.70     4621.29    161.49 o 
  25   3  -1     1838.18     2137.73    196.49 o 
  27   3  -1      363.04      257.67     74.00 o 
  29   3  -1      211.80      253.08     42.38 o 
 -18   4  -1     2267.90     2151.21    104.63 o 
 -16   4  -1      535.49      505.89     49.76 o 
 -14   4  -1     1036.40      821.87     37.89 o 
 -12   4  -1     3586.21     3661.80    112.77 o 
 -10   4  -1      377.60      326.64     21.43 o 
  -8   4  -1     1270.60     1556.10     72.73 o 
  -6   4  -1    10500.98    12002.74    331.11 o 
  -4   4  -1        7.70       -1.02      5.10 o 
  -2   4  -1       38.09       -2.12      4.25 o 
   0   4  -1     8202.31     9263.04    258.70 o 
   2   4  -1     2445.21     2338.41     71.26 o 
   4   4  -1    10369.27    11281.75    308.16 o 
   6   4  -1    30124.86    32436.33    884.56 o 
   8   4  -1     1291.20     1335.55     44.89 o 
  10   4  -1       59.46       68.65      7.81 o 
  12   4  -1     4552.90     5346.17    108.95 o 
  14   4  -1      122.94      161.80     22.84 o 
  16   4  -1     1162.52     1019.34     30.93 o 
  18   4  -1      626.35      737.98     28.36 o 
  20   4  -1     1102.00     1204.89     37.17 o 
  22   4  -1     4684.10     4903.34    117.86 o 
  24   4  -1      129.16      146.36     17.50 o 
  26   4  -1       41.33       74.74     18.63 o 
  28   4  -1        2.24       16.89     26.12 o 
 -19   5  -1      646.61      696.65     63.80 o 
 -17   5  -1      261.12      222.45     23.25 o 
 -15   5  -1      219.71      140.12     18.04 o 
 -13   5  -1     4342.70     4141.55    128.08 o 
 -11   5  -1       16.20       11.34      7.97 o 
  -9   5  -1      920.99      711.95     51.04 o 
  -7   5  -1     5911.60     6337.42    232.22 o 
  -5   5  -1     2110.85     2207.35     99.52 o 
  -3   5  -1     2778.21     2845.31    117.39 o 
  -1   5  -1     1937.78     1923.35     61.35 o 
   1   5  -1     5257.39     5306.98    229.67 o 
   3   5  -1    25585.01    28308.93    752.34 o 
   5   5  -1    14680.80    16395.69    453.21 o 
   7   5  -1     9073.01     9574.52    220.16 o 
   9   5  -1        6.51        9.84      7.73 o 
  11   5  -1     2937.35     3630.63     91.03 o 
  13   5  -1      934.10      953.14     35.79 o 
  15   5  -1     4338.56     4295.99    106.08 o 
  17   5  -1      515.88      593.76     24.39 o 
  19   5  -1       28.78       17.25      9.25 o 
  21   5  -1      234.27      170.94     21.72 o 
  23   5  -1      216.18      191.36     18.32 o 
  25   5  -1       86.67      109.55     16.63 o 
  27   5  -1      291.59      259.51     38.76 o 
  29   5  -1      232.13      205.26     39.57 o 
 -22   6  -1      281.50      288.36     45.93 o 
 -20   6  -1      285.48      257.74     43.38 o 
 -18   6  -1       20.71       -6.12     12.25 o 
 -16   6  -1      200.61      143.59     19.60 o 
 -14   6  -1      692.81      582.08    102.07 o 
 -12   6  -1     4226.29     4263.78    131.58 o 
 -10   6  -1     4769.34     5183.56    196.49 o 
  -8   6  -1     1329.45     1255.03     47.59 o 
  -6   6  -1     1545.79     1882.14     62.08 o 
  -4   6  -1       56.68      101.73      9.74 o 
  -2   6  -1      303.03      214.24     16.59 o 
   0   6  -1      443.80      511.25     24.31 o 
   2   6  -1       25.51       43.58     19.14 o 
   4   6  -1     3653.43     3998.22    115.44 o 
   6   6  -1       61.58      116.46     12.63 o 
   8   6  -1       34.23       80.27     16.51 o 
  10   6  -1      111.43       62.95     19.05 o 
  12   6  -1       12.94       18.16      7.77 o 
  14   6  -1     2510.54     2361.92     80.86 o 
  16   6  -1     1239.30     1325.60     45.71 o 
  18   6  -1     4560.71     4228.70    112.46 o 
  20   6  -1     2272.98     2334.05     72.23 o 
  22   6  -1      633.31      621.33     37.09 o 
  24   6  -1      909.10      873.88     45.33 o 
  26   6  -1      209.64      271.09     38.76 o 
  28   6  -1       80.49       93.94     33.35 o 
 -23   7  -1        7.00       -5.10     25.52 o 
 -21   7  -1       51.36       -7.66     25.52 o 
 -19   7  -1       77.04       53.59     28.07 o 
 -17   7  -1       34.48       51.40     16.59 o 
 -15   7  -1       91.21       45.78     15.31 o 
 -13   7  -1       17.01        3.40     10.38 o 
 -11   7  -1      253.91      269.88     33.17 o 
  -9   7  -1      256.50      283.58     22.07 o 
  -7   7  -1      934.33      946.77     39.21 o 
  -5   7  -1     1694.17     1672.27     70.18 o 
  -3   7  -1     2642.37     2788.90     91.11 o 
  -1   7  -1       43.40       49.26     10.38 o 
   1   7  -1     1317.68     1235.20     45.99 o 
   3   7  -1     8611.58     8982.08    251.48 o 
   5   7  -1     1591.23     1561.77     55.94 o 
   7   7  -1      275.13      143.04     17.86 o 
   9   7  -1      184.67      263.17     18.13 o 
  11   7  -1      463.21      367.73     27.73 o 
  13   7  -1      215.24      229.99     18.52 o 
  15   7  -1       40.47       60.41     26.27 o 
  17   7  -1      182.33      173.11     35.99 o 
  19   7  -1      113.62      128.75     18.52 o 
  21   7  -1      592.70      848.74     41.98 o 
  23   7  -1     1027.82     1213.63     50.69 o 
  25   7  -1      609.42      547.08     50.43 o 
  27   7  -1     1835.05     1880.17     93.83 o 
 -24   8  -1     1415.42     1247.85     99.52 o 
 -22   8  -1       15.95       28.07     30.62 o 
 -20   8  -1       85.89       79.11     35.73 o 
 -18   8  -1      379.11      313.88     48.49 o 
 -16   8  -1     1277.72     1303.99     89.31 o 
 -14   8  -1      596.51      589.48     61.24 o 
 -12   8  -1     4958.30     4874.16    151.83 o 
 -10   8  -1     6542.43     6619.57    324.08 o 
  -8   8  -1      552.36      643.14     33.52 o 
  -6   8  -1       40.14       29.13     10.38 o 
  -4   8  -1        9.67        4.54      7.97 o 
  -2   8  -1       72.20       82.60     12.25 o 
   0   8  -1     1119.38     1050.00     70.18 o 
   2   8  -1     1543.51     1470.28     54.13 o 
   4   8  -1     2131.03     2147.60     72.18 o 
   6   8  -1      658.64      619.09     57.42 o 
   8   8  -1       40.92       69.84     10.74 o 
  10   8  -1     7358.73     7352.65    176.56 o 
  12   8  -1       47.03       74.39     13.10 o 
  14   8  -1      198.57      147.87     16.41 o 
  16   8  -1     3199.61     3179.85     90.60 o 
  18   8  -1      965.72     1185.89     45.74 o 
  20   8  -1     3075.00     2982.02     88.94 o 
  22   8  -1     1111.74     1149.46     49.19 o 
  24   8  -1       56.06       34.45     25.26 o 
  26   8  -1       40.26        2.92     25.07 o 
 -23   9  -1      702.72      709.41     81.66 o 
 -21   9  -1      300.32      370.02     58.69 o 
 -19   9  -1      700.60      632.86     74.00 o 
 -17   9  -1       58.66       53.59     30.62 o 
 -15   9  -1     3789.55     3332.71    176.08 o 
 -13   9  -1    10511.42    10648.87    441.47 o 
 -11   9  -1       85.02      117.39     33.17 o 
  -9   9  -1     8182.81     7783.14    318.98 o 
  -7   9  -1     2749.48     2686.75    102.07 o 
  -5   9  -1     1340.89     1318.98     52.66 o 
  -3   9  -1       63.82      100.85     26.79 o 
  -1   9  -1       29.53       33.57     21.69 o 
   1   9  -1     6398.63     6482.42    193.05 o 
   3   9  -1     4190.52     3778.20    119.09 o 
   5   9  -1      290.16      253.51     22.50 o 
   7   9  -1      855.46      845.60    137.80 o 
   9   9  -1      135.24      132.78     15.18 o 
  11   9  -1     1931.16     2022.98     62.70 o 
  13   9  -1     1032.70     1152.93     43.59 o 
  15   9  -1     4592.72     4267.20    115.10 o 
  17   9  -1     1545.60     1526.11     55.00 o 
  19   9  -1      617.44      685.24     59.26 o 
  21   9  -1       29.28       19.40     16.07 o 
  23   9  -1      210.97      252.24     35.95 o 
  25   9  -1      783.95     1025.06     71.26 o 
 -22  10  -1      137.76      158.21     48.49 o 
 -20  10  -1       17.65       20.41     30.62 o 
 -18  10  -1      307.99      239.87     45.93 o 
 -16  10  -1      243.37      280.70     51.04 o 
 -14  10  -1      311.77      285.81     48.49 o 
 -12  10  -1      896.53     1018.19     79.11 o 
 -10  10  -1     1077.74     1245.30     84.21 o 
  -8  10  -1     1420.93     1799.05    102.07 o 
  -6  10  -1      302.04      449.13     53.59 o 
  -4  10  -1      196.72      198.59     22.07 o 
  -2  10  -1     4666.99     4630.86    353.43 o 
   0  10  -1     1668.22     1587.18     84.21 o 
   2  10  -1      678.72      666.45     36.69 o 
   4  10  -1      132.69      184.76     20.69 o 
   6  10  -1      640.48      863.45     41.38 o 
   8  10  -1      278.60      325.48     34.01 o 
  10  10  -1      250.07      217.94     32.12 o 
  12  10  -1     1862.85     2261.18     99.19 o 
  14  10  -1     1783.91     1732.18     58.20 o 
  16  10  -1      895.91      994.97     42.52 o 
  18  10  -1     2297.18     2072.49     68.96 o 
  20  10  -1      733.45      734.90     46.91 o 
  22  10  -1       53.60       51.98     24.31 o 
 -21  11  -1      139.55      186.28     53.59 o 
 -19  11  -1       43.32       40.83     35.73 o 
 -17  11  -1      226.05      188.84     48.49 o 
 -15  11  -1     1306.28     1316.75    102.07 o 
 -13  11  -1     2658.06     2590.13    150.56 o 
 -11  11  -1     4382.79     4246.28    211.80 o 
  -9  11  -1     1700.48     1707.19    107.18 o 
  -7  11  -1     2089.38     2291.56    125.04 o 
  -5  11  -1      175.81      181.18     38.28 o 
  -3  11  -1       95.67      119.94     33.17 o 
  -1  11  -1      894.70      885.49     68.90 o 
   1  11  -1       60.13       66.35     25.52 o 
   3  11  -1      594.99      484.85     53.59 o 
   5  11  -1      406.34      428.71     51.04 o 
   7  11  -1     1043.76     1061.57     74.00 o 
   9  11  -1      106.68      119.76     39.55 o 
  11  11  -1      196.43      275.22     23.48 o 
  13  11  -1      509.14      531.17     33.24 o 
  15  11  -1       10.22       25.80     14.23 o 
  17  11  -1      194.40      311.66     29.39 o 
  19  11  -1       63.28       18.15     16.66 o 
 -18  12  -1        8.03        7.66     35.73 o 
 -16  12  -1      456.58      431.26     66.35 o 
 -14  12  -1      719.15      650.72     79.11 o 
 -12  12  -1      425.76      535.89     71.45 o 
 -10  12  -1      735.94      933.98     86.76 o 
  -8  12  -1      100.86       48.49     33.17 o 
  -6  12  -1        3.94       17.86     22.97 o 
  -4  12  -1     1556.43     1681.67    107.18 o 
  -2  12  -1      496.55      433.81     58.69 o 
   0  12  -1      119.71       74.00     30.62 o 
   2  12  -1      820.21      734.93     71.45 o 
   4  12  -1      749.49      903.35     71.45 o 
   6  12  -1     4318.43     4220.76    199.04 o 
   8  12  -1     1039.61      962.05     71.45 o 
  10  12  -1       96.24       96.97     33.17 o 
  12  12  -1      851.31      785.97     68.90 o 
  14  12  -1      549.77      487.40     56.14 o 
  16  12  -1      635.96      689.00     66.35 o 
  18  12  -1      363.10      239.87     40.83 o 
 -15  13  -1       55.94       22.97     38.28 o 
 -13  13  -1      680.92      740.04     86.76 o 
 -11  13  -1        8.65      -15.31     30.62 o 
  -9  13  -1        5.38      -10.21     30.62 o 
  -7  13  -1      807.41      885.49     89.31 o 
  -5  13  -1      181.61      119.94     38.28 o 
  -3  13  -1      339.14      370.02     56.14 o 
  -1  13  -1     1390.65     1265.72     94.42 o 
   1  13  -1       81.09       30.62     30.62 o 
   3  13  -1       22.87       20.41     25.52 o 
   5  13  -1     5400.35     4733.68    219.46 o 
   7  13  -1      684.51      768.11     71.45 o 
   9  13  -1      519.82      556.30     61.24 o 
  11  13  -1       58.02       30.62     25.52 o 
  13  13  -1      967.89      954.39     79.11 o 
  15  13  -1       39.90       79.11     30.62 o 
  17  13  -1        2.24      -11.48     22.97 o 
 -12  14  -1       49.83      125.04     48.49 o 
 -10  14  -1       30.18       45.93     38.28 o 
  -8  14  -1     1026.08      946.74     94.42 o 
  -6  14  -1      216.29      301.12     58.69 o 
  -4  14  -1      901.31      740.04     84.21 o 
  -2  14  -1     2082.05     2215.00    137.80 o 
   0  14  -1      202.26      247.53     51.04 o 
   2  14  -1        8.02        5.10     28.07 o 
   4  14  -1      618.75      757.90     79.11 o 
   6  14  -1     2084.26     2414.05    135.25 o 
   8  14  -1      148.66      148.01     40.83 o 
  10  14  -1      586.27      678.79     71.45 o 
  12  14  -1      199.53      298.57     48.49 o 
  14  14  -1       25.47       12.76     28.07 o 
  -7  15  -1     1096.16     1104.95    109.73 o 
  -5  15  -1      180.72      168.42     48.49 o 
  -3  15  -1     1015.34      954.39     96.97 o 
  -1  15  -1       36.47       25.52     33.17 o 
   1  15  -1       20.54      -14.04     28.07 o 
   3  15  -1      112.75      191.39     51.04 o 
   5  15  -1      253.40      250.08     51.04 o 
   7  15  -1     3026.10     3148.98    168.42 o 
   9  15  -1      206.49      183.73     48.49 o 
  -4   0   0      641.24      637.96     30.62 o 
  -2   0   0    75848.98    52820.72   1990.44 o 
   6   0   0    12700.15    12575.51    505.27 o 
   8   0   0    13015.90    12282.05    497.61 o 
  10   0   0     4285.57     3603.21    160.77 o 
  12   0   0      813.19      482.30     38.28 o 
  14   0   0     8331.95     8867.67    375.12 o 
  16   0   0     1754.07     2194.59    114.83 o 
  18   0   0     5276.24     4914.86    227.11 o 
  20   0   0    17032.21    17424.02    724.73 o 
  22   0   0    12568.65    14234.21    602.24 o 
  24   0   0      242.08      306.22     51.04 o 
  26   0   0      823.33      765.55     84.21 o 
  28   0   0     1713.98     2064.45    137.80 o 
  30   0   0      259.69      303.67     63.80 o 
  -9   1   0    10449.86     9758.27    375.12 o 
  -7   1   0    35809.58    35899.64   1117.71 o 
  -5   1   0      426.49      445.30     18.04 o 
  -3   1   0    10921.43    11820.16    431.26 o 
  -1   1   0   124333.76   106177.58   3432.24 o 
   1   1   0   124355.69   106792.33   4182.48 o 
   3   1   0    11001.32    11231.83    376.40 o 
   5   1   0      421.60      461.46     18.88 o 
   7   1   0    35920.48    36349.04   1010.48 o 
   9   1   0    10742.22     9611.55    279.69 o 
  11   1   0    14711.66    13430.44    387.95 o 
  13   1   0     8172.52     8234.30    245.40 o 
  15   1   0     1460.13     1361.73     99.52 o 
  17   1   0       21.82       13.94     17.86 o 
  19   1   0     7507.06     7784.56    276.88 o 
  21   1   0    18241.77    19411.41    568.40 o 
  23   1   0     7333.26     7216.99    234.58 o 
  25   1   0     5913.49     6536.07    218.34 o 
  27   1   0      136.51      127.77     48.49 o 
  29   1   0     2302.32     2518.49    113.64 o 
 -12   2   0    18826.41    19318.90    498.90 o 
 -10   2   0     7355.45     6114.15    175.03 o 
  -8   2   0    14697.99    15771.17    415.89 o 
  -6   2   0     2332.54     2280.95     68.57 o 
  -4   2   0     5715.30     5739.68    170.97 o 
  -2   2   0    69062.98    67581.85   1465.68 o 
   0   2   0    44818.50    43812.39   1235.10 o 
   2   2   0    69104.12    65661.38   1804.11 o 
   4   2   0     5615.43     5655.27    109.21 o 
   6   2   0     2348.96     2271.76     48.35 o 
   8   2   0    14511.68    15197.36    440.28 o 
  10   2   0     7301.80     6283.46    187.66 o 
  12   2   0    18877.20    17743.83   1426.48 o 
  14   2   0    12576.25    12622.83    369.91 o 
  16   2   0      795.73      768.11     58.69 o 
  18   2   0     2391.62     2159.61     93.14 o 
  20   2   0     5802.23     5920.78    211.80 o 
  22   2   0     8479.04     7872.34    549.92 o 
  24   2   0      672.76      888.78    107.18 o 
  26   2   0       45.17       37.71     24.31 o 
  28   2   0     1950.10     2103.69     98.33 o 
 -15   3   0    11675.25    11478.22    444.02 o 
 -13   3   0    31289.41    32607.50    853.44 o 
 -11   3   0    31817.16    33240.83    871.49 o 
  -9   3   0    26430.42    27780.43    740.68 o 
  -7   3   0     1398.82     1407.16     45.00 o 
  -5   3   0     9485.23    10352.48    392.98 o 
  -3   3   0    19294.52    21572.26    465.58 o 
  -1   3   0    28950.59    27748.32   1250.41 o 
   1   3   0    28812.62    28202.36    757.59 o 
   3   3   0    19378.64    20431.37    571.15 o 
   5   3   0     9509.30    10372.28    235.84 o 
   7   3   0     1479.58     1365.79     31.54 o 
   9   3   0    26372.41    27737.87    520.09 o 
  11   3   0    31858.64    32444.20    612.23 o 
  13   3   0    31198.81    31232.18    903.12 o 
  15   3   0    11528.58    11265.97    774.49 o 
  17   3   0      601.88      630.32     43.31 o 
  19   3   0     8462.47     8053.87    250.82 o 
  21   3   0    19760.82    21361.45    623.43 o 
  23   3   0     4225.38     4304.68    296.01 o 
  25   3   0     2134.19     2060.85     98.25 o 
  27   3   0     1889.68     2084.64     96.52 o 
  29   3   0     4736.82     4742.61    191.39 o 
 -18   4   0     1258.41     1260.61     76.56 o 
 -16   4   0     1934.55     2158.86    107.18 o 
 -14   4   0    24763.51    26456.01    710.03 o 
 -12   4   0    44471.99    45279.38   1171.01 o 
 -10   4   0    24997.17    24993.68    677.55 o 
  -8   4   0    26925.28    29104.27    776.77 o 
  -6   4   0       90.41       67.17     10.21 o 
  -4   4   0      695.90      508.70     18.44 o 
  -2   4   0     2939.93     2629.60     79.33 o 
   0   4   0    12288.28    11884.47    659.65 o 
   2   4   0     2799.12     2604.03     77.53 o 
   4   4   0      673.03      519.65     28.07 o 
   6   4   0      100.18      101.37     16.07 o 
   8   4   0    26959.35    29225.98    655.06 o 
  10   4   0    24852.24    25531.17    864.91 o 
  12   4   0    44541.79    43585.79    822.07 o 
  14   4   0    24952.72    26376.59    498.08 o 
  16   4   0     1939.72     2006.91     70.72 o 
  18   4   0     1341.89     1152.41     34.77 o 
  20   4   0    29603.48    31908.90    604.46 o 
  22   4   0      216.61      222.33     18.11 o 
  24   4   0     5040.20     5169.88    125.60 o 
  26   4   0     2680.56     2770.01    116.38 o 
  28   4   0      162.40      211.81     39.55 o 
 -19   5   0    14537.38    15397.86    617.55 o 
 -17   5   0       74.76      163.32     30.62 o 
 -15   5   0     4447.49     3891.37    215.63 o 
 -13   5   0    21434.92    21401.92    727.28 o 
 -11   5   0    13868.29    12858.71    350.96 o 
  -9   5   0    33973.54    34079.62    896.78 o 
  -7   5   0     2496.28     2229.81     70.10 o 
  -5   5   0     1021.85      878.39     29.94 o 
  -3   5   0     7743.39     7166.76    207.98 o 
  -1   5   0     5950.93     5072.98    146.03 o 
   1   5   0     5927.97     4956.25    188.84 o 
   3   5   0     7667.24     6879.54    198.27 o 
   5   5   0     1033.22      915.48     34.14 o 
   7   5   0     2448.06     2221.51     58.82 o 
   9   5   0    33988.23    33392.59    756.11 o 
  11   5   0    13794.07    12705.37    295.11 o 
  13   5   0    21409.82    22333.41    726.50 o 
  15   5   0     4468.19     3979.49    103.15 o 
  17   5   0      116.10      141.71     19.18 o 
  19   5   0    14567.67    15783.79    307.55 o 
  21   5   0     7768.74     7479.84    154.97 o 
  23   5   0    10541.56    10407.67    210.86 o 
  25   5   0     6004.19     5898.60    202.10 o 
  27   5   0      282.96      245.64     37.89 o 
 -22   6   0     5053.42     5210.88    242.43 o 
 -20   6   0    15747.92    15528.00    637.96 o 
 -18   6   0    13390.38    12126.39    502.71 o 
 -16   6   0       54.99       19.04     15.31 o 
 -14   6   0     6557.89     6429.12    189.36 o 
 -12   6   0    20031.40    20240.81    538.62 o 
 -10   6   0    23433.02    23769.01    635.16 o 
  -8   6   0     9124.40     8557.68    245.32 o 
  -6   6   0       38.28       21.94      6.56 o 
  -4   6   0     4757.65     4373.73    202.87 o 
  -2   6   0    35323.60    36404.31   1003.66 o 
   0   6   0    54429.77    58679.85   3447.55 o 
   2   6   0    35053.18    37398.95   1291.23 o 
   4   6   0     4801.77     4407.50    133.97 o 
   6   6   0       33.30       23.33      6.28 o 
   8   6   0     9014.92     9015.25    206.89 o 
  10   6   0    23263.99    23488.54    534.92 o 
  12   6   0    20267.82    19578.39    452.94 o 
  14   6   0     6642.46     6519.09    159.63 o 
  16   6   0       51.96       15.57     10.50 o 
  18   6   0    13389.18    12665.93    340.70 o 
  20   6   0    15833.45    16337.58    379.69 o 
  22   6   0     5165.03     5282.58    140.23 o 
  24   6   0     2683.29     2841.02    122.49 o 
  26   6   0     2758.58     2646.18    112.77 o 
 -23   7   0     2488.58     2490.60    148.01 o 
 -21   7   0     5387.30     5409.92    252.63 o 
 -19   7   0    16735.81    15716.84    648.17 o 
 -17   7   0     6544.16     6476.59    288.36 o 
 -15   7   0     1522.27     1399.88     56.98 o 
 -13   7   0    13994.49    13768.54    356.29 o 
 -11   7   0    21026.58    19747.24    529.58 o 
  -9   7   0    21554.55    21930.17    583.73 o 
  -7   7   0     5549.96     5286.33    151.28 o 
  -5   7   0     2989.33     2854.32     73.45 o 
  -3   7   0     6482.63     6309.68    177.67 o 
  -1   7   0     8331.03     7072.60    241.15 o 
   1   7   0     8177.93     6965.74    202.85 o 
   3   7   0     6460.32     5772.60    197.77 o 
   5   7   0     3022.16     2823.36     90.17 o 
   7   7   0     5576.85     5165.25    143.22 o 
   9   7   0    21679.52    21392.95    491.78 o 
  11   7   0    20864.38    19333.22    446.13 o 
  13   7   0    13877.59    12261.90    877.02 o 
  15   7   0     1544.75     1502.57     49.12 o 
  17   7   0     6541.15     6740.50    234.32 o 
  19   7   0    16711.63    16559.68    384.57 o 
  21   7   0     5327.79     5598.05    147.20 o 
  23   7   0     2608.95     2824.11    111.87 o 
  25   7   0     5597.98     5488.23    233.49 o 
  27   7   0     2210.17     2206.65    103.65 o 
 -24   8   0     3786.22     3957.92    204.15 o 
 -22   8   0     2261.39     1998.10    125.04 o 
 -20   8   0     3694.64     3672.11    186.28 o 
 -18   8   0     3162.05     3062.22    158.21 o 
 -16   8   0       78.63       33.17     22.97 o 
 -14   8   0       11.99       79.11     30.62 o 
 -12   8   0    14353.72    14017.31    543.54 o 
 -10   8   0     7439.16     7131.45    237.32 o 
  -8   8   0     3873.31     3885.01    193.94 o 
  -6   8   0       58.63      101.72     24.58 o 
  -4   8   0     4531.29     4506.56    196.49 o 
  -2   8   0    10550.14     9785.75    534.61 o 
   0   8   0    22300.06    22132.72   1192.99 o 
   2   8   0    10320.90    10321.55    287.46 o 
   4   8   0     4501.22     4419.09    136.15 o 
   6   8   0       43.85       89.39     14.44 o 
   8   8   0     3921.26     3708.08     97.08 o 
  10   8   0     7610.36     7278.86    255.86 o 
  12   8   0    14372.21    13657.77    711.48 o 
  14   8   0      134.01       69.15     13.17 o 
  16   8   0       76.60       51.43     13.52 o 
  18   8   0     3233.14     2954.49     99.37 o 
  20   8   0     3757.50     3592.93    104.64 o 
  22   8   0     2247.49     2068.62     92.03 o 
  24   8   0     3796.21     4052.57    151.57 o 
  26   8   0       41.29       22.23     27.93 o 
 -23   9   0     4357.95     4164.62    216.91 o 
 -21   9   0     2070.17     1980.23    125.04 o 
 -19   9   0     6216.00     6101.47    285.81 o 
 -17   9   0        0.87       30.62     28.07 o 
 -15   9   0      302.06      145.46     38.28 o 
 -13   9   0     1280.27     1232.54     84.21 o 
 -11   9   0    27830.29    27090.43   1030.95 o 
  -9   9   0    22137.29    21986.73    842.11 o 
  -7   9   0     4697.75     4294.76    199.04 o 
  -5   9   0        5.91       11.13      7.28 o 
  -3   9   0     4206.13     4085.71    209.25 o 
  -1   9   0    10705.54    10431.96    449.13 o 
   1   9   0    10601.68    11042.29    311.07 o 
   3   9   0     4293.82     4131.89    129.88 o 
   5   9   0       22.53        2.32      9.80 o 
   7   9   0     4649.59     4419.02    191.45 o 
   9   9   0    22038.09    21644.13    497.32 o 
  11   9   0    27663.82    27013.60   1182.44 o 
  13   9   0     1210.67     1244.47     99.44 o 
  15   9   0      226.34      171.51     18.38 o 
  17   9   0       22.81       35.53     13.52 o 
  19   9   0     6173.07     6391.04    163.46 o 
  21   9   0     2155.88     1966.13     89.31 o 
  23   9   0     4349.62     4324.31    156.99 o 
 -22  10   0     3992.89     4200.34    222.01 o 
 -20  10   0     6716.19     5897.32    288.36 o 
 -18  10   0      267.41      232.22     48.49 o 
 -16  10   0      560.67      706.86     74.00 o 
 -14  10   0     9309.14     9092.24    392.98 o 
 -12  10   0    12165.19    12026.86    505.27 o 
 -10  10   0    16291.34    16342.04    645.62 o 
  -8  10   0     7647.12     8051.08    334.29 o 
  -6  10   0      330.46      345.63     39.55 o 
  -4  10   0      144.25      153.65     35.73 o 
  -2  10   0    11032.21    11049.23    322.86 o 
   0  10   0    27234.86    27495.26    803.83 o 
   2  10   0    10869.73    11383.25    380.23 o 
   4  10   0      153.91      152.26     20.69 o 
   6  10   0      339.47      283.80     26.12 o 
   8  10   0     7741.12     7769.31    190.38 o 
  10  10   0    16489.71    16236.97    378.66 o 
  12  10   0    12291.18    12483.06    294.20 o 
  14  10   0     9486.06     9319.29    226.86 o 
  16  10   0      557.38      593.03     35.11 o 
  18  10   0      338.32      286.36     26.26 o 
  20  10   0     6461.59     6392.80    209.31 o 
  22  10   0     3788.09     4427.63    160.59 o 
 -21  11   0     5960.48     5468.61    265.39 o 
 -19  11   0     1215.71     1339.72    104.63 o 
 -17  11   0      123.44       51.04     35.73 o 
 -15  11   0     1501.61     1411.17    102.07 o 
 -13  11   0     9819.39     9541.36    426.16 o 
 -11  11   0     8669.63     7966.87    347.05 o 
  -9  11   0      670.28      671.14     71.45 o 
  -7  11   0     3740.81     3521.55    178.63 o 
  -5  11   0      536.55      561.41     61.24 o 
  -3  11   0     4420.46     4422.62    216.91 o 
  -1  11   0    19083.46    18785.11    535.47 o 
   1  11   0    18999.29    19132.13    534.50 o 
   3  11   0     4500.02     4699.57    220.73 o 
   5  11   0      548.32      545.14     38.28 o 
   7  11   0     3719.17     3697.31    146.08 o 
   9  11   0      657.64      713.69     35.30 o 
  11  11   0     8400.99     8030.00    251.36 o 
  13  11   0     9673.48    10340.29    298.14 o 
  15  11   0     1539.55     1447.55     98.25 o 
  17  11   0      136.99       70.07     21.43 o 
  19  11   0     1239.80     1332.07     99.52 o 
  21  11   0     5990.29     5379.30    267.94 o 
 -18  12   0      879.29     1056.47    104.63 o 
 -16  12   0      997.28     1107.50    104.63 o 
 -14  12   0     1766.40     1908.78    130.14 o 
 -12  12   0     5876.00     5545.17    267.94 o 
 -10  12   0     3001.17     3317.40    178.63 o 
  -8  12   0     3621.75     3488.38    181.18 o 
  -6  12   0       69.32      137.80     38.28 o 
  -4  12   0     2630.62     2500.81    140.35 o 
  -2  12   0     6702.94     6675.64    298.57 o 
   0  12   0     5681.14     5746.76    257.74 o 
   2  12   0     6632.04     6964.00    296.01 o 
   4  12   0     2558.21     2615.65    137.80 o 
   6  12   0       90.44      183.73     35.73 o 
   8  12   0     3620.41     3626.18    170.97 o 
  10  12   0     3056.56     3422.03    163.32 o 
  12  12   0     5980.92     5838.63    250.08 o 
  14  12   0     1893.04     2245.63    117.39 o 
  16  12   0      997.62     1145.78     79.11 o 
 -17  13   0       81.07      229.67     61.24 o 
 -15  13   0       27.72       -5.10     30.62 o 
 -13  13   0      597.54      704.31     81.66 o 
 -11  13   0     1668.72     1643.39    117.39 o 
  -9  13   0     6662.73     6377.07    303.67 o 
  -7  13   0      638.79      704.31     76.56 o 
  -5  13   0      342.53      370.02     58.69 o 
  -3  13   0     2830.65     3401.61    176.08 o 
  -1  13   0    18556.16    17686.86    714.52 o 
   1  13   0    18553.05    18184.48    714.52 o 
   3  13   0     2815.82     3200.02    168.42 o 
   5  13   0      343.00      431.26     56.14 o 
   7  13   0      661.81      796.18     74.00 o 
   9  13   0     6569.72     6943.58    293.46 o 
  11  13   0     1443.22     1602.56    102.07 o 
  13  13   0      658.79      768.11     74.00 o 
  15  13   0       80.00       30.62     28.07 o 
 -12  14   0      913.39      854.87     94.42 o 
 -10  14   0     1690.42     1559.18    119.94 o 
  -8  14   0      192.88      183.73     48.49 o 
  -6  14   0      698.83      449.13     68.90 o 
  -4  14   0     3819.02     4108.48    214.36 o 
  -2  14   0     2926.74     3052.01    170.97 o 
   0  14   0    14870.43    13677.91    561.41 o 
   2  14   0     2785.12     3169.40    168.42 o 
   4  14   0     3838.94     4256.48    206.70 o 
   6  14   0      689.91      574.17     66.35 o 
   8  14   0      301.60      244.98     48.49 o 
  10  14   0     1743.54     1515.80    104.63 o 
  12  14   0      869.23      928.87     84.21 o 
  -9  15   0     2885.45     3069.87    188.84 o 
  -7  15   0     4701.62     4677.54    239.87 o 
  -5  15   0     2148.26     2031.27    140.35 o 
  -3  15   0     2261.88     2490.60    153.11 o 
  -1  15   0     3298.14     3526.66    196.49 o 
   1  15   0     3403.11     3932.40    199.04 o 
   3  15   0     2353.58     2332.39    145.46 o 
   5  15   0     2166.39     2271.15    135.25 o 
   7  15   0     4695.17     4417.25    222.01 o 
   9  15   0     2900.06     3490.93    178.63 o 
  -7   1   1     1250.14     1224.89     56.14 o 
  -5   1   1    82366.51    83812.93   2980.56 o 
  -3   1   1     3470.98     3659.35    148.01 o 
  -1   1   1     1347.03     1332.18     40.57 o 
   1   1   1     1117.51     1101.97     26.90 o 
   3   1   1      253.21      199.04     15.31 o 
   5   1   1     2093.92     1954.72     94.42 o 
   7   1   1     5829.04     6355.07    229.67 o 
   9   1   1       26.26        9.64     16.59 o 
  11   1   1     4634.43     5364.01    162.40 o 
  13   1   1     1951.74     2199.19     85.49 o 
  15   1   1     4885.15     4725.18    373.85 o 
  17   1   1       24.49       24.40     19.14 o 
  19   1   1      622.96      605.06     43.31 o 
  21   1   1     7175.77     6758.17    586.93 o 
  23   1   1       19.31        0.77     17.86 o 
  25   1   1       94.70      138.73     30.68 o 
  27   1   1      977.21     1228.59     71.26 o 
  29   1   1      520.96      695.56     62.23 o 
 -12   2   1    12087.29    14070.90    530.78 o 
 -10   2   1     4343.17     4817.89    191.39 o 
  -8   2   1      143.91      132.70     17.86 o 
  -6   2   1      998.40     1057.47     44.66 o 
  -4   2   1    43267.62    45388.36   1016.22 o 
  -2   2   1     1754.86     1775.53     75.28 o 
   0   2   1    10044.56    10732.26    240.82 o 
   2   2   1     3205.15     3384.90     79.36 o 
   4   2   1     3215.86     3297.65     79.36 o 
   6   2   1     2478.98     2586.62     52.01 o 
   8   2   1      570.94      590.82     27.07 o 
  10   2   1     4857.06     5466.48    225.84 o 
  12   2   1     6481.16     6715.39    205.70 o 
  14   2   1     1460.87     1577.18     61.35 o 
  16   2   1      220.40      328.25     48.49 o 
  18   2   1      180.98      125.59     20.69 o 
  20   2   1     3378.86     3382.68    176.08 o 
  22   2   1     3305.09     3355.85    155.66 o 
  24   2   1     3356.58     3346.25    128.11 o 
  26   2   1      974.40     1073.07     66.76 o 
  28   2   1      357.33      490.29     52.33 o 
 -15   3   1      972.49      842.11     53.59 o 
 -13   3   1      225.99      183.73     25.52 o 
 -11   3   1     3876.71     4690.30    186.28 o 
  -9   3   1     2070.47     2276.81     69.31 o 
  -7   3   1       18.18       -3.40     10.21 o 
  -5   3   1    56112.43    58453.51   1262.24 o 
  -3   3   1    35932.14    38914.48    842.74 o 
  -1   3   1    69282.88    66679.43   1769.13 o 
   1   3   1     2563.38     2432.20     72.93 o 
   3   3   1     1138.38      962.44     28.78 o 
   5   3   1      310.71      348.90     38.93 o 
   7   3   1     1434.69     1417.08     38.97 o 
   9   3   1      651.24      666.68     19.05 o 
  11   3   1     1891.53     1936.81     44.25 o 
  13   3   1     1228.80     1512.36     59.55 o 
  15   3   1      663.65      657.75     42.11 o 
  17   3   1      878.73      757.40     43.31 o 
  19   3   1     1021.83     1216.66     59.55 o 
  21   3   1     1849.19     1868.14     81.20 o 
  23   3   1      263.91      293.23     35.95 o 
  25   3   1      145.44      164.64     31.90 o 
  27   3   1        8.77       75.28     28.87 o 
  29   3   1        7.04       56.89     30.52 o 
 -18   4   1      612.50      719.62     56.14 o 
 -16   4   1     1166.19     1084.54     68.90 o 
 -14   4   1      124.39      125.04     25.52 o 
 -12   4   1     4554.59     5360.18    155.06 o 
 -10   4   1       72.40       64.68     10.38 o 
  -8   4   1     1293.41     1359.86     46.50 o 
  -6   4   1    30122.63    32841.90    835.54 o 
  -4   4   1    10382.66    11181.09    251.10 o 
  -2   4   1     2446.60     2440.67     73.92 o 
   0   4   1     8197.34     9422.65    259.37 o 
   2   4   1       33.53        6.80     17.86 o 
   4   4   1       15.74        0.64      3.76 o 
   6   4   1    10499.97    12345.98    277.97 o 
   8   4   1     1269.95     1375.85     40.46 o 
  10   4   1      376.82      336.35     23.57 o 
  12   4   1     3589.70     3700.88     77.32 o 
  14   4   1     1052.29      836.35     25.50 o 
  16   4   1      542.85      552.38     24.65 o 
  18   4   1     2256.15     2112.67     65.49 o 
  20   4   1     1212.60     1311.99     38.91 o 
  22   4   1       12.81       11.92     10.15 o 
  24   4   1      173.05      137.68     29.73 o 
  26   4   1       56.30       83.55     27.93 o 
  28   4   1       72.41       84.36     30.52 o 
 -19   5   1       16.66       25.52     20.41 o 
 -17   5   1      513.04      678.79     61.24 o 
 -15   5   1     4330.94     4394.28    191.39 o 
 -13   5   1      932.48      901.02     39.55 o 
 -11   5   1     2939.28     3385.56    106.28 o 
  -9   5   1        1.59        3.83      6.56 o 
  -7   5   1     9065.24     9456.26    260.70 o 
  -5   5   1    14706.61    16650.76    455.84 o 
  -3   5   1    25596.56    27066.44    754.14 o 
  -1   5   1     5264.74     5445.65    227.11 o 
   1   5   1     1945.42     1918.30     62.08 o 
   3   5   1     2776.89     2592.64     81.97 o 
   5   5   1     2091.91     2373.37    133.56 o 
   7   5   1     5912.07     6029.30    145.57 o 
   9   5   1      919.55      705.77     36.35 o 
  11   5   1       13.95       29.84     22.07 o 
  13   5   1     4330.91     4253.06    107.58 o 
  15   5   1      217.90      169.37     29.70 o 
  17   5   1      255.51      193.72     18.25 o 
  19   5   1      647.59      692.28     26.78 o 
  21   5   1       61.33       30.98     10.66 o 
  23   5   1       44.18       22.97     19.85 o 
  25   5   1       52.08       35.63     25.07 o 
  27   5   1       68.41       66.99     30.62 o 
 -20   6   1     2269.62     2209.90    127.59 o 
 -18   6   1     4579.08     4072.75    193.94 o 
 -16   6   1     1246.48     1235.09     81.66 o 
 -14   6   1     2505.92     2244.92     77.03 o 
 -12   6   1       13.74       67.95     25.52 o 
 -10   6   1      118.21       62.92     12.76 o 
  -8   6   1       37.63       51.04     17.86 o 
  -6   6   1       72.48       98.41     12.29 o 
  -4   6   1     3654.79     3669.24    160.77 o 
  -2   6   1       26.06        6.52      7.97 o 
   0   6   1      432.95      506.34     34.45 o 
   2   6   1      294.51      187.13     17.07 o 
   4   6   1       65.55       78.86     10.83 o 
   6   6   1     1541.91     1867.15     51.40 o 
   8   6   1     1323.08     1330.54     40.03 o 
  10   6   1     4779.08     5225.53    128.29 o 
  12   6   1     4222.66     4341.73    138.70 o 
  14   6   1      693.43      569.48     51.82 o 
  16   6   1      206.54      151.42     16.51 o 
  18   6   1       28.24        6.31     10.03 o 
  20   6   1      285.85      212.45     29.63 o 
  22   6   1      289.02      298.07     43.38 o 
  24   6   1      955.50      880.96     63.08 o 
  26   6   1      101.97       57.42     27.07 o 
 -23   7   1     1029.01     1148.33     91.87 o 
 -21   7   1      603.05      760.45     76.56 o 
 -19   7   1       94.32      178.63     40.83 o 
 -17   7   1      183.92      216.91     38.28 o 
 -15   7   1       33.76       15.31     20.41 o 
 -13   7   1      214.49      232.62     19.32 o 
 -11   7   1      462.42      390.81     23.95 o 
  -9   7   1      175.11      251.24     17.39 o 
  -7   7   1      256.00      198.95     16.82 o 
  -5   7   1     1585.38     1618.69     45.05 o 
  -3   7   1     8603.30     8652.47    339.40 o 
  -1   7   1     1329.34     1153.98     77.83 o 
   1   7   1       54.59       44.76     10.83 o 
   3   7   1     2647.76     2840.93     91.87 o 
   5   7   1     1706.22     1738.27     49.54 o 
   7   7   1      941.97      899.70     31.33 o 
   9   7   1      258.58      291.44     19.04 o 
  11   7   1      246.30      295.14     30.28 o 
  13   7   1        5.38       -2.28      8.05 o 
  15   7   1      108.63      105.15     14.53 o 
  17   7   1       27.76       72.36     14.06 o 
  19   7   1       74.57      102.01     19.26 o 
  21   7   1       45.87       15.08     19.60 o 
  23   7   1        8.35       31.03     22.07 o 
  25   7   1       29.47        4.71     23.25 o 
 -24   8   1       56.90       51.04     35.73 o 
 -22   8   1     1131.74     1194.27     91.87 o 
 -20   8   1     3105.15     3021.39    160.77 o 
 -18   8   1      960.79     1002.88     84.21 o 
 -16   8   1     3216.70     3248.50    160.77 o 
 -14   8   1      206.59      107.18     30.62 o 
 -12   8   1       40.40       58.69     25.52 o 
 -10   8   1     7372.36     7142.62    303.67 o 
  -8   8   1       34.98       65.29     11.15 o 
  -6   8   1      643.48      551.06     36.66 o 
  -4   8   1     2123.71     2021.08     73.98 o 
  -2   8   1     1540.81     1446.22    133.97 o 
   0   8   1     1106.27     1076.79     76.56 o 
   2   8   1       49.51       25.75     11.48 o 
   4   8   1       27.21        2.55      9.02 o 
   6   8   1       24.21       28.71      8.26 o 
   8   8   1      548.70      601.50     38.67 o 
  10   8   1     6556.64     6412.71    158.72 o 
  12   8   1     4986.83     4939.43    257.21 o 
  14   8   1      604.30      547.53     29.29 o 
  16   8   1     1290.75     1414.93     49.12 o 
  18   8   1      370.16      292.17     24.74 o 
  20   8   1       86.28       88.04     23.46 o 
  22   8   1       21.77       29.35     21.65 o 
  24   8   1     1402.36     1363.73     74.74 o 
 -25   9   1      788.15      992.67    102.07 o 
 -23   9   1      212.01      252.63     53.59 o 
 -21   9   1       15.22       28.07     30.62 o 
 -19   9   1      621.13      581.82     71.45 o 
 -17   9   1     1549.95     1597.46    102.07 o 
 -15   9   1     4587.22     4322.83    204.15 o 
 -13   9   1     1035.36     1278.48     84.21 o 
 -11   9   1     1921.95     1954.72    112.28 o 
  -9   9   1      103.65      119.94     30.62 o 
  -7   9   1      867.74      801.10     42.11 o 
  -5   9   1      309.54      270.42     20.47 o 
  -3   9   1     4178.73     3715.01    122.66 o 
  -1   9   1     6401.24     6465.75    194.78 o 
   1   9   1       16.84       15.31     10.83 o 
   3   9   1       66.58       59.90     13.44 o 
   5   9   1     1349.52     1402.30     44.58 o 
   7   9   1     2760.69     2611.50     73.55 o 
   9   9   1     8191.78     7490.38    361.65 o 
  11   9   1       85.11      153.55     16.07 o 
  13   9   1    10477.91    10799.07    257.30 o 
  15   9   1     3756.21     3688.15     99.75 o 
  17   9   1       58.42      102.93     19.05 o 
  19   9   1      698.96      845.12     55.85 o 
  21   9   1      301.86      422.31     43.31 o 
  23   9   1      693.16      747.50     57.66 o 
 -22  10   1       66.88       38.28     35.73 o 
 -20  10   1      730.08      551.20     71.45 o 
 -18  10   1     2311.63     1893.47    125.04 o 
 -16  10   1      911.01      803.83     84.21 o 
 -14  10   1     1776.87     1694.43    109.73 o 
 -12  10   1     1858.17     2072.10    125.04 o 
 -10  10   1      239.21      188.84     40.83 o 
  -8  10   1      292.05      267.94     40.83 o 
  -6  10   1      651.88      765.86     68.90 o 
  -4  10   1      124.46      124.64     37.00 o 
  -2  10   1      676.49      640.64     62.52 o 
   0  10   1     1667.19     1559.22     64.96 o 
   2  10   1     4663.89     4678.17    178.63 o 
   4  10   1      210.97      231.11     24.31 o 
   6  10   1      303.58      440.33     25.92 o 
   8  10   1     1415.97     1569.24     52.49 o 
  10  10   1     1086.03     1119.48     41.63 o 
  12  10   1      881.84      900.96     50.56 o 
  14  10   1      320.69      247.80     22.38 o 
  16  10   1      272.61      222.24     23.27 o 
  18  10   1      301.06      232.22     48.49 o 
  20  10   1       16.53       53.59     33.17 o 
  22  10   1      139.33      104.63     43.38 o 
 -21  11   1        5.13       12.76     35.73 o 
 -19  11   1       49.13       20.41     33.17 o 
 -17  11   1      180.87      280.70     51.04 o 
 -15  11   1        6.63        0.00     25.52 o 
 -13  11   1      511.39      512.92     63.80 o 
 -11  11   1      193.07      222.01     45.93 o 
  -9  11   1      130.12      214.36     40.83 o 
  -7  11   1     1034.83      986.58     52.24 o 
  -5  11   1      423.01      507.46     42.11 o 
  -3  11   1      590.10      457.35     42.11 o 
  -1  11   1       64.72       95.57     25.52 o 
   1  11   1      870.29      857.89     71.45 o 
   3  11   1       72.43      116.73     31.90 o 
   5  11   1      154.74      190.11     24.31 o 
   7  11   1     2090.83     2029.28     86.76 o 
   9  11   1     1697.07     1670.68    135.25 o 
  11  11   1     4377.05     4449.52    143.24 o 
  13  11   1     2660.61     2789.77    154.39 o 
  15  11   1     1326.68     1461.13     64.66 o 
  17  11   1      233.74      257.74     48.49 o 
  19  11   1       40.66       61.24     38.28 o 
  21  11   1      136.92      150.56     48.49 o 
 -20  12   1      400.15      472.09     74.00 o 
 -18  12   1      336.40      237.32     53.59 o 
 -16  12   1      632.49      495.06     68.90 o 
 -14  12   1      552.29      535.89     68.90 o 
 -12  12   1      843.96      586.93     71.45 o 
 -10  12   1      102.90       48.49     33.17 o 
  -8  12   1     1060.41      949.29     89.31 o 
  -6  12   1     4346.00     4261.59    206.70 o 
  -4  12   1      756.02      757.90     76.56 o 
  -2  12   1      822.20      908.46     81.66 o 
   0  12   1      114.41       84.21     30.62 o 
   2  12   1      483.54      546.08     44.18 o 
   4  12   1     1565.64     1605.38     70.37 o 
   6  12   1        3.24       -2.55     14.44 o 
   8  12   1      104.24      105.76     22.50 o 
  10  12   1      734.11      755.16     67.62 o 
  12  12   1      428.01      457.25     51.04 o 
  14  12   1      687.10      760.10     50.14 o 
  16  12   1      471.30      423.61     61.24 o 
  18  12   1       16.60      -15.31     30.62 o 
 -17  13   1        9.06      -15.31     33.17 o 
 -15  13   1       38.89       58.69     40.83 o 
 -13  13   1      964.32      964.60     96.97 o 
 -11  13   1       46.72       40.83     35.73 o 
  -9  13   1      512.52      711.97     79.11 o 
  -7  13   1      690.02      696.65     76.56 o 
  -5  13   1     5412.87     4590.78    227.11 o 
  -3  13   1       19.07       30.62     30.62 o 
  -1  13   1       79.43       61.24     33.17 o 
   1  13   1     1379.84     1324.41     91.87 o 
   3  13   1      327.27      438.92     56.14 o 
   5  13   1      163.73      153.11     35.73 o 
   7  13   1      817.85      831.90     76.56 o 
   9  13   1        5.23       45.93     28.07 o 
  11  13   1       14.57       20.41     25.52 o 
  13  13   1      695.21      808.94     74.00 o 
 -14  14   1       26.46      -16.59     33.17 o 
 -12  14   1      187.86      318.98     63.80 o 
 -10  14   1      590.62      691.55     84.21 o 
  -8  14   1      151.60      125.04     43.38 o 
  -6  14   1     2079.84     2217.56    140.35 o 
  -4  14   1      626.51      699.21     79.11 o 
  -2  14   1        7.56       51.04     35.73 o 
   0  14   1      203.91      242.43     48.49 o 
   2  14   1     2099.03     2138.45    130.14 o 
   4  14   1      901.48      824.25     79.11 o 
   6  14   1      208.69      229.67     45.93 o 
   8  14   1     1032.03      926.32     84.21 o 
  10  14   1       31.70       74.00     35.73 o 
  12  14   1       63.61      130.14     38.28 o 
  -9  15   1      211.57      150.56     51.04 o 
  -7  15   1     3010.16     2965.25    178.63 o 
  -5  15   1      247.14      288.36     58.69 o 
  -3  15   1      108.19      183.73     51.04 o 
  -1  15   1       28.48       45.93     35.73 o 
   1  15   1       30.77       63.80     38.28 o 
   3  15   1     1012.82      773.21     84.21 o 
   5  15   1      182.74      181.18     45.93 o 
   7  15   1     1122.31     1283.58     96.97 o 
  -2   0   2    19287.14    20881.78    824.25 o 
   0   0   2    33573.14    36080.59   1393.31 o 
   2   0   2   184766.28   158447.55   4372.48 o 
   4   0   2     1505.92     1296.34     61.24 o 
   6   0   2    29015.00    29269.71   1178.95 o 
   8   0   2    27486.57    28394.42   1122.81 o 
  10   0   2    10247.28     9967.52    413.40 o 
  12   0   2     6571.63     8099.57    336.84 o 
  14   0   2    18091.30    18488.14    755.35 o 
  16   0   2    17979.36    18802.02    770.66 o 
  18   0   2    56428.25    60716.14   2419.15 o 
  20   0   2     2309.05     1875.61    112.28 o 
  22   0   2    11051.86    10799.42    469.54 o 
  24   0   2     2322.95     2385.98    142.90 o 
  26   0   2      953.92      398.09     61.24 o 
  28   0   2     6223.68     6920.61    334.29 o 
  -5   1   2   113005.52   103525.96   3906.88 o 
  -3   1   2    54595.94    53607.10   3280.40 o 
  -1   1   2    13024.31    13891.23    315.31 o 
   1   1   2      130.44       51.72      5.52 o 
   3   1   2     1668.05     1813.51     41.12 o 
   5   1   2    17790.51    17855.83    516.07 o 
   7   1   2    48488.37    47862.58   1367.76 o 
   9   1   2    26467.87    26899.18    922.49 o 
  11   1   2     2223.49     2049.35     74.87 o 
  13   1   2     4387.92     4859.55    148.86 o 
  15   1   2    13820.97    15084.08    409.61 o 
  17   1   2    32282.86    33995.94    967.17 o 
  19   1   2      183.71      171.01     25.26 o 
  21   1   2     3835.20     4084.62    144.35 o 
  23   1   2     1562.79     1584.07    104.63 o 
  25   1   2      862.57     1104.01     65.84 o 
  27   1   2     2384.04     2197.08    250.08 o 
  29   1   2     5684.16     6098.93    216.53 o 
 -10   2   2     1996.00     1811.81     89.31 o 
  -8   2   2     6909.23     6849.16    267.94 o 
  -6   2   2     5522.19     6721.57    257.74 o 
  -4   2   2    59347.38    56603.55   2254.56 o 
  -2   2   2    24784.50    25382.25    886.77 o 
   0   2   2    19644.41    21719.91    583.63 o 
   2   2   2     7439.98     7356.78    192.52 o 
   4   2   2    21032.86    21132.42    584.17 o 
   6   2   2    44910.46    44640.80    833.14 o 
   8   2   2    10270.09     8828.14    265.25 o 
  10   2   2     2456.36     2069.23     73.06 o 
  12   2   2      178.39      253.92     21.65 o 
  14   2   2     3960.20     4024.20    251.36 o 
  16   2   2    40320.15    41735.39   1186.41 o 
  18   2   2    16693.88    16522.29    485.39 o 
  20   2   2     4659.19     4407.24    228.39 o 
  22   2   2      400.24      633.43     93.14 o 
  24   2   2      575.92      528.67     47.79 o 
  26   2   2     4700.39     4855.41    296.01 o 
  28   2   2     5753.21     5881.30    207.51 o 
 -13   3   2    30512.50    32903.54   1227.44 o 
 -11   3   2     2359.28     2263.49    112.28 o 
  -9   3   2      579.83      387.88     30.62 o 
  -7   3   2       49.20       58.69     12.76 o 
  -5   3   2    27549.88    27901.36    990.12 o 
  -3   3   2   265435.69   242141.70  12854.94 o 
  -1   3   2    26192.11    28172.21    640.59 o 
   1   3   2     4690.36     4742.59    111.24 o 
   3   3   2    12664.94    12114.57    438.86 o 
   5   3   2    14070.01    13632.23    304.86 o 
   7   3   2    26062.61    24843.25    562.29 o 
   9   3   2    34492.66    34428.81    641.22 o 
  11   3   2     5059.73     5090.47    101.44 o 
  13   3   2      124.17      114.30      9.61 o 
  15   3   2     6348.34     5713.78    116.39 o 
  17   3   2    19011.62    19400.18    567.49 o 
  19   3   2     9476.76    10572.77    323.89 o 
  21   3   2     3351.74     3230.27    120.86 o 
  23   3   2     3112.24     3130.17    120.90 o 
  25   3   2     2880.85     3233.44    274.32 o 
  27   3   2     4457.56     4242.74    160.59 o 
 -16   4   2    17505.67    17799.15    686.45 o 
 -14   4   2    25898.51    24250.22    939.08 o 
 -12   4   2    19652.80    21795.34    808.94 o 
 -10   4   2     4865.98     5261.91    214.36 o 
  -8   4   2    11951.81    11511.39    454.23 o 
  -6   4   2    41360.27    41399.41   2810.86 o 
  -4   4   2    12310.23    11390.33    357.26 o 
  -2   4   2    49954.18    53100.02   1379.99 o 
   0   4   2     8955.55    10118.83    276.45 o 
   2   4   2     3611.33     3688.15    106.42 o 
   4   4   2    22302.55    21386.97    488.82 o 
   6   4   2     2711.37     1858.85     61.61 o 
   8   4   2    32206.53    32137.83    722.62 o 
  10   4   2    43506.24    45659.44   1025.22 o 
  12   4   2     2776.52     2902.93     76.44 o 
  14   4   2      349.51      227.24     13.17 o 
  16   4   2    17051.11    16657.14    323.46 o 
  18   4   2     6986.49     6395.89    132.42 o 
  20   4   2     2410.70     2357.30     93.83 o 
  22   4   2     2990.95     3349.70    126.32 o 
  24   4   2     2102.43     2087.32    119.94 o 
  26   4   2     6178.48     6711.48    246.25 o 
  28   4   2     2786.36     2684.32    118.18 o 
 -19   5   2       71.45       38.28     22.97 o 
 -17   5   2     5724.48     5769.73    255.18 o 
 -15   5   2    28099.69    28445.46   1043.71 o 
 -11   5   2     7499.40     7974.53    321.53 o 
  -7   5   2    46089.68    50521.92   1118.42 o 
  -5   5   2    52645.33    53918.21   1456.71 o 
  -3   5   2    43867.99    43449.96   1189.12 o 
  -1   5   2     4990.50     4770.83    137.82 o 
   1   5   2     1277.23     1623.02    183.73 o 
   3   5   2     4576.97     4592.09    108.85 o 
   5   5   2    32562.12    32752.09    736.01 o 
   7   5   2     9180.78     7906.24    186.21 o 
   9   5   2    31772.47    31613.01    716.72 o 
  11   5   2     6736.83     6498.40    157.54 o 
  13   5   2       74.08       69.65     45.29 o 
  15   5   2     6896.75     7144.10    208.97 o 
  17   5   2     2345.18     2451.46     70.91 o 
  19   5   2     7853.81     7337.90    344.36 o 
  21   5   2     3455.49     3587.93    131.69 o 
  23   5   2       15.74       57.86     99.52 o 
  25   5   2      646.51      724.53     57.40 o 
  27   5   2     2340.40     2455.75    110.03 o 
 -20   6   2       88.34       35.73     25.52 o 
 -18   6   2      340.07      214.36     38.28 o 
 -16   6   2     2567.13     3143.88    148.01 o 
 -14   6   2    15804.98    16824.34    676.24 o 
 -12   6   2    17549.63    16809.03    655.83 o 
 -10   6   2       90.20       53.28     21.69 o 
  -8   6   2     4936.58     4608.36    111.35 o 
  -6   6   2     5901.21     5440.16    217.65 o 
  -4   6   2    52368.00    52575.50   2496.98 o 
  -2   6   2    55387.25    56920.77   1528.65 o 
   0   6   2     7571.33     7489.11    216.98 o 
   4   6   2    11081.01    10116.60    316.12 o 
   6   6   2    22955.85    23217.53    525.60 o 
   8   6   2    35477.04    35537.48    797.32 o 
  10   6   2     2453.67     2212.67     61.00 o 
  12   6   2     1437.82     1203.37     61.01 o 
  14   6   2     1525.12     1297.74     43.56 o 
  16   6   2     9937.87     9700.76    471.84 o 
  18   6   2     4788.78     4909.67    196.10 o 
  20   6   2     6927.92     6622.59    213.82 o 
  22   6   2     1982.02     1958.67     88.36 o 
  24   6   2      225.30      258.43     37.76 o 
  26   6   2     3091.68     3167.79    169.70 o 
 -21   7   2       43.44       33.17     30.62 o 
 -19   7   2      814.85      546.10     61.24 o 
 -17   7   2     1261.80     1457.11     91.87 o 
 -15   7   2      688.87      717.07     66.35 o 
 -13   7   2     3331.88     3054.56    153.11 o 
 -11   7   2     3491.15     3276.61    136.52 o 
  -9   7   2      476.09      553.75     28.07 o 
  -7   7   2    11461.65    11656.84    265.16 o 
  -5   7   2    38541.05    37961.98    835.84 o 
  -3   7   2    62719.06    65714.12   1757.64 o 
  -1   7   2    17078.59    16967.93    715.79 o 
   1   7   2     2733.39     3433.03    109.89 o 
   3   7   2     1966.36     1774.77     50.90 o 
   5   7   2    18500.83    18191.12    421.24 o 
   7   7   2    31319.46    30912.62    673.32 o 
   9   7   2    34275.41    31819.77    737.94 o 
  11   7   2     2886.16     2715.45     75.36 o 
  13   7   2      695.07      560.27     26.98 o 
  15   7   2     6133.48     6247.71    230.55 o 
  17   7   2    11612.31    12359.54    289.39 o 
  19   7   2      301.22      402.84     53.59 o 
  21   7   2     1536.85     1524.58     74.87 o 
  23   7   2      970.00     1098.38     96.97 o 
  25   7   2      906.68     1088.86     70.85 o 
 -24   8   2     2676.77     2439.57    150.56 o 
 -22   8   2     1977.33     1916.44    122.49 o 
 -20   8   2      784.90      742.59     76.56 o 
 -18   8   2     2904.08     2962.70    158.21 o 
 -16   8   2    21020.56    22104.12    865.08 o 
 -14   8   2     6805.25     6678.19    285.81 o 
 -12   8   2      103.95      163.32     33.17 o 
 -10   8   2      728.84      791.07     58.69 o 
  -8   8   2     2018.05     2042.21     93.14 o 
  -6   8   2    12091.92    10934.55    322.42 o 
  -4   8   2    17427.60    14962.13    933.98 o 
  -2   8   2    30551.34    31029.61    858.70 o 
   0   8   2      841.51      843.46     88.04 o 
   2   8   2      813.32      757.27     47.21 o 
   4   8   2    13489.58    12835.20    300.17 o 
   6   8   2    25924.80    25350.14    575.77 o 
   8   8   2     3932.75     3876.76    224.47 o 
  10   8   2     2807.07     2517.76     91.64 o 
  12   8   2      288.56      296.99     37.66 o 
  14   8   2     4188.31     4156.33    109.47 o 
  16   8   2    10544.99    10990.60    260.43 o 
  18   8   2    12733.67    11829.78    356.37 o 
  20   8   2     4087.86     4288.31    150.60 o 
  22   8   2       17.67       25.21     24.24 o 
  24   8   2     1266.62     1360.47     76.67 o 
 -25   9   2     3074.72     2932.07    170.97 o 
 -23   9   2     4899.28     4473.39    227.11 o 
 -21   9   2       21.85        2.55     25.52 o 
 -19   9   2      631.05      663.48     74.00 o 
 -17   9   2     3069.00     2850.42    155.66 o 
 -15   9   2    14486.10    13838.68    569.06 o 
 -13   9   2     1856.13     1658.70    102.07 o 
 -11   9   2     2761.74     2368.12    130.14 o 
  -9   9   2       53.53       51.04     22.97 o 
  -7   9   2     7862.50     7421.86    229.08 o 
  -5   9   2    14849.29    14946.94    691.55 o 
  -3   9   2     7754.08     7900.66    234.39 o 
  -1   9   2     5208.07     5041.33    158.67 o 
   1   9   2      148.61      104.63     20.41 o 
   3   9   2     1070.82     1078.02     47.79 o 
   5   9   2    11328.22    11097.25    277.46 o 
   7   9   2    14647.60    14886.78    594.69 o 
   9   9   2    11620.04    11835.43    437.86 o 
  11   9   2    12460.95    13059.76    305.43 o 
  13   9   2     1317.69     1131.59     42.27 o 
  15   9   2    10951.23    10076.79    563.69 o 
  17   9   2     9789.17    10121.29    538.44 o 
  19   9   2     5896.48     6601.80    265.39 o 
  21   9   2     1667.53     1602.56    112.28 o 
  23   9   2      768.71      801.28     89.31 o 
 -24  10   2     3570.02     3723.15    204.15 o 
 -22  10   2     3608.35     3728.25    199.04 o 
 -20  10   2      109.02       61.24     33.17 o 
 -18  10   2     3278.95     3235.74    178.63 o 
 -16  10   2    10631.41    10016.01    436.37 o 
 -14  10   2     9083.90     8803.88    380.23 o 
 -12  10   2    15578.75    16505.36    640.51 o 
 -10  10   2      465.34      518.03     61.24 o 
  -8  10   2      571.54      568.82     41.50 o 
  -6  10   2     7934.58     7645.04    588.20 o 
  -4  10   2    11797.33    10923.70    325.40 o 
  -2  10   2     3812.86     3502.51    120.86 o 
   0  10   2      213.34      204.44     23.46 o 
   2  10   2      776.07      726.52     99.52 o 
   4  10   2     1424.09     1357.86     58.62 o 
   6  10   2     6676.00     6689.32    584.37 o 
   8  10   2    15008.77    15739.61    445.81 o 
  10  10   2     8951.78     8643.01    256.56 o 
  12  10   2     1157.28     1048.81     50.14 o 
  14  10   2       38.73       44.80     15.94 o 
  16  10   2     7080.38     5968.77    288.36 o 
  18  10   2     7490.51     7739.76    344.50 o 
  20  10   2     3552.01     3480.72    191.39 o 
  22  10   2      423.09      403.19     66.35 o 
 -21  11   2       14.16       45.93     35.73 o 
 -19  11   2     2498.79     2289.01    145.46 o 
 -17  11   2     8400.71     8160.81    362.36 o 
 -15  11   2    16175.25    15670.90    645.62 o 
 -13  11   2     4786.85     4544.84    232.22 o 
 -11  11   2     1892.18     1936.85    119.94 o 
  -9  11   2      628.54      599.68     66.35 o 
  -7  11   2     7074.94     7146.81    405.74 o 
  -5  11   2     1582.68     1608.60    113.56 o 
  -3  11   2    11885.76    11685.16    344.42 o 
  -1  11   2     1562.78     1780.11     90.59 o 
   1  11   2      908.01     1055.45     52.24 o 
   3  11   2       23.70       89.25     31.90 o 
   5  11   2     5863.58     5406.48    182.46 o 
   7  11   2    16774.88    17059.17    644.34 o 
   9  11   2     4396.13     4331.21    143.04 o 
  11  11   2       39.53       40.83     17.07 o 
  13  11   2      180.06      143.30     23.91 o 
  15  11   2     1993.40     2345.15    135.25 o 
  17  11   2     6656.71     6810.89    324.08 o 
  19  11   2     4600.92     4820.44    244.98 o 
 -20  12   2      288.80      334.29     63.80 o 
 -18  12   2     1027.42      916.11     96.97 o 
 -16  12   2     2571.39     2424.26    153.11 o 
 -14  12   2     9780.05     9372.94    413.40 o 
 -12  12   2     2144.90     2498.26    145.46 o 
 -10  12   2     3392.78     3159.19    170.97 o 
  -8  12   2     5517.25     4812.40    166.01 o 
  -6  12   2     4333.32     4400.98    150.66 o 
  -4  12   2     7489.48     7672.98    464.44 o 
  -2  12   2     7082.78     7368.52    231.74 o 
   0  12   2     1165.94     1300.38     61.35 o 
   2  12   2       28.49        5.10     16.24 o 
   4  12   2     6075.56     6039.45    193.82 o 
   6  12   2    12192.83    12623.32    366.64 o 
   8  12   2     2555.38     2494.66     94.62 o 
  10  12   2     1329.28     1136.42     57.40 o 
  12  12   2       11.90       30.99     18.37 o 
  14  12   2     2241.33     2296.66    137.80 o 
  16  12   2     4687.16     4197.79    201.60 o 
  18  12   2     1319.53     1278.48    102.07 o 
 -17  13   2     1306.73     1275.92    114.83 o 
 -15  13   2     3823.75     3376.10    191.39 o 
 -13  13   2     3155.70     2766.20    163.32 o 
 -11  13   2     2248.19     1913.89    130.14 o 
  -9  13   2      288.01      267.94     53.59 o 
  -7  13   2       23.15       40.83     33.17 o 
  -5  13   2     6905.77     6680.74    298.57 o 
  -3  13   2     8747.84     8837.05    387.88 o 
  -1  13   2     4616.19     4759.20    232.22 o 
   1  13   2     1246.78     1355.03     96.97 o 
   3  13   2     1232.07     1212.13     86.76 o 
   5  13   2     5714.07     5519.65    247.53 o 
   7  13   2     4160.08     4108.48    196.49 o 
   9  13   2     3890.81     3945.16    193.94 o 
  11  13   2       20.28       66.35     28.07 o 
 -14  14   2     5203.19     5443.09    267.94 o 
 -12  14   2     1866.11     1878.16    132.70 o 
 -10  14   2      975.54      880.39     94.42 o 
  -8  14   2     1498.65     1691.88    119.94 o 
  -6  14   2     4107.89     4822.99    239.87 o 
  -4  14   2    10432.50    10342.64    449.13 o 
  -2  14   2     4493.07     4636.71    227.11 o 
   0  14   2     1137.54     1089.64     89.31 o 
   2  14   2     1391.07     1788.85    117.39 o 
   4  14   2     3755.94     3598.11    188.84 o 
   6  14   2     1152.17     1286.13     91.87 o 
   8  14   2     4403.95     3924.74    191.39 o 
  10  14   2       76.07       43.38     28.07 o 
  -9  15   2      971.92     1020.74    107.18 o 
  -7  15   2     1485.36     1633.18    122.49 o 
  -5  15   2     2901.66     3228.09    181.18 o 
  -3  15   2     5002.06     5037.35    250.08 o 
  -1  15   2     2248.18     2357.91    142.90 o 
   1  15   2      422.97      497.61     68.90 o 
   3  15   2      790.54      717.07     81.66 o 
   5  15   2     4689.68     4743.89    232.22 o 
   7  15   2     1990.06     2554.40    142.90 o 
  -5   1   3    12619.92    12501.51    525.68 o 
  -3   1   3    77113.17    78367.98   2983.11 o 
  -1   1   3      192.96      158.82     21.69 o 
   1   1   3     4068.81     4192.62    121.79 o 
   3   1   3     1242.27     1383.02     45.99 o 
   5   1   3       68.94      -13.61     37.00 o 
   7   1   3     1183.11     1078.63     94.42 o 
   9   1   3     3227.69     3490.93    110.07 o 
  11   1   3      592.66      565.08     57.42 o 
  13   1   3       74.24       32.98     11.63 o 
  15   1   3      477.50      372.57     30.68 o 
  17   1   3     6201.11     6063.20    191.27 o 
  19   1   3      237.22      336.84     44.66 o 
  21   1   3       17.72       26.79     18.04 o 
  23   1   3     1902.80     1593.45    108.45 o 
  25   1   3     1814.71     2059.66     93.83 o 
  27   1   3       67.91       56.14     42.11 o 
  -8   2   3     2042.11     1773.54     89.31 o 
  -6   2   3    61585.52    64680.73   1761.08 o 
  -4   2   3     3687.97     3373.40    167.15 o 
  -2   2   3    20081.96    22816.70    800.01 o 
   0   2   3     1671.63     1654.30     40.54 o 
   2   2   3        1.85        8.93      2.71 o 
   4   2   3      957.65      899.97     31.90 o 
   6   2   3     1941.82     2016.89     61.76 o 
   8   2   3     2423.52     2819.16     57.31 o 
  10   2   3     4187.43     4549.89    147.05 o 
  12   2   3       77.86      143.89     17.07 o 
  14   2   3      310.76      343.75     35.73 o 
  16   2   3     3163.53     3412.90    118.18 o 
  18   2   3     8721.85     8928.83    276.98 o 
  20   2   3      809.40      806.78     91.87 o 
  22   2   3     3713.74     3750.67    137.14 o 
  24   2   3     3773.76     3595.33    261.56 o 
  26   2   3     1082.11      988.36     70.37 o 
  28   2   3        8.24       25.52     28.87 o 
 -13   3   3      140.45      140.35     22.97 o 
 -11   3   3       86.02       81.66     17.86 o 
  -9   3   3     3679.18     3812.46    165.87 o 
  -7   3   3      889.24      757.90     45.93 o 
  -5   3   3    58822.77    62392.32   1675.50 o 
  -3   3   3    70605.11    74673.48   1998.77 o 
  -1   3   3    14694.13    15608.32   1381.83 o 
   1   3   3      114.76       73.86      5.98 o 
   3   3   3      941.56      825.79     29.71 o 
   5   3   3    11594.90    12289.55    284.19 o 
   7   3   3    11945.08    12917.09    301.80 o 
   9   3   3     6474.78     6831.34    161.98 o 
  11   3   3       27.44        9.17      4.80 o 
  13   3   3      433.03      310.07     14.41 o 
  15   3   3       23.83       26.48      6.74 o 
  17   3   3      285.23      313.66     17.30 o 
  19   3   3      404.27      465.11     48.49 o 
  21   3   3       30.98       11.79     18.88 o 
  23   3   3       11.30       11.48     19.85 o 
  25   3   3     2902.51     3550.17    137.14 o 
  27   3   3       17.95      -11.73     23.46 o 
 -16   4   3      181.73      150.56     28.07 o 
 -14   4   3       68.02       45.93     17.86 o 
 -12   4   3     2528.40     2781.52    122.49 o 
 -10   4   3      244.55      273.05     30.62 o 
  -8   4   3     5893.14     6287.76    262.84 o 
  -6   4   3     4182.24     4302.70    132.40 o 
  -4   4   3    20981.08    21558.83    618.78 o 
  -2   4   3     5286.46     5013.79    119.13 o 
   0   4   3      100.28       96.65     11.63 o 
   2   4   3      647.13      543.54     18.20 o 
   4   4   3       26.29        1.57      3.92 o 
   6   4   3     5696.39     6327.56    152.42 o 
   8   4   3    17771.31    19696.96    446.46 o 
  10   4   3     3733.56     3704.56     92.77 o 
  12   4   3       21.88       18.23      7.43 o 
  14   4   3       95.60       57.70      9.96 o 
  16   4   3      144.62       90.77     13.63 o 
  18   4   3      828.02      727.39     45.00 o 
  20   4   3     2459.65     2363.77    116.11 o 
  22   4   3      603.78      606.77     49.60 o 
  24   4   3       32.81       57.42     25.26 o 
  26   4   3      445.95      701.72     58.62 o 
 -17   5   3       21.70       15.31     17.86 o 
 -13   5   3     1337.00     1122.81     68.90 o 
 -11   5   3      585.08      599.68     45.93 o 
  -9   5   3      257.78      259.35     24.24 o 
  -7   5   3     8633.29     8687.09    238.84 o 
  -5   5   3     5788.16     6804.37    196.46 o 
  -3   5   3    23012.69    25782.56    698.13 o 
  -1   5   3     2310.53     2313.59     75.53 o 
   1   5   3      134.01      119.88      7.67 o 
   3   5   3       83.97       60.28      7.28 o 
   5   5   3     6577.51     6849.23    163.12 o 
   7   5   3      684.28      540.31     33.52 o 
   9   5   3     7645.66     7695.91    183.11 o 
  11   5   3     7634.44     7768.75    185.47 o 
  13   5   3       84.65       41.49      9.25 o 
  15   5   3       28.50       28.58     15.76 o 
  17   5   3      219.43      206.19     27.07 o 
  19   5   3     2636.58     2848.08    127.59 o 
  21   5   3       28.89        0.12     18.88 o 
  23   5   3        0.65       12.09     20.69 o 
  25   5   3        3.21       20.41     23.25 o 
 -20   6   3     3697.75     3672.11    186.28 o 
 -18   6   3      771.85      808.94     74.00 o 
 -16   6   3     1109.23     1263.17     79.11 o 
 -14   6   3      300.92      293.46     38.28 o 
 -12   6   3     2083.15     2174.18    104.63 o 
 -10   6   3     1634.30     1587.25     84.21 o 
  -8   6   3    26476.46    27919.40    775.66 o 
  -6   6   3      655.01      621.68     53.59 o 
  -4   6   3    25782.53    28012.02   1397.14 o 
  -2   6   3     5855.27     6336.61    224.56 o 
   0   6   3     4545.77     4824.54    144.05 o 
   2   6   3      629.19      629.99     40.22 o 
   4   6   3       63.55       40.19      6.28 o 
   6   6   3      542.69      531.37     21.83 o 
   8   6   3     6709.81     6350.71    155.30 o 
  10   6   3     3664.87     3407.14     88.32 o 
  12   6   3        3.36       10.61      8.05 o 
  14   6   3      359.11      250.46     21.56 o 
  16   6   3      100.43       81.49     18.88 o 
  18   6   3      161.52      188.35     27.58 o 
  20   6   3       75.83       47.26     20.69 o 
  22   6   3       36.58       -9.44     18.88 o 
  24   6   3       27.89       52.27     25.75 o 
  26   6   3      217.18      415.45     48.72 o 
 -21   7   3       39.29       40.83     30.62 o 
 -19   7   3       68.41       76.56     30.62 o 
 -17   7   3     2202.81     2324.73    127.59 o 
 -15   7   3      314.21      334.29     45.93 o 
 -13   7   3      541.85      637.96     61.24 o 
  -9   7   3      768.58     1000.71     89.31 o 
  -7   7   3      258.07      201.73     24.24 o 
  -5   7   3     1268.94     1115.12     47.79 o 
  -3   7   3    10584.46    11303.80    320.64 o 
  -1   7   3     9218.58     9371.47    269.21 o 
   1   7   3      347.70      418.99     18.76 o 
   3   7   3     2468.50     2494.05     66.08 o 
   5   7   3     6771.57     7687.35    183.31 o 
   7   7   3      255.42      211.75     14.91 o 
   9   7   3     2196.36     2011.06     69.31 o 
  11   7   3      542.16      457.27     23.21 o 
  13   7   3       11.32       24.59     10.44 o 
  15   7   3      777.34      808.43     47.18 o 
  17   7   3      320.49      318.92     32.48 o 
  19   7   3      349.08      354.97     37.76 o 
  21   7   3        7.38       17.31     20.23 o 
  23   7   3       66.33       61.61     25.07 o 
  25   7   3      107.40      125.54     32.33 o 
 -22   8   3       19.63       -5.10     25.52 o 
 -20   8   3      936.53      903.35     84.21 o 
 -18   8   3     1137.24     1273.37     91.87 o 
 -16   8   3     1090.52     1155.99     81.66 o 
 -14   8   3       70.16        0.00     17.86 o 
 -12   8   3      269.37      318.98     43.38 o 
 -10   8   3       27.61       15.31     12.63 o 
  -8   8   3      546.29      506.61     52.31 o 
  -6   8   3     1399.43     1257.74     55.01 o 
  -4   8   3      803.74      756.46     70.18 o 
  -2   8   3    10218.73    10884.71    373.85 o 
   0   8   3      737.35      671.02     35.15 o 
   2   8   3      358.31      340.13     18.25 o 
   4   8   3      954.33     1013.51     45.01 o 
   6   8   3     3545.24     3344.74     87.17 o 
   8   8   3      697.68      544.17     25.67 o 
  10   8   3      385.63      384.66     32.32 o 
  12   8   3      727.44      595.20     28.27 o 
  14   8   3      767.28      666.60     43.44 o 
  16   8   3      423.78      432.81     37.76 o 
  18   8   3     1544.23     1431.06     69.31 o 
  20   8   3      755.94      775.59     55.01 o 
  22   8   3      198.62      182.96     32.33 o 
  24   8   3      137.63      196.49     53.59 o 
 -23   9   3        9.41       30.62     33.17 o 
 -21   9   3      300.31      533.34     66.35 o 
 -19   9   3      260.15      377.67     58.69 o 
 -17   9   3      185.62      170.97     38.28 o 
 -15   9   3      531.91      441.47     56.14 o 
 -11   9   3     1845.18     1855.19    107.18 o 
  -9   9   3     5719.09     5341.31    167.70 o 
  -7   9   3        2.49       -7.02     14.04 o 
  -5   9   3     3731.77     3726.10    168.42 o 
  -3   9   3     4955.15     4737.46    206.70 o 
  -1   9   3     1403.12     1101.83     50.43 o 
   1   9   3       66.86      122.22     18.88 o 
   3   9   3      600.93      435.01     23.15 o 
   5   9   3     8341.35     8187.17    502.64 o 
   7   9   3    16686.45    15252.91   1196.82 o 
   9   9   3     5486.10     5503.61    161.65 o 
  11   9   3      321.20      396.86     40.83 o 
  13   9   3       31.20       52.51     15.43 o 
  15   9   3      161.69      117.39     35.73 o 
  17   9   3       51.92       12.76     28.07 o 
  19   9   3      704.71      740.04     79.11 o 
  21   9   3      243.37      267.94     53.59 o 
 -24  10   3     1919.65     1656.15    125.04 o 
 -22  10   3        8.80       17.86     33.17 o 
 -20  10   3      608.06      701.76     81.66 o 
 -18  10   3       28.61       15.31     28.07 o 
 -16  10   3       52.06      109.73     35.73 o 
 -14  10   3       13.40       -2.55     25.52 o 
 -12  10   3      118.93       89.31     30.62 o 
 -10  10   3     1474.05     1628.66     72.18 o 
  -8  10   3      572.93      540.53     41.38 o 
  -6  10   3       58.69       16.59     14.44 o 
  -4  10   3       11.67       13.61     13.44 o 
  -2  10   3     2559.35     2662.93    119.94 o 
   0  10   3      972.75      934.73     47.79 o 
   2  10   3        9.30       34.45     14.44 o 
   4  10   3      383.66      434.75     34.14 o 
   6  10   3      400.53      420.30     33.05 o 
   8  10   3      125.35      193.58     23.91 o 
  10  10   3      327.04      295.49     57.42 o 
  12  10   3       18.94       -3.06     12.74 o 
  14  10   3      139.45      117.39     38.28 o 
  16  10   3      137.42       96.97     38.28 o 
  18  10   3      546.57      538.44     71.45 o 
  20  10   3     1544.77     1566.84    117.39 o 
 -21  11   3      960.21     1056.47    104.63 o 
 -19  11   3      864.78      785.97     86.76 o 
 -17  11   3     5280.29     4991.42    244.98 o 
 -15  11   3      116.69      229.67     48.49 o 
 -13  11   3      840.78      625.20     68.90 o 
 -11  11   3      108.80      125.04     35.73 o 
  -9  11   3     3110.80     2930.39    183.73 o 
  -7  11   3      886.50      808.33     93.14 o 
  -5  11   3       18.44        1.28     14.44 o 
  -3  11   3     4151.58     4177.38    182.46 o 
  -1  11   3      597.77      498.98     99.52 o 
   1  11   3      186.99      191.14     26.12 o 
   3  11   3       26.77        3.83     14.44 o 
   5  11   3      107.53      101.27     20.69 o 
   7  11   3     1558.16     1712.17     71.91 o 
   9  11   3       59.21       33.17     16.51 o 
  11  11   3     1744.82     1852.43     95.69 o 
  13  11   3      726.78      778.31     81.66 o 
  15  11   3       55.64       22.97     30.62 o 
  17  11   3        8.97       10.21     33.17 o 
  19  11   3     1777.50     2000.65    135.25 o 
 -20  12   3      186.05      349.60     63.80 o 
 -18  12   3     1092.93     1178.95    109.73 o 
 -16  12   3     1119.73     1084.54     99.52 o 
 -14  12   3        1.58       12.76     30.62 o 
 -12  12   3     1741.66     1934.30    122.49 o 
 -10  12   3     5416.20     5307.85    247.53 o 
  -8  12   3      104.19       99.39     47.21 o 
  -6  12   3      140.45       80.94     22.07 o 
  -4  12   3      279.42      223.34     35.73 o 
  -2  12   3       30.24       72.29     31.90 o 
   0  12   3       15.80        7.94     15.94 o 
   2  12   3       47.70       37.91     18.88 o 
   4  12   3       29.46       16.65     17.07 o 
   6  12   3       19.22       14.04     16.24 o 
   8  12   3      360.17      387.88     35.95 o 
  10  12   3     1647.21     1489.38     84.21 o 
  12  12   3     4346.52     3603.21    199.04 o 
  14  12   3      144.84       84.21     35.73 o 
  16  12   3      397.08      484.85     66.35 o 
 -17  13   3      558.25      604.79     81.66 o 
 -15  13   3     1073.93     1222.34    114.83 o 
 -13  13   3      542.35      428.71     66.35 o 
 -11  13   3     1808.13     1526.01    112.28 o 
  -9  13   3     1753.61     1702.08    119.94 o 
  -7  13   3      494.48      533.34     68.90 o 
  -5  13   3      114.57      145.46     40.83 o 
  -3  13   3      876.32      613.74     50.52 o 
  -1  13   3       26.67       54.37     20.69 o 
   1  13   3       18.88       33.41     19.60 o 
   3  13   3       28.54       26.91     40.83 o 
   5  13   3      373.12      551.22     45.99 o 
   7  13   3       33.99       10.45     18.88 o 
   9  13   3     2658.52     2759.62    103.46 o 
  11  13   3     3930.53     4019.16    206.70 o 
  13  13   3       20.89       35.73     35.73 o 
  15  13   3      267.12      267.94     56.14 o 
 -14  14   3        2.62       35.73     43.38 o 
 -12  14   3      183.97      160.77     51.04 o 
 -10  14   3      242.99      229.67     56.14 o 
  -8  14   3       12.93      -10.21     30.62 o 
  -6  14   3       66.20       56.14     35.73 o 
  -4  14   3      616.91      579.27     71.45 o 
  -2  14   3        1.79       25.52     30.62 o 
   0  14   3       31.04        2.55     28.07 o 
   2  14   3      309.87      354.71     56.14 o 
   4  14   3      621.26      487.40     61.24 o 
   6  14   3      156.84      214.36     43.38 o 
   8  14   3       59.40       25.52     28.07 o 
  -9  15   3      118.85      107.18     48.49 o 
  -7  15   3       15.20       33.17     38.28 o 
  -5  15   3       22.61       71.45     38.28 o 
  -3  15   3      266.28      461.88     66.35 o 
  -1  15   3      156.71      168.42     45.93 o 
   1  15   3      525.57      586.93     74.00 o 
   3  15   3       15.27      -15.31     30.62 o 
   5  15   3      229.89      229.67     48.49 o 
  -6   0   4    32261.75    34717.91   1375.45 o 
  -4   0   4    18872.03    20228.51    803.83 o 
  -2   0   4     1670.16     1400.96     63.80 o 
   0   0   4      469.64      546.10     30.62 o 
   2   0   4    50172.04    50650.94   1070.10 o 
   4   0   4   149478.64   148540.58   5884.56 o 
   6   0   4    98248.88   102625.16   4151.86 o 
   8   0   4     1586.69     2054.24     99.52 o 
  10   0   4     4787.25     4491.25    196.49 o 
  12   0   4    10816.57    11118.41    449.13 o 
  14   0   4    10330.10    11656.85    477.20 o 
  16   0   4      580.36      464.44     51.04 o 
  18   0   4     1611.35     1181.51     81.66 o 
  20   0   4     6525.39     6425.56    296.01 o 
  22   0   4      231.39      193.94     43.38 o 
  24   0   4     4547.19     4608.64    234.77 o 
  26   0   4     6882.11     7101.80    339.40 o 
  -7   1   4    30093.99    29208.46   1196.82 o 
  -5   1   4    77303.95    76915.28   3146.43 o 
  -3   1   4     2243.19     1943.33     62.23 o 
  -1   1   4     6935.40     6860.99    229.67 o 
   1   1   4    19289.40    18918.71    918.67 o 
   3   1   4    43320.63    45576.18   1273.02 o 
   5   1   4    49224.18    49624.93   1406.55 o 
   7   1   4    25315.23    28381.29    797.55 o 
   9   1   4     2402.74     2077.12     73.98 o 
  11   1   4    13121.89    12591.00    369.00 o 
  13   1   4    58700.78    59370.86   1693.46 o 
  15   1   4      581.74      328.61     38.28 o 
  17   1   4      658.07      681.24     65.07 o 
  19   1   4      441.94      569.55     43.19 o 
  21   1   4     2178.39     2366.69     97.44 o 
  23   1   4     5138.87     5603.82    192.17 o 
  25   1   4     5175.82     5886.75    265.39 o 
  27   1   4     5424.06     5709.65    202.99 o 
  -8   2   4    64652.49    61109.13   2554.40 o 
  -6   2   4     8155.04     7601.96    298.57 o 
  -4   2   4    15350.36    17452.70    478.16 o 
  -2   2   4     1565.26     1351.95    121.21 o 
   0   2   4    24929.10    25147.27    675.62 o 
   2   2   4    64097.79    62871.71   1404.80 o 
   4   2   4    30693.62    29958.64    849.88 o 
   6   2   4    54641.97    58423.34   1313.98 o 
   8   2   4      318.08      287.23      9.68 o 
  10   2   4     6712.31     6716.17    609.89 o 
  12   2   4    26984.24    27743.74    792.14 o 
  14   2   4    26677.20    28885.46    811.09 o 
  16   2   4     2597.54     2772.20    100.13 o 
  18   2   4    17904.62    17734.32    511.55 o 
  20   2   4      211.29      137.48     25.07 o 
  22   2   4     3754.52     3688.93    136.23 o 
  24   2   4    11344.54    10973.24    343.74 o 
  26   2   4     5507.98     5787.99    203.90 o 
 -11   3   4    13440.75    13042.50    500.16 o 
  -9   3   4    57268.69    59475.26   1623.27 o 
  -7   3   4    79156.34    82274.60   2210.51 o 
  -5   3   4       93.71       65.98      9.80 o 
  -3   3   4      719.53      745.14     40.83 o 
  -1   3   4      646.13      415.95     25.52 o 
   1   3   4    11458.48    11225.58    275.48 o 
   3   3   4    23005.90    21763.96    485.29 o 
   5   3   4    46471.58    49660.54   1424.06 o 
   7   3   4      146.13       39.54      6.56 o 
   9   3   4     2173.44     2019.63     54.77 o 
  11   3   4    10616.88     9180.08    398.52 o 
  13   3   4    13796.46    13764.33    264.71 o 
  15   3   4    20372.88    21230.93    446.04 o 
  17   3   4     3088.97     2791.56    103.74 o 
  19   3   4     4263.41     4449.28    151.54 o 
  21   3   4     2083.12     1871.82    121.21 o 
  23   3   4     2811.91     2524.87    105.55 o 
  25   3   4     9778.76    10440.65    332.00 o 
  27   3   4     4084.80     4344.43    165.10 o 
 -14   4   4     5879.69     4884.24    239.87 o 
 -12   4   4     7714.76     7778.04    318.98 o 
 -10   4   4    30724.31    32129.25    977.36 o 
  -8   4   4    46769.83    47760.03   1291.78 o 
  -6   4   4    57030.25    63370.31   1681.74 o 
  -4   4   4    14620.40    13940.26    391.76 o 
  -2   4   4    18996.65    20650.61    580.82 o 
   0   4   4      384.80      262.63     37.00 o 
   2   4   4     5482.96     4594.48    109.18 o 
   4   4   4    36445.16    36158.71    797.77 o 
   6   4   4     3576.79     3191.42     83.23 o 
   8   4   4      600.37      637.44     34.76 o 
  10   4   4     2791.38     2683.25     85.10 o 
  12   4   4    12080.31    12100.89    280.36 o 
  14   4   4    21538.80    20794.11    476.06 o 
  16   4   4     7272.54     6179.16    198.46 o 
  18   4   4     3504.64     3533.10    127.13 o 
  20   4   4       37.99      168.42    156.94 o 
  22   4   4     8823.37     8997.48    283.28 o 
  24   4   4     3782.80     3277.87    155.66 o 
  26   4   4     5199.06     5828.34    205.68 o 
 -17   5   4     4402.98     3980.88    188.84 o 
 -15   5   4     1305.28     1503.04     86.76 o 
 -11   5   4     1436.63     1301.44     74.00 o 
  -9   5   4     2660.05     1764.25     81.66 o 
  -7   5   4   126759.65   132180.11   3558.14 o 
  -5   5   4    43063.51    49575.20   1316.91 o 
  -3   5   4     2622.51     2248.18    104.63 o 
  -1   5   4     1229.25     1159.14     71.45 o 
   1   5   4    17107.40    17551.89    402.09 o 
   3   5   4    19442.21    19039.64    567.73 o 
   5   5   4     9660.58     9387.69    227.22 o 
   7   5   4     3846.93     3673.04     93.32 o 
   9   5   4     1440.91     1471.75     43.08 o 
  11   5   4     5368.82     5127.76    190.93 o 
  13   5   4    22975.39    21360.42    475.61 o 
  15   5   4    18535.35    18833.53    545.82 o 
  17   5   4      155.97      133.97     25.52 o 
  19   5   4      890.32      707.04     49.60 o 
  21   5   4     2518.61     2568.12    105.46 o 
  23   5   4     5933.60     6021.50    202.99 o 
  25   5   4     3562.04     3473.10    188.84 o 
 -20   6   4     5500.03     5193.01    237.32 o 
 -18   6   4     6488.72     6415.35    285.81 o 
 -16   6   4      801.20      724.73     58.69 o 
 -14   6   4     2870.40     2768.76    132.70 o 
 -12   6   4      868.55     1020.74     63.80 o 
 -10   6   4     2401.43     1898.13     73.92 o 
  -8   6   4    17337.70    18228.27   1038.60 o 
  -6   6   4    68287.05    67740.12   1843.05 o 
  -4   6   4      181.81      271.34     22.50 o 
  -2   6   4      453.73      367.50     25.75 o 
   0   6   4    11431.31    11904.61    272.66 o 
   2   6   4    17940.31    16853.77    513.38 o 
   4   6   4    16612.86    15504.27    352.95 o 
   6   6   4     6840.84     6567.26    154.77 o 
   8   6   4      928.37      848.73     39.94 o 
  10   6   4      364.62      304.43     20.03 o 
  12   6   4    10850.86    10668.21    249.59 o 
  14   6   4    12506.98    13179.74    489.96 o 
  16   6   4     6835.19     7243.01    339.40 o 
  18   6   4      237.20      230.88     30.52 o 
  20   6   4     2535.39     2739.87    105.46 o 
  22   6   4     4748.62     5107.65    178.61 o 
  24   6   4     1678.42     1615.38     82.94 o 
 -21   7   4     9142.54    10357.96    423.61 o 
 -19   7   4     4956.86     4953.14    237.32 o 
 -17   7   4     2472.20     1952.16    114.83 o 
 -15   7   4     3379.96     3126.01    155.66 o 
 -13   7   4      701.00      857.42     63.80 o 
 -11   7   4     1292.67     1293.54     56.82 o 
  -9   7   4    29423.52    30394.13    845.97 o 
  -7   7   4    34855.95    35117.17   1668.91 o 
  -5   7   4    57894.04    56879.80   2283.91 o 
  -3   7   4      847.20      930.65     42.15 o 
  -1   7   4      860.43      731.89     24.61 o 
   1   7   4    15309.68    14888.69    341.84 o 
   3   7   4     3974.64     3780.59     94.81 o 
   5   7   4    11237.15    10403.70    304.99 o 
   7   7   4     2721.57     2372.76     64.41 o 
   9   7   4      177.66      248.94     16.93 o 
  11   7   4     3472.32     3027.17    209.15 o 
  13   7   4    13507.50    13362.24    435.09 o 
  15   7   4    11317.26    11181.84    335.57 o 
  17   7   4     3135.33     3271.31    119.90 o 
  19   7   4      673.91      565.10     46.50 o 
  21   7   4     9026.63     9264.40    289.51 o 
  23   7   4     8324.49     8514.03    276.01 o 
 -22   8   4     2198.65     2023.62    127.59 o 
 -20   8   4     9522.61     9829.72    408.30 o 
 -18   8   4     9807.71     9857.79    410.85 o 
 -16   8   4     8235.67     8071.50    349.60 o 
 -14   8   4     2727.48     3074.98    155.66 o 
 -12   8   4      418.98      563.96     56.14 o 
 -10   8   4    22846.72    23449.53   1124.09 o 
  -8   8   4    13877.84    14163.70    641.79 o 
  -6   8   4    27197.67    27538.50    765.64 o 
  -4   8   4       45.16       72.01     21.69 o 
  -2   8   4      239.62      303.07     25.75 o 
   0   8   4     6089.26     5429.08    139.25 o 
   2   8   4    40170.62    37413.79    861.29 o 
   4   8   4    22612.16    21399.57    995.39 o 
   6   8   4    10153.68     9420.02    225.50 o 
   8   8   4      262.75      255.74     18.18 o 
  10   8   4     4912.50     4656.32    171.23 o 
  12   8   4     9266.52     8853.36    277.72 o 
  14   8   4    12432.45    13775.99    771.93 o 
  16   8   4     9063.31     9502.69    286.00 o 
  18   8   4      674.07      604.79     74.00 o 
  20   8   4      366.79      375.12     61.24 o 
  22   8   4     6651.17     6555.70    316.43 o 
 -23   9   4      608.71      719.62     84.21 o 
 -21   9   4     7626.18     7066.07    331.74 o 
 -19   9   4     9159.92     8977.41    390.43 o 
 -17   9   4     6480.81     6001.95    275.60 o 
 -15   9   4     1693.96     1635.74    104.63 o 
 -13   9   4       37.30        7.66     22.97 o 
 -11   9   4    21806.60    20985.14    600.06 o 
  -9   9   4     3775.86     3857.54    156.94 o 
  -7   9   4    20615.10    20302.24    580.19 o 
  -5   9   4    12499.83    12360.70    358.59 o 
  -3   9   4        6.41       14.04     12.63 o 
  -1   9   4     1247.55     1116.73     50.14 o 
   1   9   4     8312.97     7580.14    793.62 o 
   3   9   4     6024.80     5679.06    178.99 o 
   5   9   4     2420.14     2170.49     78.10 o 
   7   9   4     2406.01     2062.81    192.66 o 
   9   9   4        5.44       10.21     12.25 o 
  11   9   4     4104.13     3222.99    170.97 o 
  13   9   4     8206.20     7007.38    324.08 o 
  15   9   4     4205.43     4396.84    224.56 o 
  17   9   4     3067.10     3156.64    170.97 o 
  19   9   4      525.15      584.37     76.56 o 
  21   9   4      363.56      466.99     68.90 o 
 -24  10   4       19.70       38.28     35.73 o 
 -22  10   4     1188.34     1250.41    109.73 o 
 -20  10   4     3370.44     3289.33    178.63 o 
 -18  10   4     4341.81     4519.32    224.56 o 
 -16  10   4     5122.49     4942.93    234.77 o 
 -14  10   4     1738.72     1485.18    102.07 o 
 -12  10   4     5751.06     5483.92    244.98 o 
 -10  10   4     7128.96     7034.80    232.22 o 
  -8  10   4     6913.60     7059.39    311.33 o 
  -6  10   4     7121.16     7330.21    239.87 o 
  -4  10   4     1829.25     1879.29     77.34 o 
  -2  10   4      316.31      433.69     52.31 o 
   0  10   4     2596.60     2609.00    113.56 o 
   2  10   4     5924.59     5619.73    176.39 o 
   4  10   4     3171.18     2861.33     99.84 o 
   6  10   4     5182.64     4960.15    209.25 o 
   8  10   4      271.35      395.29     33.05 o 
  10  10   4      715.78      884.32     45.35 o 
  12  10   4     3421.65     3460.31    181.18 o 
  14  10   4     6100.91     6081.06    285.81 o 
  16  10   4     2116.69     2143.55    130.14 o 
  18  10   4     2174.04     1944.51    127.59 o 
  20  10   4      191.94      237.32     58.69 o 
 -21  11   4      470.76      663.48     81.66 o 
 -19  11   4    14935.50    15609.66    640.51 o 
 -17  11   4     7314.24     6854.27    324.08 o 
 -15  11   4     3253.87     3187.26    170.97 o 
 -13  11   4       24.73       -7.66     25.52 o 
 -11  11   4     8553.07     8807.92    270.50 o 
  -9  11   4     8707.23     7974.65    250.64 o 
  -7  11   4     5600.86     5285.96    381.50 o 
  -5  11   4     1269.80     1394.82     65.84 o 
  -3  11   4      119.95       99.59     21.65 o 
  -1  11   4      575.87      684.27     47.79 o 
   1  11   4     7868.32     7301.47    226.82 o 
   3  11   4    12569.32    13629.99    422.33 o 
   5  11   4     3600.52     3732.50    125.96 o 
   7  11   4     1675.57     1651.52     69.75 o 
   9  11   4       55.16      152.70     23.25 o 
  11  11   4     4571.80     3975.78    206.70 o 
  13  11   4     3558.18     3133.67    173.53 o 
  15  11   4     6010.41     5463.51    275.60 o 
  17  11   4     1352.63     1617.87    114.83 o 
 -20  12   4     1722.75     1589.80    122.49 o 
 -18  12   4     8292.34     8058.74    357.26 o 
 -16  12   4     1178.23     1319.31    102.07 o 
 -14  12   4     1184.48      997.77     96.97 o 
 -12  12   4     2799.51     2541.64    148.01 o 
 -10  12   4     2714.23     2640.11    108.27 o 
  -8  12   4     6922.26     6735.33    216.44 o 
  -6  12   4     6334.30     6756.47    215.49 o 
  -4  12   4     2038.71     2168.23    131.42 o 
  -2  12   4       12.37        6.04     17.07 o 
   0  12   4     5701.13     5945.56    216.91 o 
   2  12   4    14327.89    14439.75    426.92 o 
   4  12   4     5032.01     5167.52    166.55 o 
   6  12   4     3349.85     3556.42    125.16 o 
   8  12   4     4635.58     4490.23    191.39 o 
  10  12   4     5786.02     6713.91    303.67 o 
  12  12   4     5339.81     5532.41    265.39 o 
  14  12   4     6365.24     6014.71    296.01 o 
  16  12   4     1814.31     1725.05    122.49 o 
 -17  13   4     2111.56     2633.51    158.21 o 
 -15  13   4     2435.23     2189.49    142.90 o 
 -13  13   4     1577.92     1633.18    119.94 o 
 -11  13   4     2966.41     3021.39    173.53 o 
  -9  13   4     1318.43     1641.57     86.76 o 
  -7  13   4     2135.38     1990.32     89.31 o 
  -5  13   4      523.04      598.07     76.56 o 
  -3  13   4      251.28      239.71     33.35 o 
  -1  13   4      858.25      978.01     61.27 o 
   1  13   4     3865.63     3768.72    137.82 o 
   3  13   4    15622.85    14997.47    672.41 o 
   5  13   4    13583.85    13062.70    388.15 o 
   7  13   4     2743.06     2618.91    113.56 o 
   9  13   4     3440.76     2926.97    168.42 o 
  11  13   4      239.05      155.66     45.93 o 
  13  13   4     6877.86     6369.41    316.43 o 
 -14  14   4     1292.72     1612.77    125.04 o 
 -12  14   4      827.90      694.10     84.21 o 
 -10  14   4     1649.06     1814.36    127.59 o 
  -8  14   4      910.05     1051.36     99.52 o 
  -6  14   4     2790.31     2830.00    163.32 o 
  -4  14   4     1451.58     1809.26    122.49 o 
  -2  14   4      247.66      273.05     51.04 o 
   0  14   4      769.78      997.77     91.87 o 
   2  14   4    12673.56    13736.60    535.89 o 
   4  14   4    25985.40    29945.95   1115.16 o 
   6  14   4     7593.50     7790.79    344.50 o 
  -9  15   4     3507.87     4021.71    216.91 o 
  -7  15   4     3964.08     4567.81    232.22 o 
  -5  15   4     1497.56     1702.08    122.49 o 
  -3  15   4      684.16      663.48     79.11 o 
  -1  15   4        8.31        5.10     30.62 o 
   1  15   4     5747.67     5751.87    273.05 o 
   3  15   4     3844.05     4001.30    199.04 o 
  -7   1   5     1215.61     1117.71     61.24 o 
  -5   1   5    19349.31    19793.26    746.42 o 
  -3   1   5     8693.32     9000.37    380.23 o 
  -1   1   5     1908.65     1986.33     63.08 o 
   1   1   5      406.23      318.98     22.97 o 
   3   1   5     7532.00     8458.69    247.19 o 
   5   1   5     1865.41     2049.34     67.65 o 
   7   1   5     2131.60     2425.97     86.76 o 
   9   1   5      231.33      212.93     34.45 o 
  11   1   5       40.84       26.30     11.63 o 
  13   1   5     2939.88     3160.64    109.16 o 
  15   1   5     3252.45     3621.97    123.59 o 
  17   1   5      197.01      182.52     25.26 o 
  19   1   5     1239.34     1093.94     58.62 o 
  21   1   5      829.72      996.88     93.14 o 
  23   1   5       95.33      116.11     30.68 o 
  25   1   5      128.28       46.55     26.12 o 
  -8   2   5    23666.22    25105.09   1007.98 o 
  -6   2   5     4501.10     4430.01    196.49 o 
  -4   2   5     7081.89     7922.34    221.86 o 
  -2   2   5     1127.38     1018.19     48.49 o 
   0   2   5     1812.05     1829.68     81.66 o 
   2   2   5     1000.08      999.18     36.69 o 
   4   2   5     3965.45     4679.57    140.71 o 
   6   2   5     3030.54     3150.81     99.19 o 
   8   2   5      149.38      103.06     11.06 o 
  10   2   5      673.15      562.93     16.30 o 
  12   2   5     2727.56     2793.85     59.88 o 
  14   2   5    14344.19    15859.89    457.40 o 
  16   2   5      953.35     1124.13     55.01 o 
  18   2   5       62.16       40.47     20.41 o 
  20   2   5      469.44      333.18     36.96 o 
  22   2   5       65.66        1.22     18.88 o 
  24   2   5       85.52       62.39     26.12 o 
  26   2   5        2.87      -11.73     23.46 o 
  -9   3   5     7255.02     7914.14    225.21 o 
  -7   3   5     6692.95     7364.15    252.63 o 
  -5   3   5      260.53      266.93     26.79 o 
  -3   3   5     3214.00     3514.16    104.24 o 
  -1   3   5      194.94      199.08     10.38 o 
   1   3   5      376.03      356.30     12.86 o 
   3   3   5      123.38       94.85      7.32 o 
   5   3   5     1044.65     1055.38     39.35 o 
   7   3   5     3686.30     4077.62    100.39 o 
   9   3   5     2299.37     2286.54     59.66 o 
  11   3   5      331.23      318.41     19.38 o 
  13   3   5      609.56      598.17     59.97 o 
  15   3   5     5765.42     6030.44    407.02 o 
  17   3   5       57.16       27.67     17.07 o 
  19   3   5       15.58       37.38     21.69 o 
  21   3   5      155.46      340.98     49.76 o 
  23   3   5        9.56       11.48     38.28 o 
  25   3   5      241.34      313.38     86.76 o 
 -12   4   5      215.60      117.39     25.52 o 
 -10   4   5     1381.73     1397.16    103.35 o 
  -8   4   5      543.07      664.35     32.33 o 
  -6   4   5     1826.49     1906.23     91.87 o 
  -4   4   5      924.47     1026.95     45.93 o 
  -2   4   5      912.78     1093.62     39.21 o 
   0   4   5     5286.76     5928.93    170.71 o 
   2   4   5     7458.62     8753.67    199.84 o 
   4   4   5      578.37      607.56     49.76 o 
   6   4   5    10024.17    11012.35    250.19 o 
   8   4   5     4783.79     4594.51    112.21 o 
  10   4   5      564.03      466.09     35.28 o 
  12   4   5     2317.62     2018.56     76.56 o 
  14   4   5       29.69       49.76     16.24 o 
  16   4   5     1666.20     1457.78     65.69 o 
  18   4   5     1168.99     1099.88    132.70 o 
  20   4   5       58.17       48.91     28.07 o 
  22   4   5       44.29       21.75     20.69 o 
  24   4   5      169.05      109.39     37.00 o 
 -15   5   5      276.85      390.43     45.93 o 
 -11   5   5     1757.68     1481.16     59.46 o 
  -9   5   5    21921.53    22611.87    627.82 o 
  -7   5   5     9070.99     9093.61    338.12 o 
  -5   5   5      460.73      565.30     39.55 o 
  -3   5   5     1422.26     1719.52     74.00 o 
  -1   5   5       76.41       51.04      9.80 o 
   1   5   5      512.02      460.34     39.55 o 
   3   5   5     2882.07     3072.80     76.11 o 
   5   5   5      741.60      676.92     23.25 o 
   7   5   5    14248.22    14820.06    529.55 o 
   9   5   5      887.43      946.20     30.87 o 
  11   5   5      874.63      589.83     24.04 o 
  13   5   5      176.60      188.14     23.25 o 
  15   5   5     1162.69     1053.82     53.02 o 
  17   5   5        3.88        1.98     15.94 o 
  19   5   5     3033.49     2841.99    109.07 o 
  21   5   5       17.89       -9.44     18.88 o 
  23   5   5       24.33       28.46     23.25 o 
  25   5   5      313.92      343.05     43.96 o 
 -18   6   5     5000.69     5001.62    232.22 o 
 -16   6   5      785.04      729.83     66.35 o 
 -14   6   5        7.90        5.10     17.86 o 
 -12   6   5     4859.58     4467.81    145.05 o 
 -10   6   5     1568.72     1431.12     57.66 o 
  -8   6   5     6418.73     6487.89    191.86 o 
  -6   6   5    19007.59    19353.59    543.05 o 
  -4   6   5      139.57      151.73     17.78 o 
  -2   6   5      582.37      704.65     33.72 o 
   0   6   5     3924.83     4403.58    133.99 o 
   2   6   5      791.63      841.33     26.29 o 
   4   6   5      650.71      577.53     21.73 o 
   6   6   5     2261.85     2349.06     62.14 o 
   8   6   5     2274.02     2197.93     59.68 o 
  10   6   5     1575.70     1410.56     69.31 o 
  12   6   5      233.47      154.51     20.77 o 
  14   6   5      363.13      458.21     35.95 o 
  16   6   5      676.99      536.88     85.49 o 
  18   6   5     1417.32     1163.47    108.45 o 
  20   6   5     1424.42     1351.51     84.21 o 
  22   6   5       92.84      146.26     38.28 o 
  24   6   5      298.73      423.45     48.62 o 
 -19   7   5      119.74      114.83     35.73 o 
 -17   7   5        4.77      -10.21     20.41 o 
 -15   7   5     2382.73     2467.64    127.59 o 
 -13   7   5      463.15      474.64     51.04 o 
 -11   7   5       15.96       12.76     12.63 o 
  -9   7   5      981.55     1017.98     46.81 o 
  -7   7   5      653.78      702.71     37.76 o 
  -5   7   5      527.78      547.07     47.21 o 
  -3   7   5      126.23       70.55     14.10 o 
  -1   7   5      237.08      181.68     19.60 o 
   1   7   5      748.78      791.83     37.38 o 
   3   7   5      538.57      548.62     29.47 o 
   5   7   5      679.55      720.47     26.27 o 
   7   7   5       63.34       16.84      6.80 o 
   9   7   5      569.52      524.60     23.86 o 
  11   7   5     1382.67     1144.27     72.73 o 
  13   7   5      100.52       79.03     18.37 o 
  15   7   5       89.36       76.53     34.45 o 
  17   7   5     1650.05     1652.38     98.25 o 
  19   7   5      981.74      822.14     67.62 o 
  21   7   5       78.24       61.24     38.28 o 
  23   7   5      514.75      763.00     89.31 o 
 -22   8   5      678.37      643.07     74.00 o 
 -20   8   5       46.94       51.04     30.62 o 
 -18   8   5      587.09      459.33     56.14 o 
 -16   8   5       46.98       94.42     30.62 o 
 -14   8   5     1999.84     1944.51    112.28 o 
 -12   8   5     3262.69     3179.04    112.68 o 
 -10   8   5      417.03      364.91     33.35 o 
  -8   8   5     2728.64     2632.61    276.88 o 
  -6   8   5      641.56      654.00     37.76 o 
  -4   8   5      147.25      154.28     21.69 o 
  -2   8   5      161.33      178.63     30.62 o 
   0   8   5       23.45       33.54     15.31 o 
   2   8   5      265.93      283.54     47.21 o 
   4   8   5      334.82      309.90     25.75 o 
   6   8   5      821.52      761.70     38.01 o 
   8   8   5       17.24       -2.34     10.38 o 
  10   8   5      134.65      137.80     33.17 o 
  12   8   5       23.89       17.86     22.97 o 
  14   8   5       76.27       38.28     28.07 o 
  16   8   5      106.98      117.39     38.28 o 
  18   8   5       44.46       28.07     30.62 o 
  20   8   5     1899.37     2021.06    130.14 o 
  22   8   5      553.56      510.37     74.00 o 
 -23   9   5       44.43       35.73     35.73 o 
 -21   9   5      316.59      260.29     51.04 o 
 -19   9   5      399.39      431.26     61.24 o 
 -17   9   5      239.10      201.60     40.83 o 
 -15   9   5     3929.20     3804.81    181.18 o 
 -13   9   5     8294.53     8370.06    352.16 o 
 -11   9   5     2604.36     2663.83     99.19 o 
  -9   9   5       35.63       13.36     15.26 o 
  -7   9   5     1836.51     1542.06     76.56 o 
  -5   9   5     1050.02      976.22     49.40 o 
  -3   9   5       40.24       39.63     15.26 o 
  -1   9   5     4133.83     4509.11    181.18 o 
   1   9   5     1544.56     1684.67     67.22 o 
   3   9   5     2127.68     1997.17     77.03 o 
   5   9   5     3263.44     2909.38    103.91 o 
   7   9   5     4902.93     4933.20    156.21 o 
   9   9   5      369.55      224.56     40.83 o 
  11   9   5     2734.74     2352.80    142.90 o 
  13   9   5       76.24        7.66     25.52 o 
  15   9   5     1577.39     1730.15    112.28 o 
  17   9   5      455.39      489.95     68.90 o 
  19   9   5      432.27      446.57     66.35 o 
  21   9   5      402.83      451.68     71.45 o 
 -24  10   5       57.34       63.80     43.38 o 
 -22  10   5      623.61      775.76     86.76 o 
 -20  10   5      385.41      283.26     53.59 o 
 -18  10   5      501.29      783.42     84.21 o 
 -16  10   5     2275.41     2322.18    137.80 o 
 -14  10   5     6640.08     5756.97    273.05 o 
 -12  10   5      898.20      860.05     57.66 o 
 -10  10   5      133.74      145.09     25.26 o 
  -8  10   5      489.26      520.69    127.59 o 
  -6  10   5     1329.81     1347.66     63.89 o 
  -4  10   5      114.18      196.33     25.75 o 
  -2  10   5       13.68        4.94     14.10 o 
   0  10   5      199.00      143.46     22.50 o 
   2  10   5     3577.82     3561.83    121.31 o 
   4  10   5       54.25       48.77     15.94 o 
   6  10   5     1908.96     1636.78     76.56 o 
   8  10   5     3188.28     3422.03    181.18 o 
  10  10   5      538.27      561.41     66.35 o 
  12  10   5      178.91      117.39     38.28 o 
  14  10   5       24.85      122.49     40.83 o 
  16  10   5       84.57      145.46     43.38 o 
  18  10   5      113.81       94.42     43.38 o 
 -21  11   5       46.42       45.93     38.28 o 
 -19  11   5      555.76      637.96     79.11 o 
 -17  11   5      642.61      691.55     81.66 o 
 -15  11   5     1099.27     1301.44     96.97 o 
 -13  11   5     1739.47     1898.58    122.49 o 
 -11  11   5     2602.68     2559.36    128.87 o 
  -9  11   5      714.03      663.70     51.40 o 
  -7  11   5      186.65      205.51     29.73 o 
  -5  11   5       65.70       31.96     18.88 o 
  -3  11   5      344.51      337.79     34.28 o 
  -1  11   5      112.60       73.25     25.52 o 
   1  11   5     2888.15     2947.15    108.62 o 
   3  11   5     1393.88     1401.99     64.66 o 
   5  11   5      691.24      751.13     45.99 o 
   7  11   5     1839.74     1725.05    109.73 o 
   9  11   5        9.10       43.38     30.62 o 
  11  11   5       11.35       40.83     28.07 o 
  13  11   5       62.19      109.73     40.83 o 
  15  11   5     2603.45     2771.31    163.32 o 
  17  11   5      118.14      155.66     48.49 o 
 -20  12   5      451.87      507.82     76.56 o 
 -18  12   5     1016.59     1148.33    109.73 o 
 -16  12   5       35.74       28.07     33.17 o 
 -14  12   5      406.69      449.13     66.35 o 
 -12  12   5      277.10      295.08     51.04 o 
 -10  12   5       50.65       13.98     20.69 o 
  -8  12   5        0.97       23.66     20.41 o 
  -6  12   5      371.12      417.98     41.38 o 
  -4  12   5       77.57      103.27     23.91 o 
  -2  12   5      177.69      225.98     30.68 o 
   0  12   5       76.27      101.23     23.46 o 
   2  12   5      268.88      321.88    113.56 o 
   4  12   5     1096.85     1180.16     61.03 o 
   6  12   5       21.46       15.31     28.07 o 
   8  12   5     4039.22     4121.24    211.80 o 
  10  12   5      633.43      546.10     71.45 o 
  12  12   5        2.69       -2.55     33.17 o 
  14  12   5      295.16      247.53     53.59 o 
 -17  13   5      176.66      150.56     48.49 o 
 -15  13   5      565.41      563.96     76.56 o 
 -13  13   5       96.34       76.56     43.38 o 
 -11  13   5      120.86      107.95     29.73 o 
  -9  13   5       26.90       -2.92     18.88 o 
  -7  13   5      307.98      307.56     38.76 o 
  -5  13   5      280.18      373.93     40.33 o 
  -3  13   5      978.90      824.99     59.46 o 
  -1  13   5       80.75      101.73     26.89 o 
   1  13   5      224.28      176.52     31.23 o 
   3  13   5     1527.29     1747.53    158.21 o 
   5  13   5      140.67      109.73     40.83 o 
   7  13   5     2451.42     2488.05    148.01 o 
   9  13   5      276.45      244.98     53.59 o 
  11  13   5      109.23      122.49     45.93 o 
 -14  14   5      180.81      211.80     56.14 o 
 -12  14   5       95.58       58.69     43.38 o 
 -10  14   5       39.64       17.86     33.17 o 
  -8  14   5      745.29      949.29     94.42 o 
  -6  14   5      183.56      253.47     61.24 o 
  -4  14   5      186.55      198.97     43.38 o 
  -2  14   5      201.76      170.86     34.45 o 
   0  14   5      137.07      227.78     48.49 o 
   2  14   5       10.96       -9.44     18.88 o 
   4  14   5      863.54      977.36     96.97 o 
   6  14   5     3121.05     3003.53    181.18 o 
   8  14   5       26.48       68.90     40.83 o 
  -7  15   5      447.63      426.16     68.90 o 
  -5  15   5       77.46       84.21     38.28 o 
  -3  15   5       61.60       71.45     38.28 o 
  -1  15   5       10.99      -15.31     30.62 o 
   1  15   5       92.79      183.73     45.93 o 
  -8   0   6      346.75      186.28     22.97 o 
  -6   0   6    12237.48    12881.73    523.13 o 
  -4   0   6    28266.37    28417.39   1127.92 o 
  -2   0   6    29813.77    31658.24   1229.99 o 
   0   0   6    57703.56    56186.61   2291.56 o 
   2   0   6   113823.41   121391.46   4715.82 o 
   4   0   6      231.09      313.88     28.07 o 
   6   0   6      144.23       22.97     12.76 o 
   8   0   6    17096.78    15834.22    625.20 o 
  10   0   6     3855.39     3748.67    176.08 o 
  12   0   6      636.66      826.80     58.69 o 
  14   0   6     3113.09     2814.69    142.90 o 
  16   0   6     9126.79     8747.74    382.78 o 
  18   0   6    10344.77     9980.28    441.47 o 
  20   0   6    12589.94    14091.31    589.48 o 
  22   0   6     7057.42     7658.10    354.71 o 
  24   0   6     1790.65     1862.85    127.59 o 
  -9   1   6    18961.15    19251.15    798.73 o 
  -7   1   6      121.14       50.24     11.48 o 
  -5   1   6     9540.14    10311.38    297.71 o 
  -3   1   6     8413.21     7600.24    223.73 o 
  -1   1   6    41044.38    42605.55   1174.68 o 
   1   1   6    54657.21    58186.08   1593.31 o 
   3   1   6    22071.25    24332.11    695.61 o 
   5   1   6     1431.03     1416.57     51.40 o 
   7   1   6     4866.75     4934.58    152.47 o 
   9   1   6    27696.19    27540.93    787.63 o 
  11   1   6    10391.32    10016.31    641.79 o 
  13   1   6     5788.32     5714.15    275.60 o 
  15   1   6     2616.00     2705.38     99.19 o 
  17   1   6     8467.40     8594.36    267.04 o 
  19   1   6    19416.70    19436.12    572.90 o 
  21   1   6     8324.67     7693.98    252.60 o 
  23   1   6     3209.10     3483.49    134.42 o 
  25   1   6      265.00      293.61     42.38 o 
 -10   2   6    84752.06    86492.37   3541.97 o 
  -8   2   6    32861.66    31742.45   1321.86 o 
  -6   2   6     4484.82     4468.29    209.25 o 
  -4   2   6     5939.14     5852.76    174.92 o 
  -2   2   6    14627.52    14220.64    405.95 o 
   0   2   6    22237.15    22019.61    627.91 o 
   2   2   6    52498.84    55630.34   1712.29 o 
   4   2   6     8638.08     9934.95    287.77 o 
   6   2   6     6806.53     6503.89    292.19 o 
   8   2   6     6703.86     5977.87    204.15 o 
  10   2   6    39943.56    40189.20   1154.83 o 
  12   2   6     2563.32     2324.71    248.81 o 
  14   2   6      155.66      186.90     22.50 o 
  16   2   6      683.43      682.11     45.35 o 
  18   2   6     3984.13     4128.83    146.13 o 
  20   2   6     6308.15     6716.05    222.84 o 
  22   2   6     5203.64     5407.09    184.03 o 
  24   2   6     2955.57     3026.86    178.63 o 
 -11   3   6    26503.38    26939.87   1115.16 o 
  -9   3   6    12770.60    11462.91    492.51 o 
  -7   3   6     1825.22     1679.12     89.31 o 
  -5   3   6     4485.92     4777.46    139.42 o 
  -3   3   6     8339.29     8688.21    288.51 o 
  -1   3   6    22075.56    21141.47    473.12 o 
   1   3   6    13425.67    12226.60    307.79 o 
   3   3   6     3370.55     2873.42     70.42 o 
   5   3   6     7202.40     8185.09    253.91 o 
   7   3   6     4722.71     4085.66    127.96 o 
   9   3   6    20545.10    21546.97    575.58 o 
  11   3   6    27245.28    28085.60    829.12 o 
  13   3   6     9904.07     8993.92    274.26 o 
  15   3   6       79.43       67.02     17.07 o 
  17   3   6      247.84      207.44     33.17 o 
  19   3   6     2415.45     2371.09    145.46 o 
  21   3   6     6577.41     6948.35    230.02 o 
  23   3   6     5402.24     5933.81    203.80 o 
  25   3   6       44.72       23.58     26.12 o 
 -12   4   6    34372.52    36774.27   1001.69 o 
 -10   4   6    28808.24    30460.45    823.29 o 
  -8   4   6    22827.65    22628.90    634.86 o 
  -6   4   6     5455.96     6193.85    260.29 o 
  -4   4   6     3696.49     3100.50    137.80 o 
  -2   4   6    16588.57    16430.57    457.26 o 
   0   4   6    17328.25    17579.59    485.98 o 
   2   4   6      374.30      131.96      8.40 o 
   4   4   6     2240.04     2256.08     64.30 o 
   6   4   6     5701.47     5765.45    134.22 o 
   8   4   6    17379.20    17219.86    540.72 o 
  10   4   6    24963.10    25526.18    852.32 o 
  12   4   6     4984.30     4956.98    160.47 o 
  14   4   6    13640.78    13885.57    409.56 o 
  16   4   6      745.91      766.20     47.82 o 
  18   4   6     1406.08     1616.51     74.74 o 
  20   4   6     7229.39     7094.42    228.21 o 
  22   4   6     6547.00     6247.95    210.16 o 
  24   4   6     1139.86     1030.35     67.50 o 
 -15   5   6     1051.68     1337.17     79.11 o 
 -13   5   6    11066.10     9947.11    398.09 o 
 -11   5   6    17123.69    17066.70    460.27 o 
  -9   5   6     1927.61     1415.01     58.46 o 
  -7   5   6     6691.08     8209.84    236.66 o 
  -5   5   6     1334.44     1506.07     56.65 o 
  -3   5   6    13485.87    13016.13    361.83 o 
  -1   5   6    26254.53    25384.60   1087.09 o 
   1   5   6    14723.85    13583.51    396.77 o 
   3   5   6     3188.65     3238.83     83.13 o 
   5   5   6     1636.90     1313.59     86.47 o 
   7   5   6     9024.43     9041.91    209.79 o 
   9   5   6    18574.82    17847.74    512.37 o 
  11   5   6    28803.28    28515.58    823.69 o 
  13   5   6      118.37       70.56     38.28 o 
  15   5   6     8867.05     8309.78    258.89 o 
  17   5   6       85.67      111.77     34.45 o 
  19   5   6    13399.52    12735.75    388.78 o 
  21   5   6    15157.39    14645.72    441.16 o 
  23   5   6     4574.58     4267.00    157.82 o 
 -16   6   6      423.58      436.37     48.49 o 
 -14   6   6    22896.95    23326.45    893.15 o 
 -12   6   6     3321.99     3690.00    126.16 o 
 -10   6   6    11151.48    10228.83   1269.54 o 
  -8   6   6     1644.53     1873.56     68.28 o 
  -6   6   6     2473.38     2333.17     82.77 o 
  -4   6   6     2175.30     2112.93    102.07 o 
  -2   6   6    16803.88    17412.99    483.38 o 
   0   6   6    27470.10    28068.65    770.68 o 
   2   6   6    22312.61    22703.40   1110.05 o 
   4   6   6     2878.21     2656.31     68.69 o 
   6   6   6     9924.06     9558.40    247.61 o 
   8   6   6    15389.05    14903.04    432.02 o 
  10   6   6    13787.38    14529.04    420.25 o 
  12   6   6     7593.71     8273.09    251.48 o 
  14   6   6      616.24      496.94     80.38 o 
  16   6   6      108.53      153.40     24.50 o 
  18   6   6     4080.17     4106.06    188.84 o 
  20   6   6     5431.22     5048.13    173.95 o 
  22   6   6    13201.08    12851.11    581.82 o 
 -19   7   6     6140.50     5968.77    265.39 o 
 -17   7   6     3360.11     3069.87    153.11 o 
 -15   7   6    14692.65    14417.95    581.82 o 
 -13   7   6      973.92      925.17     49.60 o 
 -11   7   6      169.91      183.16     44.66 o 
  -9   7   6     2336.24     2054.50     76.55 o 
  -7   7   6     1634.34     1702.73     67.50 o 
  -5   7   6     3095.43     2755.76     94.41 o 
  -3   7   6     7633.30     7004.44    280.70 o 
  -1   7   6    31816.46    32011.44   1080.71 o 
   1   7   6    34670.45    34843.38   1481.35 o 
   3   7   6     5961.79     6150.81    331.74 o 
   5   7   6     3137.60     2965.40    131.42 o 
   7   7   6     9885.36    10381.57    303.65 o 
   9   7   6    13109.90    13200.71    561.41 o 
  11   7   6    17191.74    17327.05    699.21 o 
  13   7   6     7293.27     6974.20    311.33 o 
  15   7   6       10.18        0.00     25.52 o 
  17   7   6     1034.71      742.59     79.11 o 
  19   7   6     6335.37     6190.79    303.67 o 
  21   7   6     4181.71     3963.02    219.46 o 
 -20   8   6     3079.70     2852.97    155.66 o 
 -18   8   6     1020.75     1199.37     86.76 o 
 -16   8   6        1.59       10.21     25.52 o 
 -14   8   6     4664.34     4876.58    216.91 o 
 -12   8   6     5809.92     5541.35    182.01 o 
 -10   8   6    32187.96    32627.23    919.72 o 
  -8   8   6       69.68      243.83     57.42 o 
  -6   8   6      637.27      571.52     41.03 o 
  -4   8   6     3143.93     3275.66    110.43 o 
  -2   8   6    16413.84    16470.21    972.25 o 
   0   8   6    24811.03    26617.22    731.10 o 
   2   8   6    19985.81    20066.40    778.31 o 
   4   8   6     4903.03     4805.26    187.56 o 
   6   8   6       59.20       31.64     12.74 o 
   8   8   6    10280.03     9367.84    426.16 o 
  10   8   6    15520.64    15160.54    637.96 o 
  12   8   6     8793.20     8400.69    398.09 o 
  14   8   6      448.91      472.09     61.24 o 
  16   8   6      725.69      689.00     76.56 o 
  18   8   6     2961.66     3220.43    181.18 o 
  20   8   6     4977.51     4463.18    237.32 o 
 -21   9   6     8732.48     8816.64    392.98 o 
 -19   9   6     1311.48     1413.72    102.07 o 
 -17   9   6      633.28      581.82     66.35 o 
 -15   9   6     3357.95     3559.83    178.63 o 
 -13   9   6     3379.47     3638.18    129.77 o 
 -11   9   6    15371.74    14968.23    585.65 o 
  -9   9   6    27913.46    28072.94   1199.37 o 
  -7   9   6      790.36      557.68     40.33 o 
  -5   9   6      244.46      286.47     29.73 o 
  -3   9   6    21225.93    21571.56    640.51 o 
  -1   9   6    13089.74    12732.24    435.09 o 
   1   9   6     3722.26     3551.98    120.25 o 
   3   9   6      104.28      120.78     18.88 o 
   5   9   6      786.89      811.69     43.38 o 
   7   9   6    17390.66    16801.37    732.38 o 
   9   9   6     4922.85     4435.11    216.91 o 
  11   9   6     9899.84     9390.80    415.95 o 
  13   9   6     2463.55     2138.45    132.70 o 
  15   9   6     2044.18     2118.03    132.70 o 
  17   9   6      861.46      829.35     89.31 o 
  19   9   6     4336.41     4861.27    252.63 o 
 -22  10   6     3484.62     3572.59    196.49 o 
 -20  10   6     1114.42     1298.89    112.28 o 
 -18  10   6     1601.46     1434.14    104.63 o 
 -16  10   6     2821.70     2429.36    145.46 o 
 -14  10   6    10064.94    10171.67    426.16 o 
 -12  10   6     8973.51     9145.75    514.20 o 
 -10  10   6    12426.61    12691.32    382.90 o 
  -8  10   6    10171.93    10060.59    603.51 o 
  -6  10   6     2587.46     2450.70     96.97 o 
  -4  10   6     3937.01     4353.92    144.85 o 
  -2  10   6    11524.95    11515.02    399.36 o 
   0  10   6     4882.23     4438.12    173.53 o 
   2  10   6     1714.09     1721.57     71.57 o 
   4  10   6      425.23      344.68     31.15 o 
   6  10   6    13709.60    12435.16    558.85 o 
   8  10   6     1757.16     1411.17    102.07 o 
  10  10   6     6923.24     7083.93    331.74 o 
  12  10   6     4182.95     4294.76    224.56 o 
  14  10   6     1564.58     1722.50    119.94 o 
  16  10   6       29.94       58.69     38.28 o 
  18  10   6     2470.21     2337.49    153.11 o 
 -21  11   6      473.62      515.47     76.56 o 
 -19  11   6     2540.55     2391.08    148.01 o 
 -17  11   6      483.08      780.87     84.21 o 
 -15  11   6     5665.64     5455.85    255.18 o 
 -13  11   6     9801.91     9830.01    509.09 o 
 -11  11   6    11638.18    12011.19    535.89 o 
  -9  11   6     8963.39     8540.00    271.20 o 
  -7  11   6      218.61      198.36     29.73 o 
  -5  11   6      994.71     1082.89    148.01 o 
  -3  11   6     2313.41     2212.37    109.73 o 
  -1  11   6    11743.69    10745.37    326.67 o 
   1  11   6     6191.10     6514.85    359.81 o 
   3  11   6     2588.41     2509.47     94.82 o 
   5  11   6     2045.16     2115.48    132.70 o 
   7  11   6     2360.39     2225.21    140.35 o 
   9  11   6     5653.00     5356.33    262.84 o 
  11  11   6     4161.50     3766.53    201.60 o 
  13  11   6     1094.54     1059.02     89.31 o 
  15  11   6       27.88      109.73     43.38 o 
 -20  12   6     2238.81     1888.37    135.25 o 
 -18  12   6       19.41        5.10     35.73 o 
 -16  12   6     2658.05     2893.80    163.32 o 
 -14  12   6     2607.95     2610.54    155.66 o 
 -12  12   6     4456.58     4726.61    167.70 o 
 -10  12   6     5951.55     5852.77    241.15 o 
  -8  12   6     2074.19     1992.12     89.20 o 
  -6  12   6       17.46       37.00     21.65 o 
  -4  12   6     1218.39     1188.96     65.69 o 
  -2  12   6     7564.21     7219.88    355.98 o 
   0  12   6     3914.16     3791.48    133.99 o 
   2  12   6     6119.16     6577.92    334.29 o 
   4  12   6     2773.01     3212.78    176.08 o 
   6  12   6     2234.76     1855.19    125.04 o 
   8  12   6     2370.61     2240.52    137.80 o 
  10  12   6     5809.91     5440.54    280.70 o 
  12  12   6     3209.73     3498.58    196.49 o 
  14  12   6     1686.09     1556.63    119.94 o 
 -17  13   6      320.55      441.47     71.45 o 
 -15  13   6     1482.38     1643.39    119.94 o 
 -13  13   6     5204.04     5397.16    262.84 o 
 -11  13   6     4641.29     5073.74    248.81 o 
  -9  13   6     4699.67     4843.83    170.34 o 
  -7  13   6      199.79      261.16     35.95 o 
  -5  13   6     2114.95     2484.48    105.27 o 
  -3  13   6     4343.49     4388.39    185.01 o 
  -1  13   6    12285.99    12376.37    376.30 o 
   1  13   6     2404.15     2707.02    196.49 o 
   3  13   6     5665.25     5494.13    270.50 o 
   5  13   6       21.03       28.07     33.17 o 
   7  13   6        5.81       45.93     38.28 o 
   9  13   6     2995.52     2893.80    173.53 o 
  11  13   6     4874.69     4486.15    244.98 o 
 -12  14   6     1766.45     1927.74     97.44 o 
 -10  14   6     2481.70     2385.21    107.35 o 
  -8  14   6     1472.19     1519.74     81.20 o 
  -6  14   6      283.04      255.37     36.96 o 
  -4  14   6      165.83      253.45     42.11 o 
  -2  14   6     8208.13     7304.63    284.53 o 
   0  14   6     5446.02     5405.73    368.74 o 
   2  14   6     2074.83     2350.25    153.11 o 
   4  14   6     1262.38     1520.90    119.94 o 
   6  14   6     2535.33     2771.31    165.87 o 
  -5  15   6       50.72      102.07     43.38 o 
  -3  15   6     6911.84     6874.68    326.64 o 
  -1  15   6     2391.49     2304.32    142.90 o 
  -9   1   7      393.28      357.26     35.73 o 
  -7   1   7     4096.77     4228.74    130.81 o 
  -5   1   7     2664.93     3117.87    128.87 o 
  -3   1   7     1875.98     2035.75     70.30 o 
  -1   1   7     3675.90     4228.64    128.08 o 
   1   1   7    11576.94    12911.05    372.61 o 
   3   1   7      710.96      663.64     31.54 o 
   5   1   7      180.44      211.32     18.88 o 
   7   1   7     1353.40     1251.32     51.40 o 
   9   1   7       11.11        1.16      9.80 o 
  11   1   7      635.59      522.94     34.14 o 
  13   1   7     2162.79     1963.81    117.39 o 
  15   1   7      665.71      862.66     89.31 o 
  17   1   7      490.50      453.99     38.76 o 
  19   1   7      129.71      150.92     28.70 o 
  21   1   7      494.92      443.32    109.73 o 
  23   1   7      119.70      208.20     35.95 o 
 -10   2   7     7855.53     7494.78    339.40 o 
  -8   2   7    17430.76    19480.81    796.18 o 
  -6   2   7     1141.69     1434.14     85.49 o 
  -4   2   7       34.98        9.89      6.56 o 
  -2   2   7       30.69       43.38      8.49 o 
   0   2   7     1732.75     1608.44     70.18 o 
   2   2   7     6635.78     6513.76    594.58 o 
   4   2   7       65.10       45.45      9.80 o 
   6   2   7      931.11      763.39     54.86 o 
   8   2   7      635.67      621.00     34.14 o 
  10   2   7       54.05       34.02     13.44 o 
  12   2   7     1168.92      993.44     47.59 o 
  14   2   7      652.41      676.24     43.96 o 
  16   2   7     4097.30     3604.27    128.93 o 
  18   2   7      224.00      283.36     37.00 o 
  20   2   7       31.56       19.95     19.60 o 
  22   2   7        2.16       -9.54     20.69 o 
  24   2   7        2.54      -14.67     29.35 o 
 -11   3   7      205.29      125.04     25.52 o 
  -9   3   7     1178.24     1275.92     76.56 o 
  -7   3   7      429.89      344.50     38.28 o 
  -3   3   7      595.55      579.30     25.02 o 
  -1   3   7     5068.51     5731.86    169.36 o 
   1   3   7     1851.21     1923.90     70.18 o 
   3   3   7     2512.51     2535.34    131.42 o 
   5   3   7       33.37       55.62     11.63 o 
   7   3   7      487.33      425.64     26.89 o 
   9   3   7      822.73      906.94     42.15 o 
  11   3   7     1089.68      992.70     47.59 o 
  13   3   7     2398.94     2302.82     87.39 o 
  15   3   7     1242.91     1384.31     62.23 o 
  17   3   7     1441.90     1347.84     64.88 o 
  19   3   7     1323.17     1347.74    155.66 o 
  21   3   7      253.67      229.18     34.14 o 
  23   3   7       72.90      112.21     28.87 o 
 -12   4   7      268.87      196.49     33.17 o 
 -10   4   7       48.42       53.59     20.41 o 
  -8   4   7      714.63      712.22     34.88 o 
  -6   4   7     1345.56     1492.04     57.40 o 
  -4   4   7     1226.77     1316.75     66.35 o 
  -2   4   7     1315.01     1546.42     71.45 o 
   0   4   7     6593.36     6543.95    156.16 o 
   2   4   7     1899.57     1686.36     45.71 o 
   4   4   7     5911.09     6337.67    196.42 o 
   6   4   7      607.89      574.17     38.28 o 
   8   4   7      613.09      614.54     33.72 o 
  10   4   7      941.92      862.25     42.15 o 
  12   4   7     3196.46     3351.59    359.81 o 
  14   4   7     6004.19     5814.92    186.70 o 
  16   4   7      482.49      308.74     32.33 o 
  18   4   7      516.01      455.78     70.18 o 
  20   4   7      118.48       79.49     24.31 o 
  22   4   7     1116.37     1476.98     81.66 o 
 -13   5   7     1405.73     1672.10     96.97 o 
 -11   5   7      141.85      103.13     21.69 o 
  -9   5   7     1633.47     1601.18     62.08 o 
  -7   5   7      779.58      911.27     41.38 o 
  -5   5   7       42.50       25.52      9.80 o 
  -3   5   7     1982.89     2257.54     74.09 o 
  -1   5   7     4247.34     4251.38    173.53 o 
   1   5   7       81.76       72.22     11.15 o 
   3   5   7      434.11      313.71     22.30 o 
   5   5   7      187.60      221.83     25.91 o 
   7   5   7       24.03       -1.02      8.49 o 
   9   5   7     3641.25     3348.72    115.10 o 
  11   5   7      437.38      589.16     36.75 o 
  13   5   7     9106.93     9262.55    278.67 o 
  15   5   7       63.97       22.16     16.51 o 
  17   5   7       58.75      100.24     23.25 o 
  19   5   7      396.93      437.30     51.04 o 
  21   5   7      685.45      678.89     54.48 o 
  23   5   7      150.31      186.59     44.66 o 
 -16   6   7     4540.22     4284.55    199.04 o 
 -14   6   7     3247.82     3091.06    209.25 o 
 -12   6   7       51.98       35.73     14.44 o 
 -10   6   7       24.27       24.24     12.63 o 
  -8   6   7     1057.12      888.28     43.96 o 
  -6   6   7      295.40      240.57     23.46 o 
  -4   6   7     1781.08     1481.21    132.70 o 
  -2   6   7      105.95       96.40     14.63 o 
   0   6   7      559.42      566.93     52.31 o 
   2   6   7      644.65      656.54     48.49 o 
   4   6   7      118.52       87.00      9.02 o 
   6   6   7     1823.59     1755.67     81.66 o 
   8   6   7      237.14      222.82     20.77 o 
  10   6   7       95.25       50.19     15.31 o 
  12   6   7       32.43       36.63     14.63 o 
  14   6   7       54.25       42.36     16.99 o 
  16   6   7      407.02      525.68     66.35 o 
  18   6   7     1327.90     1367.79    102.07 o 
  20   6   7      131.80      224.56     53.59 o 
  22   6   7       55.95       53.59     43.38 o 
 -17   7   7     2135.08     1742.91    109.73 o 
 -15   7   7       83.56       94.42     30.62 o 
 -13   7   7      370.75      311.52     30.52 o 
 -11   7   7       23.07       66.35     88.04 o 
  -9   7   7      602.35      692.29     61.24 o 
  -7   7   7      239.06      277.51     27.07 o 
  -5   7   7      131.06      158.46     20.23 o 
  -3   7   7      435.75      440.48     81.66 o 
  -1   7   7      251.34      184.30     20.23 o 
   1   7   7       86.47       47.97     12.74 o 
   3   7   7     1552.51     1479.94     58.24 o 
   5   7   7     3029.40     2863.17    148.01 o 
   7   7   7      444.50      502.71     56.14 o 
   9   7   7        9.52       10.21     22.97 o 
  11   7   7     2647.86     2610.54    145.46 o 
  13   7   7      528.91      431.26     61.24 o 
  15   7   7       33.57       33.17     30.62 o 
  17   7   7      195.22      130.14     45.93 o 
  19   7   7     1535.02     1449.45    114.83 o 
  21   7   7      321.09      232.22     61.24 o 
 -20   8   7        2.20      -10.21     25.52 o 
 -18   8   7     1060.92     1107.50     84.21 o 
 -16   8   7     1595.99     1612.77    104.63 o 
 -14   8   7      850.83      665.50     49.40 o 
 -12   8   7    12591.52    12932.25    376.49 o 
 -10   8   7      405.73      397.18     36.09 o 
  -8   8   7      338.35      325.22     30.52 o 
  -6   8   7       39.19       64.87     17.07 o 
  -4   8   7     4157.59     4673.16    176.08 o 
  -2   8   7      775.73      590.08     36.75 o 
   0   8   7     1684.96     1719.89     67.44 o 
   2   8   7     1022.70     1149.49     57.42 o 
   4   8   7     1621.11     1416.38     62.52 o 
   6   8   7      116.10       96.97     30.62 o 
   8   8   7      430.91      507.82     61.24 o 
  10   8   7      304.39      186.28     40.83 o 
  12   8   7     1885.86     1801.61    114.83 o 
  14   8   7       18.02       15.31     30.62 o 
  16   8   7        4.52        2.55     30.62 o 
  18   8   7     1482.78     1436.69    117.39 o 
  20   8   7       67.20      145.46     48.49 o 
 -21   9   7       44.16       40.83     38.28 o 
 -19   9   7      153.38      122.49     40.83 o 
 -17   9   7     1800.30     1799.05    114.83 o 
 -15   9   7      796.25      979.91     79.11 o 
 -13   9   7     2191.26     2554.47    107.18 o 
 -11   9   7     3397.04     2899.91    182.46 o 
  -9   9   7     4852.20     4933.79    161.13 o 
  -7   9   7        5.67       18.46     15.26 o 
  -5   9   7      634.28      666.60     43.52 o 
  -3   9   7       78.18       53.84     17.78 o 
  -1   9   7    12757.33    11523.94   1025.84 o 
   1   9   7    15049.30    15239.07    431.70 o 
   3   9   7     2004.52     1654.25     69.90 o 
   5   9   7     2906.28     3258.71    176.08 o 
   7   9   7     3311.98     2929.52    165.87 o 
   9   9   7       57.72       25.52     28.07 o 
  11   9   7      446.73      398.09     61.24 o 
  13   9   7     1188.11     1559.18    107.18 o 
  15   9   7      329.65      165.87     45.93 o 
  17   9   7      247.45      114.83     45.93 o 
 -22  10   7        5.79       -5.10     35.73 o 
 -20  10   7      167.74      219.46     51.04 o 
 -18  10   7     1150.95      946.74     91.87 o 
 -16  10   7     1007.99      951.84     89.31 o 
 -14  10   7      870.82      831.70     60.27 o 
 -12  10   7      187.47      191.42     30.68 o 
 -10  10   7      138.45      165.08     27.93 o 
  -8  10   7      231.21      258.88     32.33 o 
  -6  10   7       96.99       36.26     17.07 o 
  -4  10   7      366.99      408.28     95.69 o 
  -2  10   7     1786.70     1721.47    177.35 o 
   0  10   7     1812.01     1554.08     68.61 o 
   2  10   7       52.73       10.36     24.24 o 
   4  10   7     3055.76     3067.32    168.42 o 
   6  10   7     1152.84     1403.52     99.52 o 
   8  10   7       13.97       25.52     28.07 o 
  10  10   7      365.79      339.40     56.14 o 
  12  10   7      154.50       86.76     38.28 o 
  14  10   7        3.93        2.55     33.17 o 
  16  10   7      135.49      114.83     45.93 o 
 -21  11   7        3.30        5.10     35.73 o 
 -19  11   7       94.61      125.04     45.93 o 
 -17  11   7      164.73      216.91     51.04 o 
 -15  11   7        0.43       33.17     33.17 o 
 -13  11   7      287.63      307.41     38.51 o 
 -11  11   7      207.78      167.00     29.73 o 
  -9  11   7     3320.20     3095.38    118.93 o 
  -7  11   7      294.83      320.54     37.00 o 
  -5  11   7      594.29      586.74     46.81 o 
  -3  11   7     2949.52     3003.53    112.25 o 
  -1  11   7      325.32      345.43     35.95 o 
   1  11   7     1822.53     1925.15     82.07 o 
   3  11   7    14841.41    14734.38    648.17 o 
   5  11   7       75.26       71.45     35.73 o 
   7  11   7       44.63       45.93     33.17 o 
   9  11   7       60.32       81.66     38.28 o 
  11  11   7       53.40       15.31     33.17 o 
  13  11   7      314.30      280.70     58.69 o 
  15  11   7      182.12      211.80     56.14 o 
 -20  12   7        3.70      -17.86     35.73 o 
 -18  12   7       17.52       56.14     40.83 o 
 -16  12   7      165.87      163.32     51.04 o 
 -14  12   7      749.36      620.88     55.01 o 
 -12  12   7      713.11      527.48     50.52 o 
 -10  12   7     1515.53     1446.57     74.74 o 
  -8  12   7      715.68      467.13     76.56 o 
  -6  12   7      550.74      617.51     50.14 o 
  -4  12   7      822.69      788.48    121.21 o 
  -2  12   7      451.69      435.53     42.15 o 
   0  12   7      209.94      203.29     30.62 o 
   2  12   7      105.66      142.90     43.38 o 
   4  12   7     3763.24     3593.00    199.04 o 
   6  12   7      157.10      158.21     45.93 o 
   8  12   7      977.65      936.53     94.42 o 
  10  12   7       12.35       -5.10     33.17 o 
  12  12   7      895.66      890.60     96.97 o 
 -17  13   7       10.87      -16.59     33.17 o 
 -15  13   7      266.39      196.49     53.59 o 
 -13  13   7       73.01      122.74     32.33 o 
 -11  13   7     1200.43     1150.15     98.25 o 
  -9  13   7      624.50      547.29     68.90 o 
  -7  13   7       52.17       78.94     26.35 o 
  -5  13   7      214.05      260.89     36.96 o 
  -3  13   7       81.22      124.44     28.20 o 
  -1  13   7      748.78      712.82     54.84 o 
   1  13   7       12.23      -12.76     30.62 o 
   3  13   7      467.22      586.93     76.56 o 
   5  13   7      583.91      584.37     76.56 o 
   7  13   7       21.62       25.52     38.28 o 
   9  13   7       22.87      -10.21     35.73 o 
 -12  14   7       60.49       97.68     33.17 o 
 -10  14   7      129.04      108.63     33.05 o 
  -8  14   7       94.80      111.01     30.68 o 
  -6  14   7       16.02       10.77     23.91 o 
  -4  14   7       11.26      -10.83     21.65 o 
  -2  14   7      578.88      545.90     51.21 o 
   0  14   7      200.49      173.53     51.04 o 
   2  14   7      945.43      867.63     96.97 o 
   4  14   7       34.31       96.97     45.93 o 
 -10   0   8     3322.71     3386.30    155.66 o 
  -8   0   8    11597.93    12409.64    507.82 o 
  -6   0   8    21024.42    20190.23    811.49 o 
  -4   0   8     6139.69     5024.59    216.91 o 
  -2   0   8      983.60      821.70     48.49 o 
   0   0   8      957.66      877.84     51.04 o 
   2   0   8     3238.90     3023.94    137.80 o 
   4   0   8     1529.20      872.73     53.59 o 
   6   0   8    45108.25    43930.08   1735.26 o 
   8   0   8    79236.53    77420.55   3080.08 o 
  10   0   8    12459.10    12080.45    502.71 o 
  12   0   8    18666.82    17704.73    717.07 o 
  14   0   8    30016.45    29810.70   1207.02 o 
  16   0   8    26932.57    26567.30   1097.30 o 
  18   0   8    16421.41    16482.39    722.17 o 
  20   0   8     3114.54     3585.35    193.94 o 
  22   0   8      474.78      821.70     89.31 o 
 -11   1   8      141.48      102.07     22.97 o 
  -9   1   8    29870.11    32371.01    921.16 o 
  -7   1   8     2349.73     1800.16     63.08 o 
  -5   1   8    20112.42    19966.02    582.82 o 
  -3   1   8    25182.04    25346.14    728.07 o 
  -1   1   8     8481.96     8033.18    245.38 o 
   1   1   8      535.00      405.06     44.66 o 
   3   1   8     5242.29     4571.04    168.42 o 
   5   1   8    11283.94    10954.21    328.39 o 
   7   1   8    19512.78    19528.60    571.10 o 
   9   1   8    11736.06    12651.23    366.29 o 
  11   1   8     3572.64     3552.92    119.05 o 
  13   1   8     2314.57     2463.64     94.72 o 
  15   1   8    12667.90    13844.20    408.70 o 
  17   1   8    14712.81    14466.53    426.74 o 
  19   1   8     7393.11     7260.72    239.08 o 
  21   1   8        1.61       43.38     23.46 o 
  23   1   8      514.17      428.36     46.92 o 
 -12   2   8    24278.48    25013.22   1025.84 o 
 -10   2   8      722.74      854.87     58.69 o 
  -8   2   8      555.87      352.16     38.28 o 
  -6   2   8     4178.24     2883.93     97.24 o 
  -4   2   8    24188.80    24915.70    712.72 o 
  -2   2   8    16240.30    17257.76    484.43 o 
   0   2   8     3678.66     3796.29    262.84 o 
   2   2   8     4579.52     4565.26    193.94 o 
   4   2   8    11799.05    11214.94    509.09 o 
   6   2   8    20504.81    18613.25   1061.57 o 
   8   2   8    10783.41    11010.18    322.06 o 
  10   2   8      753.65      639.98    111.01 o 
  12   2   8     2030.68     2270.16     85.58 o 
  14   2   8     3944.28     3942.59    199.04 o 
  16   2   8    19569.29    20316.11    587.34 o 
  18   2   8     6317.91     6735.20    215.62 o 
  20   2   8     2410.35     2281.11     98.33 o 
  22   2   8       47.96       18.26     44.66 o 
 -13   3   8    36330.11    37764.81   1520.90 o 
 -11   3   8     4609.48     4486.15    216.91 o 
  -9   3   8      499.32      474.64     48.49 o 
  -7   3   8    15476.84    16015.40    676.24 o 
  -5   3   8    32705.83    34146.44    949.08 o 
  -3   3   8    19958.98    20526.94    587.24 o 
  -1   3   8    10680.29    11190.03    321.05 o 
   1   3   8    10820.36    11727.54    342.71 o 
   3   3   8    19886.68    19526.10    697.93 o 
   5   3   8    18706.74    20153.69   1053.91 o 
   7   3   8     8455.92     8784.16    264.23 o 
   9   3   8     5171.53     5294.15    167.70 o 
  11   3   8       51.29       23.65     13.44 o 
  13   3   8      251.94      254.07     27.58 o 
  15   3   8     2448.96     2609.47     99.19 o 
  17   3   8    11547.79    11737.70    358.15 o 
  19   3   8     5409.93     5766.97    193.92 o 
  21   3   8      438.90      595.81     77.83 o 
  23   3   8      552.28      699.36     57.74 o 
 -14   4   8     9297.80     8918.71    387.88 o 
 -10   4   8       14.32       -2.55     15.31 o 
  -8   4   8     7865.89     7293.19    316.43 o 
  -6   4   8    23245.52    22668.07    923.77 o 
  -4   4   8    32382.91    34352.99   1355.03 o 
  -2   4   8    17029.48    17389.17    561.41 o 
   0   4   8     4538.90     4717.48    142.00 o 
   2   4   8    23603.63    24337.09   1103.67 o 
   4   4   8    22222.70    23188.65    921.22 o 
   6   4   8    20013.45    18909.10   1115.16 o 
   8   4   8     2953.66     2719.90     96.22 o 
  10   4   8     3447.20     3546.63    120.53 o 
  12   4   8       64.66       63.29     17.78 o 
  14   4   8     2101.57     2141.74    155.66 o 
  16   4   8     3629.46     3806.29    136.15 o 
  18   4   8     6337.26     6732.50    220.05 o 
  20   4   8     2077.75     1978.48     91.81 o 
  22   4   8       41.25      -10.71     21.43 o 
 -13   5   8     3293.88     2707.51    148.01 o 
 -11   5   8      636.44      768.11     61.24 o 
  -9   5   8     5486.50     5602.38    169.94 o 
  -7   5   8    13831.16    13791.95    385.12 o 
  -5   5   8    18946.37    19075.07    727.28 o 
  -3   5   8    26271.67    24125.11   2332.39 o 
  -1   5   8    15493.04    15351.51    618.82 o 
   1   5   8     1189.58     1092.41     49.27 o 
   3   5   8     9093.62     8840.09    328.52 o 
   5   5   8    15977.65    16422.97    466.23 o 
   7   5   8    16716.16    17872.07    504.22 o 
   9   5   8      157.65      135.06     26.79 o 
  11   5   8       61.93       32.54     14.10 o 
  13   5   8     1082.55     1065.84     52.66 o 
  15   5   8     9370.58     9503.69    293.97 o 
  17   5   8     5700.37     6323.14    207.42 o 
  19   5   8     2628.66     2837.66    165.87 o 
  21   5   8      730.98      778.31     89.31 o 
 -14   6   8     3908.65     3488.58    201.60 o 
 -12   6   8     2462.42     2430.93    142.90 o 
 -10   6   8      640.66      535.01    108.45 o 
  -8   6   8     5647.43     5603.86    173.56 o 
  -6   6   8    22276.16    21027.05    741.31 o 
  -4   6   8    29179.56    26847.52    747.17 o 
  -2   6   8    16706.23    16835.72    481.35 o 
   0   6   8     6714.92     6328.39    192.91 o 
   2   6   8     2560.66     2325.14     80.32 o 
   4   6   8    20307.75    20407.14    844.66 o 
   6   6   8     8870.90     7951.56    339.40 o 
   8   6   8    15063.49    12514.27    569.06 o 
  10   6   8       21.03       33.17     25.52 o 
  12   6   8      120.48       61.24     30.62 o 
  14   6   8     4187.54     3978.33    206.70 o 
  16   6   8    11185.04    10314.57    459.33 o 
  18   6   8     6847.96     6849.16    326.64 o 
  20   6   8     2443.44     2444.67    155.66 o 
 -15   7   8     2304.33     2788.11    269.22 o 
 -13   7   8     1208.56     1170.54     57.66 o 
 -11   7   8      151.00      188.26     25.26 o 
  -9   7   8     3460.05     3483.76    140.35 o 
  -7   7   8     4702.05     4937.44    158.30 o 
  -5   7   8    25789.09    26768.46    739.14 o 
  -3   7   8    42131.49    40140.95   2092.52 o 
  -1   7   8    18664.61    19171.64   1059.02 o 
   1   7   8     3610.64     3461.43    251.36 o 
   3   7   8    14946.08    17503.13    683.90 o 
   5   7   8     2910.50     2786.62    148.01 o 
   7   7   8    13628.39    13787.64    609.89 o 
   9   7   8       21.20       61.24     30.62 o 
  11   7   8     1731.32     1482.62    104.63 o 
  13   7   8      162.71      270.50     51.04 o 
  15   7   8     2643.17     2704.96    160.77 o 
  17   7   8     7563.04     6410.24    321.53 o 
  19   7   8     3680.32     3524.10    204.15 o 
 -18   8   8     6592.65     6642.46    296.01 o 
 -16   8   8     5577.94     5935.60    257.74 o 
 -14   8   8    11093.02    11738.03    349.56 o 
 -12   8   8       24.22       41.19     19.14 o 
 -10   8   8       40.19       16.66     15.26 o 
  -8   8   8      197.29      274.16     29.73 o 
  -6   8   8     3955.04     3449.61    119.50 o 
  -4   8   8    10070.23     9555.52    283.23 o 
  -2   8   8     9787.40     9545.02    287.63 o 
   0   8   8     2268.53     2113.27    111.01 o 
   2   8   8     1381.87     1382.55     58.24 o 
   4   8   8     1003.82     1046.26     81.66 o 
   6   8   8    11583.61    10878.53    479.75 o 
   8   8   8     8372.59     8000.05    362.36 o 
  10   8   8      790.63      768.11     76.56 o 
  12   8   8     1819.62     1597.46    112.28 o 
  14   8   8     2986.83     2983.11    170.97 o 
  16   8   8     5385.60     5287.43    265.39 o 
  18   8   8     5655.21     6091.26    298.57 o 
 -19   9   8     1856.42     1809.26    119.94 o 
 -17   9   8    10355.64    10503.41    431.26 o 
 -15   9   8    10316.57    10323.46    519.30 o 
 -13   9   8     4705.36     4558.05    157.69 o 
 -11   9   8      379.17      239.80     31.54 o 
  -9   9   8      803.23      893.71     51.21 o 
  -7   9   8     2452.84     2705.75    141.63 o 
  -5   9   8     8024.26     7653.88    233.83 o 
  -3   9   8    12213.18    12284.28    361.60 o 
  -1   9   8    14248.50    14426.36    417.99 o 
   1   9   8      164.19      148.91     22.64 o 
   3   9   8    14951.78    14058.14    640.51 o 
   5   9   8     5990.85     6560.80    308.77 o 
   7   9   8    10063.77    10544.24    461.88 o 
   9   9   8     5922.78     5963.67    288.36 o 
  11   9   8       75.61       -5.10     30.62 o 
  13   9   8       85.48       81.66     38.28 o 
  15   9   8     5241.60     4537.19    239.87 o 
  17   9   8     3544.83     3276.57    188.84 o 
 -20  10   8      285.10      296.01     58.69 o 
 -18  10   8     7792.51     7479.47    334.29 o 
 -16  10   8     7106.11     7382.50    329.19 o 
 -14  10   8     7971.72     7576.36    249.52 o 
 -12  10   8     5291.26     5353.25    177.40 o 
 -10  10   8       25.12       17.61     28.07 o 
  -8  10   8     5474.97     5093.41    329.19 o 
  -6  10   8     7409.91     7445.18    232.02 o 
  -4  10   8    12456.89    12800.68    371.67 o 
  -2  10   8     1449.53     1449.93     66.79 o 
   0  10   8      753.46      774.12     47.14 o 
   2  10   8     8644.87     8405.79    390.43 o 
   4  10   8     4107.53     4243.72    211.80 o 
   6  10   8     9495.78     7821.42    382.78 o 
   8  10   8    15777.89    15663.25    666.03 o 
  10  10   8     1254.08     1250.41     99.52 o 
  12  10   8      758.35      635.41     81.66 o 
  14  10   8     3152.45     3192.36    188.84 o 
  16  10   8     5850.92     6045.33    303.67 o 
 -21  11   8      421.40      438.92     68.90 o 
 -19  11   8      717.04      796.18     89.31 o 
 -17  11   8     1381.18     1679.12    114.83 o 
 -15  11   8     3574.31     3430.57    133.38 o 
 -13  11   8    17930.39    17114.63   1255.51 o 
 -11  11   8      155.56      302.22     48.49 o 
  -9  11   8       95.16       74.00     25.52 o 
  -7  11   8     3376.63     3730.02    135.80 o 
  -5  11   8    13295.76    13262.89    472.09 o 
  -3  11   8     1767.25     1954.79     96.97 o 
  -1  11   8      187.00      182.52     28.20 o 
   1  11   8     2489.55     2260.94    148.01 o 
   3  11   8       91.03      104.63     40.83 o 
   5  11   8     6584.27     7132.42    334.29 o 
   7  11   8    15415.44    17005.52    722.17 o 
   9  11   8     4578.33     4373.87    237.32 o 
  11  11   8       51.27       48.49     40.83 o 
  13  11   8      930.74      745.14     89.31 o 
 -18  12   8      188.54      227.11     53.59 o 
 -16  12   8     3537.93     4289.66    219.46 o 
 -14  12   8     6865.17     6773.18    227.83 o 
 -12  12   8     5202.19     4671.08    169.36 o 
 -10  12   8     1134.50      795.81     61.24 o 
  -8  12   8      606.88      759.79     74.00 o 
  -6  12   8    14067.23    15168.77    440.18 o 
  -4  12   8     1599.36     1803.16     82.48 o 
  -2  12   8     3718.94     3474.72    130.07 o 
   0  12   8      106.90       96.97     40.83 o 
   2  12   8     1941.51     1908.78    135.25 o 
   4  12   8     1705.39     1577.04    117.39 o 
   6  12   8     3766.83     3256.16    188.84 o 
   8  12   8     3452.15     3291.88    191.39 o 
  10  12   8     1309.79     1311.65    122.49 o 
 -15  13   8     3356.30     3536.86    196.49 o 
 -13  13   8     3593.18     3776.45    232.22 o 
 -11  13   8     3052.44     2676.62    116.91 o 
  -9  13   8     1060.22      995.81     70.10 o 
  -7  13   8     2905.61     2926.87    120.53 o 
  -5  13   8     5795.51     5827.48    279.43 o 
  -3  13   8      997.41     1354.71     73.39 o 
  -1  13   8     2673.66     2791.72    170.97 o 
   1  13   8       44.72       38.28     35.73 o 
   3  13   8     1897.31     1809.26    132.70 o 
   5  13   8     2671.78     3350.58    188.84 o 
   7  13   8     5748.04     6086.16    303.67 o 
 -10  14   8      443.57      386.41     48.72 o 
  -8  14   8     1642.74     1719.31     91.81 o 
  -6  14   8     3379.54     3455.56    141.63 o 
  -4  14   8     2305.68     2103.04     98.46 o 
  -2  14   8       61.97       63.80     43.38 o 
   0  14   8      360.20      403.19     68.90 o 
   2  14   8       11.06        2.55     38.28 o 
 -11   1   9     3708.77     4401.94    206.70 o 
  -9   1   9       37.91      131.48     52.31 o 
  -7   1   9      875.52      873.49     39.57 o 
  -5   1   9     2017.64     2153.52     73.92 o 
  -3   1   9     3042.28     3196.03    142.90 o 
  -1   1   9      107.78       97.56     17.86 o 
   1   1   9     1839.93     2222.95     77.53 o 
   3   1   9      198.26      151.27     17.07 o 
   5   1   9      237.94      137.97     18.04 o 
   7   1   9     4570.20     4211.14    133.49 o 
   9   1   9     6840.63     6413.08    199.38 o 
  11   1   9      180.06      144.54     21.65 o 
  13   1   9      518.58      563.17     41.50 o 
  15   1   9      331.84      231.51     30.68 o 
  17   1   9        0.50        6.12     17.78 o 
  19   1   9      939.35     1189.04     65.84 o 
  21   1   9       44.17       77.00     25.75 o 
 -12   2   9        5.12        2.55     15.31 o 
 -10   2   9     2665.65     2541.64    127.59 o 
  -8   2   9      487.81      473.23     35.73 o 
  -6   2   9    12382.25    12386.55    371.66 o 
  -4   2   9    13187.07    15080.45    440.24 o 
  -2   2   9      897.88      777.56     49.76 o 
   0   2   9      156.11      100.66     16.59 o 
   2   2   9      869.10      730.58     75.28 o 
   4   2   9      188.75      136.76     31.90 o 
   6   2   9     3292.34     3161.08    105.46 o 
   8   2   9      149.64      129.73     17.78 o 
  10   2   9     1335.22     1296.38     57.66 o 
  12   2   9       33.62        5.95     25.52 o 
  14   2   9      968.68      739.47     81.66 o 
  16   2   9       16.76       -8.71     17.86 o 
  18   2   9      367.28      367.32     38.76 o 
  20   2   9      751.92     1123.11     65.84 o 
  22   2   9       20.97       45.93     27.07 o 
 -13   3   9       93.69      132.70     30.62 o 
 -11   3   9      548.79      477.20     48.49 o 
  -9   3   9     1029.69     1112.61     74.00 o 
  -7   3   9       21.97       12.76     15.31 o 
  -5   3   9      333.74      229.91     29.35 o 
  -3   3   9     3003.99     3209.91    102.43 o 
  -1   3   9      270.79      246.32     20.23 o 
   1   3   9     1974.80     2093.21     73.39 o 
   3   3   9     4202.96     4230.87    133.20 o 
   5   3   9      146.10       70.51     14.10 o 
   7   3   9      279.76      270.30     51.04 o 
   9   3   9      941.58      739.38     41.03 o 
  11   3   9     1507.62     1373.12     62.08 o 
  13   3   9     1854.35     1918.90     78.35 o 
  15   3   9      420.71      311.71     33.35 o 
  17   3   9      132.91      148.09     27.58 o 
  19   3   9      362.25      307.04     36.96 o 
  21   3   9       81.34       49.94     25.07 o 
 -14   4   9      705.67      882.94     68.90 o 
 -12   4   9       22.43       30.62     20.41 o 
 -10   4   9      769.04      918.67     66.35 o 
  -8   4   9     1780.90     1967.48    102.07 o 
  -6   4   9       50.45       30.62     17.86 o 
  -4   4   9      849.14      812.05     80.38 o 
  -2   4   9      536.00      511.68     91.87 o 
   0   4   9     1001.51     1023.46     41.53 o 
   2   4   9      722.28      517.70     33.17 o 
   4   4   9     1674.77     1510.50     56.98 o 
   6   4   9       25.58        1.86      9.80 o 
   8   4   9      311.17      399.84     48.49 o 
  10   4   9     2961.64     2948.60    108.09 o 
  12   4   9      153.53      216.71     33.17 o 
  14   4   9      392.86      397.21     38.51 o 
  16   4   9     1280.47     1216.46     63.08 o 
  18   4   9      111.69       71.45     23.46 o 
  20   4   9        4.14       -9.80     19.60 o 
 -15   5   9      342.58      367.47     48.49 o 
 -13   5   9      563.07      474.64     53.59 o 
 -11   5   9       40.41       51.04     25.52 o 
  -9   5   9        3.84       99.52     28.07 o 
  -7   5   9        6.57        2.55     17.86 o 
  -5   5   9      500.85      495.06     53.59 o 
  -3   5   9     1610.44     1526.01     94.42 o 
  -1   5   9      337.31      347.05     45.93 o 
   1   5   9       76.86       96.97     28.07 o 
   3   5   9       87.75      140.35     28.07 o 
   5   5   9      174.80      140.35     33.17 o 
   7   5   9      220.71      318.98     43.38 o 
   9   5   9     3596.01     3327.61    165.87 o 
  11   5   9     6657.96     6535.29    301.12 o 
  13   5   9     1060.94      913.56     79.11 o 
  15   5   9      683.06      627.75     74.00 o 
  17   5   9       70.83      -14.04     28.07 o 
  19   5   9       78.67       89.31     40.83 o 
 -14   6   9      306.30      199.04     40.83 o 
 -12   6   9       39.36       17.86     20.41 o 
 -10   6   9      610.51      721.06     42.15 o 
  -8   6   9     4016.80     3728.25    163.32 o 
  -6   6   9       28.20        6.38     14.04 o 
  -4   6   9      675.37      728.15     38.01 o 
  -2   6   9      228.87      217.00     22.97 o 
   0   6   9     2198.34     2060.29     73.57 o 
   2   6   9     2141.52     2457.43    135.25 o 
   4   6   9     4333.53     4435.11    206.70 o 
   6   6   9      780.78      653.27     66.35 o 
   8   6   9      431.17      418.50     53.59 o 
  10   6   9      378.58      364.91     51.04 o 
  12   6   9     1975.69     1992.99    125.04 o 
  14   6   9      153.09      193.94     45.93 o 
  16   6   9      266.41      265.39     53.59 o 
  18   6   9       51.66       58.69     35.73 o 
 -15   7   9       76.91      125.04     35.73 o 
 -13   7   9       21.36       38.68     17.07 o 
 -11   7   9       19.42       -1.87     13.44 o 
  -9   7   9       10.53        2.55     12.63 o 
  -7   7   9      835.31      904.05     80.38 o 
  -5   7   9      801.88      746.26     42.30 o 
  -3   7   9      808.49      581.53     53.59 o 
  -1   7   9        8.71        6.28     10.82 o 
   1   7   9     1389.91     1355.03     91.87 o 
   3   7   9     4881.98     5323.16    252.63 o 
   5   7   9      937.21      689.00     71.45 o 
   7   7   9     3834.32     3638.94    188.84 o 
   9   7   9       18.76       76.56     33.17 o 
  11   7   9        7.23       15.31     28.07 o 
  13   7   9      209.87      247.53     51.04 o 
  15   7   9      569.76      449.13     66.35 o 
  17   7   9       78.85      155.66     48.49 o 
 -16   8   9      213.86      233.23     32.48 o 
 -14   8   9      956.06      798.72     54.84 o 
 -12   8   9        4.28        3.60     15.26 o 
 -10   8   9     2126.33     2243.49    100.80 o 
  -8   8   9      252.07      240.26     28.20 o 
  -6   8   9      842.68      713.62     44.14 o 
  -4   8   9     1847.44     1852.27     74.76 o 
  -2   8   9     8426.40     8312.00    288.36 o 
   0   8   9     7599.04     8413.45    370.02 o 
   2   8   9     3304.47     3304.64    173.53 o 
   4   8   9      161.63       74.00     33.17 o 
   6   8   9      671.57      563.96     66.35 o 
   8   8   9     2361.15     2322.18    135.25 o 
  10   8   9      505.17      512.92     66.35 o 
  12   8   9      491.12      428.71     63.80 o 
  14   8   9      303.67      329.19     58.69 o 
  16   8   9      337.10      237.32     56.14 o 
 -17   9   9       78.47       28.07     33.17 o 
 -15   9   9     2127.55     2223.76    352.16 o 
 -13   9   9     1353.18     1294.89    102.07 o 
 -11   9   9       77.08       38.17     20.69 o 
  -9   9   9     1889.94     1687.27     75.53 o 
  -7   9   9     2770.84     2485.27     95.92 o 
  -5   9   9       73.07       58.46     19.60 o 
  -3   9   9        2.53        0.15     14.63 o 
  -1   9   9     5217.06     4778.88    156.58 o 
   1   9   9     6522.20     5978.98    301.12 o 
   3   9   9      558.93      459.33     61.24 o 
   5   9   9      834.27      900.80     86.76 o 
   7   9   9      308.61      329.19     58.69 o 
   9   9   9     1153.90     1347.38    104.63 o 
  11   9   9      476.66      518.03     71.45 o 
  13   9   9      187.15      148.01     51.04 o 
  15   9   9       54.21        2.55     38.28 o 
 -20  10   9     1155.79     1273.37     99.52 o 
 -18  10   9      785.52      793.62     86.76 o 
 -16  10   9      411.01      307.34     39.57 o 
 -14  10   9      202.80      264.72     90.59 o 
 -12  10   9      392.27      421.66     43.19 o 
 -10  10   9       49.87       25.98     19.60 o 
  -8  10   9      484.14      469.64     45.93 o 
  -6  10   9      663.88      828.10     58.69 o 
  -4  10   9     1593.89     1810.66     77.73 o 
  -2  10   9      227.30      182.91     28.07 o 
   0  10   9      369.47      446.57     63.80 o 
   2  10   9        4.70       38.28     33.17 o 
   4  10   9      625.08      484.85     68.90 o 
   6  10   9       52.09       63.80     35.73 o 
   8  10   9      264.77      214.36     51.04 o 
  10  10   9     1260.39     1184.06    102.07 o 
  12  10   9      276.97      405.74     66.35 o 
  14  10   9      198.38      209.25     56.14 o 
 -21  11   9        0.76       43.38     40.83 o 
 -19  11   9      329.62      492.51     71.45 o 
 -17  11   9     1308.05     1628.08    117.39 o 
 -15  11   9     8319.17     8419.05    266.60 o 
 -13  11   9      900.78      601.00     54.04 o 
 -11  11   9      734.77      645.25     53.77 o 
  -9  11   9      221.16      310.66     53.59 o 
  -7  11   9      849.09      741.09     55.59 o 
  -5  11   9     1644.35     1876.30    105.90 o 
  -3  11   9     1554.39     1519.82     73.39 o 
  -1  11   9       18.42       51.04     33.17 o 
   1  11   9       87.12       63.80     38.28 o 
   3  11   9       31.10       10.21     33.17 o 
   5  11   9       87.57       94.42     38.28 o 
   7  11   9       71.55      114.83     43.38 o 
   9  11   9      671.18      765.55     89.31 o 
  11  11   9     1154.25      865.08     96.97 o 
 -18  12   9      650.35      464.44     74.00 o 
 -16  12   9      621.20      694.10     84.21 o 
 -14  12   9     2281.46     1846.48    177.35 o 
 -12  12   9     2400.94     2056.08     97.24 o 
 -10  12   9       31.54       15.31     25.52 o 
  -8  12   9     2291.92     2273.37    151.84 o 
  -6  12   9      705.93      836.26     79.11 o 
  -4  12   9       36.26       92.55     26.89 o 
  -2  12   9        1.23       25.52     35.73 o 
   0  12   9       11.21       17.86     33.17 o 
   2  12   9      134.71      160.77     48.49 o 
   4  12   9       96.59       56.14     40.83 o 
   6  12   9       39.36       79.11     43.38 o 
   8  12   9      186.77      163.32     51.04 o 
 -15  13   9      667.73      692.31     62.23 o 
 -13  13   9      178.28      135.25     34.28 o 
 -11  13   9      552.40      498.62     51.21 o 
  -9  13   9      303.00      310.91     42.15 o 
  -7  13   9       31.70       24.06     25.07 o 
  -5  13   9       56.62       37.13     26.12 o 
  -3  13   9        2.37        7.66     35.73 o 
  -1  13   9       27.84      -16.59     33.17 o 
   1  13   9       28.72       25.52     40.83 o 
   3  13   9       66.37      114.83     48.49 o 
   5  13   9       26.13       17.86     38.28 o 
  -6  14   9      584.24      489.95     81.66 o 
  -4  14   9      701.24     1066.67    112.28 o 
  -2  14   9      781.63      875.28    104.63 o 
 -10   0  10    20501.58    21193.11    857.42 o 
  -8   0  10    29733.95    30356.79   1214.68 o 
  -6   0  10    15891.89    16497.70    671.14 o 
  -4   0  10     2851.81     3080.08    142.90 o 
  -2   0  10    10167.42    10676.93    441.47 o 
   0   0  10    20650.35    20963.44    854.87 o 
   2   0  10    18006.24    19069.97    763.00 o 
   4   0  10    31572.70    31316.29   1268.27 o 
   6   0  10     9478.18     8831.95    377.67 o 
   8   0  10     5968.80     5772.28    265.39 o 
  10   0  10     9340.28     7854.59    339.40 o 
  12   0  10     7969.27     7770.38    334.29 o 
  14   0  10    20375.88    19480.81    791.07 o 
  16   0  10     6834.59     6277.55    301.12 o 
  18   0  10       69.38       48.49     30.62 o 
  20   0  10     1974.74     1870.51    130.14 o 
 -13   1  10    11922.34    11889.06    502.71 o 
 -11   1  10     4156.27     3807.36    181.18 o 
  -9   1  10    16258.45    16883.37    487.19 o 
  -7   1  10    24295.50    25554.75    733.49 o 
  -5   1  10     8851.74     8866.39    258.89 o 
  -3   1  10       24.26       34.02     10.38 o 
  -1   1  10    13734.56    13142.44    393.35 o 
   1   1  10    25240.24    23727.88    685.68 o 
   3   1  10    15166.10    14541.24    432.16 o 
   5   1  10     6429.21     6352.24    198.46 o 
   7   1  10      152.25      153.11     28.07 o 
   9   1  10      801.13      744.61     77.83 o 
  11   1  10     1583.29     1838.77     98.25 o 
  13   1  10    10934.24    11396.45    342.83 o 
  15   1  10     9837.39    10532.41    332.91 o 
  17   1  10     1066.39      939.00     96.97 o 
  19   1  10      107.98      148.34     29.73 o 
  21   1  10     2508.86     2389.07    185.01 o 
 -14   2  10     1337.92     1393.31     86.76 o 
 -12   2  10    11831.04    12866.42    530.78 o 
 -10   2  10     7224.36     6407.69    288.36 o 
  -8   2  10    31182.30    32435.58   1181.51 o 
  -6   2  10    18050.97    18151.20    685.17 o 
  -4   2  10      193.51      338.69     23.91 o 
  -2   2  10    10337.24    10682.15    310.30 o 
   0   2  10    12097.86    12200.34    350.87 o 
   2   2  10    14780.78    15318.65    433.02 o 
   4   2  10     4252.21     4379.30    139.76 o 
   6   2  10     8951.64     8804.22    262.50 o 
   8   2  10      208.00       81.66     22.97 o 
  10   2  10     2227.70     2244.82     86.39 o 
  12   2  10    13468.53    13891.52    402.34 o 
  14   2  10     8617.74     9071.93    277.86 o 
  16   2  10     1388.80     1502.41    136.52 o 
  18   2  10     1072.61     1309.23     70.30 o 
  20   2  10      316.93      311.51     39.70 o 
 -13   3  10     1340.60     1140.68     81.66 o 
 -11   3  10    10057.11    10814.74    444.02 o 
  -9   3  10    30965.76    32472.28   1268.27 o 
  -7   3  10    14219.39    13368.57   1454.55 o 
  -5   3  10     7484.50     7426.06    718.35 o 
  -3   3  10        6.77       11.74     14.04 o 
  -1   3  10    12184.38    11829.10    339.10 o 
   1   3  10    13887.24    14798.94    423.00 o 
   3   3  10     9392.48     8974.92    272.31 o 
   5   3  10    16301.47    16405.78    474.47 o 
   7   3  10      895.14      763.87     49.76 o 
   9   3  10     2656.85     2653.90    233.49 o 
  11   3  10    10700.75    11186.08    667.31 o 
  13   3  10    11959.47    12152.72    368.05 o 
  15   3  10     3570.78     3549.57    141.63 o 
  17   3  10      644.55      581.39     63.80 o 
  19   3  10      734.73      975.96     63.58 o 
 -14   4  10      194.66      188.84     38.28 o 
 -12   4  10     5483.25     5210.88    247.53 o 
 -10   4  10     6245.42     6593.98    296.01 o 
  -8   4  10    27558.01    28892.04   1087.09 o 
  -6   4  10    25374.71    23377.49   1000.32 o 
  -4   4  10     7400.97     8050.88    421.05 o 
  -2   4  10     2049.83     1838.12     64.37 o 
   0   4  10    29197.60    28894.46    843.45 o 
   2   4  10     3582.80     3520.32    115.54 o 
   4   4  10    19159.88    21529.08    826.80 o 
   6   4  10      155.23      163.20     19.60 o 
   8   4  10      657.67      815.64     42.30 o 
  10   4  10     9208.48     9899.50    298.53 o 
  12   4  10    10919.33    11003.85    337.30 o 
  14   4  10     7023.19     6879.78    321.53 o 
  16   4  10     2800.89     3044.36    176.08 o 
  18   4  10      361.06      454.23     71.45 o 
  20   4  10      130.72      119.94     45.93 o 
 -15   5  10     5103.12     4988.86    237.32 o 
 -13   5  10     1926.92     1819.47    109.73 o 
 -11   5  10     5980.99     5591.10    270.50 o 
  -9   5  10     4381.43     4458.08    211.80 o 
  -7   5  10    31315.51    32347.24   1286.13 o 
  -5   5  10    12550.55    13246.65    558.85 o 
  -3   5  10     2438.57     2671.79    140.35 o 
  -1   5  10     9725.95     9814.41    423.61 o 
   1   5  10    12693.06    12396.88    512.92 o 
   3   5  10    20750.58    22629.80    867.63 o 
   5   5  10     3718.81     3763.98    188.84 o 
   7   5  10      209.45      405.74     53.59 o 
   9   5  10      726.31      620.10     66.35 o 
  11   5  10    13482.73    12542.34    569.06 o 
  13   5  10    13172.34    14369.46    599.68 o 
  15   5  10     3620.89     3786.94    209.25 o 
  17   5  10      406.64      329.19     58.69 o 
  19   5  10      218.40      257.74     56.14 o 
 -16   6  10     2140.29     1924.09    125.04 o 
 -14   6  10       90.15      219.46     43.38 o 
 -12   6  10     2052.71     2169.07    132.70 o 
 -10   6  10     7970.71     7367.19    344.50 o 
  -8   6  10     7394.38     7015.03    313.88 o 
  -6   6  10     7128.37     7576.44    341.95 o 
  -4   6  10     8281.35     7706.58    344.50 o 
  -2   6  10     3674.33     3577.69    178.63 o 
   0   6  10    10397.75    11873.75    474.64 o 
   2   6  10     6566.70     6451.07    298.57 o 
   4   6  10    12469.37    10955.09    484.85 o 
   6   6  10    10547.27    10715.21    446.57 o 
   8   6  10       60.86       68.90     33.17 o 
  10   6  10     2877.50     3085.19    170.97 o 
  12   6  10    13819.11    14155.11    597.13 o 
  14   6  10    12643.58    12965.95    546.10 o 
  16   6  10     2398.36     2628.40    153.11 o 
  18   6  10        3.46        0.00     33.17 o 
 -15   7  10     2422.69     2291.56    137.80 o 
 -13   7  10     1431.50     1227.44     94.42 o 
 -11   7  10     7547.70     7454.77    312.60 o 
  -9   7  10     5188.59     5630.49    177.96 o 
  -7   7  10      408.20      335.35     31.23 o 
  -5   7  10      176.19      207.74     38.28 o 
  -3   7  10     7021.55     6520.90    289.63 o 
  -1   7  10     8166.41     7836.73    354.71 o 
   1   7  10      253.74      186.28     38.28 o 
   3   7  10    13057.05    12754.14    535.89 o 
   5   7  10     5821.78     6088.71    283.26 o 
   7   7  10      823.07      997.77     84.21 o 
   9   7  10     3933.70     3855.84    201.60 o 
  11   7  10    13292.16    13925.44    594.58 o 
  13   7  10     7677.79     8324.13    367.47 o 
  15   7  10     4863.66     4904.65    252.63 o 
  17   7  10     2142.30     2294.11    150.56 o 
 -16   8  10     2327.77     2128.24    132.70 o 
 -14   8  10       60.36       65.13     20.69 o 
 -12   8  10     3664.20     3327.45    219.46 o 
 -10   8  10     5691.07     5859.75    260.29 o 
  -8   8  10    14964.39    14080.15    409.44 o 
  -6   8  10      745.02      846.82     85.49 o 
  -4   8  10      809.44      816.66     47.66 o 
  -2   8  10     9874.32     9916.49    449.13 o 
   0   8  10      674.87      640.51     74.00 o 
   2   8  10     6314.94     6601.63    303.67 o 
   4   8  10    11611.90    11986.04    528.23 o 
   6   8  10      163.38      119.94     40.83 o 
   8   8  10      649.09      482.30     66.35 o 
  10   8  10     2488.65     1890.92    127.59 o 
  12   8  10    12567.78    11595.60    518.03 o 
  14   8  10     4774.18     5134.32    265.39 o 
  16   8  10      310.73      454.23     71.45 o 
 -17   9  10     3992.56     3656.80    201.60 o 
 -15   9  10     1624.89     1623.27     80.96 o 
 -13   9  10      793.91      635.23     51.21 o 
 -11   9  10     3207.29     3567.81    131.13 o 
  -9   9  10    12233.67    11909.97    355.39 o 
  -7   9  10     6274.58     6522.99    306.22 o 
  -5   9  10     4608.07     4829.07    265.39 o 
  -3   9  10      412.38      403.19     61.24 o 
  -1   9  10     3657.79     3123.46    178.63 o 
   1   9  10     2533.39     2010.86    135.25 o 
   3   9  10     6338.97     5922.84    288.36 o 
   5   9  10     2973.62     3082.63    176.08 o 
   7   9  10      117.90      102.07     40.83 o 
   9   9  10      944.13      785.97     89.31 o 
  11   9  10     2473.42     2725.37    163.32 o 
  13   9  10     8383.09     8997.82    408.30 o 
 -18  10  10     5521.51     6650.12    298.57 o 
 -16  10  10     1414.96     1401.10    168.42 o 
 -14  10  10      580.12      564.81     49.60 o 
 -12  10  10     1663.89     1695.95     79.92 o 
 -10  10  10    11658.08    11761.22    352.79 o 
  -8  10  10    11963.53    11967.78    390.43 o 
  -6  10  10     7581.87     7394.78    378.95 o 
  -4  10  10     2673.98     2546.75    158.21 o 
  -2  10  10      942.24     1069.22    104.63 o 
   0  10  10     8902.90     9602.61    449.13 o 
   2  10  10     6975.91     6813.44    339.40 o 
   4  10  10     9942.22     9975.18    441.47 o 
   6  10  10       43.32       40.83     35.73 o 
   8  10  10        0.13       -2.55     33.17 o 
  10  10  10      790.15     1099.85    107.18 o 
  12  10  10     2853.05     3243.40    191.39 o 
 -19  11  10     3377.84     3513.90    193.94 o 
 -17  11  10     3165.92     2791.72    163.32 o 
 -15  11  10      267.52      202.75     35.95 o 
 -13  11  10      759.84      831.97     63.58 o 
 -11  11  10     3775.88     4242.12    244.98 o 
  -9  11  10    13947.27    13920.58    415.65 o 
  -7  11  10     5894.23     6085.49    203.04 o 
  -5  11  10      721.41      722.17     86.76 o 
  -3  11  10       13.16       20.41     35.73 o 
  -1  11  10     3038.84     2694.75    163.32 o 
   1  11  10     8444.56     8142.95    380.23 o 
   3  11  10     7740.38     7548.37    364.91 o 
   5  11  10     3169.45     3294.44    193.94 o 
   7  11  10      190.34       74.00     45.93 o 
   9  11  10      271.86      303.67     63.80 o 
 -16  12  10      956.97      749.46     63.58 o 
 -14  12  10      689.05      514.45     51.96 o 
 -12  12  10     1764.74     1775.76     88.98 o 
 -10  12  10     3906.93     4806.30    168.90 o 
  -8  12  10     3507.58     3610.09    141.63 o 
  -6  12  10     4129.41     4348.35    237.32 o 
  -4  12  10     2190.49     2533.99    163.32 o 
  -2  12  10     1024.25     1232.54    117.39 o 
   0  12  10     4773.44     5241.50    275.60 o 
   2  12  10     5636.81     5580.89    290.91 o 
   4  12  10     5023.05     4560.15    252.63 o 
   6  12  10      812.81      711.97     91.87 o 
 -13  13  10      194.59      186.95     38.76 o 
 -11  13  10     1608.92     1574.72     91.87 o 
  -9  13  10     2113.43     2342.33    104.99 o 
  -7  13  10     2433.23     2095.07    155.66 o 
  -5  13  10     1219.49     1015.64    112.28 o 
  -3  13  10        3.80      -17.86     35.73 o 
  -1  13  10     1156.81     1122.81    117.39 o 
   1  13  10     3133.18     2944.83    193.94 o 
   3  13  10     5211.23     4886.79    267.94 o 
 -13   1  11      101.10       81.66     25.52 o 
 -11   1  11      422.51      342.48     28.70 o 
  -9   1  11      338.08      377.33     29.73 o 
  -7   1  11      837.48      825.60     39.57 o 
  -5   1  11       65.03       35.92     11.63 o 
  -3   1  11     2179.51     2329.29     84.75 o 
  -1   1  11      386.13      363.07     27.07 o 
   1   1  11     4305.92     3693.81    380.23 o 
   3   1  11      280.68      240.09     24.31 o 
   5   1  11      657.66      637.10     43.38 o 
   7   1  11      356.00      384.24     32.33 o 
   9   1  11     2608.38     2388.95     90.22 o 
  11   1  11     4131.74     3903.74    133.49 o 
  13   1  11       13.75        6.24     15.94 o 
  15   1  11       15.64       30.38     18.88 o 
  17   1  11        4.78       -7.02     17.78 o 
  19   1  11       67.50       66.35     23.46 o 
 -14   2  11      970.01     1007.98     74.00 o 
 -12   2  11      383.98      382.78     45.93 o 
 -10   2  11       13.64       15.31     17.86 o 
  -8   2  11        7.21        8.29     10.38 o 
  -6   2  11     4439.61     3889.73    241.15 o 
  -4   2  11    13480.43    12844.72   1117.71 o 
  -2   2  11     2478.43     2775.18     93.62 o 
   0   2  11      425.81      425.28     31.90 o 
   2   2  11       32.12       31.53     19.14 o 
   4   2  11      211.46      282.59     26.12 o 
   6   2  11     2106.28     2015.54     75.53 o 
   8   2  11     7608.15     7578.69    228.21 o 
  10   2  11       14.54        9.01     15.26 o 
  12   2  11        2.19       15.59     15.94 o 
  14   2  11      123.35      157.44     43.38 o 
  16   2  11      195.93      263.99     61.24 o 
  18   2  11       57.67       80.43     26.12 o 
 -15   3  11       52.46       51.04     25.52 o 
 -13   3  11     1704.28     1801.61    104.63 o 
 -11   3  11      993.99      854.87     66.35 o 
  -9   3  11       14.11       15.31     20.41 o 
  -7   3  11     1034.95      976.52     61.24 o 
  -5   3  11     1653.01     1550.20     61.30 o 
  -3   3  11       52.27       44.91     12.74 o 
  -1   3  11     4275.56     5002.64    205.42 o 
   1   3  11     5634.05     6144.11    228.39 o 
   3   3  11       33.44       36.45     12.25 o 
   5   3  11     1783.17     1691.34     90.59 o 
   7   3  11     6083.37     6045.49    189.23 o 
   9   3  11      278.14      278.65     34.45 o 
  11   3  11      449.01      377.26     34.88 o 
  13   3  11      185.99      197.95     28.70 o 
  15   3  11      222.59      221.12     30.52 o 
  17   3  11       78.59       40.83     33.17 o 
  19   3  11     1102.05     1247.85    109.73 o 
 -16   4  11      287.44      285.81     45.93 o 
 -14   4  11      374.44      321.53     45.93 o 
 -12   4  11     7032.13     7739.76    331.74 o 
 -10   4  11     2819.88     2896.35    148.01 o 
  -6   4  11     4634.25     4726.02    209.25 o 
  -4   4  11     1007.49     1184.06     76.56 o 
  -2   4  11     6979.37     6489.35    298.57 o 
   0   4  11     7695.98     7594.30    344.50 o 
   2   4  11       27.62       43.38     25.52 o 
   4   4  11     2748.88     2794.27    142.90 o 
   6   4  11      859.52      785.97     66.35 o 
   8   4  11      597.21      563.96     63.80 o 
  10   4  11      192.84      119.94     38.28 o 
  12   4  11      104.97       86.76     33.17 o 
  14   4  11       74.38       99.52     38.28 o 
  16   4  11       41.89       20.41     33.17 o 
  18   4  11       42.27       56.14     38.28 o 
 -15   5  11       53.26       40.83     28.07 o 
 -13   5  11      486.09      316.43     48.49 o 
 -11   5  11      443.04      392.98     53.59 o 
  -9   5  11      524.50      301.12     45.93 o 
  -7   5  11      565.37      561.41     61.24 o 
  -5   5  11        1.80        2.55     17.86 o 
  -3   5  11     1586.72     1852.64    107.18 o 
  -1   5  11     5746.98     6193.34    280.70 o 
   1   5  11     1114.17     1038.60     79.11 o 
   3   5  11     1590.08     1666.36    104.63 o 
   5   5  11      124.95       91.87     30.62 o 
   7   5  11      141.69      163.32     35.73 o 
   9   5  11      651.65      612.44     71.45 o 
  11   5  11     1274.12      979.91     86.76 o 
  13   5  11      121.96       68.90     35.73 o 
  15   5  11      310.67      329.19     58.69 o 
  17   5  11       12.34       40.83     35.73 o 
 -16   6  11        7.66       30.62     28.07 o 
 -14   6  11      233.13      150.56     40.83 o 
 -12   6  11      592.00      719.62     74.00 o 
 -10   6  11      498.45      415.95     53.59 o 
  -8   6  11     2114.77     2049.13    127.59 o 
  -6   6  11     1705.14     1439.24    102.07 o 
  -4   6  11      386.65      551.20     63.80 o 
  -2   6  11      375.20      382.78     53.59 o 
   0   6  11      649.92      632.86     68.90 o 
   2   6  11       53.76       53.59     28.07 o 
   4   6  11     1307.20     1071.78     86.76 o 
   6   6  11      311.78      395.54     56.14 o 
   8   6  11       18.37       48.49     28.07 o 
  10   6  11      508.60      390.43     58.69 o 
  12   6  11       83.46       76.56     38.28 o 
  14   6  11      224.91      285.81     56.14 o 
  16   6  11      328.20      280.70     56.14 o 
 -17   7  11      713.30      500.16     66.35 o 
 -15   7  11      244.44      193.94     43.38 o 
 -13   7  11      432.85      441.47     58.69 o 
 -11   7  11       70.90       96.97     33.17 o 
  -9   7  11     1265.19     1411.17     99.52 o 
  -7   7  11     1069.82     1071.78     86.76 o 
  -5   7  11      575.54      444.02     58.69 o 
  -3   7  11        2.20       -8.93     17.86 o 
  -1   7  11       82.45       20.41     28.07 o 
   1   7  11      992.88     1227.44     89.31 o 
   3   7  11      498.70      609.89     71.45 o 
   5   7  11     1343.44     1002.88     91.87 o 
   7   7  11     3381.92     3416.93    186.28 o 
   9   7  11      570.08      533.34     68.90 o 
  11   7  11      368.16      267.94     53.59 o 
  13   7  11      132.68      107.18     40.83 o 
  15   7  11      192.39      130.14     48.49 o 
 -16   8  11       54.99      102.07     40.83 o 
 -14   8  11       12.80      -14.04     28.07 o 
 -12   8  11      123.43      234.77     51.04 o 
 -10   8  11     2491.00     2762.90    105.73 o 
  -8   8  11     1178.16     1087.32     89.31 o 
  -6   8  11     2444.29     2388.60     92.54 o 
  -4   8  11      632.25      632.86     74.00 o 
  -2   8  11       46.81       48.49     30.62 o 
   0   8  11       55.96        2.55     28.07 o 
   2   8  11      281.23      308.77     53.59 o 
   4   8  11      248.89      227.11     48.49 o 
   6   8  11      583.40      678.79     81.66 o 
   8   8  11     2823.42     2840.21    165.87 o 
  10   8  11      463.02      556.30     74.00 o 
  12   8  11      397.49      341.95     61.24 o 
  14   8  11      556.01      518.03     76.56 o 
 -17   9  11       62.08       45.93     38.28 o 
 -15   9  11       67.85       94.42     40.83 o 
 -13   9  11      249.19      272.36     36.69 o 
 -11   9  11     1186.54      882.52     56.40 o 
  -9   9  11      913.86      864.16     55.66 o 
  -7   9  11       42.64       12.76     33.17 o 
  -5   9  11       83.93        7.66     28.07 o 
  -3   9  11     1326.67      995.22     94.42 o 
  -1   9  11      169.27       91.87     38.28 o 
   1   9  11      205.01      112.28     40.83 o 
   3   9  11        2.59       40.83     33.17 o 
   5   9  11     1135.87     1196.82     99.52 o 
   7   9  11      521.56      431.26     66.35 o 
   9   9  11     1437.24     1531.11    114.83 o 
  11   9  11       86.39       25.52     40.83 o 
  13   9  11      282.79      367.47     68.90 o 
 -16  10  11        0.68       33.17     35.73 o 
 -14  10  11        5.59       -5.32     24.24 o 
 -12  10  11      429.13      409.28     66.35 o 
 -10  10  11        2.81       20.41     30.62 o 
  -8  10  11      235.01      302.64     66.35 o 
  -6  10  11     1089.26     1069.22    107.18 o 
  -4  10  11     2094.65     1719.95    127.59 o 
  -2  10  11       87.47       33.17     35.73 o 
   0  10  11       52.94      -14.04     28.07 o 
   2  10  11      112.08       66.35     38.28 o 
   4  10  11     1740.13     1852.64    130.14 o 
   6  10  11     3030.64     2628.40    168.42 o 
   8  10  11      521.37      530.78     79.11 o 
  10  10  11      171.78      137.80     53.59 o 
 -17  11  11       72.47       72.95     39.55 o 
 -15  11  11      455.92      519.55     51.21 o 
 -13  11  11      522.72      452.61     49.01 o 
 -11  11  11      741.71      763.20     60.09 o 
  -9  11  11      405.21      325.09     39.85 o 
  -7  11  11      247.58      357.26     63.80 o 
  -5  11  11      463.70      520.58     76.56 o 
  -3  11  11     1604.14     1689.32    122.49 o 
  -1  11  11      254.47      219.46     56.14 o 
   1  11  11      466.48      392.98     68.90 o 
   3  11  11      446.52      489.95     74.00 o 
   5  11  11        4.76      -16.59     33.17 o 
   7  11  11     5238.98     5001.62    275.60 o 
 -16  12  11       80.04       67.85     30.52 o 
 -14  12  11       51.69       69.94     28.70 o 
 -12  12  11      668.98      431.79     49.76 o 
 -10  12  11      244.67      279.63     40.33 o 
  -8  12  11      245.43      252.63     61.24 o 
  -6  12  11      165.68      224.56     56.14 o 
  -4  12  11      304.34      349.60     66.35 o 
  -2  12  11       29.96       -7.66     35.73 o 
   0  12  11       72.62      125.04     48.49 o 
   2  12  11      212.14      222.01     58.69 o 
   4  12  11        2.95      -12.76     38.28 o 
  -9  13  11     1203.40     1288.68    130.14 o 
  -7  13  11      872.87     1207.02    122.49 o 
  -5  13  11      126.61      148.01     53.59 o 
  -3  13  11       16.75      -19.14     38.28 o 
  -1  13  11       14.22       12.76     43.38 o 
 -12   0  12    19122.54    19138.87    783.42 o 
 -10   0  12    10846.13    10439.61    441.47 o 
  -8   0  12     6562.82     6389.83    280.70 o 
  -6   0  12      122.83       33.17     17.86 o 
  -4   0  12    13774.11    13287.48    561.41 o 
  -2   0  12    21504.96    23686.26    959.50 o 
   0   0  12      172.90       99.52     22.97 o 
   2   0  12     1882.93     2153.76    114.83 o 
   4   0  12     1373.51     1178.95     76.56 o 
   6   0  12     5023.13     4685.19    216.91 o 
   8   0  12     7340.67     7571.34    331.74 o 
  10   0  12     3961.58     3876.26    188.84 o 
  12   0  12     1547.45     1577.04    102.07 o 
  14   0  12      349.17      456.78     58.69 o 
  16   0  12     3914.40     4151.86    214.36 o 
  18   0  12     5444.88     5593.65    278.15 o 
 -13   1  12    10221.77    10528.93    459.33 o 
 -11   1  12    19272.61    19324.26    558.45 o 
  -9   1  12     5434.38     5097.60    163.23 o 
  -7   1  12       18.13        4.47     11.48 o 
  -5   1  12     8817.20     7972.01    261.62 o 
  -3   1  12    26715.16    26810.25   1129.19 o 
  -1   1  12     3565.65     3374.47    241.15 o 
   1   1  12    15624.25    16130.90    467.34 o 
   3   1  12     2733.62     2129.86    233.49 o 
   5   1  12     1556.17     1772.00     71.26 o 
   7   1  12     6698.12     6702.05    220.73 o 
   9   1  12    14388.44    14739.23    425.83 o 
  11   1  12     5904.86     5906.49    197.58 o 
  13   1  12      417.98      593.29     99.52 o 
  15   1  12       67.16       42.97     22.50 o 
  17   1  12      742.60      817.34     60.43 o 
 -14   2  12     5274.87     5037.35    247.53 o 
 -12   2  12    12115.88    12863.87    530.78 o 
 -10   2  12    28666.71    29757.55    848.95 o 
  -8   2  12     7981.34     8565.75    398.09 o 
  -6   2  12      721.40      830.23     41.69 o 
  -4   2  12    23483.15    24324.74    664.89 o 
  -2   2  12    14074.61    13248.69    538.44 o 
   0   2  12    11189.14    12060.66    356.29 o 
   2   2  12      807.48      965.41     46.50 o 
   4   2  12     4660.32     4596.25    162.04 o 
   6   2  12     8202.97     8333.39    253.40 o 
   8   2  12     6119.36     6516.69    271.77 o 
  10   2  12    12131.60    13084.25    372.59 o 
  12   2  12     3801.31     4027.07    141.57 o 
  14   2  12      253.27      387.29     39.57 o 
  16   2  12      510.30      484.64     46.50 o 
 -15   3  12     3746.70     4350.90    204.15 o 
 -13   3  12    10818.26     9597.50    433.81 o 
 -11   3  12     9211.09     8061.29    370.02 o 
  -9   3  12    11774.53    12815.39    535.89 o 
  -7   3  12     2222.75     2113.71    105.90 o 
  -5   3  12     5834.14     5859.50    181.82 o 
  -3   3  12    14515.09    15862.38    446.37 o 
  -1   3  12     8987.35     9127.68    266.76 o 
   1   3  12     9573.50     8574.50    264.12 o 
   3   3  12      984.36      934.16     75.28 o 
   5   3  12     2475.83     2466.76     91.55 o 
   7   3  12     4918.96     4736.23    239.87 o
[truncated: 43,801 more chars]
